# Supplementary material for: Genetic constraints predict evolutionary divergence in Dalechampia blossoms
Source: Philos Trans R Soc Lond B Biol Sci. 2014 Aug 19;369(1649):20130255. doi: 10.1098/rstb.2013.0255 (PMC4084540; doi:10.1098/rstb.2013.0255)
Supplement: Supplementary Table 4 [file rstb20130255supp2.csv]

GAD:GAD	GSD:GAD	SW:GAD	GA:GAD	BA:GAD	GAD:GSD	GSD:GSD	SW:GSD	GA:GSD	BA:GSD	GAD:SW	GSD:SW	SW:SW	GA:SW	BA:SW	GAD:GA	GSD:GA	SW:GA	GA:GA	BA:GA	GAD:BA	GSD:BA	SW:BA	GA:BA	BA:BA
0.0063080875869	0.0014530522643	-0.0002725810009	0.0015052657776	0.0009046544639	0.0014530522643	0.0092351921263	-0.0013611011041	0.0000519354509	0.0017572667488	-0.0002725810009	-0.0013611011041	0.0055609744784	0.0002561762456	-0.0006019171735	0.0015052657776	0.0000519354509	0.0002561762456	0.0023176217740	0.0005346064662	0.0009046544639	0.0017572667488	-0.0006019171735	0.0005346064662	0.0025436043802
0.0086588044792	0.0032887985673	-0.0000966696701	0.0018987895700	0.0024837977275	0.0032887985673	0.0101947572861	0.0007408717584	0.0020111960003	0.0038036636069	-0.0000966696701	0.0007408717584	0.0042176093904	-0.0002352962082	-0.0002868701009	0.0018987895700	0.0020111960003	-0.0002352962082	0.0021181638031	0.0012880428831	0.0024837977275	0.0038036636069	-0.0002868701009	0.0012880428831	0.0040338527124
0.0102940191392	0.0045193784577	-0.0003113485107	0.0023460243251	0.0018421481948	0.0045193784577	0.0052432790127	0.0000641934310	0.0012498033638	0.0025357045182	-0.0003113485107	0.0000641934310	0.0060988266858	0.0007433196815	0.0001823255913	0.0023460243251	0.0012498033638	0.0007433196815	0.0026454028954	0.0013152906633	0.0018421481948	0.0025357045182	0.0001823255913	0.0013152906633	0.0038269429529
0.0080627036580	0.0027122123933	0.0011065332662	0.0013838656351	0.0018438138187	0.0027122123933	0.0055792242655	-0.0000589816644	0.0014459679281	0.0019009651159	0.0011065332662	-0.0000589816644	0.0044257698897	0.0002959809001	-0.0003450925623	0.0013838656351	0.0014459679281	0.0002959809001	0.0026992289996	0.0015039895174	0.0018438138187	0.0019009651159	-0.0003450925623	0.0015039895174	0.0033977582825
0.0085763017663	0.0023346742077	0.0008163439059	0.0023401076148	0.0016684339645	0.0023346742077	0.0058442877825	-0.0005529255339	0.0003834923194	0.0009501528984	0.0008163439059	-0.0005529255339	0.0050176220100	-0.0000814850244	-0.0001158052323	0.0023401076148	0.0003834923194	-0.0000814850244	0.0025550757508	0.0011204116583	0.0016684339645	0.0009501528984	-0.0001158052323	0.0011204116583	0.0029772494067
0.0076820186420	0.0000089849363	0.0004827514801	0.0018986349192	0.0014318423864	0.0000089849363	0.0065230025850	0.0003029973357	-0.0005361780950	0.0008700393562	0.0004827514801	0.0003029973357	0.0048710159245	0.0008880800507	-0.0001127414984	0.0018986349192	-0.0005361780950	0.0008880800507	0.0029896857698	0.0011610345923	0.0014318423864	0.0008700393562	-0.0001127414984	0.0011610345923	0.0031705983928
0.0124497380900	0.0028264513514	0.0019046705034	0.0020566646668	0.0025982490820	0.0028264513514	0.0101311704750	0.0014282870171	-0.0001531000949	0.0015096031289	0.0019046705034	0.0014282870171	0.0058382248870	0.0006959798900	-0.0003059244728	0.0020566646668	-0.0001531000949	0.0006959798900	0.0015882232572	0.0006333068681	0.0025982490820	0.0015096031289	-0.0003059244728	0.0006333068681	0.0034287824800
0.0101025836933	0.0041284978050	0.0003664103334	0.0017994318703	0.0019478595720	0.0041284978050	0.0091905841967	0.0004104022810	0.0005450778666	0.0021612508897	0.0003664103334	0.0004104022810	0.0046426779368	0.0005024576791	-0.0008113598134	0.0017994318703	0.0005450778666	0.0005024576791	0.0024668346810	0.0009584300761	0.0019478595720	0.0021612508897	-0.0008113598134	0.0009584300761	0.0031176551501
0.0086284454924	0.0030926410560	0.0000121657270	0.0014605977849	0.0019978498678	0.0030926410560	0.0081415294916	0.0002303326950	0.0004354364588	0.0018478412721	0.0000121657270	0.0002303326950	0.0032595342234	-0.0001387002107	-0.0006440266117	0.0014605977849	0.0004354364588	-0.0001387002107	0.0021820046226	0.0009459058182	0.0019978498678	0.0018478412721	-0.0006440266117	0.0009459058182	0.0035951991798
0.0085910929743	0.0027330208113	0.0006392106652	0.0016121342388	0.0029342768894	0.0027330208113	0.0079947820364	0.0005323571485	0.0008720267293	0.0031218020638	0.0006392106652	0.0005323571485	0.0052540281479	0.0004911878273	-0.0002271102942	0.0016121342388	0.0008720267293	0.0004911878273	0.0027187203342	0.0014748849360	0.0029342768894	0.0031218020638	-0.0002271102942	0.0014748849360	0.0042743039505
0.0075885189417	0.0027791951342	0.0007337389864	0.0009534650236	0.0013105352515	0.0027791951342	0.0068928750064	-0.0002194271490	0.0005693901412	0.0018420709399	0.0007337389864	-0.0002194271490	0.0061612934262	0.0006900161811	-0.0006098730454	0.0009534650236	0.0005693901412	0.0006900161811	0.0027366905481	0.0014725642053	0.0013105352515	0.0018420709399	-0.0006098730454	0.0014725642053	0.0038265212007
0.0061760345570	0.0012945066153	0.0007238147173	0.0006348115738	0.0010270724828	0.0012945066153	0.0082718815212	0.0000740985970	0.0011479313180	0.0021315917026	0.0007238147173	0.0000740985970	0.0049588801060	0.0006790585168	-0.0003333027902	0.0006348115738	0.0011479313180	0.0006790585168	0.0022641662368	0.0007848844019	0.0010270724828	0.0021315917026	-0.0003333027902	0.0007848844019	0.0030360587092
0.0089532074580	0.0023639771740	0.0016302614817	0.0020520898224	0.0024989915135	0.0023639771740	0.0065081776213	0.0004288792099	0.0009252877151	0.0021619421224	0.0016302614817	0.0004288792099	0.0067988764666	0.0014968582678	0.0010090614005	0.0020520898224	0.0009252877151	0.0014968582678	0.0033117277779	0.0012217998515	0.0024989915135	0.0021619421224	0.0010090614005	0.0012217998515	0.0031404116418
0.0083561244595	0.0032740627865	0.0010340807629	0.0014498846646	0.0014448796095	0.0032740627865	0.0074740168637	0.0004862233785	0.0007691077694	0.0022582934519	0.0010340807629	0.0004862233785	0.0051746971544	0.0002336776058	-0.0002168752499	0.0014498846646	0.0007691077694	0.0002336776058	0.0020335100804	0.0012178097874	0.0014448796095	0.0022582934519	-0.0002168752499	0.0012178097874	0.0031470832122
0.0097257957847	0.0034977384723	-0.0007518558039	0.0012340918874	0.0018174235782	0.0034977384723	0.0067657214736	0.0008876354978	0.0006665768147	0.0021743955435	-0.0007518558039	0.0008876354978	0.0059478492203	0.0006012607213	0.0002653353605	0.0012340918874	0.0006665768147	0.0006012607213	0.0020618498363	0.0012513435782	0.0018174235782	0.0021743955435	0.0002653353605	0.0012513435782	0.0031255723657
0.0082259389564	0.0032374960685	0.0000623375495	0.0007445781265	0.0015364224822	0.0032374960685	0.0070856766115	0.0001917926572	0.0007084597799	0.0016769096994	0.0000623375495	0.0001917926572	0.0047688144013	0.0004906257895	-0.0007058433340	0.0007445781265	0.0007084597799	0.0004906257895	0.0019412190266	0.0007932919412	0.0015364224822	0.0016769096994	-0.0007058433340	0.0007932919412	0.0033753193833
0.0090066890841	0.0030673659613	-0.0003925861450	0.0012217331638	0.0029034532652	0.0030673659613	0.0052434236142	-0.0013324808839	-0.0000638356970	0.0022486773074	-0.0003925861450	-0.0013324808839	0.0043956398383	0.0007070145020	-0.0004452154972	0.0012217331638	-0.0000638356970	0.0007070145020	0.0025105404212	0.0010099355727	0.0029034532652	0.0022486773074	-0.0004452154972	0.0010099355727	0.0033605975819
0.0088367090657	0.0017907118926	-0.0009226273369	0.0003893969878	0.0011739524592	0.0017907118926	0.0069844348234	-0.0002431846030	0.0008854709026	0.0009086863821	-0.0009226273369	-0.0002431846030	0.0051582399038	0.0000804223721	-0.0003285398864	0.0003893969878	0.0008854709026	0.0000804223721	0.0023894295537	0.0010212711135	0.0011739524592	0.0009086863821	-0.0003285398864	0.0010212711135	0.0042063989182
0.0069529135019	0.0018451156942	-0.0000093622022	0.0015674121505	0.0013697327200	0.0018451156942	0.0086004819259	-0.0011817576586	-0.0004657388842	0.0014432580124	-0.0000093622022	-0.0011817576586	0.0041704015287	0.0004930884211	-0.0006603710889	0.0015674121505	-0.0004657388842	0.0004930884211	0.0017583225533	0.0002993244381	0.0013697327200	0.0014432580124	-0.0006603710889	0.0002993244381	0.0023735288868
0.0073907046729	0.0012813879604	-0.0000988646130	0.0007151205657	0.0011633971263	0.0012813879604	0.0088106048834	0.0007273776473	0.0001703158376	0.0020057584201	-0.0000988646130	0.0007273776473	0.0048820426980	0.0002064697728	-0.0004464707292	0.0007151205657	0.0001703158376	0.0002064697728	0.0025012163402	0.0013196394634	0.0011633971263	0.0020057584201	-0.0004464707292	0.0013196394634	0.0036394389990
0.0099002802149	0.0022794354292	-0.0006231166985	0.0009725958440	0.0018414510656	0.0022794354292	0.0095595762866	0.0004819938903	0.0005663960134	0.0026749399314	-0.0006231166985	0.0004819938903	0.0051363225903	0.0011961660738	0.0003465805362	0.0009725958440	0.0005663960134	0.0011961660738	0.0028765673146	0.0013664177146	0.0018414510656	0.0026749399314	0.0003465805362	0.0013664177146	0.0044535559801
0.0080009406189	0.0017041220121	0.0000728182768	0.0009368003024	0.0019869695357	0.0017041220121	0.0070600140410	-0.0003262351118	0.0011577433128	0.0022150251551	0.0000728182768	-0.0003262351118	0.0045711927725	-0.0003435161267	-0.0009281607063	0.0009368003024	0.0011577433128	-0.0003435161267	0.0024155393067	0.0014343101546	0.0019869695357	0.0022150251551	-0.0009281607063	0.0014343101546	0.0036926528162
0.0065746598875	0.0019695888154	0.0008605769412	0.0010246692469	0.0015050198135	0.0019695888154	0.0061008278995	-0.0004198520113	-0.0002115727730	0.0010071154227	0.0008605769412	-0.0004198520113	0.0034488339391	0.0003383072147	-0.0003081862766	0.0010246692469	-0.0002115727730	0.0003383072147	0.0014432873775	0.0005220672501	0.0015050198135	0.0010071154227	-0.0003081862766	0.0005220672501	0.0029658888491
0.0110896450001	0.0043086151516	0.0008353969476	0.0023920084550	0.0023427571370	0.0043086151516	0.0099482731839	0.0006341207323	0.0006839135590	0.0020673162624	0.0008353969476	0.0006341207323	0.0062442260993	0.0008223891810	0.0006054892257	0.0023920084550	0.0006839135590	0.0008223891810	0.0032792299497	0.0018559770941	0.0023427571370	0.0020673162624	0.0006054892257	0.0018559770941	0.0039374367029
0.0096619966334	0.0037505978439	0.0001990228053	0.0015778811257	0.0023064571200	0.0037505978439	0.0099507973538	0.0002795190155	0.0014115574026	0.0026327971552	0.0001990228053	0.0002795190155	0.0058597993852	0.0004430279526	-0.0001455464395	0.0015778811257	0.0014115574026	0.0004430279526	0.0019104892907	0.0012451306889	0.0023064571200	0.0026327971552	-0.0001455464395	0.0012451306889	0.0033827013496
0.0084857360727	0.0016694460458	-0.0003001485078	0.0014230088529	0.0009378250285	0.0016694460458	0.0089524431333	0.0006984481920	0.0015240164676	0.0020872941766	-0.0003001485078	0.0006984481920	0.0058549849475	0.0009778185080	0.0003193375224	0.0014230088529	0.0015240164676	0.0009778185080	0.0019099215206	0.0008090757454	0.0009378250285	0.0020872941766	0.0003193375224	0.0008090757454	0.0026310135499
0.0091611750359	0.0024397017832	0.0001958150557	0.0021115472268	0.0021761198714	0.0024397017832	0.0063883782242	-0.0010328803717	0.0004767858079	0.0018113989777	0.0001958150557	-0.0010328803717	0.0056040308162	-0.0000969928855	-0.0005750841334	0.0021115472268	0.0004767858079	-0.0000969928855	0.0021127782057	0.0009437834282	0.0021761198714	0.0018113989777	-0.0005750841334	0.0009437834282	0.0032068408696
0.0093930746875	0.0027363524775	0.0019768341705	0.0014555392460	0.0015570169421	0.0027363524775	0.0082135956064	0.0019969507726	0.0012486798633	0.0023979882759	0.0019768341705	0.0019969507726	0.0064127893207	0.0010476955103	0.0000039685762	0.0014555392460	0.0012486798633	0.0010476955103	0.0026169607520	0.0007799438268	0.0015570169421	0.0023979882759	0.0000039685762	0.0007799438268	0.0032585483168
0.0100985984881	0.0027559644790	0.0011798394675	0.0019692267966	0.0020083181669	0.0027559644790	0.0076059323572	0.0004976102337	0.0004849541293	0.0017640890849	0.0011798394675	0.0004976102337	0.0042332548577	0.0002411931172	-0.0004141285228	0.0019692267966	0.0004849541293	0.0002411931172	0.0023711225885	0.0007138487983	0.0020083181669	0.0017640890849	-0.0004141285228	0.0007138487983	0.0029072991222
0.0086224077389	0.0029421889406	-0.0003850178936	0.0026454129985	0.0025798901514	0.0029421889406	0.0103831599723	0.0009992569386	0.0020987146789	0.0031352426380	-0.0003850178936	0.0009992569386	0.0062901866321	0.0002681180794	-0.0004759272076	0.0026454129985	0.0020987146789	0.0002681180794	0.0032771609887	0.0019233535033	0.0025798901514	0.0031352426380	-0.0004759272076	0.0019233535033	0.0043228109288
0.0085623603401	0.0039477907249	-0.0006650024962	0.0020811744789	0.0021911799351	0.0039477907249	0.0066680514583	-0.0002137604472	0.0007201251080	0.0022205016488	-0.0006650024962	-0.0002137604472	0.0032013501853	-0.0008579228467	-0.0011254820545	0.0020811744789	0.0007201251080	-0.0008579228467	0.0023060396394	0.0012131253242	0.0021911799351	0.0022205016488	-0.0011254820545	0.0012131253242	0.0033877434838
0.0097973742524	0.0036793769967	0.0008519533246	0.0022015807787	0.0031793407193	0.0036793769967	0.0109882788196	0.0004741206724	0.0015542005470	0.0033214293401	0.0008519533246	0.0004741206724	0.0055072592569	0.0006830074636	-0.0000306815299	0.0022015807787	0.0015542005470	0.0006830074636	0.0025080737824	0.0017737089693	0.0031793407193	0.0033214293401	-0.0000306815299	0.0017737089693	0.0042783814045
0.0093051677431	0.0007614465847	-0.0005894590464	0.0017186969428	0.0025021687874	0.0007614465847	0.0081956368186	0.0000535590102	0.0006582454468	0.0017479053596	-0.0005894590464	0.0000535590102	0.0063936967375	0.0014250974666	-0.0003476998662	0.0017186969428	0.0006582454468	0.0014250974666	0.0031066094822	0.0015772655992	0.0025021687874	0.0017479053596	-0.0003476998662	0.0015772655992	0.0043966191422
0.0095794321343	0.0030053780230	-0.0001998668393	0.0010726972921	0.0008127194011	0.0030053780230	0.0078042361008	0.0010602166412	0.0015818863884	0.0022441938687	-0.0001998668393	0.0010602166412	0.0048870015390	0.0003884052087	0.0001180141258	0.0010726972921	0.0015818863884	0.0003884052087	0.0034009531173	0.0015539911150	0.0008127194011	0.0022441938687	0.0001180141258	0.0015539911150	0.0033585603521
0.0102249606971	0.0028261551938	0.0008890419169	0.0019239719941	0.0018331827150	0.0028261551938	0.0074703219284	-0.0001295100259	0.0006198324496	0.0024178464460	0.0008890419169	-0.0001295100259	0.0040052070808	0.0001075778359	0.0000812895103	0.0019239719941	0.0006198324496	0.0001075778359	0.0021422848923	0.0009318315082	0.0018331827150	0.0024178464460	0.0000812895103	0.0009318315082	0.0028913470907
0.0072957579442	0.0030366119032	0.0001000028329	0.0011887140043	0.0019229062119	0.0030366119032	0.0101454604871	0.0006627015048	0.0010495198821	0.0033092896364	0.0001000028329	0.0006627015048	0.0043282729924	0.0006336737451	0.0002502243799	0.0011887140043	0.0010495198821	0.0006336737451	0.0021964811134	0.0011499322631	0.0019229062119	0.0033092896364	0.0002502243799	0.0011499322631	0.0034844771981
0.0089833728127	0.0048099570417	-0.0012179620030	0.0016714221038	0.0023968883215	0.0048099570417	0.0114472410278	-0.0010126393761	0.0009443692483	0.0028070622745	-0.0012179620030	-0.0010126393761	0.0043328696020	0.0003894246154	-0.0005271612219	0.0016714221038	0.0009443692483	0.0003894246154	0.0023277042041	0.0014325925784	0.0023968883215	0.0028070622745	-0.0005271612219	0.0014325925784	0.0036331264572
0.0079135962491	0.0032135057474	0.0016130780496	0.0019583782145	0.0025278988826	0.0032135057474	0.0095388484679	0.0018554970814	0.0012988168759	0.0032023167808	0.0016130780496	0.0018554970814	0.0057950943615	0.0009638273431	0.0002023500179	0.0019583782145	0.0012988168759	0.0009638273431	0.0021577082448	0.0012838941201	0.0025278988826	0.0032023167808	0.0002023500179	0.0012838941201	0.0040752263826
0.0087439451738	0.0026734550199	0.0000604780115	0.0011449109736	0.0019437075113	0.0026734550199	0.0084348805438	-0.0002333513372	-0.0002695841743	0.0018888546131	0.0000604780115	-0.0002333513372	0.0050941603049	0.0005262879942	-0.0004459325825	0.0011449109736	-0.0002695841743	0.0005262879942	0.0017842509302	0.0006792550714	0.0019437075113	0.0018888546131	-0.0004459325825	0.0006792550714	0.0031249289859
0.0113628643197	0.0044810457933	0.0002837906232	0.0010834565590	0.0020471532067	0.0044810457933	0.0067500680132	0.0002375589343	-0.0000401262586	0.0016821586980	0.0002837906232	0.0002375589343	0.0044097190242	0.0002739397214	-0.0001614264584	0.0010834565590	-0.0000401262586	0.0002739397214	0.0023252686061	0.0010180815408	0.0020471532067	0.0016821586980	-0.0001614264584	0.0010180815408	0.0029103880376
0.0090086893899	0.0035434219975	0.0009108170113	0.0006082603496	0.0014637180675	0.0035434219975	0.0088961802046	0.0009977213040	0.0004577133447	0.0019338927417	0.0009108170113	0.0009977213040	0.0039096681321	-0.0001585378937	-0.0003611763566	0.0006082603496	0.0004577133447	-0.0001585378937	0.0012250023952	0.0007464308495	0.0014637180675	0.0019338927417	-0.0003611763566	0.0007464308495	0.0030819918089
0.0085907527722	0.0043412154284	-0.0000895255937	0.0012553472950	0.0027728507452	0.0043412154284	0.0114702585137	0.0005140994029	0.0016511406663	0.0049930563052	-0.0000895255937	0.0005140994029	0.0054464021626	0.0008589837551	0.0001693169269	0.0012553472950	0.0016511406663	0.0008589837551	0.0024150396876	0.0015148651424	0.0027728507452	0.0049930563052	0.0001693169269	0.0015148651424	0.0048905617423
0.0098917421839	0.0035472230001	0.0004666651403	0.0019910970719	0.0023667724126	0.0035472230001	0.0078074412215	0.0012018201851	0.0010458032528	0.0029842372326	0.0004666651403	0.0012018201851	0.0061134656706	0.0010997023636	-0.0000131439437	0.0019910970719	0.0010458032528	0.0010997023636	0.0027839030334	0.0013605320995	0.0023667724126	0.0029842372326	-0.0000131439437	0.0013605320995	0.0041327415795
0.0074608937331	0.0021570771247	-0.0007922701567	0.0007382195909	0.0014042287929	0.0021570771247	0.0074063882680	-0.0013579691166	-0.0000587263845	0.0015662552322	-0.0007922701567	-0.0013579691166	0.0039447663779	0.0008720727056	0.0001591877230	0.0007382195909	-0.0000587263845	0.0008720727056	0.0025501926964	0.0007008766126	0.0014042287929	0.0015662552322	0.0001591877230	0.0007008766126	0.0032584615077
0.0091322539565	0.0037082096191	-0.0001231840597	0.0015592717196	0.0023950507031	0.0037082096191	0.0094537980499	0.0004819460578	0.0012229982136	0.0030004045553	-0.0001231840597	0.0004819460578	0.0061201112115	0.0011924653149	-0.0001059076771	0.0015592717196	0.0012229982136	0.0011924653149	0.0029523656135	0.0015296767552	0.0023950507031	0.0030004045553	-0.0001059076771	0.0015296767552	0.0043590053694
0.0085704882035	0.0024504719814	-0.0005263686141	0.0015968667551	0.0025867109234	0.0024504719814	0.0090557879580	-0.0002047831238	0.0000026977120	0.0024041758225	-0.0005263686141	-0.0002047831238	0.0052739227156	0.0002345899311	-0.0013778640019	0.0015968667551	0.0000026977120	0.0002345899311	0.0022776307356	0.0007432048309	0.0025867109234	0.0024041758225	-0.0013778640019	0.0007432048309	0.0032790819166
0.0099184069021	0.0019296159324	-0.0002398217358	0.0017361185164	0.0018522067386	0.0019296159324	0.0072020268331	0.0001554968544	0.0004826600577	0.0018299826870	-0.0002398217358	0.0001554968544	0.0056440859694	-0.0001551936553	-0.0000002194325	0.0017361185164	0.0004826600577	-0.0001551936553	0.0021730378953	0.0008736432582	0.0018522067386	0.0018299826870	-0.0000002194325	0.0008736432582	0.0033675568032
0.0058263191526	0.0023358849278	0.0004685718202	0.0015309023420	0.0021804857620	0.0023358849278	0.0082307645843	0.0003574137973	0.0003269109630	0.0021844498408	0.0004685718202	0.0003574137973	0.0046201072668	0.0002224177595	-0.0002556841474	0.0015309023420	0.0003269109630	0.0002224177595	0.0023222387942	0.0013306453922	0.0021804857620	0.0021844498408	-0.0002556841474	0.0013306453922	0.0036582859592
0.0084587511935	0.0026782508263	0.0004822182697	0.0016262118538	0.0013446110608	0.0026782508263	0.0065166849947	0.0003926524736	0.0002534753838	0.0017439224579	0.0004822182697	0.0003926524736	0.0047662162763	0.0007937576966	-0.0002014119797	0.0016262118538	0.0002534753838	0.0007937576966	0.0020606921832	0.0008246572109	0.0013446110608	0.0017439224579	-0.0002014119797	0.0008246572109	0.0029606248944
0.0094564815729	0.0044560599726	-0.0006111727190	0.0014890621225	0.0027274755797	0.0044560599726	0.0098297818780	0.0011331499989	0.0006357384293	0.0027486231412	-0.0006111727190	0.0011331499989	0.0049322460622	0.0000858162368	-0.0005393229738	0.0014890621225	0.0006357384293	0.0000858162368	0.0018899425097	0.0007161214520	0.0027274755797	0.0027486231412	-0.0005393229738	0.0007161214520	0.0037238154465
0.0081310720447	0.0026099259380	0.0003684191443	0.0010913424899	0.0016416191696	0.0026099259380	0.0096455261326	-0.0002331688672	0.0002924858915	0.0013713012466	0.0003684191443	-0.0002331688672	0.0045764437564	0.0006493207679	0.0005364997880	0.0010913424899	0.0002924858915	0.0006493207679	0.0019353461309	0.0006994069660	0.0016416191696	0.0013713012466	0.0005364997880	0.0006994069660	0.0026983806405
0.0078115851881	0.0019840115001	-0.0002680531401	0.0016714867941	0.0019045247758	0.0019840115001	0.0071578323998	0.0000820877832	0.0002369324613	0.0024975849801	-0.0002680531401	0.0000820877832	0.0047216569564	0.0003680973153	-0.0003519478943	0.0016714867941	0.0002369324613	0.0003680973153	0.0023128852188	0.0008055956012	0.0019045247758	0.0024975849801	-0.0003519478943	0.0008055956012	0.0036907019820
0.0087129133773	0.0027977004765	0.0004116765929	0.0020187166187	0.0016665036861	0.0027977004765	0.0095438920078	0.0006738866126	0.0002632329043	0.0017272490793	0.0004116765929	0.0006738866126	0.0065265590722	0.0012749981830	0.0002413963427	0.0020187166187	0.0002632329043	0.0012749981830	0.0025559077592	0.0011524904682	0.0016665036861	0.0017272490793	0.0002413963427	0.0011524904682	0.0032050390061
0.0070969604002	0.0031450672667	-0.0004770270472	0.0008481886682	0.0018058255034	0.0031450672667	0.0092130173062	-0.0005169963975	0.0010509941192	0.0023059204970	-0.0004770270472	-0.0005169963975	0.0062809473288	0.0007196164699	-0.0003781861333	0.0008481886682	0.0010509941192	0.0007196164699	0.0027512588303	0.0007833906836	0.0018058255034	0.0023059204970	-0.0003781861333	0.0007833906836	0.0026122408655
0.0088434707068	0.0027301619998	-0.0012215470572	0.0011415722598	0.0015408369420	0.0027301619998	0.0059257105879	-0.0007853109982	-0.0000557860106	0.0011991143201	-0.0012215470572	-0.0007853109982	0.0041801869328	-0.0003095934621	-0.0003982221200	0.0011415722598	-0.0000557860106	-0.0003095934621	0.0021880199689	0.0009641212505	0.0015408369420	0.0011991143201	-0.0003982221200	0.0009641212505	0.0031333027457
0.0097982120587	0.0023883806201	0.0015379315205	0.0033021528167	0.0035274854947	0.0023883806201	0.0069964721234	0.0002940984711	0.0017212925222	0.0022270671410	0.0015379315205	0.0002940984711	0.0046585509338	0.0015094078913	0.0004887794089	0.0033021528167	0.0017212925222	0.0015094078913	0.0038542297726	0.0019848167700	0.0035274854947	0.0022270671410	0.0004887794089	0.0019848167700	0.0039674402376
0.0090550602961	0.0021004267916	0.0007127413059	0.0021936889461	0.0024884622902	0.0021004267916	0.0072131619406	-0.0002769725255	0.0013838990236	0.0022659008600	0.0007127413059	-0.0002769725255	0.0048425673094	0.0004976283059	-0.0003675821713	0.0021936889461	0.0013838990236	0.0004976283059	0.0034791148474	0.0016604807880	0.0024884622902	0.0022659008600	-0.0003675821713	0.0016604807880	0.0033765425220
0.0087579786370	0.0014682094073	0.0009223575111	0.0012344960601	0.0013575024998	0.0014682094073	0.0082453216153	-0.0011880021883	-0.0000292365070	0.0011348355157	0.0009223575111	-0.0011880021883	0.0048049755307	0.0005930005767	0.0003220234493	0.0012344960601	-0.0000292365070	0.0005930005767	0.0027183640520	0.0011801088682	0.0013575024998	0.0011348355157	0.0003220234493	0.0011801088682	0.0031135852962
0.0093804937231	0.0034069977948	-0.0002115741841	0.0025713466888	0.0031814762092	0.0034069977948	0.0082744860582	-0.0000474539225	0.0021090723888	0.0032900002416	-0.0002115741841	-0.0000474539225	0.0049832555375	0.0004548086306	-0.0001977344158	0.0025713466888	0.0021090723888	0.0004548086306	0.0026712146964	0.0018500157517	0.0031814762092	0.0032900002416	-0.0001977344158	0.0018500157517	0.0041984911016
0.0078455184302	0.0025823398707	-0.0004032387784	0.0008922802122	0.0016471770173	0.0025823398707	0.0096474004975	0.0001067125875	0.0005542726829	0.0013055078391	-0.0004032387784	0.0001067125875	0.0040601859024	0.0007692590102	-0.0004519675545	0.0008922802122	0.0005542726829	0.0007692590102	0.0026460992625	0.0010312628802	0.0016471770173	0.0013055078391	-0.0004519675545	0.0010312628802	0.0031689697585
0.0113798136802	0.0024576761299	-0.0014034011920	0.0010711295926	0.0024700071831	0.0024576761299	0.0081977344398	-0.0000281915467	0.0014199956635	0.0027205859509	-0.0014034011920	-0.0000281915467	0.0048782712753	0.0008656699714	-0.0004393903801	0.0010711295926	0.0014199956635	0.0008656699714	0.0025362920249	0.0012448130453	0.0024700071831	0.0027205859509	-0.0004393903801	0.0012448130453	0.0040615558159
0.0085820800423	0.0026476332193	-0.0000900654112	0.0020859323474	0.0024462736033	0.0026476332193	0.0092176657915	0.0001997055144	0.0015971279752	0.0025631095515	-0.0000900654112	0.0001997055144	0.0043516084471	0.0003718738860	-0.0002768282725	0.0020859323474	0.0015971279752	0.0003718738860	0.0022984213972	0.0012633360181	0.0024462736033	0.0025631095515	-0.0002768282725	0.0012633360181	0.0035747617856
0.0103198346318	0.0031585475814	0.0004012665674	0.0030778543089	0.0031730728021	0.0031585475814	0.0075239394076	0.0005266479229	0.0004121210293	0.0014738921049	0.0004012665674	0.0005266479229	0.0039789233369	-0.0002302649920	-0.0003176595745	0.0030778543089	0.0004121210293	-0.0002302649920	0.0022031408765	0.0014174443981	0.0031730728021	0.0014738921049	-0.0003176595745	0.0014174443981	0.0030641124594
0.0085232937905	0.0029211974688	0.0007378271926	0.0008553138334	0.0012951596336	0.0029211974688	0.0081332113329	0.0011990147353	0.0004667757730	0.0019783411324	0.0007378271926	0.0011990147353	0.0048759837368	0.0003440051990	0.0002589211834	0.0008553138334	0.0004667757730	0.0003440051990	0.0016030977924	0.0004860059250	0.0012951596336	0.0019783411324	0.0002589211834	0.0004860059250	0.0032290201262
0.0078484088321	0.0028214168652	-0.0002169623723	0.0017441861544	0.0022082269910	0.0028214168652	0.0088247672136	0.0006914501361	0.0008971630794	0.0016404667203	-0.0002169623723	0.0006914501361	0.0033280149820	-0.0000299777321	0.0001573338909	0.0017441861544	0.0008971630794	-0.0000299777321	0.0021480334976	0.0007882403421	0.0022082269910	0.0016404667203	0.0001573338909	0.0007882403421	0.0032291509626
0.0081890956690	0.0036008441910	0.0006762776034	0.0017267429214	0.0020646126556	0.0036008441910	0.0090557891172	0.0017453232616	0.0008814107592	0.0030446754700	0.0006762776034	0.0017453232616	0.0052242486512	0.0000629930089	-0.0001592503580	0.0017267429214	0.0008814107592	0.0000629930089	0.0018089224700	0.0008019094015	0.0020646126556	0.0030446754700	-0.0001592503580	0.0008019094015	0.0039551541980
0.0081980572761	0.0029514941321	0.0000292038413	0.0009523478873	0.0023384783477	0.0029514941321	0.0073475940985	-0.0002061648287	0.0012514493712	0.0026559927222	0.0000292038413	-0.0002061648287	0.0054753838820	0.0006519176824	-0.0006091599617	0.0009523478873	0.0012514493712	0.0006519176824	0.0034843617368	0.0012621100413	0.0023384783477	0.0026559927222	-0.0006091599617	0.0012621100413	0.0036455989550
0.0074243852197	0.0026083921009	0.0002721868675	0.0012389614800	0.0012489019884	0.0026083921009	0.0087048856279	0.0007701134062	0.0005513728212	0.0027970641639	0.0002721868675	0.0007701134062	0.0049023112729	0.0009095936238	-0.0003659494218	0.0012389614800	0.0005513728212	0.0009095936238	0.0023124363589	0.0008291189959	0.0012489019884	0.0027970641639	-0.0003659494218	0.0008291189959	0.0033462387997
0.0099069491199	0.0030377984513	-0.0008932017996	0.0018315892824	0.0021001466257	0.0030377984513	0.0097828692776	0.0001153467694	0.0014970420361	0.0032657355233	-0.0008932017996	0.0001153467694	0.0061560207182	0.0003538886222	-0.0007388244609	0.0018315892824	0.0014970420361	0.0003538886222	0.0026599841982	0.0012283943080	0.0021001466257	0.0032657355233	-0.0007388244609	0.0012283943080	0.0038003689137
0.0107228277021	0.0046131325034	-0.0007226380155	0.0019788450265	0.0023915566474	0.0046131325034	0.0097835537268	-0.0003719475423	0.0014354796330	0.0024915268106	-0.0007226380155	-0.0003719475423	0.0050453548294	0.0003426100554	-0.0006438399068	0.0019788450265	0.0014354796330	0.0003426100554	0.0027646028574	0.0012422682257	0.0023915566474	0.0024915268106	-0.0006438399068	0.0012422682257	0.0034944936352
0.0070588831595	0.0028243085688	0.0005967938221	0.0017166089341	0.0015948186751	0.0028243085688	0.0069566518968	-0.0007806409489	0.0012104872644	0.0028051696610	0.0005967938221	-0.0007806409489	0.0049929696972	0.0003692496619	-0.0006222812414	0.0017166089341	0.0012104872644	0.0003692496619	0.0026946211653	0.0016107694975	0.0015948186751	0.0028051696610	-0.0006222812414	0.0016107694975	0.0038802525097
0.0070272126320	0.0019875093695	-0.0001850594063	0.0014086210062	0.0017345553223	0.0019875093695	0.0071115127185	0.0004680878221	0.0012252935813	0.0017224251736	-0.0001850594063	0.0004680878221	0.0051151568317	0.0009073634919	-0.0004572920230	0.0014086210062	0.0012252935813	0.0009073634919	0.0027416838194	0.0013309642749	0.0017345553223	0.0017224251736	-0.0004572920230	0.0013309642749	0.0035097014587
0.0100271500753	0.0052838232350	0.0003281364107	0.0017662279477	0.0026873509768	0.0052838232350	0.0095153525189	0.0009660295964	0.0006483966838	0.0022189153845	0.0003281364107	0.0009660295964	0.0046889893433	0.0002073451435	-0.0002297780877	0.0017662279477	0.0006483966838	0.0002073451435	0.0022746177401	0.0011915902182	0.0026873509768	0.0022189153845	-0.0002297780877	0.0011915902182	0.0035831211668
0.0079936386773	0.0026254698765	0.0009361494617	0.0014758024024	0.0017432544215	0.0026254698765	0.0084680918096	0.0008411289243	0.0010749226849	0.0027725564866	0.0009361494617	0.0008411289243	0.0044137825498	0.0003272060548	0.0002340945805	0.0014758024024	0.0010749226849	0.0003272060548	0.0021934421761	0.0013229528606	0.0017432544215	0.0027725564866	0.0002340945805	0.0013229528606	0.0035368820635
0.0085458555733	0.0013484814228	0.0006974762269	0.0020385894622	0.0014818194765	0.0013484814228	0.0077045849245	-0.0001622550252	-0.0003689190688	0.0022446018563	0.0006974762269	-0.0001622550252	0.0053538176644	0.0005263335169	-0.0003305895119	0.0020385894622	-0.0003689190688	0.0005263335169	0.0022702460624	0.0004958188375	0.0014818194765	0.0022446018563	-0.0003305895119	0.0004958188375	0.0033912449248
0.0069149478659	0.0013655828653	-0.0005813557389	0.0015337345969	0.0022251522758	0.0013655828653	0.0068074813480	0.0007295605239	0.0011739277615	0.0023142213025	-0.0005813557389	0.0007295605239	0.0045680891386	0.0006950590778	-0.0003291300106	0.0015337345969	0.0011739277615	0.0006950590778	0.0030046766341	0.0012668601952	0.0022251522758	0.0023142213025	-0.0003291300106	0.0012668601952	0.0036271025888
0.0093319375666	0.0025416965493	-0.0000900214721	0.0024700567260	0.0023742248892	0.0025416965493	0.0077272102914	0.0014783779253	0.0006366888072	0.0023617171452	-0.0000900214721	0.0014783779253	0.0038253784164	0.0005125972256	-0.0000230120586	0.0024700567260	0.0006366888072	0.0005125972256	0.0017012601678	0.0005594166398	0.0023742248892	0.0023617171452	-0.0000230120586	0.0005594166398	0.0026697930558
0.0099537227401	0.0032428666518	0.0014090966586	0.0019246669628	0.0021110016310	0.0032428666518	0.0082042768135	0.0002375037352	0.0007488241456	0.0021505831565	0.0014090966586	0.0002375037352	0.0053949590065	0.0002317713268	-0.0005438356830	0.0019246669628	0.0007488241456	0.0002317713268	0.0022528232490	0.0015473015908	0.0021110016310	0.0021505831565	-0.0005438356830	0.0015473015908	0.0043164408433
0.0111055966239	0.0028551782779	0.0007954836243	0.0020723160516	0.0023811595412	0.0028551782779	0.0085638487647	-0.0000126428309	0.0006802430218	0.0020768901276	0.0007954836243	-0.0000126428309	0.0048859696525	0.0008937600041	-0.0002594543957	0.0020723160516	0.0006802430218	0.0008937600041	0.0023977544091	0.0010048248117	0.0023811595412	0.0020768901276	-0.0002594543957	0.0010048248117	0.0034263463869
0.0089520003814	0.0022768011694	-0.0007162334971	0.0010017343911	0.0015348863597	0.0022768011694	0.0072994664670	-0.0008384997377	-0.0003950642284	0.0012153695608	-0.0007162334971	-0.0008384997377	0.0046913538582	0.0001290071062	-0.0002047181172	0.0010017343911	-0.0003950642284	0.0001290071062	0.0016642900365	0.0007401796956	0.0015348863597	0.0012153695608	-0.0002047181172	0.0007401796956	0.0025504215752
0.0077469257416	0.0017714225227	-0.0004977730768	0.0010626607846	0.0015809120928	0.0017714225227	0.0091631047960	0.0008969511275	0.0005520189310	0.0017659774870	-0.0004977730768	0.0008969511275	0.0057736450745	0.0012159772432	0.0002924845705	0.0010626607846	0.0005520189310	0.0012159772432	0.0025874907447	0.0015667705761	0.0015809120928	0.0017659774870	0.0002924845705	0.0015667705761	0.0042940050440
0.0075907115897	0.0012651712484	0.0000828078051	0.0008542968226	0.0016469942288	0.0012651712484	0.0093648006158	-0.0002238278520	0.0012913353279	0.0020687112741	0.0000828078051	-0.0002238278520	0.0049836761407	0.0011103320947	0.0004524521237	0.0008542968226	0.0012913353279	0.0011103320947	0.0030653919160	0.0017350962581	0.0016469942288	0.0020687112741	0.0004524521237	0.0017350962581	0.0035221325843
0.0092284128741	0.0022754470958	0.0007147552875	0.0019616605454	0.0019684055388	0.0022754470958	0.0077956624746	-0.0002891035088	0.0013482597508	0.0017670995796	0.0007147552875	-0.0002891035088	0.0040158741392	0.0001267787511	-0.0002908342410	0.0019616605454	0.0013482597508	0.0001267787511	0.0018213812609	0.0011308555851	0.0019684055388	0.0017670995796	-0.0002908342410	0.0011308555851	0.0040913404302
0.0089429087368	0.0022145893487	0.0000396797198	0.0020028494151	0.0024598407533	0.0022145893487	0.0095073968548	0.0000193066723	0.0009598256648	0.0025437598799	0.0000396797198	0.0000193066723	0.0040203535895	-0.0003574082630	-0.0001660996820	0.0020028494151	0.0009598256648	-0.0003574082630	0.0023733921842	0.0014352599096	0.0024598407533	0.0025437598799	-0.0001660996820	0.0014352599096	0.0035507898351
0.0078949584285	0.0045126125659	-0.0006519988711	0.0014302096844	0.0020649740235	0.0045126125659	0.0118812474036	0.0009395650216	0.0002448621457	0.0022595695903	-0.0006519988711	0.0009395650216	0.0040857475682	0.0000414074026	-0.0003357872361	0.0014302096844	0.0002448621457	0.0000414074026	0.0029424574087	0.0015656744501	0.0020649740235	0.0022595695903	-0.0003357872361	0.0015656744501	0.0038609387925
0.0080805824173	0.0018622625241	0.0002391692847	0.0018236258209	0.0016541692664	0.0018622625241	0.0086993146051	0.0001303985900	0.0013894758374	0.0032141700362	0.0002391692847	0.0001303985900	0.0047325192591	0.0005582476380	0.0002847949630	0.0018236258209	0.0013894758374	0.0005582476380	0.0030590683113	0.0013253853481	0.0016541692664	0.0032141700362	0.0002847949630	0.0013253853481	0.0031691546412
0.0101058232584	0.0046050904891	0.0001834899222	0.0017555460994	0.0029589024073	0.0046050904891	0.0079220951746	-0.0000629429118	0.0005675422498	0.0025488705668	0.0001834899222	-0.0000629429118	0.0041470946525	-0.0002556490306	-0.0006562444149	0.0017555460994	0.0005675422498	-0.0002556490306	0.0027009907551	0.0015511855742	0.0029589024073	0.0025488705668	-0.0006562444149	0.0015511855742	0.0032693529764
0.0078174794341	0.0020648862097	-0.0005938216477	0.0011349109027	0.0014640703587	0.0020648862097	0.0076525356655	-0.0009214108694	0.0009154453248	0.0024837381884	-0.0005938216477	-0.0009214108694	0.0047041571232	0.0007899573981	-0.0000765767428	0.0011349109027	0.0009154453248	0.0007899573981	0.0033936584032	0.0016979768119	0.0014640703587	0.0024837381884	-0.0000765767428	0.0016979768119	0.0032407278560
0.0086827970965	0.0013701509571	0.0012036288852	0.0017392890992	0.0022618477839	0.0013701509571	0.0079919321796	0.0006415598527	0.0006513308819	0.0020049313323	0.0012036288852	0.0006415598527	0.0037446849950	0.0005072401850	0.0001620997745	0.0017392890992	0.0006513308819	0.0005072401850	0.0022353034910	0.0008582689254	0.0022618477839	0.0020049313323	0.0001620997745	0.0008582689254	0.0035868455854
0.0081410251422	0.0019312478521	0.0005340798145	0.0011085456255	0.0013800543027	0.0019312478521	0.0087129192519	0.0013281166461	0.0010893877520	0.0022076623230	0.0005340798145	0.0013281166461	0.0046944676285	-0.0001124294935	-0.0010742695126	0.0011085456255	0.0010893877520	-0.0001124294935	0.0017499666401	0.0007062663135	0.0013800543027	0.0022076623230	-0.0010742695126	0.0007062663135	0.0032306231387
0.0072228149242	0.0018115627513	0.0003615059177	0.0007367629113	0.0015055686432	0.0018115627513	0.0053685984203	-0.0004961495414	0.0003889828900	0.0022364722688	0.0003615059177	-0.0004961495414	0.0036613124694	-0.0006801166800	-0.0011828737732	0.0007367629113	0.0003889828900	-0.0006801166800	0.0016519842899	0.0006272733128	0.0015055686432	0.0022364722688	-0.0011828737732	0.0006272733128	0.0026581490187
0.0072698949349	0.0038987239096	0.0002317922179	0.0014309542160	0.0022381104416	0.0038987239096	0.0091586204826	0.0006930083739	0.0009458908636	0.0023721994732	0.0002317922179	0.0006930083739	0.0043702684311	0.0005921182152	-0.0003010598842	0.0014309542160	0.0009458908636	0.0005921182152	0.0024239082887	0.0009801937563	0.0022381104416	0.0023721994732	-0.0003010598842	0.0009801937563	0.0033560634631
0.0081706119280	0.0013618566040	0.0002562002613	0.0017217315119	0.0018439376904	0.0013618566040	0.0104898246304	0.0007520910438	0.0014892396307	0.0023974264019	0.0002562002613	0.0007520910438	0.0050579106222	0.0005747515937	-0.0003445887590	0.0017217315119	0.0014892396307	0.0005747515937	0.0029633772188	0.0012739737807	0.0018439376904	0.0023974264019	-0.0003445887590	0.0012739737807	0.0032136092995
0.0078559255238	0.0045304986095	0.0011206838555	0.0015118543714	0.0023671834517	0.0045304986095	0.0118713948612	-0.0004465481651	0.0004202669193	0.0030533658278	0.0011206838555	-0.0004465481651	0.0055928982400	0.0006403676750	-0.0002183265060	0.0015118543714	0.0004202669193	0.0006403676750	0.0020584300196	0.0011060513265	0.0023671834517	0.0030533658278	-0.0002183265060	0.0011060513265	0.0032915823644
0.0083685241524	0.0044669067045	0.0005122510561	0.0013294682385	0.0018416069491	0.0044669067045	0.0093140171398	0.0000308243976	-0.0002975430616	0.0025653593495	0.0005122510561	0.0000308243976	0.0030992413991	0.0003523413700	-0.0003794877933	0.0013294682385	-0.0002975430616	0.0003523413700	0.0018732489398	0.0006873057491	0.0018416069491	0.0025653593495	-0.0003794877933	0.0006873057491	0.0031044558995
0.0081263336842	0.0022347505609	-0.0001324627262	0.0013549052346	0.0016069868056	0.0022347505609	0.0069485924384	-0.0005986097009	0.0008712151690	0.0020459071556	-0.0001324627262	-0.0005986097009	0.0050448805552	0.0011500367832	-0.0004951755570	0.0013549052346	0.0008712151690	0.0011500367832	0.0020940625901	0.0008852070000	0.0016069868056	0.0020459071556	-0.0004951755570	0.0008852070000	0.0037108909808
0.0085570765642	0.0021657773652	0.0002598829876	0.0011664538019	0.0014191785508	0.0021657773652	0.0076949816165	0.0002014505528	0.0004073439129	0.0017489559899	0.0002598829876	0.0002014505528	0.0038092683064	0.0002153420368	-0.0003422652925	0.0011664538019	0.0004073439129	0.0002153420368	0.0024082157021	0.0006101288552	0.0014191785508	0.0017489559899	-0.0003422652925	0.0006101288552	0.0032713904815
0.0077861259492	0.0022567700463	-0.0003268631969	0.0009766614942	0.0013823383268	0.0022567700463	0.0079306249129	0.0003591123179	-0.0003223740181	0.0019401902187	-0.0003268631969	0.0003591123179	0.0053827277242	0.0011766322454	0.0002086260363	0.0009766614942	-0.0003223740181	0.0011766322454	0.0028937724019	0.0008976866721	0.0013823383268	0.0019401902187	0.0002086260363	0.0008976866721	0.0027779340836
0.0088155686085	0.0028333278945	-0.0001654738950	0.0020324654524	0.0017877543472	0.0028333278945	0.0075014507229	-0.0006591114322	0.0002113825339	0.0012507489062	-0.0001654738950	-0.0006591114322	0.0037116625071	0.0000812493177	-0.0002136773426	0.0020324654524	0.0002113825339	0.0000812493177	0.0020247455489	0.0010218537564	0.0017877543472	0.0012507489062	-0.0002136773426	0.0010218537564	0.0031935060734
0.0086224181383	0.0020015063759	-0.0006159939918	0.0007108331771	0.0017507622737	0.0020015063759	0.0082111554791	-0.0008128634436	0.0012431673317	0.0021077162324	-0.0006159939918	-0.0008128634436	0.0034592046715	0.0004276558005	-0.0004375642969	0.0007108331771	0.0012431673317	0.0004276558005	0.0025777200522	0.0010412031147	0.0017507622737	0.0021077162324	-0.0004375642969	0.0010412031147	0.0032409594674
0.0113502712077	0.0037818831278	0.0009596820547	0.0008795006472	0.0015982276573	0.0037818831278	0.0081901942362	0.0000489425532	0.0009931639057	0.0017398544521	0.0009596820547	0.0000489425532	0.0049384554897	0.0004239171330	-0.0001810667161	0.0008795006472	0.0009931639057	0.0004239171330	0.0025287846915	0.0011255064614	0.0015982276573	0.0017398544521	-0.0001810667161	0.0011255064614	0.0026177808339
0.0077337518317	0.0037398095102	-0.0003329744412	0.0011338146286	0.0018809898733	0.0037398095102	0.0097431760192	-0.0001367686085	0.0014677330320	0.0023016955031	-0.0003329744412	-0.0001367686085	0.0047074795157	0.0007164747613	0.0000016675896	0.0011338146286	0.0014677330320	0.0007164747613	0.0025202642356	0.0012377968892	0.0018809898733	0.0023016955031	0.0000016675896	0.0012377968892	0.0031301723960
0.0102696982478	0.0032082491162	0.0007910915082	0.0024317455264	0.0021603287088	0.0032082491162	0.0084853396062	-0.0006350772745	0.0012783396066	0.0018780857639	0.0007910915082	-0.0006350772745	0.0032736272020	0.0003575452848	-0.0001352257527	0.0024317455264	0.0012783396066	0.0003575452848	0.0023267687048	0.0011840214658	0.0021603287088	0.0018780857639	-0.0001352257527	0.0011840214658	0.0039665382246
0.0095933599589	0.0041157467430	0.0006242631050	0.0016882232275	0.0021095350039	0.0041157467430	0.0075777628381	-0.0004231210296	0.0007287752421	0.0021998816585	0.0006242631050	-0.0004231210296	0.0041613699341	0.0007168612193	-0.0003601984999	0.0016882232275	0.0007287752421	0.0007168612193	0.0026160519660	0.0010711333941	0.0021095350039	0.0021998816585	-0.0003601984999	0.0010711333941	0.0032482427933
0.0105230319465	0.0025936170738	0.0001073861951	0.0014411605110	0.0024814782889	0.0025936170738	0.0085092319623	-0.0001959200585	0.0007663879402	0.0020344639382	0.0001073861951	-0.0001959200585	0.0041415313774	0.0000791768953	-0.0006884282129	0.0014411605110	0.0007663879402	0.0000791768953	0.0018646490358	0.0008488473390	0.0024814782889	0.0020344639382	-0.0006884282129	0.0008488473390	0.0035939021709
0.0086420221895	0.0034082204280	0.0002285478953	0.0010638659746	0.0021557576770	0.0034082204280	0.0092648416986	0.0000550085057	0.0006840437310	0.0030318414620	0.0002285478953	0.0000550085057	0.0050112940259	0.0001735897725	-0.0001912968270	0.0010638659746	0.0006840437310	0.0001735897725	0.0018313970679	0.0005232223207	0.0021557576770	0.0030318414620	-0.0001912968270	0.0005232223207	0.0034461376556
0.0075323664094	0.0018966781284	-0.0005434012756	0.0010050605783	0.0016078912605	0.0018966781284	0.0080298863693	0.0011337842946	0.0006252479039	0.0020308882824	-0.0005434012756	0.0011337842946	0.0054027144646	0.0006388805501	0.0001536517648	0.0010050605783	0.0006252479039	0.0006388805501	0.0024662841232	0.0016018699163	0.0016078912605	0.0020308882824	0.0001536517648	0.0016018699163	0.0041889730512
0.0077560047816	0.0026151755318	-0.0004334538115	0.0018604387591	0.0025757220843	0.0026151755318	0.0055833334099	-0.0011190297576	0.0003152149161	0.0012279872191	-0.0004334538115	-0.0011190297576	0.0037460565723	0.0000161048728	-0.0002393251977	0.0018604387591	0.0003152149161	0.0000161048728	0.0021038947453	0.0010178858245	0.0025757220843	0.0012279872191	-0.0002393251977	0.0010178858245	0.0037920911408
0.0079693470587	0.0029092108758	0.0001004237908	0.0013383516024	0.0014771242308	0.0029092108758	0.0072297603396	0.0002751112153	0.0005542460060	0.0025868282607	0.0001004237908	0.0002751112153	0.0056495247894	0.0013137856397	0.0004181181931	0.0013383516024	0.0005542460060	0.0013137856397	0.0028495707749	0.0012484861723	0.0014771242308	0.0025868282607	0.0004181181931	0.0012484861723	0.0032786987517
0.0078384187265	0.0028666552538	-0.0000155916559	0.0009087892410	0.0019559890289	0.0028666552538	0.0068109868142	0.0008931038854	0.0007373847562	0.0023384753475	-0.0000155916559	0.0008931038854	0.0045117221132	0.0013104788706	0.0006082636517	0.0009087892410	0.0007373847562	0.0013104788706	0.0040870871388	0.0019362809208	0.0019559890289	0.0023384753475	0.0006082636517	0.0019362809208	0.0036367121157
0.0069387752251	0.0024082071634	0.0000823779822	0.0013987035165	0.0019929331637	0.0024082071634	0.0082569838809	-0.0001231598075	0.0003620868335	0.0024252070464	0.0000823779822	-0.0001231598075	0.0053380872464	0.0003240136392	-0.0002941508734	0.0013987035165	0.0003620868335	0.0003240136392	0.0025640788941	0.0008343121541	0.0019929331637	0.0024252070464	-0.0002941508734	0.0008343121541	0.0028409811285
0.0077268689842	0.0036945388802	0.0007479199400	0.0018208744386	0.0022965216668	0.0036945388802	0.0105212568921	0.0014388760013	0.0019640792041	0.0036420982177	0.0007479199400	0.0014388760013	0.0060833864359	0.0016164869221	0.0010402424062	0.0018208744386	0.0019640792041	0.0016164869221	0.0036290408539	0.0014072592460	0.0022965216668	0.0036420982177	0.0010402424062	0.0014072592460	0.0042617345072
0.0058621672161	0.0031472779748	0.0003049140579	0.0009768436309	0.0016529980422	0.0031472779748	0.0100188970092	0.0003507187699	0.0007570549315	0.0022421042655	0.0003049140579	0.0003507187699	0.0055565851235	0.0004842258393	-0.0001138739884	0.0009768436309	0.0007570549315	0.0004842258393	0.0025151902827	0.0014529558781	0.0016529980422	0.0022421042655	-0.0001138739884	0.0014529558781	0.0036054389274
0.0075583023440	0.0012424212748	0.0008502569283	0.0016749584232	0.0017253596945	0.0012424212748	0.0076673827255	0.0000780884125	0.0005503823398	0.0027407983017	0.0008502569283	0.0000780884125	0.0054982594550	0.0001729465227	-0.0002812160216	0.0016749584232	0.0005503823398	0.0001729465227	0.0016201762954	0.0010973570901	0.0017253596945	0.0027407983017	-0.0002812160216	0.0010973570901	0.0040028120097
0.0078045017102	0.0024786975091	-0.0009272568530	0.0011332679718	0.0009610653325	0.0024786975091	0.0115593473945	0.0010154634647	0.0020195038860	0.0017409865637	-0.0009272568530	0.0010154634647	0.0055679053198	0.0008263204344	0.0005323252564	0.0011332679718	0.0020195038860	0.0008263204344	0.0023086623671	0.0011358384298	0.0009610653325	0.0017409865637	0.0005323252564	0.0011358384298	0.0028309226306
0.0101436921304	0.0033941991402	-0.0004246610036	0.0013422804024	0.0014340953300	0.0033941991402	0.0097489386858	0.0003338475323	0.0014066431765	0.0024365251269	-0.0004246610036	0.0003338475323	0.0048955719943	0.0001668954504	-0.0003545961164	0.0013422804024	0.0014066431765	0.0001668954504	0.0020922461941	0.0012029778946	0.0014340953300	0.0024365251269	-0.0003545961164	0.0012029778946	0.0036125281630
0.0076339146206	0.0028044763185	0.0006230333879	0.0023799482748	0.0024827877439	0.0028044763185	0.0052679910655	-0.0005766893793	0.0012464980750	0.0020282429223	0.0006230333879	-0.0005766893793	0.0046663396524	0.0003774924848	-0.0002592374529	0.0023799482748	0.0012464980750	0.0003774924848	0.0029292444535	0.0014510951169	0.0024827877439	0.0020282429223	-0.0002592374529	0.0014510951169	0.0037121479352
0.0101082367542	0.0023853805067	0.0000755707672	0.0014508500748	0.0019284756138	0.0023853805067	0.0065391873125	0.0001998031721	0.0002677131709	0.0016808246890	0.0000755707672	0.0001998031721	0.0034000541724	-0.0001155056226	-0.0003430929948	0.0014508500748	0.0002677131709	-0.0001155056226	0.0019763681523	0.0008247040751	0.0019284756138	0.0016808246890	-0.0003430929948	0.0008247040751	0.0028436240261
0.0095628331499	0.0031285134389	0.0007414340582	0.0024383432808	0.0027631528000	0.0031285134389	0.0081766899699	0.0008019407658	0.0005723778491	0.0018341795816	0.0007414340582	0.0008019407658	0.0054718465042	0.0001256340963	0.0001831100568	0.0024383432808	0.0005723778491	0.0001256340963	0.0021083974018	0.0010579225577	0.0027631528000	0.0018341795816	0.0001831100568	0.0010579225577	0.0039559433653
0.0092464468728	0.0048350194236	-0.0004954763642	0.0021240804510	0.0018234677700	0.0048350194236	0.0077729053291	-0.0002221356360	0.0015906568634	0.0021928952361	-0.0004954763642	-0.0002221356360	0.0043681567168	0.0005905468960	-0.0002596207323	0.0021240804510	0.0015906568634	0.0005905468960	0.0028385498397	0.0008975796248	0.0018234677700	0.0021928952361	-0.0002596207323	0.0008975796248	0.0027210377611
0.0106929916774	0.0029634944043	0.0004767974387	0.0028464773502	0.0032163949500	0.0029634944043	0.0132829248393	0.0000395860041	0.0012699373697	0.0031337004787	0.0004767974387	0.0000395860041	0.0059018366476	0.0009869779392	0.0006890134578	0.0028464773502	0.0012699373697	0.0009869779392	0.0023586063929	0.0014130839270	0.0032163949500	0.0031337004787	0.0006890134578	0.0014130839270	0.0039651380068
0.0103909794160	0.0022251706275	-0.0010058460061	0.0013131329110	0.0016421636444	0.0022251706275	0.0088412071282	-0.0007689677712	0.0012112386901	0.0017255969197	-0.0010058460061	-0.0007689677712	0.0042327731594	0.0006715115994	-0.0003800003870	0.0013131329110	0.0012112386901	0.0006715115994	0.0029641303957	0.0014800063198	0.0016421636444	0.0017255969197	-0.0003800003870	0.0014800063198	0.0034649590219
0.0081718116640	0.0017507495516	0.0006061918707	0.0011193634242	0.0021687361458	0.0017507495516	0.0084863226587	0.0004606682304	0.0006931600837	0.0022260471234	0.0006061918707	0.0004606682304	0.0062285310223	0.0005649640549	-0.0000373398200	0.0011193634242	0.0006931600837	0.0005649640549	0.0030932490634	0.0020345356543	0.0021687361458	0.0022260471234	-0.0000373398200	0.0020345356543	0.0045068256176
0.0083230679383	0.0042421970489	0.0002267234970	0.0014074976401	0.0014617781120	0.0042421970489	0.0092180391768	0.0000061401265	0.0012675611998	0.0027498320638	0.0002267234970	0.0000061401265	0.0043441473122	-0.0001966593001	-0.0001058666245	0.0014074976401	0.0012675611998	-0.0001966593001	0.0021803719110	0.0011395311298	0.0014617781120	0.0027498320638	-0.0001058666245	0.0011395311298	0.0035734096276
0.0091349753763	0.0026449290261	0.0006904179720	0.0020485690270	0.0021233759216	0.0026449290261	0.0081135471890	-0.0003416583489	0.0003691583281	0.0023882127986	0.0006904179720	-0.0003416583489	0.0065602756299	0.0008771994010	-0.0002244648803	0.0020485690270	0.0003691583281	0.0008771994010	0.0025694470436	0.0014061345665	0.0021233759216	0.0023882127986	-0.0002244648803	0.0014061345665	0.0035573778806
0.0077623090870	0.0020948296807	0.0002326846270	0.0016406529620	0.0018009314424	0.0020948296807	0.0085221684677	0.0009231343456	0.0012213787922	0.0020819213347	0.0002326846270	0.0009231343456	0.0049551341455	0.0000407054992	-0.0004334326479	0.0016406529620	0.0012213787922	0.0000407054992	0.0022544441998	0.0009335247401	0.0018009314424	0.0020819213347	-0.0004334326479	0.0009335247401	0.0032928703189
0.0100370030443	0.0026171412215	0.0008922997834	0.0021873688829	0.0027543566472	0.0026171412215	0.0078747642958	0.0005152336019	0.0016719446677	0.0018019420402	0.0008922997834	0.0005152336019	0.0045313573893	0.0007976304245	-0.0004441137569	0.0021873688829	0.0016719446677	0.0007976304245	0.0033074795196	0.0015332809755	0.0027543566472	0.0018019420402	-0.0004441137569	0.0015332809755	0.0039901427433
0.0080050486571	0.0039992156663	0.0000706568435	0.0017205995984	0.0014437066291	0.0039992156663	0.0085986919326	0.0004343455103	0.0011755997709	0.0020988694263	0.0000706568435	0.0004343455103	0.0048188896839	0.0003504387373	-0.0004841292367	0.0017205995984	0.0011755997709	0.0003504387373	0.0022034793537	0.0007844226788	0.0014437066291	0.0020988694263	-0.0004841292367	0.0007844226788	0.0026230259251
0.0082444633253	0.0035409488051	0.0016538483755	0.0024997795991	0.0020805991478	0.0035409488051	0.0094975741119	-0.0005997930724	0.0010747617634	0.0019393913795	0.0016538483755	-0.0005997930724	0.0040642792022	0.0004032338484	-0.0001868324234	0.0024997795991	0.0010747617634	0.0004032338484	0.0026150032310	0.0008749525961	0.0020805991478	0.0019393913795	-0.0001868324234	0.0008749525961	0.0028302823662
0.0091499439126	0.0041512022311	-0.0003347942816	0.0022846014854	0.0031625892112	0.0041512022311	0.0083275656415	-0.0002192408253	0.0007860521976	0.0022753171620	-0.0003347942816	-0.0002192408253	0.0041899278818	-0.0002753057687	-0.0004065805197	0.0022846014854	0.0007860521976	-0.0002753057687	0.0025714225986	0.0018479287021	0.0031625892112	0.0022753171620	-0.0004065805197	0.0018479287021	0.0039985413347
0.0081910663408	0.0022130100808	-0.0000647351365	0.0010344618032	0.0007545934537	0.0022130100808	0.0069994894547	-0.0020410775481	-0.0009978706084	0.0014188862585	-0.0000647351365	-0.0020410775481	0.0060643296446	0.0010815377825	-0.0003027862275	0.0010344618032	-0.0009978706084	0.0010815377825	0.0033304612383	0.0009672831639	0.0007545934537	0.0014188862585	-0.0003027862275	0.0009672831639	0.0029816871460
0.0076984901917	0.0023115070937	-0.0007184960069	0.0013128031272	0.0015574604120	0.0023115070937	0.0084452704638	-0.0011769597951	0.0007450421938	0.0031966415024	-0.0007184960069	-0.0011769597951	0.0036712492585	0.0003933928929	-0.0000174188623	0.0013128031272	0.0007450421938	0.0003933928929	0.0026095731004	0.0017237782888	0.0015574604120	0.0031966415024	-0.0000174188623	0.0017237782888	0.0044817063796
0.0085394554044	0.0033890251739	0.0001525485013	0.0016541559625	0.0015810817926	0.0033890251739	0.0083406224278	-0.0010761345548	0.0007940605125	0.0016166623714	0.0001525485013	-0.0010761345548	0.0042544215531	-0.0000576061811	-0.0006632639874	0.0016541559625	0.0007940605125	-0.0000576061811	0.0024079647491	0.0004172456056	0.0015810817926	0.0016166623714	-0.0006632639874	0.0004172456056	0.0024789933708
0.0060018170518	0.0015229876756	-0.0000816082442	0.0006507925603	0.0010671920479	0.0015229876756	0.0065309713850	0.0002641192669	0.0000574671843	0.0011249126638	-0.0000816082442	0.0002641192669	0.0042032761464	0.0004419411372	0.0002515094656	0.0006507925603	0.0000574671843	0.0004419411372	0.0023732353256	0.0008932379345	0.0010671920479	0.0011249126638	0.0002515094656	0.0008932379345	0.0033649434400
0.0108457717990	0.0031628300200	0.0005582331850	0.0014727806560	0.0023761974873	0.0031628300200	0.0067143851508	-0.0006025370262	0.0006054176436	0.0021273814671	0.0005582331850	-0.0006025370262	0.0031464303729	0.0000352482980	-0.0007194846736	0.0014727806560	0.0006054176436	0.0000352482980	0.0025932650983	0.0008768197926	0.0023761974873	0.0021273814671	-0.0007194846736	0.0008768197926	0.0030662091611
0.0088095602053	0.0027242476510	0.0002662347317	0.0016009633625	0.0021869742021	0.0027242476510	0.0110383891133	-0.0011025915738	-0.0001239677206	0.0013779306391	0.0002662347317	-0.0011025915738	0.0059011828380	0.0010640984656	0.0003088891889	0.0016009633625	-0.0001239677206	0.0010640984656	0.0025796690609	0.0013753205388	0.0021869742021	0.0013779306391	0.0003088891889	0.0013753205388	0.0034214229966
0.0082044583370	0.0026791114645	0.0005260026094	0.0016726710322	0.0017425966010	0.0026791114645	0.0070863892836	-0.0007792168306	0.0002488326553	0.0020673530490	0.0005260026094	-0.0007792168306	0.0041518233873	-0.0001831857826	-0.0005238327258	0.0016726710322	0.0002488326553	-0.0001831857826	0.0014977957865	0.0004410690712	0.0017425966010	0.0020673530490	-0.0005238327258	0.0004410690712	0.0033290301618
0.0090130444556	0.0030686564635	-0.0009122261465	0.0011255954596	0.0013210261934	0.0030686564635	0.0107684770407	0.0002564248731	0.0017265084045	0.0029355018446	-0.0009122261465	0.0002564248731	0.0046643350913	-0.0001476661485	-0.0009907559079	0.0011255954596	0.0017265084045	-0.0001476661485	0.0029199552577	0.0013345960927	0.0013210261934	0.0029355018446	-0.0009907559079	0.0013345960927	0.0036759047068
0.0093973482635	0.0028608022217	0.0007551841151	0.0015149012018	0.0023355053148	0.0028608022217	0.0084814411999	0.0013919156148	0.0007598981347	0.0028462239360	0.0007551841151	0.0013919156148	0.0067255288690	0.0006165584275	0.0003538170831	0.0015149012018	0.0007598981347	0.0006165584275	0.0023587984147	0.0011150609238	0.0023355053148	0.0028462239360	0.0003538170831	0.0011150609238	0.0038754968824
0.0092224939210	0.0025928878271	0.0008190802618	0.0015249444360	0.0018518508099	0.0025928878271	0.0075081592279	-0.0007649063290	0.0006038955059	0.0017970934923	0.0008190802618	-0.0007649063290	0.0052619776444	0.0009599060273	0.0000113143718	0.0015249444360	0.0006038955059	0.0009599060273	0.0030348183965	0.0016512964131	0.0018518508099	0.0017970934923	0.0000113143718	0.0016512964131	0.0032251879593
0.0086208908761	0.0027139961331	0.0003632834783	0.0025069161524	0.0022400759225	0.0027139961331	0.0076032160855	0.0002330347299	0.0009914077987	0.0022849048023	0.0003632834783	0.0002330347299	0.0044747889879	-0.0000312463559	-0.0003290257809	0.0025069161524	0.0009914077987	-0.0000312463559	0.0020141955650	0.0012329002397	0.0022400759225	0.0022849048023	-0.0003290257809	0.0012329002397	0.0034678837558
0.0082408731691	0.0032063002958	0.0003635649917	0.0013743944532	0.0016805836910	0.0032063002958	0.0091863218343	0.0002452252962	0.0016787186367	0.0020886082452	0.0003635649917	0.0002452252962	0.0058690621665	0.0008931660003	-0.0003760170835	0.0013743944532	0.0016787186367	0.0008931660003	0.0035600657851	0.0020033660981	0.0016805836910	0.0020886082452	-0.0003760170835	0.0020033660981	0.0034217935699
0.0077142618950	0.0034132624236	-0.0007587977064	0.0017600309736	0.0024209892987	0.0034132624236	0.0070684574850	-0.0001251523710	0.0003104252370	0.0026858205480	-0.0007587977064	-0.0001251523710	0.0055372878348	0.0004750506521	-0.0003998429413	0.0017600309736	0.0003104252370	0.0004750506521	0.0024082324746	0.0009953371997	0.0024209892987	0.0026858205480	-0.0003998429413	0.0009953371997	0.0034258583158
0.0072842609355	0.0018110965549	-0.0006076532118	0.0011108981860	0.0012217198833	0.0018110965549	0.0110949073284	-0.0002648086969	0.0004404198753	0.0017741132216	-0.0006076532118	-0.0002648086969	0.0058110404977	0.0006251762776	-0.0002098790308	0.0011108981860	0.0004404198753	0.0006251762776	0.0025829421214	0.0011462541571	0.0012217198833	0.0017741132216	-0.0002098790308	0.0011462541571	0.0029550788219
0.0079434444236	0.0006666680558	-0.0008894573795	0.0003956418483	0.0013150758373	0.0006666680558	0.0052490660387	-0.0001495233068	0.0004179957012	0.0014558092283	-0.0008894573795	-0.0001495233068	0.0059568534992	0.0008711075544	-0.0000490694218	0.0003956418483	0.0004179957012	0.0008711075544	0.0028389933269	0.0015560078907	0.0013150758373	0.0014558092283	-0.0000490694218	0.0015560078907	0.0033112738891
0.0100581553528	0.0035767699694	0.0008170166271	0.0020612533505	0.0028633777820	0.0035767699694	0.0080378224664	0.0003457747202	0.0016796871010	0.0029649709849	0.0008170166271	0.0003457747202	0.0044052285302	0.0008525725197	-0.0000225849098	0.0020612533505	0.0016796871010	0.0008525725197	0.0027386196695	0.0016026259333	0.0028633777820	0.0029649709849	-0.0000225849098	0.0016026259333	0.0043522131609
0.0079445210242	0.0042315085042	0.0001860006757	0.0018392823981	0.0023993659546	0.0042315085042	0.0096053761908	0.0007800218493	0.0009814465674	0.0029399968011	0.0001860006757	0.0007800218493	0.0048895939465	0.0004268426487	0.0002323837429	0.0018392823981	0.0009814465674	0.0004268426487	0.0026796260060	0.0013336728025	0.0023993659546	0.0029399968011	0.0002323837429	0.0013336728025	0.0036191686992
0.0095996561236	0.0034287511451	0.0017755954416	0.0021832797778	0.0027607292678	0.0034287511451	0.0088013950041	0.0006611558989	0.0016648988159	0.0025699361563	0.0017755954416	0.0006611558989	0.0061380560229	0.0014847508061	0.0006746847823	0.0021832797778	0.0016648988159	0.0014847508061	0.0034886126050	0.0018811491150	0.0027607292678	0.0025699361563	0.0006746847823	0.0018811491150	0.0037360716176
0.0090433171806	0.0030222838369	0.0008309442182	0.0020801910304	0.0025279320109	0.0030222838369	0.0084722169279	-0.0004259920049	0.0009308217323	0.0031871111629	0.0008309442182	-0.0004259920049	0.0033441726985	-0.0003443795794	-0.0002088512824	0.0020801910304	0.0009308217323	-0.0003443795794	0.0019575943944	0.0009795599853	0.0025279320109	0.0031871111629	-0.0002088512824	0.0009795599853	0.0031053087623
0.0087419043629	0.0024105529049	-0.0008879701603	0.0005403206972	0.0008884325207	0.0024105529049	0.0081384021284	0.0000271145048	0.0011489307521	0.0016797130589	-0.0008879701603	0.0000271145048	0.0037722904399	0.0001223119076	-0.0005699890290	0.0005403206972	0.0011489307521	0.0001223119076	0.0029389873384	0.0019895753882	0.0008884325207	0.0016797130589	-0.0005699890290	0.0019895753882	0.0036370211908
0.0087362592713	0.0018422160832	0.0000900284000	0.0016162798768	0.0016887964477	0.0018422160832	0.0070470635668	-0.0006314285467	-0.0002016211468	0.0017382023143	0.0000900284000	-0.0006314285467	0.0048489713705	0.0005955074291	0.0000393714562	0.0016162798768	-0.0002016211468	0.0005955074291	0.0018842190556	0.0005909611921	0.0016887964477	0.0017382023143	0.0000393714562	0.0005909611921	0.0034774709707
0.0089694391536	0.0031215426907	-0.0005007672359	0.0008997569947	0.0016705577362	0.0031215426907	0.0071120731350	-0.0003910639307	0.0005656932904	0.0023576278644	-0.0005007672359	-0.0003910639307	0.0048320527800	0.0003567254943	-0.0002648960079	0.0008997569947	0.0005656932904	0.0003567254943	0.0034459912203	0.0011875549341	0.0016705577362	0.0023576278644	-0.0002648960079	0.0011875549341	0.0032117072338
0.0063879935898	0.0017897115956	-0.0001430826235	0.0015329155824	0.0018788806608	0.0017897115956	0.0104535385261	0.0000524214999	-0.0002274455476	0.0024355664149	-0.0001430826235	0.0000524214999	0.0062216430072	0.0010460929150	0.0003491946669	0.0015329155824	-0.0002274455476	0.0010460929150	0.0026200127737	0.0008359596091	0.0018788806608	0.0024355664149	0.0003491946669	0.0008359596091	0.0043313862858
0.0076664062917	0.0024212683168	-0.0003010847550	0.0009958115063	0.0011255192088	0.0024212683168	0.0076997666971	-0.0000605063753	0.0008305340924	0.0006584184385	-0.0003010847550	-0.0000605063753	0.0059014281856	0.0004040677286	-0.0002685935739	0.0009958115063	0.0008305340924	0.0004040677286	0.0016592663769	0.0007464176110	0.0011255192088	0.0006584184385	-0.0002685935739	0.0007464176110	0.0030460424067
0.0088745394677	0.0033395944315	0.0003457653988	0.0013653094433	0.0014854777641	0.0033395944315	0.0064300984415	0.0000601494039	0.0007557597165	0.0024171662579	0.0003457653988	0.0000601494039	0.0037744427234	0.0004254547136	-0.0000502070697	0.0013653094433	0.0007557597165	0.0004254547136	0.0019077979374	0.0007369284395	0.0014854777641	0.0024171662579	-0.0000502070697	0.0007369284395	0.0028657166254
0.0071106887543	0.0026664098721	-0.0002248050911	0.0015081460708	0.0019471657806	0.0026664098721	0.0082095300074	-0.0006190281201	0.0005925792350	0.0027347344060	-0.0002248050911	-0.0006190281201	0.0048113876831	0.0000897307808	-0.0006413569411	0.0015081460708	0.0005925792350	0.0000897307808	0.0027337298762	0.0010986521512	0.0019471657806	0.0027347344060	-0.0006413569411	0.0010986521512	0.0032250670705
0.0082437211616	0.0023381238328	0.0001787662937	0.0012997547197	0.0008065416462	0.0023381238328	0.0085228265439	0.0002581278683	0.0006808241983	0.0013567304893	0.0001787662937	0.0002581278683	0.0039853431468	-0.0000422938015	-0.0004679898622	0.0012997547197	0.0006808241983	-0.0000422938015	0.0017377111924	0.0008045141511	0.0008065416462	0.0013567304893	-0.0004679898622	0.0008045141511	0.0032458003392
0.0084822128795	0.0020395967364	0.0001537873489	0.0019689459698	0.0015179248797	0.0020395967364	0.0086809143143	0.0001016874424	0.0005204677130	0.0018880540252	0.0001537873489	0.0001016874424	0.0050677516462	0.0004783780013	-0.0002138920021	0.0019689459698	0.0005204677130	0.0004783780013	0.0023991978869	0.0012624429393	0.0015179248797	0.0018880540252	-0.0002138920021	0.0012624429393	0.0030327758041
0.0073825193072	0.0025880073969	-0.0001239161570	0.0013715138950	0.0022872683738	0.0025880073969	0.0082229170000	0.0006201055351	0.0004465930037	0.0018634698902	-0.0001239161570	0.0006201055351	0.0059984485025	0.0002100313773	-0.0006957056306	0.0013715138950	0.0004465930037	0.0002100313773	0.0021755685817	0.0008103897597	0.0022872683738	0.0018634698902	-0.0006957056306	0.0008103897597	0.0028621923766
0.0107539314458	0.0036109421845	0.0006465413249	0.0020085091032	0.0017549473340	0.0036109421845	0.0068163969365	0.0001271748425	0.0004075913964	0.0023207336296	0.0006465413249	0.0001271748425	0.0054269121141	0.0003002693732	-0.0003355234565	0.0020085091032	0.0004075913964	0.0003002693732	0.0022999887011	0.0011027093802	0.0017549473340	0.0023207336296	-0.0003355234565	0.0011027093802	0.0034212126668
0.0093012334881	0.0033311761184	-0.0001502284351	0.0014721237726	0.0016531147188	0.0033311761184	0.0085425694258	0.0000532176989	0.0010856519018	0.0017201245362	-0.0001502284351	0.0000532176989	0.0056012651282	0.0007535463027	-0.0005325866409	0.0014721237726	0.0010856519018	0.0007535463027	0.0021670305441	0.0005443700954	0.0016531147188	0.0017201245362	-0.0005325866409	0.0005443700954	0.0024314450365
0.0073375668072	0.0025175059449	-0.0007569771421	0.0010471450562	0.0014606854929	0.0025175059449	0.0079304594062	-0.0011021195351	0.0002358512614	0.0012418529986	-0.0007569771421	-0.0011021195351	0.0042777350460	0.0005514642297	0.0002191126667	0.0010471450562	0.0002358512614	0.0005514642297	0.0028266387564	0.0016883653749	0.0014606854929	0.0012418529986	0.0002191126667	0.0016883653749	0.0035230670685
0.0098841313329	0.0029065323331	0.0005890371041	0.0017466689822	0.0015329598735	0.0029065323331	0.0064068952766	-0.0008829007742	0.0000452002508	0.0015676411627	0.0005890371041	-0.0008829007742	0.0056501301245	0.0001165439453	-0.0006157022927	0.0017466689822	0.0000452002508	0.0001165439453	0.0021335137260	0.0004049647643	0.0015329598735	0.0015676411627	-0.0006157022927	0.0004049647643	0.0028609886570
0.0090307040529	0.0029582862690	-0.0001095155700	0.0017181022403	0.0024574768319	0.0029582862690	0.0079351763977	-0.0010875722499	0.0004067339824	0.0016953047667	-0.0001095155700	-0.0010875722499	0.0052915015217	0.0005913534092	-0.0000577515403	0.0017181022403	0.0004067339824	0.0005913534092	0.0021073351076	0.0012109074975	0.0024574768319	0.0016953047667	-0.0000577515403	0.0012109074975	0.0036402115018
0.0072517309172	0.0021709537065	-0.0003447111735	0.0008309553232	0.0014500008323	0.0021709537065	0.0063866520280	-0.0004276393210	0.0005548436141	0.0023926430872	-0.0003447111735	-0.0004276393210	0.0051931952776	0.0004747431065	-0.0002287248253	0.0008309553232	0.0005548436141	0.0004747431065	0.0023124933186	0.0008852793609	0.0014500008323	0.0023926430872	-0.0002287248253	0.0008852793609	0.0034307215751
0.0102024843556	0.0025102659074	-0.0005155525860	0.0008087881936	0.0020799171725	0.0025102659074	0.0079831608022	-0.0004229598250	0.0002896072831	0.0013537808075	-0.0005155525860	-0.0004229598250	0.0041773180661	0.0003536345227	-0.0003619333443	0.0008087881936	0.0002896072831	0.0003536345227	0.0025193080522	0.0009369186013	0.0020799171725	0.0013537808075	-0.0003619333443	0.0009369186013	0.0028781390300
0.0083439104548	0.0038122383782	0.0015168739693	0.0022808603026	0.0021508568092	0.0038122383782	0.0127075375626	0.0007604115095	0.0010831679036	0.0020242465862	0.0015168739693	0.0007604115095	0.0051972998281	0.0008671275999	0.0005299288209	0.0022808603026	0.0010831679036	0.0008671275999	0.0023869846438	0.0011617128047	0.0021508568092	0.0020242465862	0.0005299288209	0.0011617128047	0.0034103303024
0.0078510891109	0.0023160404122	0.0003679638039	0.0013871045990	0.0010321082986	0.0023160404122	0.0099719923139	0.0009140490410	0.0014281893200	0.0025431313406	0.0003679638039	0.0009140490410	0.0031514868320	-0.0001461055371	-0.0003080495270	0.0013871045990	0.0014281893200	-0.0001461055371	0.0021660439577	0.0011407625649	0.0010321082986	0.0025431313406	-0.0003080495270	0.0011407625649	0.0027146629920
0.0107162077560	0.0018184221791	-0.0002662739548	0.0016309542883	0.0022403730798	0.0018184221791	0.0075380543457	0.0007330096910	0.0000784040343	0.0017240849913	-0.0002662739548	0.0007330096910	0.0053271962095	0.0006314166740	-0.0000794848103	0.0016309542883	0.0000784040343	0.0006314166740	0.0019340718289	0.0012136025398	0.0022403730798	0.0017240849913	-0.0000794848103	0.0012136025398	0.0037640068008
0.0077478730617	0.0028599413477	-0.0003245467080	0.0010083154743	0.0010836606238	0.0028599413477	0.0063470346203	0.0007123496146	0.0006917943831	0.0022796973731	-0.0003245467080	0.0007123496146	0.0045707246806	0.0001373059170	-0.0001911599750	0.0010083154743	0.0006917943831	0.0001373059170	0.0024785902665	0.0009974232051	0.0010836606238	0.0022796973731	-0.0001911599750	0.0009974232051	0.0031115269912
0.0077154913697	0.0022647069632	-0.0011183059823	0.0012627503598	0.0014548870167	0.0022647069632	0.0072531896171	-0.0013989121674	0.0006870527995	0.0022745199293	-0.0011183059823	-0.0013989121674	0.0041713450217	-0.0000881659075	-0.0008659123770	0.0012627503598	0.0006870527995	-0.0000881659075	0.0018923896850	0.0007309090179	0.0014548870167	0.0022745199293	-0.0008659123770	0.0007309090179	0.0032607961272
0.0081251134070	0.0016488058149	-0.0008518546529	0.0012806596081	0.0011636050209	0.0016488058149	0.0076449647365	-0.0001982348273	0.0001832261577	0.0021178047736	-0.0008518546529	-0.0001982348273	0.0036849576049	-0.0004367777904	-0.0006048121277	0.0012806596081	0.0001832261577	-0.0004367777904	0.0014712039012	0.0006433337053	0.0011636050209	0.0021178047736	-0.0006048121277	0.0006433337053	0.0033428204146
0.0080341207744	0.0028610992902	0.0009368284199	0.0016383007017	0.0017915821333	0.0028610992902	0.0087247528975	0.0000965641126	0.0006002726088	0.0020084906017	0.0009368284199	0.0000965641126	0.0051072821342	0.0011807423030	-0.0001882404642	0.0016383007017	0.0006002726088	0.0011807423030	0.0027719094617	0.0008077299754	0.0017915821333	0.0020084906017	-0.0001882404642	0.0008077299754	0.0032443703359
0.0064879790084	0.0018336492744	0.0009548800993	0.0019897956434	0.0017176154868	0.0018336492744	0.0080359568762	-0.0000752289269	0.0002886388691	0.0015958072844	0.0009548800993	-0.0000752289269	0.0057705876394	0.0008088477109	0.0000577697216	0.0019897956434	0.0002886388691	0.0008088477109	0.0031812386254	0.0015528217363	0.0017176154868	0.0015958072844	0.0000577697216	0.0015528217363	0.0038828043732
0.0096083349656	0.0031645182403	-0.0003865612694	0.0011736453468	0.0011997085905	0.0031645182403	0.0090241032998	0.0002279804393	0.0008016019461	0.0026291442494	-0.0003865612694	0.0002279804393	0.0059012102370	0.0009124190154	-0.0002689268055	0.0011736453468	0.0008016019461	0.0009124190154	0.0027048248703	0.0013708671154	0.0011997085905	0.0026291442494	-0.0002689268055	0.0013708671154	0.0034679153010
0.0089050931019	0.0034131164074	-0.0006700901905	0.0016792880339	0.0019825230999	0.0034131164074	0.0101487845161	0.0013640009283	0.0011954410213	0.0021343248569	-0.0006700901905	0.0013640009283	0.0061368776894	0.0012894205418	0.0000395147719	0.0016792880339	0.0011954410213	0.0012894205418	0.0030285863978	0.0015484396488	0.0019825230999	0.0021343248569	0.0000395147719	0.0015484396488	0.0032664648122
0.0093471139453	0.0028849186450	-0.0007939042189	0.0017434843353	0.0018246787179	0.0028849186450	0.0075635144338	-0.0006208812791	0.0011662825348	0.0025818253326	-0.0007939042189	-0.0006208812791	0.0035589082083	-0.0002954431054	-0.0008410686037	0.0017434843353	0.0011662825348	-0.0002954431054	0.0019828075396	0.0012990583561	0.0018246787179	0.0025818253326	-0.0008410686037	0.0012990583561	0.0035046612813
0.0096554762071	0.0030232553325	-0.0003658213026	0.0024701085173	0.0024285215659	0.0030232553325	0.0097481678868	0.0004889880610	0.0018937359955	0.0020366946196	-0.0003658213026	0.0004889880610	0.0044003238968	0.0001209071695	-0.0002482046875	0.0024701085173	0.0018937359955	0.0001209071695	0.0025943600707	0.0011768520085	0.0024285215659	0.0020366946196	-0.0002482046875	0.0011768520085	0.0028961589691
0.0088003663120	0.0018628461663	-0.0000176496443	0.0008245362099	0.0012016233237	0.0018628461663	0.0065135836429	-0.0011533282663	-0.0003686807205	0.0014808965942	-0.0000176496443	-0.0011533282663	0.0046221755631	0.0002776150570	-0.0006345471929	0.0008245362099	-0.0003686807205	0.0002776150570	0.0021256727485	0.0006045337317	0.0012016233237	0.0014808965942	-0.0006345471929	0.0006045337317	0.0028981987135
0.0082809642087	0.0007402585929	0.0003941773092	0.0016370315171	0.0023485786392	0.0007402585929	0.0093488154948	-0.0006981415592	-0.0006499162676	0.0017641516026	0.0003941773092	-0.0006981415592	0.0051559518211	0.0002639328738	-0.0005704073332	0.0016370315171	-0.0006499162676	0.0002639328738	0.0020892470239	0.0007632632856	0.0023485786392	0.0017641516026	-0.0005704073332	0.0007632632856	0.0031212865039
0.0093696375232	0.0033097771887	-0.0006546027451	0.0013606807868	0.0023778511915	0.0033097771887	0.0059170245412	-0.0006285811845	0.0011606257088	0.0020050946908	-0.0006546027451	-0.0006285811845	0.0051996783172	-0.0004032318051	-0.0005300385548	0.0013606807868	0.0011606257088	-0.0004032318051	0.0019584241280	0.0005121686117	0.0023778511915	0.0020050946908	-0.0005300385548	0.0005121686117	0.0029782654332
0.0080620941923	0.0024778668926	-0.0000305327831	0.0009098211302	0.0015013440517	0.0024778668926	0.0089094868827	0.0000777690928	0.0008611400211	0.0021802540625	-0.0000305327831	0.0000777690928	0.0053072343958	0.0009617966343	0.0000122639512	0.0009098211302	0.0008611400211	0.0009617966343	0.0023679020637	0.0007496755496	0.0015013440517	0.0021802540625	0.0000122639512	0.0007496755496	0.0030289649467
0.0098942797378	0.0020400064476	0.0006173898277	0.0018085728110	0.0021011504673	0.0020400064476	0.0106907298150	0.0000191616863	0.0010256373592	0.0018606339608	0.0006173898277	0.0000191616863	0.0034201943148	-0.0002304858356	-0.0003967389888	0.0018085728110	0.0010256373592	-0.0002304858356	0.0027373676733	0.0017164698582	0.0021011504673	0.0018606339608	-0.0003967389888	0.0017164698582	0.0036934803886
0.0093576055030	0.0020560313687	0.0012021851165	0.0022101373826	0.0020817124096	0.0020560313687	0.0078447051486	-0.0011611052732	0.0005773133202	0.0023342266550	0.0012021851165	-0.0011611052732	0.0057358623532	0.0010913955195	-0.0001259158398	0.0022101373826	0.0005773133202	0.0010913955195	0.0025822863285	0.0013752857715	0.0020817124096	0.0023342266550	-0.0001259158398	0.0013752857715	0.0040719271436
0.0085572509569	0.0021358620713	0.0008398448391	0.0019614266356	0.0016509386857	0.0021358620713	0.0062363458399	-0.0011369421739	0.0004444828156	0.0008849761980	0.0008398448391	-0.0011369421739	0.0061169971123	0.0009154249943	-0.0003020331354	0.0019614266356	0.0004444828156	0.0009154249943	0.0030626143228	0.0011065009637	0.0016509386857	0.0008849761980	-0.0003020331354	0.0011065009637	0.0023952876900
0.0077484331671	0.0006044893273	-0.0004621612328	0.0020000142736	0.0019105900511	0.0006044893273	0.0054960821905	-0.0005792254346	0.0000505401940	0.0010527380535	-0.0004621612328	-0.0005792254346	0.0046404874168	0.0005004186238	-0.0002187278530	0.0020000142736	0.0000505401940	0.0005004186238	0.0026604905244	0.0015310774565	0.0019105900511	0.0010527380535	-0.0002187278530	0.0015310774565	0.0035524583955
0.0092854945603	0.0033677813167	-0.0004827614272	0.0018979030296	0.0024235998458	0.0033677813167	0.0090668398076	-0.0005469514282	0.0008564301933	0.0032321184197	-0.0004827614272	-0.0005469514282	0.0061211352493	0.0009237911734	-0.0004659543526	0.0018979030296	0.0008564301933	0.0009237911734	0.0027224167845	0.0014551245511	0.0024235998458	0.0032321184197	-0.0004659543526	0.0014551245511	0.0042830059429
0.0099587199326	0.0014569885457	0.0007198187420	0.0009765962082	0.0016537128862	0.0014569885457	0.0096897311262	0.0006422639138	0.0008647683152	0.0017881180770	0.0007198187420	0.0006422639138	0.0056995130914	0.0002804692873	-0.0005802808052	0.0009765962082	0.0008647683152	0.0002804692873	0.0017324496152	0.0012348821553	0.0016537128862	0.0017881180770	-0.0005802808052	0.0012348821553	0.0032486892813
0.0076542404387	0.0031232096493	-0.0001987857648	0.0009941689731	0.0021446101166	0.0031232096493	0.0061572971068	0.0004657074652	0.0000849956459	0.0024859892865	-0.0001987857648	0.0004657074652	0.0041937319210	-0.0004476511807	-0.0005366981673	0.0009941689731	0.0000849956459	-0.0004476511807	0.0017107583988	0.0006839431251	0.0021446101166	0.0024859892865	-0.0005366981673	0.0006839431251	0.0029555228259
0.0076686295966	0.0014874437368	-0.0003266264254	0.0014870242158	0.0020627161118	0.0014874437368	0.0095710468349	-0.0004679521233	0.0003741203299	0.0024443757763	-0.0003266264254	-0.0004679521233	0.0042612828683	-0.0000727057593	-0.0003676105145	0.0014870242158	0.0003741203299	-0.0000727057593	0.0023457504017	0.0009372532822	0.0020627161118	0.0024443757763	-0.0003676105145	0.0009372532822	0.0030532686472
0.0083962478037	0.0032655034464	-0.0001949027126	0.0006790955083	0.0017330633393	0.0032655034464	0.0089936691512	0.0002917747589	0.0005600847518	0.0021325406357	-0.0001949027126	0.0002917747589	0.0043997636934	0.0006478643612	-0.0003645517662	0.0006790955083	0.0005600847518	0.0006478643612	0.0028127009895	0.0010479895604	0.0017330633393	0.0021325406357	-0.0003645517662	0.0010479895604	0.0029858819272
0.0106956245092	0.0036876572875	0.0015656329104	0.0024704620924	0.0035367631180	0.0036876572875	0.0092608743675	0.0003637169534	0.0001017174060	0.0022582414500	0.0015656329104	0.0003637169534	0.0056680711091	0.0011384503186	0.0005597981530	0.0024704620924	0.0001017174060	0.0011384503186	0.0025428164314	0.0013787876711	0.0035367631180	0.0022582414500	0.0005597981530	0.0013787876711	0.0039254261774
0.0091374142162	0.0033654598468	0.0001146849914	0.0010133240560	0.0017981593372	0.0033654598468	0.0084721765265	0.0002303086164	0.0001196212561	0.0023117247913	0.0001146849914	0.0002303086164	0.0058749204311	0.0005069792662	-0.0002021607823	0.0010133240560	0.0001196212561	0.0005069792662	0.0020023442733	0.0008517248249	0.0017981593372	0.0023117247913	-0.0002021607823	0.0008517248249	0.0033748274218
0.0087523043301	0.0014756956238	-0.0006835065111	0.0008607939871	0.0013105237113	0.0014756956238	0.0056306418910	0.0004055736961	0.0006288131544	0.0018443575290	-0.0006835065111	0.0004055736961	0.0051471900003	0.0006371424973	-0.0002054718667	0.0008607939871	0.0006288131544	0.0006371424973	0.0028839854719	0.0008505477300	0.0013105237113	0.0018443575290	-0.0002054718667	0.0008505477300	0.0030604608621
0.0090560549891	0.0021475903493	0.0003692069400	0.0023052628912	0.0027716014067	0.0021475903493	0.0056095626705	-0.0010917442679	0.0004424654375	0.0023173091364	0.0003692069400	-0.0010917442679	0.0042522959331	0.0009642428295	-0.0004980876892	0.0023052628912	0.0004424654375	0.0009642428295	0.0027794492637	0.0008060894294	0.0027716014067	0.0023173091364	-0.0004980876892	0.0008060894294	0.0029014618239
0.0079801136506	0.0024737712496	0.0004643725797	0.0018325156198	0.0012550903562	0.0024737712496	0.0056154383154	0.0007703320711	0.0009714429209	0.0016243598510	0.0004643725797	0.0007703320711	0.0048956921195	0.0006067315501	-0.0006811805661	0.0018325156198	0.0009714429209	0.0006067315501	0.0023289672291	0.0007747849013	0.0012550903562	0.0016243598510	-0.0006811805661	0.0007747849013	0.0031093703212
0.0085074445841	0.0038767108235	0.0001280976641	0.0012762926787	0.0021998990666	0.0038767108235	0.0094972018187	0.0007035062519	0.0006104872970	0.0024103033156	0.0001280976641	0.0007035062519	0.0061773001873	0.0006752749028	-0.0003724323275	0.0012762926787	0.0006104872970	0.0006752749028	0.0023628385123	0.0012560536853	0.0021998990666	0.0024103033156	-0.0003724323275	0.0012560536853	0.0039750695083
0.0084075359428	0.0029001739083	0.0000851922759	0.0011624879443	0.0017155716465	0.0029001739083	0.0059052113829	0.0008188287485	0.0007692575338	0.0016122790336	0.0000851922759	0.0008188287485	0.0048731941479	0.0002087724464	-0.0010963399010	0.0011624879443	0.0007692575338	0.0002087724464	0.0022157857129	0.0010773101567	0.0017155716465	0.0016122790336	-0.0010963399010	0.0010773101567	0.0034821799664
0.0095790865675	0.0017363372597	-0.0007106861936	0.0017456776704	0.0015550209267	0.0017363372597	0.0108140154183	-0.0001634258560	0.0001490168021	0.0023150772723	-0.0007106861936	-0.0001634258560	0.0054785907470	-0.0001095244978	-0.0004046271199	0.0017456776704	0.0001490168021	-0.0001095244978	0.0026566105154	0.0007474393895	0.0015550209267	0.0023150772723	-0.0004046271199	0.0007474393895	0.0035743907976
0.0086219970059	0.0025881289081	-0.0006268767332	0.0014695313042	0.0016514823716	0.0025881289081	0.0077690529434	-0.0011048707944	0.0004154362024	0.0026429209798	-0.0006268767332	-0.0011048707944	0.0036585302111	0.0003754610331	-0.0004371611310	0.0014695313042	0.0004154362024	0.0003754610331	0.0022499407641	0.0009627670076	0.0016514823716	0.0026429209798	-0.0004371611310	0.0009627670076	0.0034211629864
0.0077884220943	0.0032090158426	-0.0003075319807	0.0013220923989	0.0020192599704	0.0032090158426	0.0095246993500	0.0005573782087	0.0005247741055	0.0012003316203	-0.0003075319807	0.0005573782087	0.0052286083268	0.0003255464063	-0.0010939385389	0.0013220923989	0.0005247741055	0.0003255464063	0.0023590445834	0.0007053991135	0.0020192599704	0.0012003316203	-0.0010939385389	0.0007053991135	0.0029437400329
0.0077274458301	0.0043137895583	0.0008173744793	0.0014795411492	0.0019176899392	0.0043137895583	0.0095763389032	0.0004858927640	0.0007934966448	0.0020481844080	0.0008173744793	0.0004858927640	0.0045061305557	0.0002031217971	-0.0000142417963	0.0014795411492	0.0007934966448	0.0002031217971	0.0022172430709	0.0011089291359	0.0019176899392	0.0020481844080	-0.0000142417963	0.0011089291359	0.0035515885106
0.0071971017408	0.0017841625359	0.0000505515318	0.0008203256089	0.0016107261269	0.0017841625359	0.0072575198860	0.0002246616587	0.0005142353271	0.0016152518035	0.0000505515318	0.0002246616587	0.0060562224213	0.0011720757246	0.0005562508981	0.0008203256089	0.0005142353271	0.0011720757246	0.0027872778875	0.0014843680126	0.0016107261269	0.0016152518035	0.0005562508981	0.0014843680126	0.0039549321545
0.0123840822002	0.0032445306167	-0.0011345620359	0.0020795177183	0.0022339266306	0.0032445306167	0.0092146308729	0.0001146549044	0.0009650374167	0.0020667287937	-0.0011345620359	0.0001146549044	0.0050002604496	-0.0001030171599	-0.0002205816674	0.0020795177183	0.0009650374167	-0.0001030171599	0.0022473363945	0.0006948646870	0.0022339266306	0.0020667287937	-0.0002205816674	0.0006948646870	0.0028879857984
0.0094483836026	0.0034623911672	-0.0000131956249	0.0014971728807	0.0016447409682	0.0034623911672	0.0077140256799	-0.0002465798244	0.0007487730297	0.0021433724749	-0.0000131956249	-0.0002465798244	0.0046692614635	-0.0000072269122	-0.0001635517717	0.0014971728807	0.0007487730297	-0.0000072269122	0.0018683002650	0.0008745363570	0.0016447409682	0.0021433724749	-0.0001635517717	0.0008745363570	0.0026724952632
0.0068403858371	0.0018741528632	-0.0000162451109	0.0009870215650	0.0012282788131	0.0018741528632	0.0054069288173	0.0000254446791	0.0001722269855	0.0019485681010	-0.0000162451109	0.0000254446791	0.0038825249736	0.0002705122248	-0.0011765502029	0.0009870215650	0.0001722269855	0.0002705122248	0.0018005162766	0.0006390259825	0.0012282788131	0.0019485681010	-0.0011765502029	0.0006390259825	0.0027900924943
0.0080156036076	0.0038729235895	0.0007723137749	0.0020061395437	0.0019173333315	0.0038729235895	0.0105109385889	-0.0011565149335	0.0014188558077	0.0034007867172	0.0007723137749	-0.0011565149335	0.0048095929090	0.0001266219322	0.0001788979086	0.0020061395437	0.0014188558077	0.0001266219322	0.0024515357072	0.0018633082389	0.0019173333315	0.0034007867172	0.0001788979086	0.0018633082389	0.0043742242161
0.0113107478618	0.0021844977254	-0.0007805046739	0.0017991642961	0.0027456365555	0.0021844977254	0.0078534175029	-0.0008883924822	-0.0002762578335	0.0017046781433	-0.0007805046739	-0.0008883924822	0.0063433431896	0.0008404512571	-0.0005700945117	0.0017991642961	-0.0002762578335	0.0008404512571	0.0027549474514	0.0012668932606	0.0027456365555	0.0017046781433	-0.0005700945117	0.0012668932606	0.0034880978002
0.0086321273594	0.0021730432606	0.0006370285127	0.0012803963047	0.0019501805528	0.0021730432606	0.0074485763062	0.0009591907227	0.0010939271208	0.0018183601052	0.0006370285127	0.0009591907227	0.0061008910893	0.0003926646527	-0.0002576660498	0.0012803963047	0.0010939271208	0.0003926646527	0.0020205782686	0.0004140840368	0.0019501805528	0.0018183601052	-0.0002576660498	0.0004140840368	0.0029363009042
0.0093803445049	0.0040163099890	0.0004508409950	0.0020661174077	0.0021460017892	0.0040163099890	0.0095625365809	-0.0002450619236	0.0018829509595	0.0037646681030	0.0004508409950	-0.0002450619236	0.0055425417599	0.0010109021220	0.0000873401103	0.0020661174077	0.0018829509595	0.0010109021220	0.0026820592160	0.0018576079051	0.0021460017892	0.0037646681030	0.0000873401103	0.0018576079051	0.0043104713758
0.0083613571746	0.0030058906160	-0.0008771986969	0.0005527269771	0.0022138914616	0.0030058906160	0.0096946219864	0.0003291434462	0.0006946256163	0.0018914205908	-0.0008771986969	0.0003291434462	0.0034458751337	0.0000232715469	-0.0005284479886	0.0005527269771	0.0006946256163	0.0000232715469	0.0017707046641	0.0004869576040	0.0022138914616	0.0018914205908	-0.0005284479886	0.0004869576040	0.0032140371808
0.0084238130757	0.0042452595192	0.0009448407279	0.0007716212346	0.0016199122305	0.0042452595192	0.0068370939691	-0.0002805806204	0.0008447504088	0.0026619964598	0.0009448407279	-0.0002805806204	0.0051565440980	0.0010913264551	-0.0005238315506	0.0007716212346	0.0008447504088	0.0010913264551	0.0025438121641	0.0012374633520	0.0016199122305	0.0026619964598	-0.0005238315506	0.0012374633520	0.0040594891472
0.0086136233257	0.0035721445598	0.0012594045283	0.0014534602861	0.0025731842176	0.0035721445598	0.0113184119938	0.0011491904584	0.0018544125664	0.0030207138167	0.0012594045283	0.0011491904584	0.0061522170628	0.0017380291228	0.0007016468855	0.0014534602861	0.0018544125664	0.0017380291228	0.0034832981968	0.0014843136138	0.0025731842176	0.0030207138167	0.0007016468855	0.0014843136138	0.0038997342508
0.0081581694666	0.0029612472282	-0.0001008950458	0.0018775333717	0.0022561419566	0.0029612472282	0.0109571679995	0.0000595797181	0.0002356519401	0.0017687856217	-0.0001008950458	0.0000595797181	0.0045005714565	0.0002965636150	-0.0002148527700	0.0018775333717	0.0002356519401	0.0002965636150	0.0022873559281	0.0010880785494	0.0022561419566	0.0017687856217	-0.0002148527700	0.0010880785494	0.0027618798857
0.0076686456168	0.0021766335640	0.0005868347100	0.0016791278928	0.0024081805686	0.0021766335640	0.0075244981061	-0.0006601951771	0.0006630974941	0.0021474232999	0.0005868347100	-0.0006601951771	0.0039549268498	-0.0003020667033	-0.0001978837901	0.0016791278928	0.0006630974941	-0.0003020667033	0.0020539324914	0.0009633012009	0.0024081805686	0.0021474232999	-0.0001978837901	0.0009633012009	0.0032127052583
0.0088990819218	0.0025786590246	0.0003273769149	0.0011636897445	0.0015591607095	0.0025786590246	0.0078934360592	0.0000613172662	0.0002030817392	0.0021218718005	0.0003273769149	0.0000613172662	0.0041121636201	0.0004430491766	-0.0004831140530	0.0011636897445	0.0002030817392	0.0004430491766	0.0025417320582	0.0009402352962	0.0015591607095	0.0021218718005	-0.0004831140530	0.0009402352962	0.0027895991421
0.0069182057747	0.0017599250734	0.0013202432324	0.0017799821697	0.0019083765094	0.0017599250734	0.0098145178272	0.0008831521055	0.0007092662581	0.0019364965455	0.0013202432324	0.0008831521055	0.0043922194753	0.0005801825276	0.0002124846150	0.0017799821697	0.0007092662581	0.0005801825276	0.0028476027900	0.0013591783115	0.0019083765094	0.0019364965455	0.0002124846150	0.0013591783115	0.0034697936045
0.0086085220000	0.0033316600987	0.0002432045205	0.0013881690082	0.0024784975379	0.0033316600987	0.0096328208875	0.0004594080930	0.0010704317065	0.0032339703389	0.0002432045205	0.0004594080930	0.0056416693374	0.0004626518120	0.0001055863395	0.0013881690082	0.0010704317065	0.0004626518120	0.0024771141351	0.0015236220427	0.0024784975379	0.0032339703389	0.0001055863395	0.0015236220427	0.0041577835290
0.0089679900698	0.0030817906820	-0.0005347022314	0.0011934256192	0.0018473742219	0.0030817906820	0.0076427293362	-0.0011706139023	0.0006766482689	0.0021025260132	-0.0005347022314	-0.0011706139023	0.0049222156702	-0.0000949701899	-0.0004517337202	0.0011934256192	0.0006766482689	-0.0000949701899	0.0015915437925	0.0009425511229	0.0018473742219	0.0021025260132	-0.0004517337202	0.0009425511229	0.0039610439637
0.0091840874723	0.0033644431109	0.0001036741196	0.0018477515351	0.0024928202607	0.0033644431109	0.0077039103689	-0.0000613821653	0.0003037773320	0.0023202802595	0.0001036741196	-0.0000613821653	0.0058730225961	0.0000642880631	-0.0001209803218	0.0018477515351	0.0003037773320	0.0000642880631	0.0020840399345	0.0012586311162	0.0024928202607	0.0023202802595	-0.0001209803218	0.0012586311162	0.0038422220918
0.0061783857918	0.0019163444464	-0.0005708264946	0.0010646061097	0.0011883847463	0.0019163444464	0.0069118242606	-0.0011702017500	-0.0000916672777	0.0015336666283	-0.0005708264946	-0.0011702017500	0.0062829337211	0.0006350127748	-0.0000068376198	0.0010646061097	-0.0000916672777	0.0006350127748	0.0018438959259	0.0006618227394	0.0011883847463	0.0015336666283	-0.0000068376198	0.0006618227394	0.0027605481290
0.0117142979080	0.0034020203153	-0.0001614919181	0.0007467390090	0.0012915357262	0.0034020203153	0.0086810304494	0.0008664294586	0.0012650460147	0.0020827546731	-0.0001614919181	0.0008664294586	0.0049662781685	0.0005500906206	-0.0000202351670	0.0007467390090	0.0012650460147	0.0005500906206	0.0026114037942	0.0012434177753	0.0012915357262	0.0020827546731	-0.0000202351670	0.0012434177753	0.0034570162214
0.0097787510306	0.0023080414235	-0.0008752658809	0.0013593408667	0.0022432485059	0.0023080414235	0.0087323940915	-0.0012503502199	0.0009386855654	0.0018177536511	-0.0008752658809	-0.0012503502199	0.0054723254537	0.0006285222397	-0.0004897270414	0.0013593408667	0.0009386855654	0.0006285222397	0.0031260522851	0.0011541405717	0.0022432485059	0.0018177536511	-0.0004897270414	0.0011541405717	0.0030584089582
0.0075243397642	0.0028157587546	-0.0000308117936	0.0014090030540	0.0018832883104	0.0028157587546	0.0077251697141	-0.0003669697737	0.0004620131027	0.0022615867585	-0.0000308117936	-0.0003669697737	0.0040626482273	0.0002597795648	-0.0000268996180	0.0014090030540	0.0004620131027	0.0002597795648	0.0026412849912	0.0014745948753	0.0018832883104	0.0022615867585	-0.0000268996180	0.0014745948753	0.0036568317368
0.0096239250276	0.0033601035889	-0.0008734431032	0.0023060762098	0.0022760654968	0.0033601035889	0.0071077700896	0.0002122364160	0.0015537222375	0.0032848785941	-0.0008734431032	0.0002122364160	0.0044513138777	0.0007096356079	-0.0000825209138	0.0023060762098	0.0015537222375	0.0007096356079	0.0028039358202	0.0016165303880	0.0022760654968	0.0032848785941	-0.0000825209138	0.0016165303880	0.0040656011341
0.0085335395804	0.0017887669777	-0.0002006834758	0.0018418499159	0.0020367296797	0.0017887669777	0.0069848176342	-0.0003238707057	0.0010306960652	0.0017115810798	-0.0002006834758	-0.0003238707057	0.0036040182119	-0.0003626082844	-0.0005326575006	0.0018418499159	0.0010306960652	-0.0003626082844	0.0022678607173	0.0009899204600	0.0020367296797	0.0017115810798	-0.0005326575006	0.0009899204600	0.0028400282585
0.0079018041095	0.0028959122023	-0.0006405787487	0.0005385342344	0.0010465023577	0.0028959122023	0.0080254481455	-0.0009916164018	0.0003871621834	0.0019211073218	-0.0006405787487	-0.0009916164018	0.0051520449987	0.0013423539746	0.0000254196698	0.0005385342344	0.0003871621834	0.0013423539746	0.0032232732884	0.0013383892739	0.0010465023577	0.0019211073218	0.0000254196698	0.0013383892739	0.0030785094157
0.0095740629908	0.0010011012727	0.0005156170120	0.0016919305833	0.0016498780451	0.0010011012727	0.0058967467420	-0.0004487121576	-0.0001970423624	0.0010110765381	0.0005156170120	-0.0004487121576	0.0050320654282	-0.0002860889094	-0.0010058062855	0.0016919305833	-0.0001970423624	-0.0002860889094	0.0016862541198	0.0006383260412	0.0016498780451	0.0010110765381	-0.0010058062855	0.0006383260412	0.0025179132845
0.0100047991175	0.0042504915264	-0.0000534708946	0.0015552816016	0.0022419339773	0.0042504915264	0.0125806775853	-0.0004305040386	0.0004644078156	0.0029753721514	-0.0000534708946	-0.0004305040386	0.0034959103712	-0.0001410132527	0.0001743724096	0.0015552816016	0.0004644078156	-0.0001410132527	0.0019555165121	0.0008155919997	0.0022419339773	0.0029753721514	0.0001743724096	0.0008155919997	0.0032572810925
0.0067490128440	0.0026520439655	-0.0000260781751	0.0014659619425	0.0014842257409	0.0026520439655	0.0063756871923	-0.0002199148642	-0.0003836918889	0.0015979662769	-0.0000260781751	-0.0002199148642	0.0046798228289	0.0003877519054	0.0002999331495	0.0014659619425	-0.0003836918889	0.0003877519054	0.0022881883035	0.0011226511440	0.0014842257409	0.0015979662769	0.0002999331495	0.0011226511440	0.0035982061285
0.0068935318365	0.0034501509501	0.0004398548376	0.0016387566262	0.0021364377137	0.0034501509501	0.0101731127557	-0.0003972700871	0.0009237790825	0.0033921414931	0.0004398548376	-0.0003972700871	0.0042693312675	-0.0001602603886	-0.0009389148797	0.0016387566262	0.0009237790825	-0.0001602603886	0.0019194484926	0.0006690133552	0.0021364377137	0.0033921414931	-0.0009389148797	0.0006690133552	0.0040548933079
0.0100653571636	0.0024686629392	-0.0004178072099	0.0011133236304	0.0024520485099	0.0024686629392	0.0059765762901	0.0002964836665	0.0002356073937	0.0013969330784	-0.0004178072099	0.0002964836665	0.0058338228000	0.0007189935853	-0.0001363939643	0.0011133236304	0.0002356073937	0.0007189935853	0.0027209319126	0.0013794725933	0.0024520485099	0.0013969330784	-0.0001363939643	0.0013794725933	0.0035537025519
0.0093734643944	0.0049195927775	-0.0009901121316	0.0008224671138	0.0005814300702	0.0049195927775	0.0079345470204	-0.0008474921070	-0.0007279814603	0.0008922232489	-0.0009901121316	-0.0008474921070	0.0040431216627	0.0002609640497	-0.0002630041428	0.0008224671138	-0.0007279814603	0.0002609640497	0.0025669235545	0.0008541174952	0.0005814300702	0.0008922232489	-0.0002630041428	0.0008541174952	0.0028663542880
0.0085215323133	0.0033357516213	0.0006448138885	0.0010554628469	0.0017304841768	0.0033357516213	0.0069701855889	0.0003478178079	-0.0002033954855	0.0014658728491	0.0006448138885	0.0003478178079	0.0048166138674	0.0005004523079	-0.0003653465785	0.0010554628469	-0.0002033954855	0.0005004523079	0.0023581850462	0.0010817704053	0.0017304841768	0.0014658728491	-0.0003653465785	0.0010817704053	0.0036632713681
0.0083107274099	0.0041802343552	0.0006318369402	0.0017738526564	0.0021391843262	0.0041802343552	0.0079014654672	0.0006052132794	0.0011923169074	0.0030158437768	0.0006318369402	0.0006052132794	0.0040561667888	0.0005391915725	0.0004483631397	0.0017738526564	0.0011923169074	0.0005391915725	0.0021474377349	0.0011850199020	0.0021391843262	0.0030158437768	0.0004483631397	0.0011850199020	0.0032058006013
0.0092660470105	0.0021985494964	0.0000662166773	0.0016683305328	0.0020998207992	0.0021985494964	0.0077364002483	0.0002264083069	0.0002570061799	0.0017757945376	0.0000662166773	0.0002264083069	0.0049376415892	0.0008782674301	0.0000663028960	0.0016683305328	0.0002570061799	0.0008782674301	0.0030879711075	0.0015864244863	0.0020998207992	0.0017757945376	0.0000663028960	0.0015864244863	0.0034877767745
0.0086903643365	0.0020584512851	-0.0003750255495	0.0020858512500	0.0022878966229	0.0020584512851	0.0077521661077	-0.0001511824797	0.0002653031717	0.0015578210328	-0.0003750255495	-0.0001511824797	0.0037780690989	-0.0002934318504	0.0001368043421	0.0020858512500	0.0002653031717	-0.0002934318504	0.0023664336652	0.0015546697760	0.0022878966229	0.0015578210328	0.0001368043421	0.0015546697760	0.0042454799563
0.0065844532350	0.0032360347668	-0.0000508922836	0.0000561187192	0.0014089680320	0.0032360347668	0.0077140624234	-0.0009272938039	-0.0007784288394	0.0021213809935	-0.0000508922836	-0.0009272938039	0.0061716344912	0.0014452680259	0.0008131118439	0.0000561187192	-0.0007784288394	0.0014452680259	0.0026005406862	0.0008469193238	0.0014089680320	0.0021213809935	0.0008131118439	0.0008469193238	0.0035226920985
0.0091437664795	0.0031192747958	0.0010698293999	0.0015929242606	0.0018356681277	0.0031192747958	0.0057339644681	-0.0005869420109	0.0005627729025	0.0018247972387	0.0010698293999	-0.0005869420109	0.0049660202111	0.0008399326045	0.0002759803658	0.0015929242606	0.0005627729025	0.0008399326045	0.0019131245062	0.0009546856637	0.0018356681277	0.0018247972387	0.0002759803658	0.0009546856637	0.0027036973423
0.0072131648886	0.0022682236198	-0.0004570370431	0.0015703325396	0.0015925762639	0.0022682236198	0.0081079807768	-0.0000709160734	0.0007418928355	0.0022493308733	-0.0004570370431	-0.0000709160734	0.0046520616569	0.0011121123621	-0.0002874208505	0.0015703325396	0.0007418928355	0.0011121123621	0.0034994516754	0.0013026626499	0.0015925762639	0.0022493308733	-0.0002874208505	0.0013026626499	0.0037818199927
0.0073676635689	0.0015181684324	-0.0001519063898	0.0006622410694	0.0015360857718	0.0015181684324	0.0098468075230	-0.0014711795138	-0.0000415302947	0.0010921573312	-0.0001519063898	-0.0014711795138	0.0052273290123	0.0007542585304	-0.0004417580257	0.0006622410694	-0.0000415302947	0.0007542585304	0.0023597341110	0.0008686423468	0.0015360857718	0.0010921573312	-0.0004417580257	0.0008686423468	0.0024654230104
0.0077627283014	0.0016844285651	0.0002949503926	0.0016575268690	0.0015664656055	0.0016844285651	0.0085548126057	0.0003408343926	0.0007366036943	0.0009582445062	0.0002949503926	0.0003408343926	0.0043053534603	0.0007091345974	-0.0001050987175	0.0016575268690	0.0007366036943	0.0007091345974	0.0024791592378	0.0011228579009	0.0015664656055	0.0009582445062	-0.0001050987175	0.0011228579009	0.0027697380429
0.0107155718063	0.0028615570018	0.0010384869583	0.0029828753881	0.0033505111999	0.0028615570018	0.0059146855964	-0.0009722463465	0.0001188635090	0.0012023431665	0.0010384869583	-0.0009722463465	0.0042740580896	0.0006103448346	0.0000899434322	0.0029828753881	0.0001188635090	0.0006103448346	0.0034590063612	0.0019414397170	0.0033505111999	0.0012023431665	0.0000899434322	0.0019414397170	0.0042322003228
0.0096555085077	0.0026938818160	0.0004123263274	0.0024341581775	0.0020596267708	0.0026938818160	0.0090087566336	0.0003225461026	0.0010052621034	0.0021455455967	0.0004123263274	0.0003225461026	0.0056432641494	0.0005924649517	-0.0000364477159	0.0024341581775	0.0010052621034	0.0005924649517	0.0028601792559	0.0018897087658	0.0020596267708	0.0021455455967	-0.0000364477159	0.0018897087658	0.0040595049681
0.0107967052450	0.0019444308174	0.0006663632793	0.0020618122883	0.0012099644497	0.0019444308174	0.0075599091249	0.0005741646908	0.0001581171811	0.0012977510134	0.0006663632793	0.0005741646908	0.0060412983838	0.0009655971618	0.0006172143068	0.0020618122883	0.0001581171811	0.0009655971618	0.0027707646399	0.0013703893671	0.0012099644497	0.0012977510134	0.0006172143068	0.0013703893671	0.0034374849066
0.0081649255835	0.0030275421119	0.0003326862845	0.0024021899850	0.0026871379808	0.0030275421119	0.0107132166857	0.0006859810402	0.0011802136016	0.0024217004727	0.0003326862845	0.0006859810402	0.0051963633839	0.0006462006217	0.0005929083404	0.0024021899850	0.0011802136016	0.0006462006217	0.0023532257841	0.0016812483150	0.0026871379808	0.0024217004727	0.0005929083404	0.0016812483150	0.0036450670804
0.0105073143685	0.0029528486170	-0.0005032215121	0.0017995589091	0.0021322963296	0.0029528486170	0.0083062422317	0.0005641103165	0.0011078568917	0.0027792495553	-0.0005032215121	0.0005641103165	0.0058603473423	0.0004413229816	0.0003785802582	0.0017995589091	0.0011078568917	0.0004413229816	0.0028817208455	0.0017050156080	0.0021322963296	0.0027792495553	0.0003785802582	0.0017050156080	0.0038969440282
0.0112761312059	0.0052348126778	0.0003816568931	0.0020612407140	0.0016533708643	0.0052348126778	0.0108703490831	0.0018408467595	0.0009579693207	0.0023518820766	0.0003816568931	0.0018408467595	0.0049906102495	0.0007873543281	0.0000368849947	0.0020612407140	0.0009579693207	0.0007873543281	0.0029212536973	0.0012105364562	0.0016533708643	0.0023518820766	0.0000368849947	0.0012105364562	0.0032775143621
0.0070854473281	0.0024602850575	-0.0004921302186	0.0009515444870	0.0016765800699	0.0024602850575	0.0062892620201	-0.0002698558000	0.0004910555525	0.0013832054373	-0.0004921302186	-0.0002698558000	0.0053411254093	0.0006405786311	0.0000546726859	0.0009515444870	0.0004910555525	0.0006405786311	0.0019770817267	0.0005330660748	0.0016765800699	0.0013832054373	0.0000546726859	0.0005330660748	0.0031402703939
0.0077991807718	0.0020069617438	-0.0002726403138	0.0021178241825	0.0026056351256	0.0020069617438	0.0094996790908	0.0002684879651	0.0011599256110	0.0024759543062	-0.0002726403138	0.0002684879651	0.0051017473882	0.0004903451018	-0.0008482204960	0.0021178241825	0.0011599256110	0.0004903451018	0.0029679037346	0.0017967687780	0.0026056351256	0.0024759543062	-0.0008482204960	0.0017967687780	0.0035968063810
0.0086762630621	0.0036875333224	0.0000171310502	0.0015156870320	0.0022338283241	0.0036875333224	0.0089693377210	-0.0010214940484	0.0009851326502	0.0025980315364	0.0000171310502	-0.0010214940484	0.0061769268570	0.0009300163958	-0.0010156681845	0.0015156870320	0.0009851326502	0.0009300163958	0.0027005556453	0.0008368891671	0.0022338283241	0.0025980315364	-0.0010156681845	0.0008368891671	0.0035353343611
0.0076476727629	0.0021218191766	0.0001607588788	0.0009229519044	0.0016995035633	0.0021218191766	0.0083754582343	-0.0004002876491	0.0010510676332	0.0018981846904	0.0001607588788	-0.0004002876491	0.0033800079302	0.0000203434012	-0.0005933435266	0.0009229519044	0.0010510676332	0.0000203434012	0.0017311397840	0.0004499730804	0.0016995035633	0.0018981846904	-0.0005933435266	0.0004499730804	0.0031747931264
0.0088498286460	0.0047737828073	0.0002094416672	0.0020412342395	0.0024127194207	0.0047737828073	0.0121802264112	0.0008899354443	0.0017491588722	0.0027020449754	0.0002094416672	0.0008899354443	0.0046211854137	-0.0002147448911	-0.0006874371300	0.0020412342395	0.0017491588722	-0.0002147448911	0.0028080057492	0.0016693113605	0.0024127194207	0.0027020449754	-0.0006874371300	0.0016693113605	0.0036751289221
0.0079798265610	0.0033618265636	0.0006132320999	0.0012302874856	0.0015541494697	0.0033618265636	0.0103685724701	0.0005185846178	0.0012064638102	0.0027563893367	0.0006132320999	0.0005185846178	0.0049190868955	-0.0002818062844	-0.0003238044291	0.0012302874856	0.0012064638102	-0.0002818062844	0.0021038575073	0.0010678150973	0.0015541494697	0.0027563893367	-0.0003238044291	0.0010678150973	0.0031895509115
0.0086279692300	0.0029018956015	0.0003948053845	0.0019855087901	0.0013890494236	0.0029018956015	0.0080675223942	0.0008560795025	0.0011440143541	0.0020410564404	0.0003948053845	0.0008560795025	0.0047425285557	-0.0002135297153	-0.0003572223812	0.0019855087901	0.0011440143541	-0.0002135297153	0.0016602163495	0.0005828818282	0.0013890494236	0.0020410564404	-0.0003572223812	0.0005828818282	0.0028638420511
0.0064908002177	0.0019613137415	-0.0007650513110	0.0014491872855	0.0012522691137	0.0019613137415	0.0097233298269	0.0002529215459	0.0003389473422	0.0024206038095	-0.0007650513110	0.0002529215459	0.0042295451172	-0.0000632607047	-0.0005976918688	0.0014491872855	0.0003389473422	-0.0000632607047	0.0018549209585	0.0008061620412	0.0012522691137	0.0024206038095	-0.0005976918688	0.0008061620412	0.0032926698820
0.0089040036018	0.0017579149035	-0.0004038527604	0.0007996427785	0.0013821692685	0.0017579149035	0.0093703081482	0.0006604972901	0.0000210481400	0.0011824659856	-0.0004038527604	0.0006604972901	0.0049428034759	0.0002680610668	-0.0004815452202	0.0007996427785	0.0000210481400	0.0002680610668	0.0025563730491	0.0010947050875	0.0013821692685	0.0011824659856	-0.0004815452202	0.0010947050875	0.0036373027222
0.0102323939283	0.0018796047141	0.0011390193392	0.0016909116263	0.0020886990264	0.0018796047141	0.0077248893906	0.0001551625920	0.0006806390937	0.0019415852963	0.0011390193392	0.0001551625920	0.0063508959606	0.0006466945763	0.0003598574642	0.0016909116263	0.0006806390937	0.0006466945763	0.0025582445996	0.0010772034824	0.0020886990264	0.0019415852963	0.0003598574642	0.0010772034824	0.0029437551750
0.0094690547875	0.0030911596389	0.0000371004526	0.0021179047681	0.0021190860127	0.0030911596389	0.0047381461002	0.0001564840921	0.0010178362049	0.0017325811191	0.0000371004526	0.0001564840921	0.0050401368793	0.0005973884000	0.0006296748140	0.0021179047681	0.0010178362049	0.0005973884000	0.0024989958994	0.0017837681328	0.0021190860127	0.0017325811191	0.0006296748140	0.0017837681328	0.0033368163311
0.0091033016770	0.0014203845273	-0.0005459372274	0.0017138217572	0.0020199706131	0.0014203845273	0.0091920875318	-0.0001707310704	0.0002122149570	0.0022788300480	-0.0005459372274	-0.0001707310704	0.0056923600350	0.0006092354801	0.0001875214860	0.0017138217572	0.0002122149570	0.0006092354801	0.0026566208864	0.0016347139184	0.0020199706131	0.0022788300480	0.0001875214860	0.0016347139184	0.0042767411113
0.0090684422941	0.0037177732899	0.0004019335696	0.0007979755151	0.0019730656503	0.0037177732899	0.0088204778816	-0.0006127575286	-0.0003252162123	0.0018439775286	0.0004019335696	-0.0006127575286	0.0054047491245	-0.0003056042116	0.0001096082803	0.0007979755151	-0.0003252162123	-0.0003056042116	0.0021600045969	0.0005392501165	0.0019730656503	0.0018439775286	0.0001096082803	0.0005392501165	0.0032310648945
0.0076228747941	0.0029840722838	0.0004762934033	0.0015263597972	0.0012926673408	0.0029840722838	0.0067753514252	0.0000082709183	0.0013020702507	0.0015640084519	0.0004762934033	0.0000082709183	0.0037849852603	0.0004827628134	-0.0001231998657	0.0015263597972	0.0013020702507	0.0004827628134	0.0026322946094	0.0010353084143	0.0012926673408	0.0015640084519	-0.0001231998657	0.0010353084143	0.0027496427452
0.0082885007182	0.0023449124305	-0.0001694679952	0.0019326071404	0.0018075685124	0.0023449124305	0.0105023658719	0.0004748502163	0.0017094397479	0.0026359686820	-0.0001694679952	0.0004748502163	0.0050092376017	0.0006289240224	-0.0004713554931	0.0019326071404	0.0017094397479	0.0006289240224	0.0027363100640	0.0012366279945	0.0018075685124	0.0026359686820	-0.0004713554931	0.0012366279945	0.0031877022714
0.0084825210257	0.0007567267428	0.0004208796040	0.0018828886571	0.0016885892518	0.0007567267428	0.0074678592849	0.0006933611283	-0.0002191343536	0.0022287534127	0.0004208796040	0.0006933611283	0.0048784268865	0.0001207627406	-0.0008263279432	0.0018828886571	-0.0002191343536	0.0001207627406	0.0022222205184	0.0003619527920	0.0016885892518	0.0022287534127	-0.0008263279432	0.0003619527920	0.0029042440308
0.0081164110992	0.0028222937352	0.0003248894881	0.0013339109581	0.0017735949084	0.0028222937352	0.0095261448208	0.0007635903300	0.0000727802849	0.0022528387467	0.0003248894881	0.0007635903300	0.0034754928041	-0.0004168467186	-0.0006040314731	0.0013339109581	0.0000727802849	-0.0004168467186	0.0024927429204	0.0013513338817	0.0017735949084	0.0022528387467	-0.0006040314731	0.0013513338817	0.0037134970245
0.0083835823978	0.0017156683823	0.0001781075672	0.0009121795073	0.0010366486499	0.0017156683823	0.0069981749347	-0.0007559514811	0.0008412959080	0.0015367880205	0.0001781075672	-0.0007559514811	0.0041684063235	0.0000304261398	-0.0000319467365	0.0009121795073	0.0008412959080	0.0000304261398	0.0023811449853	0.0009377825950	0.0010366486499	0.0015367880205	-0.0000319467365	0.0009377825950	0.0032066245002
0.0091606753897	0.0030427666358	0.0004394204848	0.0017800375387	0.0030784003338	0.0030427666358	0.0079842321147	0.0007089254083	0.0012674635660	0.0029794283174	0.0004394204848	0.0007089254083	0.0066010374135	0.0012768732454	0.0013294222696	0.0017800375387	0.0012674635660	0.0012768732454	0.0031526548190	0.0017957189232	0.0030784003338	0.0029794283174	0.0013294222696	0.0017957189232	0.0043184296136
0.0082561028172	0.0018618074095	0.0005225525867	0.0014490176128	0.0021838070749	0.0018618074095	0.0087312780067	0.0004788238994	0.0007378245731	0.0023782829169	0.0005225525867	0.0004788238994	0.0055666240821	0.0005677742537	-0.0004734859786	0.0014490176128	0.0007378245731	0.0005677742537	0.0022828957220	0.0011009377262	0.0021838070749	0.0023782829169	-0.0004734859786	0.0011009377262	0.0029689695115
0.0100755301034	0.0019505302751	0.0013448257032	0.0022903705394	0.0026417833823	0.0019505302751	0.0075540905039	0.0002620329329	0.0000073624715	0.0012433804993	0.0013448257032	0.0002620329329	0.0050786418051	0.0011674515040	0.0004622015133	0.0022903705394	0.0000073624715	0.0011674515040	0.0033398658989	0.0016890207369	0.0026417833823	0.0012433804993	0.0004622015133	0.0016890207369	0.0040768177333
0.0090459919346	0.0021249394261	-0.0009149727191	0.0007474110023	0.0008573906746	0.0021249394261	0.0081354965109	0.0000872218701	0.0007856056679	0.0011949520823	-0.0009149727191	0.0000872218701	0.0057972519311	0.0011092761497	0.0005876615235	0.0007474110023	0.0007856056679	0.0011092761497	0.0022363011859	0.0011679045832	0.0008573906746	0.0011949520823	0.0005876615235	0.0011679045832	0.0028614362272
0.0102064120654	0.0034527222646	0.0000779680777	0.0014793328226	0.0023349488701	0.0034527222646	0.0054512903652	-0.0001631614813	-0.0000767679553	0.0014992436651	0.0000779680777	-0.0001631614813	0.0049893331596	0.0008331300883	0.0002007387104	0.0014793328226	-0.0000767679553	0.0008331300883	0.0028358178480	0.0013974034732	0.0023349488701	0.0014992436651	0.0002007387104	0.0013974034732	0.0035544843126
0.0085851252507	0.0012731466583	-0.0001269572619	0.0015751271870	0.0007349428936	0.0012731466583	0.0105838563419	0.0002749613516	0.0013338089845	0.0016400882186	-0.0001269572619	0.0002749613516	0.0049592121443	0.0007013409730	0.0002521803276	0.0015751271870	0.0013338089845	0.0007013409730	0.0027079825282	0.0013917560593	0.0007349428936	0.0016400882186	0.0002521803276	0.0013917560593	0.0033897576422
0.0085383485965	0.0019591862454	0.0011053962955	0.0011130760206	0.0020956264751	0.0019591862454	0.0066376941225	0.0003610005826	0.0001630897064	0.0012886076017	0.0011053962955	0.0003610005826	0.0054138646529	0.0001998494770	-0.0005506880863	0.0011130760206	0.0001630897064	0.0001998494770	0.0024367229484	0.0012745192286	0.0020956264751	0.0012886076017	-0.0005506880863	0.0012745192286	0.0036381160401
0.0081289208552	0.0032560072058	0.0019783031588	0.0016510928843	0.0025636082387	0.0032560072058	0.0071150451591	0.0004472807405	0.0001031183236	0.0014249929032	0.0019783031588	0.0004472807405	0.0059304774060	0.0010672632987	0.0001898379412	0.0016510928843	0.0001031183236	0.0010672632987	0.0024133997614	0.0011799436463	0.0025636082387	0.0014249929032	0.0001898379412	0.0011799436463	0.0036467630150
0.0090625738245	0.0031691826725	0.0008673387726	0.0013277280668	0.0021954344717	0.0031691826725	0.0083470269434	0.0009345201902	0.0012645763553	0.0024071693198	0.0008673387726	0.0009345201902	0.0050237942439	0.0009937564992	-0.0001669557532	0.0013277280668	0.0012645763553	0.0009937564992	0.0023186512163	0.0010373270176	0.0021954344717	0.0024071693198	-0.0001669557532	0.0010373270176	0.0033070955924
0.0092603659607	0.0035751720909	0.0002119384989	0.0016348288397	0.0018821388222	0.0035751720909	0.0095491269167	0.0003944594684	0.0010838547976	0.0033877982095	0.0002119384989	0.0003944594684	0.0042808387026	0.0001806143950	-0.0005233920737	0.0016348288397	0.0010838547976	0.0001806143950	0.0020093831033	0.0011656365706	0.0018821388222	0.0033877982095	-0.0005233920737	0.0011656365706	0.0039972030294
0.0092124356875	0.0028282073449	0.0005665459915	0.0008167994290	0.0026777409055	0.0028282073449	0.0055628895913	-0.0005485239894	-0.0001818435470	0.0017473704334	0.0005665459915	-0.0005485239894	0.0052826289898	0.0003692421908	-0.0003507881877	0.0008167994290	-0.0001818435470	0.0003692421908	0.0016545133941	0.0003796929649	0.0026777409055	0.0017473704334	-0.0003507881877	0.0003796929649	0.0028652791295
0.0085266657080	0.0041627741940	-0.0008657739078	0.0014613772987	0.0024171624402	0.0041627741940	0.0082604639771	0.0003116731689	0.0015423807004	0.0029975719263	-0.0008657739078	0.0003116731689	0.0028811620161	0.0001183117580	0.0000842950238	0.0014613772987	0.0015423807004	0.0001183117580	0.0023367332497	0.0017061519274	0.0024171624402	0.0029975719263	0.0000842950238	0.0017061519274	0.0041401763775
0.0079012513255	0.0022117108686	0.0008526782641	0.0004691956137	0.0014420642140	0.0022117108686	0.0077306572398	0.0005666493057	0.0012419388660	0.0026610817147	0.0008526782641	0.0005666493057	0.0059070302284	0.0004410861131	-0.0002253317644	0.0004691956137	0.0012419388660	0.0004410861131	0.0023917764452	0.0010871211929	0.0014420642140	0.0026610817147	-0.0002253317644	0.0010871211929	0.0031100428235
0.0097093644639	0.0033596869656	0.0002788653760	0.0018973276653	0.0028430752347	0.0033596869656	0.0100988534461	-0.0006038417688	0.0001919786107	0.0026440148967	0.0002788653760	-0.0006038417688	0.0057593629151	0.0000046684593	-0.0010043367411	0.0018973276653	0.0001919786107	0.0000046684593	0.0023247351359	0.0013356411747	0.0028430752347	0.0026440148967	-0.0010043367411	0.0013356411747	0.0035768226428
0.0100896341522	0.0029489681684	0.0003628514687	0.0010431151705	0.0017312136290	0.0029489681684	0.0067110871878	0.0002854369881	0.0005183358658	0.0018221559712	0.0003628514687	0.0002854369881	0.0057021250454	0.0012650769753	0.0001807170869	0.0010431151705	0.0005183358658	0.0012650769753	0.0028578992043	0.0016144305591	0.0017312136290	0.0018221559712	0.0001807170869	0.0016144305591	0.0038247938833
0.0106003819525	0.0018770102011	0.0001377371244	0.0008185256526	0.0011361879599	0.0018770102011	0.0068136657972	0.0002587330316	0.0005012759969	0.0012992912320	0.0001377371244	0.0002587330316	0.0061528517239	0.0004586569877	0.0000530913946	0.0008185256526	0.0005012759969	0.0004586569877	0.0015882538758	0.0006801060963	0.0011361879599	0.0012992912320	0.0000530913946	0.0006801060963	0.0034119867360
0.0082966242560	0.0024543310859	0.0004364274984	0.0019407928187	0.0022909227908	0.0024543310859	0.0072628903313	0.0003317837639	0.0009727486254	0.0018059688793	0.0004364274984	0.0003317837639	0.0060090048035	0.0009697860444	0.0005061056824	0.0019407928187	0.0009727486254	0.0009697860444	0.0023387401846	0.0012978403090	0.0022909227908	0.0018059688793	0.0005061056824	0.0012978403090	0.0036617397179
0.0105504887723	0.0050564642283	0.0004299233344	0.0020715946427	0.0021276950159	0.0050564642283	0.0083721741465	-0.0001995323505	0.0008761422592	0.0022051028125	0.0004299233344	-0.0001995323505	0.0062161268234	0.0005107376804	0.0001463898729	0.0020715946427	0.0008761422592	0.0005107376804	0.0023451706087	0.0008963265665	0.0021276950159	0.0022051028125	0.0001463898729	0.0008963265665	0.0027279378423
0.0085477204498	0.0042371460448	0.0003913578717	0.0017014994360	0.0020530020719	0.0042371460448	0.0093249418156	-0.0000248397503	0.0003227814464	0.0027452711475	0.0003913578717	-0.0000248397503	0.0050653701766	-0.0002371503975	-0.0000777484853	0.0017014994360	0.0003227814464	-0.0002371503975	0.0025056643804	0.0012649577317	0.0020530020719	0.0027452711475	-0.0000777484853	0.0012649577317	0.0035269872443
0.0050998343222	0.0017085873183	0.0001285476397	0.0011223070727	0.0016593929142	0.0017085873183	0.0083875140043	0.0004188496119	0.0001953558869	0.0017277340303	0.0001285476397	0.0004188496119	0.0059556602014	0.0020017734722	0.0007692011935	0.0011223070727	0.0001953558869	0.0020017734722	0.0039880625973	0.0021534062651	0.0016593929142	0.0017277340303	0.0007692011935	0.0021534062651	0.0037229354778
0.0090604806796	0.0024064246245	0.0010225342349	0.0021517460738	0.0020619051885	0.0024064246245	0.0083752033446	0.0009719783959	0.0007599535361	0.0027629979094	0.0010225342349	0.0009719783959	0.0041930296119	0.0007484952111	0.0006864024527	0.0021517460738	0.0007599535361	0.0007484952111	0.0023570828016	0.0011724209243	0.0020619051885	0.0027629979094	0.0006864024527	0.0011724209243	0.0034726383717
0.0068932030662	0.0020343130009	-0.0002505768180	0.0010373892236	0.0014662793304	0.0020343130009	0.0089037176298	0.0008581729769	0.0020475206663	0.0026782948850	-0.0002505768180	0.0008581729769	0.0046156102367	0.0002082575089	0.0001374796313	0.0010373892236	0.0020475206663	0.0002082575089	0.0029761222545	0.0012699918350	0.0014662793304	0.0026782948850	0.0001374796313	0.0012699918350	0.0032831710731
0.0077203326390	0.0032608049172	-0.0002616511289	0.0018675965994	0.0021546123177	0.0032608049172	0.0093452107771	-0.0003421957308	0.0012179881274	0.0027224612172	-0.0002616511289	-0.0003421957308	0.0037661457700	0.0011253420169	-0.0001390354139	0.0018675965994	0.0012179881274	0.0011253420169	0.0037611103173	0.0016568697542	0.0021546123177	0.0027224612172	-0.0001390354139	0.0016568697542	0.0034006021706
0.0089575144417	0.0032356714595	-0.0000784575330	0.0019886298030	0.0025146162908	0.0032356714595	0.0096824737361	-0.0001059141203	0.0013552518547	0.0023695720237	-0.0000784575330	-0.0001059141203	0.0046593154108	0.0011775149009	-0.0001764995262	0.0019886298030	0.0013552518547	0.0011775149009	0.0033876522517	0.0017913534310	0.0025146162908	0.0023695720237	-0.0001764995262	0.0017913534310	0.0039430876067
0.0090321520242	0.0039796192770	0.0014461953792	0.0017126484301	0.0022559031029	0.0039796192770	0.0076931188179	0.0008785813126	0.0012746665747	0.0020859027753	0.0014461953792	0.0008785813126	0.0068241090609	0.0012238361196	0.0001738299896	0.0017126484301	0.0012746665747	0.0012238361196	0.0029052340548	0.0012760929145	0.0022559031029	0.0020859027753	0.0001738299896	0.0012760929145	0.0034478435180
0.0107801834849	0.0037915169433	-0.0001106893481	0.0016805598519	0.0029475681663	0.0037915169433	0.0106443961228	0.0003571357759	0.0010759562043	0.0027725854874	-0.0001106893481	0.0003571357759	0.0051556685823	-0.0003116323098	-0.0005801882753	0.0016805598519	0.0010759562043	-0.0003116323098	0.0019917526058	0.0012697446943	0.0029475681663	0.0027725854874	-0.0005801882753	0.0012697446943	0.0040448982872
0.0097924849698	0.0043707621577	-0.0008824936612	0.0021563094009	0.0031810077748	0.0043707621577	0.0055019622240	-0.0005322416558	0.0010856064709	0.0028325026150	-0.0008824936612	-0.0005322416558	0.0054836850709	0.0002783262741	-0.0002834059179	0.0021563094009	0.0010856064709	0.0002783262741	0.0023768276682	0.0015662393117	0.0031810077748	0.0028325026150	-0.0002834059179	0.0015662393117	0.0035124042971
0.0081628957371	0.0022083228888	0.0002177890159	0.0024004129985	0.0022264393361	0.0022083228888	0.0069203440973	-0.0000100644141	0.0011637085442	0.0023278851549	0.0002177890159	-0.0000100644141	0.0045159087505	0.0002418459825	-0.0004708899833	0.0024004129985	0.0011637085442	0.0002418459825	0.0023025665455	0.0016152490346	0.0022264393361	0.0023278851549	-0.0004708899833	0.0016152490346	0.0036829650509
0.0103840140526	0.0022870054044	0.0000629092787	0.0015905764502	0.0021961207153	0.0022870054044	0.0084730782803	-0.0007195723295	0.0004750338850	0.0022330111573	0.0000629092787	-0.0007195723295	0.0034632178057	0.0002448746691	-0.0001298580517	0.0015905764502	0.0004750338850	0.0002448746691	0.0020162463598	0.0011229767837	0.0021961207153	0.0022330111573	-0.0001298580517	0.0011229767837	0.0037907498358
0.0098127589039	0.0026682792348	0.0000058804131	0.0009921833244	0.0009034793002	0.0026682792348	0.0085565854932	0.0000905954429	0.0010767221020	0.0020937007101	0.0000058804131	0.0000905954429	0.0044358032634	0.0002064314257	-0.0003012505259	0.0009921833244	0.0010767221020	0.0002064314257	0.0022133566541	0.0012805322093	0.0009034793002	0.0020937007101	-0.0003012505259	0.0012805322093	0.0038975062405
0.0103565412712	0.0047798143733	0.0004379409462	0.0026689186821	0.0030825649146	0.0047798143733	0.0118520225057	-0.0014915095187	0.0013228090068	0.0020207233396	0.0004379409462	-0.0014915095187	0.0035306779863	0.0000530645303	-0.0004020071431	0.0026689186821	0.0013228090068	0.0000530645303	0.0022632518335	0.0010778364837	0.0030825649146	0.0020207233396	-0.0004020071431	0.0010778364837	0.0030275792777
0.0074346274793	0.0025041254938	-0.0008843430433	0.0008554317918	0.0016724134881	0.0025041254938	0.0096397649754	0.0002310734628	0.0012558288695	0.0026387320147	-0.0008843430433	0.0002310734628	0.0056372162926	0.0012932824643	0.0000914786519	0.0008554317918	0.0012558288695	0.0012932824643	0.0028892688245	0.0012799996608	0.0016724134881	0.0026387320147	0.0000914786519	0.0012799996608	0.0037285950828
0.0074562976533	0.0019913497334	0.0001504813897	0.0011793397106	0.0023183556869	0.0019913497334	0.0046044279581	0.0003242746021	0.0004720183417	0.0021963196792	0.0001504813897	0.0003242746021	0.0049924882467	0.0000603935834	0.0001469727762	0.0011793397106	0.0004720183417	0.0000603935834	0.0026006510627	0.0016275575509	0.0023183556869	0.0021963196792	0.0001469727762	0.0016275575509	0.0043450582988
0.0079241321242	0.0007003459912	-0.0000091389577	0.0012811854402	0.0006852559434	0.0007003459912	0.0056592964675	-0.0000469226069	0.0006534993651	0.0020845641987	-0.0000091389577	-0.0000469226069	0.0047595277054	0.0002105613239	-0.0000499565952	0.0012811854402	0.0006534993651	0.0002105613239	0.0024787889763	0.0012878561663	0.0006852559434	0.0020845641987	-0.0000499565952	0.0012878561663	0.0034371501823
0.0095101977971	0.0021970878092	0.0003073398764	0.0015383957913	0.0020215164978	0.0021970878092	0.0075323711758	-0.0005955726257	-0.0000583631075	0.0018077511099	0.0003073398764	-0.0005955726257	0.0048741551964	0.0002155237995	-0.0009078989375	0.0015383957913	-0.0000583631075	0.0002155237995	0.0025101015828	0.0011640358350	0.0020215164978	0.0018077511099	-0.0009078989375	0.0011640358350	0.0035602539775
0.0088380917358	0.0040624982531	0.0008335115395	0.0024266953130	0.0025912585189	0.0040624982531	0.0087972864185	0.0001758556002	0.0022505418963	0.0044479179511	0.0008335115395	0.0001758556002	0.0037350451915	0.0001198728842	-0.0004249761998	0.0024266953130	0.0022505418963	0.0001198728842	0.0030285348088	0.0023092660444	0.0025912585189	0.0044479179511	-0.0004249761998	0.0023092660444	0.0049561239911
0.0068623706035	0.0034427589836	0.0002343645571	0.0009756802163	0.0012615150185	0.0034427589836	0.0073729094092	-0.0000554949588	0.0012877181797	0.0025487955469	0.0002343645571	-0.0000554949588	0.0043576641288	0.0002894588750	0.0002070840349	0.0009756802163	0.0012877181797	0.0002894588750	0.0028886068134	0.0022798055041	0.0012615150185	0.0025487955469	0.0002070840349	0.0022798055041	0.0045659715150
0.0074991294929	0.0027226976957	0.0004305034203	0.0017414411488	0.0019040198191	0.0027226976957	0.0073468088853	0.0005951928806	0.0018209996575	0.0023002176057	0.0004305034203	0.0005951928806	0.0051064557296	0.0005797549746	-0.0004703017316	0.0017414411488	0.0018209996575	0.0005797549746	0.0027323776976	0.0015235832116	0.0019040198191	0.0023002176057	-0.0004703017316	0.0015235832116	0.0038109120261
0.0069492838656	0.0017778972916	-0.0000695505477	0.0010584276079	0.0015414629200	0.0017778972916	0.0065705154117	-0.0000096848063	0.0010089885351	0.0021471224069	-0.0000695505477	-0.0000096848063	0.0040060776046	0.0003942411481	-0.0006085973177	0.0010584276079	0.0010089885351	0.0003942411481	0.0021011680654	0.0008830087663	0.0015414629200	0.0021471224069	-0.0006085973177	0.0008830087663	0.0034871491277
0.0095493799258	0.0035126641517	-0.0010878479929	0.0014816417602	0.0032359040417	0.0035126641517	0.0068784479509	-0.0015354686567	0.0002296641641	0.0025874703616	-0.0010878479929	-0.0015354686567	0.0047473329468	0.0001417406539	-0.0013894514643	0.0014816417602	0.0002296641641	0.0001417406539	0.0016220171908	0.0010501809998	0.0032359040417	0.0025874703616	-0.0013894514643	0.0010501809998	0.0045404364390
0.0080878058027	0.0022536462315	-0.0000169177775	0.0016681956706	0.0012870980572	0.0022536462315	0.0072711579641	-0.0011437444914	0.0007284338190	0.0019794980448	-0.0000169177775	-0.0011437444914	0.0040056074518	0.0004902619349	-0.0004359761427	0.0016681956706	0.0007284338190	0.0004902619349	0.0029154113080	0.0013452614091	0.0012870980572	0.0019794980448	-0.0004359761427	0.0013452614091	0.0029023399733
0.0102502634761	0.0040747077910	0.0006338563149	0.0020768862377	0.0033559448858	0.0040747077910	0.0085986242682	0.0005709814336	0.0011413883416	0.0036443214521	0.0006338563149	0.0005709814336	0.0050091088287	0.0008209756686	0.0000500990478	0.0020768862377	0.0011413883416	0.0008209756686	0.0022839237261	0.0014714562496	0.0033559448858	0.0036443214521	0.0000500990478	0.0014714562496	0.0044328463744
0.0094002574672	0.0026728615566	0.0015864454762	0.0023583604201	0.0021087433859	0.0026728615566	0.0078145336494	-0.0007348631999	0.0001617431369	0.0015559136103	0.0015864454762	-0.0007348631999	0.0050622507648	0.0006882289804	-0.0005797720366	0.0023583604201	0.0001617431369	0.0006882289804	0.0027034900456	0.0013692463143	0.0021087433859	0.0015559136103	-0.0005797720366	0.0013692463143	0.0036350358003
0.0086807529248	0.0026435025680	0.0002715901417	0.0018375350536	0.0014555225436	0.0026435025680	0.0077886832419	-0.0000255647030	0.0006988411077	0.0019769487724	0.0002715901417	-0.0000255647030	0.0054585769766	0.0005018668037	-0.0005857396389	0.0018375350536	0.0006988411077	0.0005018668037	0.0021168691208	0.0010139500497	0.0014555225436	0.0019769487724	-0.0005857396389	0.0010139500497	0.0034802097196
0.0084332705514	0.0027478738690	-0.0004343677135	0.0010761528872	0.0013897842540	0.0027478738690	0.0088733311364	-0.0000234409631	0.0004506441472	0.0021591610636	-0.0004343677135	-0.0000234409631	0.0052791642446	0.0001721971961	0.0000148618269	0.0010761528872	0.0004506441472	0.0001721971961	0.0021607188876	0.0007810253160	0.0013897842540	0.0021591610636	0.0000148618269	0.0007810253160	0.0024762829475
0.0108278581661	0.0026475146573	0.0010828868456	0.0017747504778	0.0023547531398	0.0026475146573	0.0072899252636	-0.0004002665431	0.0006398924001	0.0023187293910	0.0010828868456	-0.0004002665431	0.0051202286586	0.0000381339739	-0.0013848701793	0.0017747504778	0.0006398924001	0.0000381339739	0.0014937276895	0.0006369577005	0.0023547531398	0.0023187293910	-0.0013848701793	0.0006369577005	0.0041139567255
0.0088792151439	0.0041894462513	0.0011490720884	0.0017326024329	0.0022786591882	0.0041894462513	0.0082225474469	-0.0012220399823	0.0004658225512	0.0020607778226	0.0011490720884	-0.0012220399823	0.0047115340495	0.0000913880464	-0.0005344881889	0.0017326024329	0.0004658225512	0.0000913880464	0.0018678277129	0.0011933182461	0.0022786591882	0.0020607778226	-0.0005344881889	0.0011933182461	0.0037652972884
0.0071534997297	0.0020690616039	0.0001422985018	0.0021247044289	0.0017016765405	0.0020690616039	0.0078714016283	0.0003992239762	0.0011574113695	0.0025112659383	0.0001422985018	0.0003992239762	0.0045982696333	0.0003378208090	0.0000869750624	0.0021247044289	0.0011574113695	0.0003378208090	0.0022772482332	0.0011482152634	0.0017016765405	0.0025112659383	0.0000869750624	0.0011482152634	0.0038549496915
0.0081683830812	0.0045322260378	-0.0006549287230	0.0015705562819	0.0025274294804	0.0045322260378	0.0103808369735	-0.0014347235007	-0.0002595875127	0.0027935848349	-0.0006549287230	-0.0014347235007	0.0046447001502	-0.0000241776935	-0.0004485955066	0.0015705562819	-0.0002595875127	-0.0000241776935	0.0017030369361	0.0005408401747	0.0025274294804	0.0027935848349	-0.0004485955066	0.0005408401747	0.0031641158768
0.0078196586006	0.0024935636612	0.0008801386438	0.0008885852247	0.0014004631013	0.0024935636612	0.0099301092242	-0.0001347592179	0.0006293376933	0.0021418302436	0.0008801386438	-0.0001347592179	0.0054333127475	0.0000576403361	0.0000830902573	0.0008885852247	0.0006293376933	0.0000576403361	0.0018470890304	0.0008620951769	0.0014004631013	0.0021418302436	0.0000830902573	0.0008620951769	0.0030581129364
0.0096487231254	0.0032529099228	-0.0005431109743	0.0010845756064	0.0018609636930	0.0032529099228	0.0107981973791	0.0006084896645	0.0017742240797	0.0031977490850	-0.0005431109743	0.0006084896645	0.0053672415991	0.0007572368842	-0.0001899148540	0.0010845756064	0.0017742240797	0.0007572368842	0.0025282773180	0.0011908601148	0.0018609636930	0.0031977490850	-0.0001899148540	0.0011908601148	0.0038203763110
0.0093139705252	0.0030199438226	-0.0002871152529	0.0019891798428	0.0023141868091	0.0030199438226	0.0088526798723	0.0008042924530	0.0004593238946	0.0021355154501	-0.0002871152529	0.0008042924530	0.0052189482962	0.0001712250753	-0.0004497155264	0.0019891798428	0.0004593238946	0.0001712250753	0.0026802132618	0.0010498929252	0.0023141868091	0.0021355154501	-0.0004497155264	0.0010498929252	0.0036312283664
0.0101128970813	0.0023818971050	0.0017544211722	0.0021550322239	0.0027364111576	0.0023818971050	0.0128070481879	0.0016689139058	0.0006402348820	0.0021088480666	0.0017544211722	0.0016689139058	0.0048643951245	0.0003458838807	0.0007651995276	0.0021550322239	0.0006402348820	0.0003458838807	0.0019059091149	0.0011116288147	0.0027364111576	0.0021088480666	0.0007651995276	0.0011116288147	0.0032140061806
0.0077533275103	0.0019505942615	0.0016288614805	0.0017543740524	0.0018824702843	0.0019505942615	0.0058484636672	0.0004196528425	0.0000625511815	0.0016834955944	0.0016288614805	0.0004196528425	0.0060428071944	0.0005140848917	-0.0004110893614	0.0017543740524	0.0000625511815	0.0005140848917	0.0019951449894	0.0009207727875	0.0018824702843	0.0016834955944	-0.0004110893614	0.0009207727875	0.0033079749234
0.0068462031257	0.0012315222658	-0.0002186450113	0.0012121419253	0.0008514815905	0.0012315222658	0.0063344395107	-0.0009407089700	0.0002538158925	0.0022762795794	-0.0002186450113	-0.0009407089700	0.0047920998253	0.0003911213454	-0.0006838984580	0.0012121419253	0.0002538158925	0.0003911213454	0.0025030635063	0.0007761949935	0.0008514815905	0.0022762795794	-0.0006838984580	0.0007761949935	0.0034845947708
0.0091112486982	0.0037284084425	-0.0001364755470	0.0013160586998	0.0018348571328	0.0037284084425	0.0114807583656	0.0010299603536	0.0024162956130	0.0034369176057	-0.0001364755470	0.0010299603536	0.0049014199957	0.0009482361197	0.0005130663466	0.0013160586998	0.0024162956130	0.0009482361197	0.0032226953221	0.0020183722004	0.0018348571328	0.0034369176057	0.0005130663466	0.0020183722004	0.0041146602917
0.0087910399554	0.0031910910522	0.0009809116628	0.0018133032488	0.0016525749610	0.0031910910522	0.0061341572537	-0.0001046727705	0.0001272866608	0.0016180401472	0.0009809116628	-0.0001046727705	0.0051465407462	0.0000097554074	-0.0010023116854	0.0018133032488	0.0001272866608	0.0000097554074	0.0020146574036	0.0007795074793	0.0016525749610	0.0016180401472	-0.0010023116854	0.0007795074793	0.0030534372788
0.0077661449433	0.0018639441497	0.0002654322047	0.0007772167483	0.0008132582694	0.0018639441497	0.0087513200196	0.0002692129212	0.0008248544265	0.0013656696453	0.0002654322047	0.0002692129212	0.0048830215766	0.0005492381379	-0.0002982417649	0.0007772167483	0.0008248544265	0.0005492381379	0.0021507108095	0.0008092197380	0.0008132582694	0.0013656696453	-0.0002982417649	0.0008092197380	0.0030772096540
0.0082577888487	0.0021338927802	0.0000671141970	0.0020985753843	0.0023252170194	0.0021338927802	0.0081250504885	-0.0004836886742	0.0001463539343	0.0017413066205	0.0000671141970	-0.0004836886742	0.0025813612583	-0.0000028932755	-0.0004837955186	0.0020985753843	0.0001463539343	-0.0000028932755	0.0027725013148	0.0014336640642	0.0023252170194	0.0017413066205	-0.0004837955186	0.0014336640642	0.0036779361682
0.0097080881242	0.0020574432878	0.0000686840087	0.0016350847145	0.0023664296161	0.0020574432878	0.0076561015561	-0.0007325753483	0.0000980134486	0.0023170122027	0.0000686840087	-0.0007325753483	0.0058326856854	0.0004923943371	-0.0002456825851	0.0016350847145	0.0000980134486	0.0004923943371	0.0029388338380	0.0012454074823	0.0023664296161	0.0023170122027	-0.0002456825851	0.0012454074823	0.0032198428886
0.0077929148599	0.0027757584932	-0.0000108788847	0.0016703814383	0.0023945220673	0.0027757584932	0.0089671549541	-0.0004501801935	0.0010143746502	0.0031204198687	-0.0000108788847	-0.0004501801935	0.0040863195639	-0.0004130791291	-0.0003734516567	0.0016703814383	0.0010143746502	-0.0004130791291	0.0023239641789	0.0011661819260	0.0023945220673	0.0031204198687	-0.0003734516567	0.0011661819260	0.0038367690199
0.0084270228229	0.0033950161349	0.0005103716027	0.0013417199213	0.0018547631557	0.0033950161349	0.0079912315924	-0.0000313456616	0.0008026758668	0.0016548851659	0.0005103716027	-0.0000313456616	0.0047171618451	0.0006216973959	0.0000980377187	0.0013417199213	0.0008026758668	0.0006216973959	0.0021645121488	0.0010906371211	0.0018547631557	0.0016548851659	0.0000980377187	0.0010906371211	0.0039150751306
0.0069855193789	0.0016909891692	-0.0003424595978	0.0006294977483	0.0007240954671	0.0016909891692	0.0092573406117	-0.0003976039358	0.0003015487441	0.0018954234512	-0.0003424595978	-0.0003976039358	0.0052496109252	0.0003284354468	-0.0008893033912	0.0006294977483	0.0003015487441	0.0003284354468	0.0017409179764	0.0009243480882	0.0007240954671	0.0018954234512	-0.0008893033912	0.0009243480882	0.0033542702384
0.0105166241391	0.0037821113051	0.0014703721418	0.0019469755111	0.0024535562516	0.0037821113051	0.0074223893344	0.0002947070701	0.0010631388840	0.0023969398343	0.0014703721418	0.0002947070701	0.0050997887073	0.0007221452511	0.0005193608417	0.0019469755111	0.0010631388840	0.0007221452511	0.0028220792368	0.0014430199226	0.0024535562516	0.0023969398343	0.0005193608417	0.0014430199226	0.0034886476586
0.0065320015992	0.0001589700997	0.0001203774150	0.0008277284671	0.0011401046224	0.0001589700997	0.0072407270689	0.0001733364688	0.0003007110317	0.0019445639644	0.0001203774150	0.0001733364688	0.0049939828715	0.0006466225502	-0.0001995306971	0.0008277284671	0.0003007110317	0.0006466225502	0.0024260571664	0.0009605256220	0.0011401046224	0.0019445639644	-0.0001995306971	0.0009605256220	0.0031884441980
0.0104059565040	0.0042029493193	0.0008257614021	0.0025811732154	0.0027049872742	0.0042029493193	0.0072199829659	-0.0008831953791	0.0007272036182	0.0017803937744	0.0008257614021	-0.0008831953791	0.0044985679965	0.0008108385824	0.0004522981616	0.0025811732154	0.0007272036182	0.0008108385824	0.0025417597150	0.0015763825587	0.0027049872742	0.0017803937744	0.0004522981616	0.0015763825587	0.0036742742319
0.0087511473091	0.0018904811419	-0.0003769987018	0.0018781129733	0.0020185711567	0.0018904811419	0.0094335137761	-0.0002682485217	0.0003109554022	0.0022278276280	-0.0003769987018	-0.0002682485217	0.0041577662321	0.0000372298070	-0.0002546411209	0.0018781129733	0.0003109554022	0.0000372298070	0.0027399916074	0.0011689533287	0.0020185711567	0.0022278276280	-0.0002546411209	0.0011689533287	0.0041915865620
0.0084398690055	0.0037699130519	-0.0000688860879	0.0012631315555	0.0019555124150	0.0037699130519	0.0105370271665	0.0010919558431	0.0007962136221	0.0014196655261	-0.0000688860879	0.0010919558431	0.0039066321838	-0.0000209123942	-0.0004172722850	0.0012631315555	0.0007962136221	-0.0000209123942	0.0016589999563	0.0002368285144	0.0019555124150	0.0014196655261	-0.0004172722850	0.0002368285144	0.0029379371615
0.0076541518515	0.0024792568244	-0.0005375208361	0.0019580051169	0.0016717051937	0.0024792568244	0.0075198935446	0.0008928514365	0.0013967827861	0.0018239695227	-0.0005375208361	0.0008928514365	0.0053630919356	-0.0000169542738	0.0001091651357	0.0019580051169	0.0013967827861	-0.0000169542738	0.0019269145617	0.0011697335747	0.0016717051937	0.0018239695227	0.0001091651357	0.0011697335747	0.0033850348973
0.0110667906774	0.0036230984260	-0.0005098536950	0.0032085282970	0.0028715439638	0.0036230984260	0.0074388284302	-0.0004692090968	0.0011102871224	0.0017647915826	-0.0005098536950	-0.0004692090968	0.0044226451414	0.0002770291044	-0.0003030022593	0.0032085282970	0.0011102871224	0.0002770291044	0.0030781000019	0.0016443561504	0.0028715439638	0.0017647915826	-0.0003030022593	0.0016443561504	0.0033277862813
0.0091192280773	0.0028381710422	0.0000396829403	0.0018182268427	0.0021399587925	0.0028381710422	0.0085173697609	0.0005190292246	0.0011995967489	0.0018057345319	0.0000396829403	0.0005190292246	0.0049616320268	0.0004540698778	-0.0001551650155	0.0018182268427	0.0011995967489	0.0004540698778	0.0021100177439	0.0009981938401	0.0021399587925	0.0018057345319	-0.0001551650155	0.0009981938401	0.0031165998824
0.0094245089198	0.0026198172973	-0.0005402215982	0.0018085983721	0.0023074387160	0.0026198172973	0.0038599144426	-0.0002648984657	-0.0000677965939	0.0011738332688	-0.0005402215982	-0.0002648984657	0.0052237283295	0.0006030418581	-0.0003259605905	0.0018085983721	-0.0000677965939	0.0006030418581	0.0025846743048	0.0009856727399	0.0023074387160	0.0011738332688	-0.0003259605905	0.0009856727399	0.0030170192842
0.0072604491895	0.0022104416780	-0.0001985345842	0.0014691042563	0.0015352957322	0.0022104416780	0.0051296092019	0.0003936008061	-0.0001163847569	0.0013192165098	-0.0001985345842	0.0003936008061	0.0052616128869	0.0004305943796	-0.0002260274424	0.0014691042563	-0.0001163847569	0.0004305943796	0.0015201587803	0.0006343779174	0.0015352957322	0.0013192165098	-0.0002260274424	0.0006343779174	0.0030106811623
0.0093146200208	0.0036477477652	-0.0003461842639	0.0013113419774	0.0027626797546	0.0036477477652	0.0085121299243	-0.0003958599768	0.0004198793541	0.0019991940777	-0.0003461842639	-0.0003958599768	0.0049503804267	-0.0005396355959	-0.0005551900116	0.0013113419774	0.0004198793541	-0.0005396355959	0.0021792399233	0.0009870063997	0.0027626797546	0.0019991940777	-0.0005551900116	0.0009870063997	0.0035118817117
0.0090227516865	0.0046572053598	0.0012077869085	0.0020752624364	0.0026699684362	0.0046572053598	0.0113133878650	0.0000573147998	0.0014266972766	0.0020820848083	0.0012077869085	0.0000573147998	0.0049800768976	0.0007969368430	0.0005120158223	0.0020752624364	0.0014266972766	0.0007969368430	0.0027238505901	0.0017607395877	0.0026699684362	0.0020820848083	0.0005120158223	0.0017607395877	0.0035325119027
0.0072078808471	0.0015467106660	-0.0004239559071	0.0010076355158	0.0014892563628	0.0015467106660	0.0074510899178	0.0013994650681	0.0018811042438	0.0033475684433	-0.0004239559071	0.0013994650681	0.0049181338219	0.0014272632414	0.0004819819849	0.0010076355158	0.0018811042438	0.0014272632414	0.0029170090046	0.0019919756702	0.0014892563628	0.0033475684433	0.0004819819849	0.0019919756702	0.0040015924765
0.0106504876124	0.0030839557520	0.0007657433277	0.0020655126462	0.0028060124092	0.0030839557520	0.0104388347746	0.0003052374610	0.0002599612977	0.0026697380272	0.0007657433277	0.0003052374610	0.0047993469960	0.0005452255143	-0.0005012064533	0.0020655126462	0.0002599612977	0.0005452255143	0.0028905720759	0.0012577987338	0.0028060124092	0.0026697380272	-0.0005012064533	0.0012577987338	0.0040654096171
0.0098989682007	0.0023402935838	0.0011622937713	0.0022851911033	0.0025171040262	0.0023402935838	0.0075899678020	0.0008133930791	0.0006234481251	0.0019071387307	0.0011622937713	0.0008133930791	0.0044223495882	0.0007307101441	0.0003400048643	0.0022851911033	0.0006234481251	0.0007307101441	0.0026486316829	0.0013225212564	0.0025171040262	0.0019071387307	0.0003400048643	0.0013225212564	0.0035155321845
0.0080605002405	0.0030219388047	0.0007625294952	0.0015439656378	0.0019964182202	0.0030219388047	0.0090273903852	-0.0004452148604	0.0006686891133	0.0016157399148	0.0007625294952	-0.0004452148604	0.0041789151126	0.0003626144707	-0.0005238845073	0.0015439656378	0.0006686891133	0.0003626144707	0.0018735045734	0.0007984767047	0.0019964182202	0.0016157399148	-0.0005238845073	0.0007984767047	0.0032640816578
0.0108270074338	0.0012966374578	-0.0000146947249	0.0017889068247	0.0011519899281	0.0012966374578	0.0068363376821	-0.0013572430515	-0.0002561597194	0.0007005421803	-0.0000146947249	-0.0013572430515	0.0055039529189	0.0003017557458	-0.0002222700824	0.0017889068247	-0.0002561597194	0.0003017557458	0.0022937327110	0.0007316847682	0.0011519899281	0.0007005421803	-0.0002222700824	0.0007316847682	0.0027508191198
0.0090436263534	0.0039079850535	-0.0003908649332	0.0014907303646	0.0015471517029	0.0039079850535	0.0087733034622	-0.0002265842688	0.0008255475329	0.0011867200157	-0.0003908649332	-0.0002265842688	0.0057064439625	0.0008900065048	0.0004743672391	0.0014907303646	0.0008255475329	0.0008900065048	0.0025241252204	0.0010929364730	0.0015471517029	0.0011867200157	0.0004743672391	0.0010929364730	0.0031992560405
0.0095217238072	0.0023532886277	-0.0007376598000	0.0019179142626	0.0028361253342	0.0023532886277	0.0077493063837	-0.0005234623026	0.0010795974309	0.0024440111944	-0.0007376598000	-0.0005234623026	0.0046793866419	0.0001130871392	-0.0004490810168	0.0019179142626	0.0010795974309	0.0001130871392	0.0030727597491	0.0014496844930	0.0028361253342	0.0024440111944	-0.0004490810168	0.0014496844930	0.0043143230037
0.0083248655677	0.0038089182532	-0.0000463532980	0.0020955987661	0.0021384764680	0.0038089182532	0.0090064117983	-0.0004482294365	0.0008990582510	0.0018542774618	-0.0000463532980	-0.0004482294365	0.0059642854528	0.0004106897527	-0.0008334250222	0.0020955987661	0.0008990582510	0.0004106897527	0.0032356607099	0.0013777223621	0.0021384764680	0.0018542774618	-0.0008334250222	0.0013777223621	0.0032228396634
0.0074896140373	0.0027352433515	0.0003716889232	0.0020666768144	0.0015276644469	0.0027352433515	0.0062455652186	0.0001755141405	0.0011600784339	0.0019365107650	0.0003716889232	0.0001755141405	0.0041394817695	0.0004588864234	-0.0000597297335	0.0020666768144	0.0011600784339	0.0004588864234	0.0029283142909	0.0009859065371	0.0015276644469	0.0019365107650	-0.0000597297335	0.0009859065371	0.0026174699673
0.0081824990012	0.0027695284275	-0.0010277430662	0.0017498829795	0.0015324449703	0.0027695284275	0.0072862639502	-0.0006192147907	0.0004871419024	0.0021807463685	-0.0010277430662	-0.0006192147907	0.0035663847582	-0.0006828122567	-0.0006754788078	0.0017498829795	0.0004871419024	-0.0006828122567	0.0021090334822	0.0012546988324	0.0015324449703	0.0021807463685	-0.0006754788078	0.0012546988324	0.0035195337377
0.0116620234174	0.0037478814539	-0.0000233030961	0.0005409001711	0.0025318910484	0.0037478814539	0.0096108039902	-0.0000080383014	0.0015598779533	0.0023306362827	-0.0000233030961	-0.0000080383014	0.0055336886874	0.0005963256729	0.0001630043132	0.0005409001711	0.0015598779533	0.0005963256729	0.0030306422276	0.0016420779314	0.0025318910484	0.0023306362827	0.0001630043132	0.0016420779314	0.0032558382788
0.0070903482457	0.0016852315791	0.0003978623195	0.0008546998920	0.0015224272723	0.0016852315791	0.0069937310515	0.0014423787622	0.0012192347428	0.0022638735150	0.0003978623195	0.0014423787622	0.0052293086137	0.0002689141754	0.0001035521899	0.0008546998920	0.0012192347428	0.0002689141754	0.0026266578289	0.0010665646010	0.0015224272723	0.0022638735150	0.0001035521899	0.0010665646010	0.0032862176732
0.0097494981780	0.0015029020435	0.0008183676637	0.0010726487512	0.0016579001630	0.0015029020435	0.0093517647959	-0.0002947154762	0.0013177271670	0.0029880158862	0.0008183676637	-0.0002947154762	0.0050863782181	0.0006248905940	-0.0000276611016	0.0010726487512	0.0013177271670	0.0006248905940	0.0024875336427	0.0012332762512	0.0016579001630	0.0029880158862	-0.0000276611016	0.0012332762512	0.0038088948452
0.0096790234699	0.0024419071672	-0.0009841013209	0.0016268840945	0.0021204636546	0.0024419071672	0.0087560411090	-0.0003243984400	0.0004075321556	0.0023229573218	-0.0009841013209	-0.0003243984400	0.0035557205290	0.0001273606506	-0.0003611063431	0.0016268840945	0.0004075321556	0.0001273606506	0.0022345409648	0.0009333229390	0.0021204636546	0.0023229573218	-0.0003611063431	0.0009333229390	0.0038094314859
0.0087661783744	0.0030526277477	0.0003511615485	0.0022222503920	0.0020100957899	0.0030526277477	0.0060088321501	-0.0011875990148	0.0004888889829	0.0022297402958	0.0003511615485	-0.0011875990148	0.0038637842122	0.0004042948940	-0.0002086835892	0.0022222503920	0.0004888889829	0.0004042948940	0.0026717578733	0.0013245947834	0.0020100957899	0.0022297402958	-0.0002086835892	0.0013245947834	0.0035706712359
0.0094461752934	0.0028040766438	-0.0012685026618	0.0017028965254	0.0010698635366	0.0028040766438	0.0075686731828	-0.0005906447952	0.0004940035385	0.0014407847314	-0.0012685026618	-0.0005906447952	0.0038090524983	0.0005764195623	0.0001247538003	0.0017028965254	0.0004940035385	0.0005764195623	0.0029399584206	0.0014185470077	0.0010698635366	0.0014407847314	0.0001247538003	0.0014185470077	0.0034946188465
0.0092252751775	0.0021810946738	-0.0006325904496	0.0011481205901	0.0014291085735	0.0021810946738	0.0078522918777	0.0004253673179	0.0006660393054	0.0014060547380	-0.0006325904496	0.0004253673179	0.0047508246376	0.0001966034327	0.0000209926219	0.0011481205901	0.0006660393054	0.0001966034327	0.0027648570229	0.0019199412199	0.0014291085735	0.0014060547380	0.0000209926219	0.0019199412199	0.0037784332361
0.0093262614472	0.0033036991709	-0.0003750738005	0.0017509374265	0.0021315078823	0.0033036991709	0.0091699298584	0.0000502739904	0.0009061006290	0.0020196172257	-0.0003750738005	0.0000502739904	0.0045533151402	0.0005956618707	-0.0000059109134	0.0017509374265	0.0009061006290	0.0005956618707	0.0027757985726	0.0012274595880	0.0021315078823	0.0020196172257	-0.0000059109134	0.0012274595880	0.0038645533546
0.0083444314805	0.0028708716254	0.0005975387026	0.0020929111395	0.0018319523292	0.0028708716254	0.0078011494715	-0.0009562518769	0.0010651823853	0.0019210774909	0.0005975387026	-0.0009562518769	0.0043006587246	0.0005086496794	-0.0001566339456	0.0020929111395	0.0010651823853	0.0005086496794	0.0030933866055	0.0020379016232	0.0018319523292	0.0019210774909	-0.0001566339456	0.0020379016232	0.0038860955233
0.0082005203562	0.0042001803108	0.0004595125591	0.0015329804313	0.0026608094024	0.0042001803108	0.0072515450581	0.0008102546139	0.0003343001732	0.0023138620693	0.0004595125591	0.0008102546139	0.0036046339506	0.0002153739337	0.0004245638886	0.0015329804313	0.0003343001732	0.0002153739337	0.0018356231732	0.0011288562025	0.0026608094024	0.0023138620693	0.0004245638886	0.0011288562025	0.0037119180514
0.0097969847476	0.0024011627435	-0.0004385304782	0.0010952908022	0.0018900186509	0.0024011627435	0.0065327837801	-0.0009471015290	0.0006732963124	0.0015632105259	-0.0004385304782	-0.0009471015290	0.0052102645528	0.0008181305002	-0.0005809559621	0.0010952908022	0.0006732963124	0.0008181305002	0.0022995968692	0.0007186207325	0.0018900186509	0.0015632105259	-0.0005809559621	0.0007186207325	0.0040337906730
0.0068085913577	0.0031384740682	0.0004817741024	0.0008797264588	0.0010180127686	0.0031384740682	0.0093202513797	0.0003931768138	0.0013814126355	0.0018315742998	0.0004817741024	0.0003931768138	0.0046541016063	-0.0003359542873	-0.0008636339702	0.0008797264588	0.0013814126355	-0.0003359542873	0.0019570184058	0.0008428139395	0.0010180127686	0.0018315742998	-0.0008636339702	0.0008428139395	0.0028698126553
0.0086645932550	0.0029888618339	-0.0015945923914	0.0007625467718	0.0018731234763	0.0029888618339	0.0063165153887	-0.0009291904229	0.0001963226172	0.0017963670756	-0.0015945923914	-0.0009291904229	0.0047867763161	0.0002289996594	-0.0006261459036	0.0007625467718	0.0001963226172	0.0002289996594	0.0015639069080	0.0005883536762	0.0018731234763	0.0017963670756	-0.0006261459036	0.0005883536762	0.0028937074985
0.0084541755708	0.0011189215927	0.0004242529233	0.0020727436706	0.0015774749438	0.0011189215927	0.0065987674126	0.0005755907341	0.0005132572019	0.0013735512018	0.0004242529233	0.0005755907341	0.0046797415350	0.0000599001254	-0.0001799219600	0.0020727436706	0.0005132572019	0.0000599001254	0.0026189360124	0.0014056326062	0.0015774749438	0.0013735512018	-0.0001799219600	0.0014056326062	0.0036386504157
0.0098922136482	0.0034757462403	0.0000600557001	0.0007790748065	0.0020229273562	0.0034757462403	0.0075720428941	-0.0008443381575	0.0012321240199	0.0036709534704	0.0000600557001	-0.0008443381575	0.0052218204381	0.0003050114601	-0.0007937845474	0.0007790748065	0.0012321240199	0.0003050114601	0.0020818472659	0.0010699439939	0.0020229273562	0.0036709534704	-0.0007937845474	0.0010699439939	0.0039940692100
0.0094629922433	0.0038585313827	0.0015520100607	0.0019263545694	0.0015652698167	0.0038585313827	0.0063237893149	0.0002046140668	0.0006775352031	0.0019280793719	0.0015520100607	0.0002046140668	0.0042937805625	0.0003034484325	-0.0004278412080	0.0019263545694	0.0006775352031	0.0003034484325	0.0019037621452	0.0008404651225	0.0015652698167	0.0019280793719	-0.0004278412080	0.0008404651225	0.0029394758786
0.0067361673074	0.0028520075234	0.0005901009131	0.0024720769021	0.0028171234017	0.0028520075234	0.0073699469612	0.0001320999324	0.0011374952719	0.0025509998850	0.0005901009131	0.0001320999324	0.0043613462582	0.0003341557766	-0.0002461732763	0.0024720769021	0.0011374952719	0.0003341557766	0.0030705906453	0.0018036813794	0.0028171234017	0.0025509998850	-0.0002461732763	0.0018036813794	0.0041932602982
0.0065608213258	0.0027858769245	-0.0001764961525	0.0012616512575	0.0013332179320	0.0027858769245	0.0064942600271	0.0001587884934	0.0006416679446	0.0021330641800	-0.0001764961525	0.0001587884934	0.0055610165973	0.0005258711851	-0.0003981961462	0.0012616512575	0.0006416679446	0.0005258711851	0.0019292457452	0.0007799268727	0.0013332179320	0.0021330641800	-0.0003981961462	0.0007799268727	0.0030382519987
0.0087575434113	0.0040006753748	-0.0001520287491	0.0013956248669	0.0018157975162	0.0040006753748	0.0105525242925	-0.0003860286786	0.0014248895316	0.0025657439202	-0.0001520287491	-0.0003860286786	0.0043853195378	0.0004304900455	-0.0007773560485	0.0013956248669	0.0014248895316	0.0004304900455	0.0021947327057	0.0007626515127	0.0018157975162	0.0025657439202	-0.0007773560485	0.0007626515127	0.0029889673112
0.0081753638193	0.0022771838153	0.0000624370380	0.0010495860054	0.0016568769198	0.0022771838153	0.0053620276222	-0.0001846133164	0.0009729621786	0.0022246799153	0.0000624370380	-0.0001846133164	0.0046119472727	0.0008411841708	-0.0001627841939	0.0010495860054	0.0009729621786	0.0008411841708	0.0025240875263	0.0015346466323	0.0016568769198	0.0022246799153	-0.0001627841939	0.0015346466323	0.0032853194531
0.0101449154636	0.0033182673195	-0.0008476200770	0.0013551727012	0.0025022412489	0.0033182673195	0.0081138107938	-0.0006187703271	0.0011043130846	0.0022447085580	-0.0008476200770	-0.0006187703271	0.0058888579045	-0.0001668605490	-0.0009045860849	0.0013551727012	0.0011043130846	-0.0001668605490	0.0024484277371	0.0011745053162	0.0025022412489	0.0022447085580	-0.0009045860849	0.0011745053162	0.0031375728324
0.0078342040059	0.0032377569030	0.0000042554709	0.0021047936908	0.0022676740214	0.0032377569030	0.0083190063514	-0.0010202461710	0.0015248300772	0.0024560523181	0.0000042554709	-0.0010202461710	0.0075138013502	0.0009394919484	0.0009062801977	0.0021047936908	0.0015248300772	0.0009394919484	0.0021270815182	0.0015238824591	0.0022676740214	0.0024560523181	0.0009062801977	0.0015238824591	0.0034715703082
0.0091051416537	0.0035336769873	-0.0002484094383	0.0009373015015	0.0023386539502	0.0035336769873	0.0077451806330	-0.0015386132542	0.0003483770449	0.0009080826850	-0.0002484094383	-0.0015386132542	0.0047996028238	-0.0001705220564	-0.0011209649961	0.0009373015015	0.0003483770449	-0.0001705220564	0.0016248383946	0.0008049709070	0.0023386539502	0.0009080826850	-0.0011209649961	0.0008049709070	0.0032888328780
0.0059568175197	0.0026872074859	-0.0003613097851	0.0012807711419	0.0015649364379	0.0026872074859	0.0085805154615	-0.0000605228809	0.0008107368931	0.0020113791827	-0.0003613097851	-0.0000605228809	0.0033466149168	-0.0003146032277	-0.0005594596124	0.0012807711419	0.0008107368931	-0.0003146032277	0.0022018693748	0.0010546534718	0.0015649364379	0.0020113791827	-0.0005594596124	0.0010546534718	0.0030721672035
0.0072784809272	0.0030920015295	0.0000102467734	0.0007441143011	0.0010266190489	0.0030920015295	0.0101608881892	-0.0003942051158	0.0007032290777	0.0018381831720	0.0000102467734	-0.0003942051158	0.0050215679249	0.0010355803561	0.0003666148381	0.0007441143011	0.0007032290777	0.0010355803561	0.0031025774684	0.0015731831243	0.0010266190489	0.0018381831720	0.0003666148381	0.0015731831243	0.0036631102207
0.0078952944486	0.0017181256941	-0.0000982680820	0.0016414692387	0.0021125480349	0.0017181256941	0.0059844187877	-0.0011562256458	0.0007483582756	0.0016689695302	-0.0000982680820	-0.0011562256458	0.0036729048864	-0.0004549108925	-0.0001950892935	0.0016414692387	0.0007483582756	-0.0004549108925	0.0021539277832	0.0012973816998	0.0021125480349	0.0016689695302	-0.0001950892935	0.0012973816998	0.0033625897630
0.0097827861230	0.0037056197034	0.0007815300941	0.0017322985280	0.0022649464441	0.0037056197034	0.0081834506939	-0.0006883897375	0.0001959903844	0.0020725502814	0.0007815300941	-0.0006883897375	0.0058299702811	0.0005162811131	0.0003605152901	0.0017322985280	0.0001959903844	0.0005162811131	0.0028495937504	0.0017707399442	0.0022649464441	0.0020725502814	0.0003605152901	0.0017707399442	0.0042358760576
0.0107879917608	0.0036652263757	0.0001732697080	0.0017605429306	0.0022281648542	0.0036652263757	0.0058909967100	-0.0004153856570	0.0003377975190	0.0018234493355	0.0001732697080	-0.0004153856570	0.0048688752697	0.0004859189344	0.0002343724147	0.0017605429306	0.0003377975190	0.0004859189344	0.0020984380594	0.0011073577956	0.0022281648542	0.0018234493355	0.0002343724147	0.0011073577956	0.0033729752144
0.0071089581009	0.0016596125418	-0.0004545344647	0.0011485493039	0.0012270867620	0.0016596125418	0.0070163202854	-0.0002171406808	0.0001019318950	0.0023654969547	-0.0004545344647	-0.0002171406808	0.0041289407656	-0.0001737315669	-0.0004416646770	0.0011485493039	0.0001019318950	-0.0001737315669	0.0019148369725	0.0008519699763	0.0012270867620	0.0023654969547	-0.0004416646770	0.0008519699763	0.0041181249660
0.0091659992475	0.0032761683336	0.0006334348590	0.0009733580907	0.0021186569855	0.0032761683336	0.0086408750323	0.0001756961969	0.0002617942034	0.0022404814073	0.0006334348590	0.0001756961969	0.0048061445515	0.0005325328974	0.0000503952119	0.0009733580907	0.0002617942034	0.0005325328974	0.0024292584273	0.0010696754331	0.0021186569855	0.0022404814073	0.0000503952119	0.0010696754331	0.0034691258355
0.0067430418204	0.0018291821457	-0.0000406973469	0.0009288924870	0.0008582378233	0.0018291821457	0.0074519723451	-0.0000468250766	0.0002562101306	0.0015861831917	-0.0000406973469	-0.0000468250766	0.0039941012214	0.0003855202723	-0.0002515898293	0.0009288924870	0.0002562101306	0.0003855202723	0.0025524332157	0.0011661229718	0.0008582378233	0.0015861831917	-0.0002515898293	0.0011661229718	0.0031426176948
0.0089901583089	0.0034501901453	0.0007329349762	0.0025695122414	0.0015264967043	0.0034501901453	0.0101391640920	0.0002193273041	0.0019504396753	0.0023683036152	0.0007329349762	0.0002193273041	0.0047968251461	0.0001694682737	-0.0004519333650	0.0025695122414	0.0019504396753	0.0001694682737	0.0025667250401	0.0012932332359	0.0015264967043	0.0023683036152	-0.0004519333650	0.0012932332359	0.0036016545589
0.0113614383962	0.0038351405908	0.0016340928216	0.0019059937013	0.0024216596277	0.0038351405908	0.0090787996216	0.0017836071442	0.0018089033685	0.0029981113052	0.0016340928216	0.0017836071442	0.0062078800967	0.0014510695536	0.0001405978151	0.0019059937013	0.0018089033685	0.0014510695536	0.0025835377125	0.0015888565669	0.0024216596277	0.0029981113052	0.0001405978151	0.0015888565669	0.0040766665003
0.0100223071734	0.0036438137826	0.0005055997905	0.0012308265731	0.0022509906014	0.0036438137826	0.0070079413829	-0.0004005880526	-0.0002079097924	0.0020370693827	0.0005055997905	-0.0004005880526	0.0031451751279	-0.0001097557124	-0.0000635232932	0.0012308265731	-0.0002079097924	-0.0001097557124	0.0016504677153	0.0004087433845	0.0022509906014	0.0020370693827	-0.0000635232932	0.0004087433845	0.0032690844193
0.0084752162526	0.0025512443364	0.0002477802234	0.0019343610764	0.0025677353039	0.0025512443364	0.0098483246689	0.0004716380012	0.0012685261530	0.0025667140255	0.0002477802234	0.0004716380012	0.0061599792202	0.0002879883940	-0.0002719504592	0.0019343610764	0.0012685261530	0.0002879883940	0.0025643285167	0.0013818187171	0.0025677353039	0.0025667140255	-0.0002719504592	0.0013818187171	0.0037752927486
0.0077163190242	0.0024757486049	0.0005406322185	0.0019378942357	0.0015191444982	0.0024757486049	0.0067448953350	0.0003732518734	0.0010000028477	0.0019777105095	0.0005406322185	0.0003732518734	0.0043846763596	0.0004450769919	-0.0003149871566	0.0019378942357	0.0010000028477	0.0004450769919	0.0029371031666	0.0018663351200	0.0015191444982	0.0019777105095	-0.0003149871566	0.0018663351200	0.0041336092909
0.0095678853324	0.0028492928017	0.0000460223672	0.0017508301693	0.0015727410518	0.0028492928017	0.0081332974807	0.0004269715410	0.0009146910149	0.0022669418647	0.0000460223672	0.0004269715410	0.0042302902241	0.0005347007747	0.0000046326379	0.0017508301693	0.0009146910149	0.0005347007747	0.0027655965176	0.0015096050721	0.0015727410518	0.0022669418647	0.0000046326379	0.0015096050721	0.0036554233647
0.0074099139562	0.0027810925302	-0.0004786478518	0.0021252097272	0.0023222503225	0.0027810925302	0.0101164295828	-0.0002794173240	0.0010411759737	0.0023898975015	-0.0004786478518	-0.0002794173240	0.0044931092996	0.0006647303224	-0.0003676837017	0.0021252097272	0.0010411759737	0.0006647303224	0.0028191663626	0.0012908196554	0.0023222503225	0.0023898975015	-0.0003676837017	0.0012908196554	0.0030633639155
0.0090269266184	0.0028132273521	0.0004539611933	0.0024089075765	0.0015871801984	0.0028132273521	0.0079319866316	-0.0000266338990	0.0008114145612	0.0016580397115	0.0004539611933	-0.0000266338990	0.0049605856755	0.0009417435282	0.0001013785091	0.0024089075765	0.0008114145612	0.0009417435282	0.0029791919193	0.0015084434923	0.0015871801984	0.0016580397115	0.0001013785091	0.0015084434923	0.0033246305219
0.0086417344203	0.0022101346235	0.0000294025307	0.0020599848451	0.0020939717445	0.0022101346235	0.0056608544480	-0.0002497688858	0.0005659780128	0.0019761429435	0.0000294025307	-0.0002497688858	0.0032540181631	-0.0001947960433	-0.0002220194505	0.0020599848451	0.0005659780128	-0.0001947960433	0.0018205288967	0.0006197063282	0.0020939717445	0.0019761429435	-0.0002220194505	0.0006197063282	0.0036637684832
0.0096224924349	0.0025567336410	-0.0003568651054	0.0016498288597	0.0021208837777	0.0025567336410	0.0111377547340	0.0010346991216	0.0004847675188	0.0020754828907	-0.0003568651054	0.0010346991216	0.0043116066288	0.0006806604180	-0.0004978856794	0.0016498288597	0.0004847675188	0.0006806604180	0.0033258545431	0.0017579709651	0.0021208837777	0.0020754828907	-0.0004978856794	0.0017579709651	0.0041119413978
0.0083165152418	0.0020324616975	-0.0007349613263	0.0009572246606	0.0012774547126	0.0020324616975	0.0072505845859	0.0000613562110	-0.0003426632320	0.0010895730881	-0.0007349613263	0.0000613562110	0.0053123607051	-0.0000476623542	0.0001336756885	0.0009572246606	-0.0003426632320	-0.0000476623542	0.0019700178702	0.0009646742068	0.0012774547126	0.0010895730881	0.0001336756885	0.0009646742068	0.0036361267984
0.0074642778134	0.0024678474164	0.0004829337983	0.0014855511738	0.0014893037089	0.0024678474164	0.0077505606852	0.0005468316752	-0.0001645521058	0.0017021501355	0.0004829337983	0.0005468316752	0.0056150232705	0.0009190645155	0.0000012965785	0.0014855511738	-0.0001645521058	0.0009190645155	0.0030532499588	0.0009206225161	0.0014893037089	0.0017021501355	0.0000012965785	0.0009206225161	0.0029018328853
0.0098402178886	0.0034466997618	-0.0003547274366	0.0016531862323	0.0013611965553	0.0034466997618	0.0080992423195	-0.0001440504412	0.0006294600685	0.0010973531847	-0.0003547274366	-0.0001440504412	0.0043888523910	0.0003219070168	-0.0007620221618	0.0016531862323	0.0006294600685	0.0003219070168	0.0019901277219	0.0003176704183	0.0013611965553	0.0010973531847	-0.0007620221618	0.0003176704183	0.0027751422404
0.0087444433447	0.0015318461893	-0.0004471130433	0.0014395751036	0.0015868164179	0.0015318461893	0.0097796082335	-0.0007486718171	0.0008994533271	0.0015018171243	-0.0004471130433	-0.0007486718171	0.0043501518110	0.0006852287297	-0.0004209274529	0.0014395751036	0.0008994533271	0.0006852287297	0.0023028004154	0.0012298182035	0.0015868164179	0.0015018171243	-0.0004209274529	0.0012298182035	0.0034652043211
0.0085870071003	0.0024513947631	0.0001259937386	0.0009923654120	0.0016342156831	0.0024513947631	0.0080595643423	-0.0004326217714	0.0002734908432	0.0020022070118	0.0001259937386	-0.0004326217714	0.0047469656032	0.0005311410784	0.0002208958238	0.0009923654120	0.0002734908432	0.0005311410784	0.0027709701583	0.0012450644334	0.0016342156831	0.0020022070118	0.0002208958238	0.0012450644334	0.0029943513576
0.0079456216596	0.0037223870902	0.0004354215479	0.0016880468381	0.0019951392919	0.0037223870902	0.0079489567618	0.0004600023292	0.0009152219695	0.0029845774230	0.0004354215479	0.0004600023292	0.0042506977148	0.0004745325403	-0.0001523124001	0.0016880468381	0.0009152219695	0.0004745325403	0.0019054771498	0.0011819093459	0.0019951392919	0.0029845774230	-0.0001523124001	0.0011819093459	0.0032531429905
0.0062633579089	0.0009691595090	0.0012799895108	0.0021504400359	0.0012299142804	0.0009691595090	0.0064837317328	0.0007646484365	0.0006860361359	0.0014161654787	0.0012799895108	0.0007646484365	0.0047398220930	0.0005723689158	0.0002127496143	0.0021504400359	0.0006860361359	0.0005723689158	0.0025221162033	0.0012459885625	0.0012299142804	0.0014161654787	0.0002127496143	0.0012459885625	0.0030994911448
0.0088933910823	0.0023233334895	-0.0001720922302	0.0016373024359	0.0020006151876	0.0023233334895	0.0098088949538	-0.0010469640584	0.0003428452908	0.0024744481920	-0.0001720922302	-0.0010469640584	0.0043374735509	0.0000002329158	0.0000838228873	0.0016373024359	0.0003428452908	0.0000002329158	0.0024743677755	0.0015931007639	0.0020006151876	0.0024744481920	0.0000838228873	0.0015931007639	0.0048489668807
0.0094632200457	0.0033869729807	0.0005010884409	0.0012742753297	0.0020238648520	0.0033869729807	0.0082765220155	0.0016865715535	0.0013866922857	0.0022071507397	0.0005010884409	0.0016865715535	0.0050282295413	0.0009123835344	0.0003701010450	0.0012742753297	0.0013866922857	0.0009123835344	0.0025763974944	0.0013441166764	0.0020238648520	0.0022071507397	0.0003701010450	0.0013441166764	0.0031559103297
0.0085434979210	0.0013391068819	-0.0001865700909	0.0007439574774	0.0008772221602	0.0013391068819	0.0089640731907	0.0006120780035	0.0017137957092	0.0014000134284	-0.0001865700909	0.0006120780035	0.0041630928847	0.0008776011740	-0.0000688060817	0.0007439574774	0.0017137957092	0.0008776011740	0.0028312571711	0.0007282153667	0.0008772221602	0.0014000134284	-0.0000688060817	0.0007282153667	0.0024771596566
0.0089356799399	0.0028597254423	0.0000570858019	0.0012697925082	0.0020651157351	0.0028597254423	0.0073388318163	-0.0005346490467	0.0004880469131	0.0023377566962	0.0000570858019	-0.0005346490467	0.0038113685071	-0.0000256703361	-0.0003824845603	0.0012697925082	0.0004880469131	-0.0000256703361	0.0016518131559	0.0006626808220	0.0020651157351	0.0023377566962	-0.0003824845603	0.0006626808220	0.0035650986415
0.0079811328678	0.0017538638406	0.0001182787757	0.0018351982162	0.0008697300204	0.0017538638406	0.0075137927780	0.0005471413301	0.0009918754750	0.0017588263965	0.0001182787757	0.0005471413301	0.0066397438747	0.0005005400567	0.0002075959791	0.0018351982162	0.0009918754750	0.0005005400567	0.0024761542868	0.0010204917492	0.0008697300204	0.0017588263965	0.0002075959791	0.0010204917492	0.0030459481702
0.0102983742229	0.0041867673176	0.0002688825304	0.0019113828707	0.0026804666175	0.0041867673176	0.0098494747980	-0.0001491188324	0.0009711577355	0.0030564972315	0.0002688825304	-0.0001491188324	0.0047421200481	0.0005422362220	-0.0006156163580	0.0019113828707	0.0009711577355	0.0005422362220	0.0026213291068	0.0010014770211	0.0026804666175	0.0030564972315	-0.0006156163580	0.0010014770211	0.0033044708728
0.0067391605924	0.0015630955312	-0.0001224252468	0.0011642287910	0.0010213629353	0.0015630955312	0.0108413935200	-0.0007102660033	0.0005335306295	0.0020887158021	-0.0001224252468	-0.0007102660033	0.0052725619025	0.0009389664622	-0.0000801192826	0.0011642287910	0.0005335306295	0.0009389664622	0.0024398531422	0.0006865671920	0.0010213629353	0.0020887158021	-0.0000801192826	0.0006865671920	0.0030215196613
0.0095467898530	0.0025907321301	0.0007962111706	0.0025718820732	0.0014923977130	0.0025907321301	0.0094166796665	0.0007647979870	0.0016052547267	0.0025682330277	0.0007962111706	0.0007647979870	0.0054511726852	0.0006008870367	-0.0006505798811	0.0025718820732	0.0016052547267	0.0006008870367	0.0023942802851	0.0010996637282	0.0014923977130	0.0025682330277	-0.0006505798811	0.0010996637282	0.0032098644140
0.0096487125524	0.0039276110601	0.0007104758788	0.0018490790250	0.0025688581471	0.0039276110601	0.0083263717197	-0.0004522742064	0.0010523729274	0.0026253603393	0.0007104758788	-0.0004522742064	0.0039617797810	0.0003739969243	0.0001941823592	0.0018490790250	0.0010523729274	0.0003739969243	0.0022586160867	0.0011654219658	0.0025688581471	0.0026253603393	0.0001941823592	0.0011654219658	0.0035454474899
0.0085421966920	0.0027905905563	-0.0011894628413	0.0015546849538	0.0013608377093	0.0027905905563	0.0087040227544	-0.0006329860719	0.0002291846695	0.0019845195764	-0.0011894628413	-0.0006329860719	0.0052385508895	-0.0004269432450	-0.0002077938221	0.0015546849538	0.0002291846695	-0.0004269432450	0.0027726106057	0.0014581157214	0.0013608377093	0.0019845195764	-0.0002077938221	0.0014581157214	0.0035345616325
0.0092761468104	0.0027913820068	0.0018112650614	0.0018140801546	0.0015466262582	0.0027913820068	0.0113475017944	-0.0002353868867	0.0006281548840	0.0026410358586	0.0018112650614	-0.0002353868867	0.0070155603983	0.0012813441755	0.0003307896400	0.0018140801546	0.0006281548840	0.0012813441755	0.0026151958044	0.0015909092765	0.0015466262582	0.0026410358586	0.0003307896400	0.0015909092765	0.0033432275674
0.0078888924094	0.0023176888310	0.0008013186852	0.0019881246459	0.0023178472995	0.0023176888310	0.0089817273809	0.0004509229545	0.0010461543819	0.0022037758647	0.0008013186852	0.0004509229545	0.0060078509998	0.0008852260203	0.0004239023611	0.0019881246459	0.0010461543819	0.0008852260203	0.0025319805624	0.0013135962147	0.0023178472995	0.0022037758647	0.0004239023611	0.0013135962147	0.0037368826300
0.0103480398342	0.0042569510468	0.0007945126313	0.0011675745047	0.0019997007752	0.0042569510468	0.0088374994721	0.0006158800409	0.0000143300939	0.0017908106929	0.0007945126313	0.0006158800409	0.0049816325045	0.0004006934916	-0.0005642347144	0.0011675745047	0.0000143300939	0.0004006934916	0.0020320698973	0.0003896776284	0.0019997007752	0.0017908106929	-0.0005642347144	0.0003896776284	0.0027818103040
0.0107591978178	0.0056876777205	0.0011548418600	0.0027284441646	0.0033227031603	0.0056876777205	0.0116995951425	0.0017381135790	0.0014369286598	0.0029162247406	0.0011548418600	0.0017381135790	0.0041506072783	0.0004937750673	-0.0001778087511	0.0027284441646	0.0014369286598	0.0004937750673	0.0024677127308	0.0014904379909	0.0033227031603	0.0029162247406	-0.0001778087511	0.0014904379909	0.0037064146604
0.0100077396256	0.0012558996450	-0.0006704911239	0.0016387073462	0.0016899137233	0.0012558996450	0.0081240852119	0.0014056865466	0.0018980680708	0.0028513203173	-0.0006704911239	0.0014056865466	0.0056755539899	0.0013001836450	0.0002436422395	0.0016387073462	0.0018980680708	0.0013001836450	0.0031903676698	0.0016281276996	0.0016899137233	0.0028513203173	0.0002436422395	0.0016281276996	0.0039994130693
0.0086852196599	0.0009833223037	-0.0006756131013	0.0018490796318	0.0018027311074	0.0009833223037	0.0065969106898	0.0001469271512	0.0005010505348	0.0015780797583	-0.0006756131013	0.0001469271512	0.0039840327417	-0.0008395075431	-0.0002391601329	0.0018490796318	0.0005010505348	-0.0008395075431	0.0016704130815	0.0009714606583	0.0018027311074	0.0015780797583	-0.0002391601329	0.0009714606583	0.0040831708752
0.0089581393742	0.0029748367777	0.0004919920734	0.0008563934635	0.0016191488524	0.0029748367777	0.0098150368717	-0.0004237551883	0.0003657381047	0.0020684776398	0.0004919920734	-0.0004237551883	0.0042667617321	-0.0001683163119	-0.0003591551488	0.0008563934635	0.0003657381047	-0.0001683163119	0.0018900250209	0.0008060335859	0.0016191488524	0.0020684776398	-0.0003591551488	0.0008060335859	0.0031191510198
0.0083868260458	0.0013443093890	-0.0002939235818	0.0006356742866	0.0016067900045	0.0013443093890	0.0062988789521	-0.0007586120870	-0.0005863239907	0.0015874418186	-0.0002939235818	-0.0007586120870	0.0041772712813	0.0000612799156	-0.0007087243704	0.0006356742866	-0.0005863239907	0.0000612799156	0.0019205216396	0.0009802937202	0.0016067900045	0.0015874418186	-0.0007087243704	0.0009802937202	0.0039676688029
0.0096680519290	0.0035819411204	0.0008492292093	0.0008717634486	0.0013732442032	0.0035819411204	0.0072681385092	0.0014051662330	0.0006469989745	0.0016374712717	0.0008492292093	0.0014051662330	0.0056243258485	0.0003056392317	-0.0007777281663	0.0008717634486	0.0006469989745	0.0003056392317	0.0022334329993	0.0009977845129	0.0013732442032	0.0016374712717	-0.0007777281663	0.0009977845129	0.0032275461689
0.0086148775659	0.0027250113656	0.0002277180296	0.0015249613686	0.0020560971102	0.0027250113656	0.0077155240640	-0.0003877176535	0.0001705124900	0.0015868701361	0.0002277180296	-0.0003877176535	0.0060553793067	-0.0002096899904	-0.0005423108108	0.0015249613686	0.0001705124900	-0.0002096899904	0.0020650776073	0.0007491112318	0.0020560971102	0.0015868701361	-0.0005423108108	0.0007491112318	0.0036029535919
0.0114015829014	0.0034393100204	-0.0007277441046	0.0010258745761	0.0022712065153	0.0034393100204	0.0105159947178	-0.0004015000667	0.0006954097796	0.0023692970695	-0.0007277441046	-0.0004015000667	0.0045723281494	0.0002035911853	-0.0001608932859	0.0010258745761	0.0006954097796	0.0002035911853	0.0026051688083	0.0012582608413	0.0022712065153	0.0023692970695	-0.0001608932859	0.0012582608413	0.0034947868171
0.0081918555074	0.0030814543617	0.0012634200905	0.0017163050994	0.0019996594451	0.0030814543617	0.0115038816411	-0.0009968793789	0.0010104342045	0.0032400687124	0.0012634200905	-0.0009968793789	0.0043538785029	0.0001532628347	-0.0008047905930	0.0017163050994	0.0010104342045	0.0001532628347	0.0021081927238	0.0009070743818	0.0019996594451	0.0032400687124	-0.0008047905930	0.0009070743818	0.0034051505583
0.0096542212860	0.0020184020135	0.0005221935384	0.0020051809218	0.0017637957067	0.0020184020135	0.0092897223962	0.0006697591017	0.0010063537262	0.0024766877912	0.0005221935384	0.0006697591017	0.0051964850534	0.0025048002414	0.0013075426738	0.0020051809218	0.0010063537262	0.0025048002414	0.0054252361360	0.0026205577667	0.0017637957067	0.0024766877912	0.0013075426738	0.0026205577667	0.0043889435490
0.0080713957916	0.0045151567259	0.0002125028602	0.0020293193223	0.0025394130497	0.0045151567259	0.0097407675120	0.0010581153103	0.0018425873579	0.0031250607828	0.0002125028602	0.0010581153103	0.0046684164972	0.0006757763419	-0.0001542176779	0.0020293193223	0.0018425873579	0.0006757763419	0.0029076023699	0.0015503876789	0.0025394130497	0.0031250607828	-0.0001542176779	0.0015503876789	0.0039150873904
0.0088259840815	0.0025631484999	-0.0003296167155	0.0009828205347	0.0023027272382	0.0025631484999	0.0084554988938	-0.0011645328466	0.0006043370864	0.0018875423606	-0.0003296167155	-0.0011645328466	0.0044044368835	0.0002467559080	-0.0005468812738	0.0009828205347	0.0006043370864	0.0002467559080	0.0021246740991	0.0013909585017	0.0023027272382	0.0018875423606	-0.0005468812738	0.0013909585017	0.0037869699852
0.0101584920888	0.0035987385818	-0.0001775309520	0.0015877871259	0.0022623244649	0.0035987385818	0.0094500967131	0.0003875939555	0.0001309540902	0.0017919127498	-0.0001775309520	0.0003875939555	0.0044442980519	0.0001134536760	-0.0006563835851	0.0015877871259	0.0001309540902	0.0001134536760	0.0021526451330	0.0009949005132	0.0022623244649	0.0017919127498	-0.0006563835851	0.0009949005132	0.0032441518632
0.0092304423008	0.0024351124151	-0.0004889450093	0.0014729449019	0.0015652151678	0.0024351124151	0.0086719084219	-0.0003496137391	0.0004478157675	0.0018136808592	-0.0004889450093	-0.0003496137391	0.0051743747309	0.0002228354759	-0.0005078957213	0.0014729449019	0.0004478157675	0.0002228354759	0.0028286591007	0.0016863376280	0.0015652151678	0.0018136808592	-0.0005078957213	0.0016863376280	0.0033889665397
0.0081798014792	0.0014835787585	0.0000016475387	0.0017646788753	0.0022677131873	0.0014835787585	0.0080417610335	-0.0005952678040	0.0002056062448	0.0018828673763	0.0000016475387	-0.0005952678040	0.0055960942559	0.0006446898307	-0.0007589005867	0.0017646788753	0.0002056062448	0.0006446898307	0.0022872121152	0.0009443328502	0.0022677131873	0.0018828673763	-0.0007589005867	0.0009443328502	0.0038171782189
0.0079601852342	0.0023453364116	-0.0009025796973	0.0018102219513	0.0017733530542	0.0023453364116	0.0076174507626	-0.0012003684106	0.0004755979230	0.0016098518577	-0.0009025796973	-0.0012003684106	0.0044356528301	-0.0001779537507	-0.0003854111088	0.0018102219513	0.0004755979230	-0.0001779537507	0.0022535134305	0.0014002469083	0.0017733530542	0.0016098518577	-0.0003854111088	0.0014002469083	0.0032679069254
0.0101948552894	0.0045645832508	-0.0002514326195	0.0005249562298	0.0013956371907	0.0045645832508	0.0084979572562	-0.0001060403103	0.0003344329081	0.0017365589445	-0.0002514326195	-0.0001060403103	0.0054874329539	0.0002224932178	-0.0001577849571	0.0005249562298	0.0003344329081	0.0002224932178	0.0026867956760	0.0005896105532	0.0013956371907	0.0017365589445	-0.0001577849571	0.0005896105532	0.0032338170154
0.0083792803474	0.0025498242807	0.0000619918916	0.0021785878898	0.0021477361674	0.0025498242807	0.0110272052629	-0.0016234206200	0.0007705661815	0.0022237022789	0.0000619918916	-0.0016234206200	0.0042561814258	0.0002287838380	-0.0007394341058	0.0021785878898	0.0007705661815	0.0002287838380	0.0026197769079	0.0013582469260	0.0021477361674	0.0022237022789	-0.0007394341058	0.0013582469260	0.0035864119724
0.0084584174227	0.0018924813537	-0.0015333550867	0.0019940811815	0.0014172587688	0.0018924813537	0.0096536144457	-0.0013560635326	0.0005011943531	0.0018269096434	-0.0015333550867	-0.0013560635326	0.0059579573604	0.0000856936407	-0.0007785394842	0.0019940811815	0.0005011943531	0.0000856936407	0.0021569417590	0.0006896781350	0.0014172587688	0.0018269096434	-0.0007785394842	0.0006896781350	0.0027065757899
0.0088119595281	0.0032595723399	0.0004957248200	0.0013328912153	0.0012667432012	0.0032595723399	0.0070062983053	0.0000911925079	0.0011585906783	0.0014345152684	0.0004957248200	0.0000911925079	0.0052203606615	0.0004702024877	0.0000783865102	0.0013328912153	0.0011585906783	0.0004702024877	0.0025275623992	0.0011571382218	0.0012667432012	0.0014345152684	0.0000783865102	0.0011571382218	0.0032959833641
0.0099227827717	0.0036142657628	0.0016801349435	0.0022621136896	0.0021412831508	0.0036142657628	0.0106058174991	0.0002915628888	0.0009556918224	0.0029150411633	0.0016801349435	0.0002915628888	0.0049740016387	0.0006954967074	-0.0000067502784	0.0022621136896	0.0009556918224	0.0006954967074	0.0023568991756	0.0011578438347	0.0021412831508	0.0029150411633	-0.0000067502784	0.0011578438347	0.0038508611205
0.0143192382988	0.0052724719960	0.0004223152228	0.0030158421745	0.0040136919386	0.0052724719960	0.0103339249749	0.0014152280212	0.0015957528189	0.0026359305491	0.0004223152228	0.0014152280212	0.0050081215890	0.0004799896255	0.0000203392013	0.0030158421745	0.0015957528189	0.0004799896255	0.0021056384453	0.0013735766443	0.0040136919386	0.0026359305491	0.0000203392013	0.0013735766443	0.0031784081995
0.0086180991876	0.0016147445506	-0.0008662313240	0.0011374355450	0.0011627694726	0.0016147445506	0.0067597219081	-0.0006370514030	-0.0002166525150	0.0017674514679	-0.0008662313240	-0.0006370514030	0.0044161704574	0.0001927910861	-0.0006614758075	0.0011374355450	-0.0002166525150	0.0001927910861	0.0024230450002	0.0006459089275	0.0011627694726	0.0017674514679	-0.0006614758075	0.0006459089275	0.0027448794924
0.0106623775298	0.0043258225362	0.0004925033081	0.0017159064911	0.0025921783688	0.0043258225362	0.0102262561947	0.0016311034880	0.0011403618088	0.0029737187127	0.0004925033081	0.0016311034880	0.0056659019318	0.0004451494413	0.0000771884536	0.0017159064911	0.0011403618088	0.0004451494413	0.0024925765850	0.0011661698792	0.0025921783688	0.0029737187127	0.0000771884536	0.0011661698792	0.0035362360238
0.0091611159144	0.0037412588040	0.0000519573109	0.0017974991970	0.0020516277324	0.0037412588040	0.0076823131735	0.0005632914377	0.0005609027424	0.0029192676121	0.0000519573109	0.0005632914377	0.0052539805598	0.0014433754467	0.0010675786857	0.0017974991970	0.0005609027424	0.0014433754467	0.0034565268694	0.0017216220245	0.0020516277324	0.0029192676121	0.0010675786857	0.0017216220245	0.0041818927503
0.0090141969451	0.0033588515503	0.0000397142380	0.0017574726000	0.0019253631704	0.0033588515503	0.0085920806562	0.0009788234279	0.0022532056634	0.0023498459538	0.0000397142380	0.0009788234279	0.0051020884793	0.0017224025874	0.0002203211598	0.0017574726000	0.0022532056634	0.0017224025874	0.0034980166251	0.0014289224936	0.0019253631704	0.0023498459538	0.0002203211598	0.0014289224936	0.0034141953992
0.0078665235737	0.0039919875195	0.0012008839726	0.0017612064923	0.0021694704873	0.0039919875195	0.0095162992241	0.0017425117747	0.0013979030350	0.0031327243657	0.0012008839726	0.0017425117747	0.0053234272709	0.0003648654814	0.0001320484249	0.0017612064923	0.0013979030350	0.0003648654814	0.0025637865307	0.0007574850889	0.0021694704873	0.0031327243657	0.0001320484249	0.0007574850889	0.0028734496648
0.0093799499263	0.0027600056800	-0.0006044840257	0.0019547545056	0.0021533755470	0.0027600056800	0.0082995879186	-0.0003852773360	0.0014738699575	0.0023741699800	-0.0006044840257	-0.0003852773360	0.0055587716153	0.0004777160486	-0.0000417336084	0.0019547545056	0.0014738699575	0.0004777160486	0.0034536324697	0.0013275338339	0.0021533755470	0.0023741699800	-0.0000417336084	0.0013275338339	0.0034322988292
0.0097654727394	0.0034395760255	0.0005355283937	0.0021669188533	0.0021559014686	0.0034395760255	0.0088809081220	-0.0002941246563	0.0004383222473	0.0017129226479	0.0005355283937	-0.0002941246563	0.0039212561792	0.0001345493849	0.0000228119411	0.0021669188533	0.0004383222473	0.0001345493849	0.0027500370317	0.0011529903833	0.0021559014686	0.0017129226479	0.0000228119411	0.0011529903833	0.0034381113694
0.0097160554380	0.0011839304784	0.0002379267590	0.0026274975181	0.0014231907072	0.0011839304784	0.0069416621230	-0.0006578556659	0.0001879940058	0.0014998465004	0.0002379267590	-0.0006578556659	0.0033645558991	0.0004049722222	-0.0001869319677	0.0026274975181	0.0001879940058	0.0004049722222	0.0022823805432	0.0012429631016	0.0014231907072	0.0014998465004	-0.0001869319677	0.0012429631016	0.0031116144046
0.0074454183634	0.0020353021385	-0.0004598928787	0.0011708488923	0.0009117695846	0.0020353021385	0.0086927745053	-0.0013603384451	0.0004035364787	0.0015718915226	-0.0004598928787	-0.0013603384451	0.0055997586856	0.0007585490247	-0.0000651193673	0.0011708488923	0.0004035364787	0.0007585490247	0.0028122777882	0.0014737749692	0.0009117695846	0.0015718915226	-0.0000651193673	0.0014737749692	0.0038883313292
0.0094857564178	0.0040299966224	0.0025766888188	0.0026804383684	0.0023467920065	0.0040299966224	0.0107301664409	0.0012889046728	0.0014593013340	0.0024336077051	0.0025766888188	0.0012889046728	0.0054868778082	0.0010775599348	0.0006656492192	0.0026804383684	0.0014593013340	0.0010775599348	0.0021232104675	0.0014758175527	0.0023467920065	0.0024336077051	0.0006656492192	0.0014758175527	0.0042114518138
0.0080147939614	0.0049538085804	0.0007002214651	0.0021960203902	0.0029173859913	0.0049538085804	0.0095831517708	0.0026975844382	0.0024566492625	0.0029280731239	0.0007002214651	0.0026975844382	0.0062296542847	0.0014197032760	0.0004064387487	0.0021960203902	0.0024566492625	0.0014197032760	0.0030654040136	0.0013263389361	0.0029173859913	0.0029280731239	0.0004064387487	0.0013263389361	0.0037329967700
0.0087661587955	0.0031174464791	0.0003990103878	0.0023476953625	0.0022215994069	0.0031174464791	0.0090434768054	0.0005832078126	0.0015490955452	0.0023263703364	0.0003990103878	0.0005832078126	0.0050319034400	0.0006591121444	0.0002145439751	0.0023476953625	0.0015490955452	0.0006591121444	0.0026072041080	0.0013423889639	0.0022215994069	0.0023263703364	0.0002145439751	0.0013423889639	0.0035044022914
0.0074499330222	0.0020265075092	-0.0002077019254	0.0016830796956	0.0023039144562	0.0020265075092	0.0091586419243	-0.0018607843587	0.0006439299971	0.0011696657821	-0.0002077019254	-0.0018607843587	0.0051458568634	0.0000711499849	-0.0001912341995	0.0016830796956	0.0006439299971	0.0000711499849	0.0020393171931	0.0013029155689	0.0023039144562	0.0011696657821	-0.0001912341995	0.0013029155689	0.0036516148148
0.0089465840736	0.0030904566700	0.0000269797823	0.0015973245535	0.0025999861909	0.0030904566700	0.0101675864424	0.0013688020410	0.0012968437680	0.0016594001438	0.0000269797823	0.0013688020410	0.0052288748616	0.0005020103020	-0.0002403409021	0.0015973245535	0.0012968437680	0.0005020103020	0.0024144604140	0.0011848737176	0.0025999861909	0.0016594001438	-0.0002403409021	0.0011848737176	0.0033047547482
0.0087036786449	0.0004765959758	-0.0005182201693	0.0016792159242	0.0021266072968	0.0004765959758	0.0059126967036	-0.0010693166286	0.0002817883014	0.0021638873575	-0.0005182201693	-0.0010693166286	0.0045358349441	-0.0007067420112	-0.0010357047651	0.0016792159242	0.0002817883014	-0.0007067420112	0.0017694285580	0.0010638213100	0.0021266072968	0.0021638873575	-0.0010357047651	0.0010638213100	0.0038863457064
0.0090524309129	0.0030519558997	-0.0018563269300	0.0011270624980	0.0016788555010	0.0030519558997	0.0091555249614	-0.0016673217968	0.0002405416476	0.0023829932859	-0.0018563269300	-0.0016673217968	0.0059583915205	0.0005557178648	-0.0006847662534	0.0011270624980	0.0002405416476	0.0005557178648	0.0022525677752	0.0009976794526	0.0016788555010	0.0023829932859	-0.0006847662534	0.0009976794526	0.0042483784910
0.0102227895686	0.0029128658955	-0.0008309926786	0.0015123625373	0.0015328624937	0.0029128658955	0.0079456362387	0.0003103902164	0.0013729022334	0.0019154097466	-0.0008309926786	0.0003103902164	0.0066626212267	0.0010240777430	0.0002614366508	0.0015123625373	0.0013729022334	0.0010240777430	0.0025900775599	0.0012208002333	0.0015328624937	0.0019154097466	0.0002614366508	0.0012208002333	0.0034266132333
0.0094353821968	0.0039275390092	-0.0004410363818	0.0011532282438	0.0012756123196	0.0039275390092	0.0077929310058	0.0006348628454	0.0008448115552	0.0021318386219	-0.0004410363818	0.0006348628454	0.0056453983896	0.0005523171825	-0.0008853190701	0.0011532282438	0.0008448115552	0.0005523171825	0.0019144512152	0.0007506562436	0.0012756123196	0.0021318386219	-0.0008853190701	0.0007506562436	0.0029571933158
0.0114475924423	0.0039509127010	0.0003078767459	0.0030633925512	0.0037250920507	0.0039509127010	0.0078246172978	0.0000279437696	0.0010175907026	0.0024872495533	0.0003078767459	0.0000279437696	0.0034986071953	0.0000349269889	-0.0001584219039	0.0030633925512	0.0010175907026	0.0000349269889	0.0022370214529	0.0010777166524	0.0037250920507	0.0024872495533	-0.0001584219039	0.0010777166524	0.0036421009143
0.0087524539992	0.0030847702543	0.0006083347004	0.0021426296719	0.0012376958018	0.0030847702543	0.0056171334541	0.0000209751202	0.0008125629479	0.0014281818289	0.0006083347004	0.0000209751202	0.0042324489000	-0.0002083070409	-0.0007583774592	0.0021426296719	0.0008125629479	-0.0002083070409	0.0022887470593	0.0008683850824	0.0012376958018	0.0014281818288	-0.0007583774592	0.0008683850824	0.0028962152743
0.0096150274953	0.0031313953781	0.0013875388185	0.0015903155978	0.0012134149778	0.0031313953781	0.0109874737489	-0.0005971853349	-0.0000033342489	0.0019830521014	0.0013875388185	-0.0005971853349	0.0057577031035	0.0007793950429	-0.0004276129984	0.0015903155978	-0.0000033342489	0.0007793950429	0.0022011534157	0.0009954481438	0.0012134149778	0.0019830521014	-0.0004276129984	0.0009954481438	0.0034146637752
0.0105261137594	0.0011450226532	-0.0006709890523	0.0008712660044	0.0020595708322	0.0011450226532	0.0063667468038	-0.0005272162109	0.0000297553206	0.0012917942920	-0.0006709890523	-0.0005272162109	0.0052370568269	-0.0001909870937	-0.0007556169154	0.0008712660044	0.0000297553206	-0.0001909870937	0.0017074002179	0.0007229464931	0.0020595708322	0.0012917942920	-0.0007556169154	0.0007229464931	0.0033402679182
0.0064835191761	0.0027877033700	-0.0002951475332	0.0013215402616	0.0012065443547	0.0027877033700	0.0049150695347	-0.0004306208732	-0.0002028164444	0.0015909709778	-0.0002951475332	-0.0004306208732	0.0052463525627	-0.0000214588045	-0.0000202235692	0.0013215402616	-0.0002028164444	-0.0000214588045	0.0018564656876	0.0007967428556	0.0012065443547	0.0015909709778	-0.0000202235692	0.0007967428556	0.0029564512227
0.0088492128385	0.0009191856835	0.0009624153174	0.0016605414112	0.0016219179807	0.0009191856835	0.0088950037600	-0.0000115128164	-0.0001032286749	0.0017548190300	0.0009624153174	-0.0000115128164	0.0061023482500	0.0005822183422	-0.0003682295099	0.0016605414112	-0.0001032286749	0.0005822183422	0.0018737492917	0.0006718054406	0.0016219179807	0.0017548190300	-0.0003682295099	0.0006718054406	0.0027042204707
0.0064922334968	0.0007648881069	-0.0010987304087	0.0012369390307	0.0014711037297	0.0007648881069	0.0070780483240	-0.0006838831093	0.0006493568308	0.0012721858207	-0.0010987304087	-0.0006838831093	0.0036339746554	-0.0001118643865	-0.0011742406074	0.0012369390307	0.0006493568308	-0.0001118643865	0.0024196670481	0.0014699955848	0.0014711037297	0.0012721858207	-0.0011742406074	0.0014699955848	0.0037419866202
0.0074866867960	0.0018944358002	0.0002935786152	0.0016401021482	0.0024374154354	0.0018944358002	0.0070229898216	0.0000100908428	0.0009678515091	0.0023722944460	0.0002935786152	0.0000100908428	0.0041918951299	0.0004708445697	-0.0003335043145	0.0016401021482	0.0009678515091	0.0004708445697	0.0022821271341	0.0013820852705	0.0024374154354	0.0023722944460	-0.0003335043145	0.0013820852705	0.0044340463279
0.0099205014927	0.0046931547854	-0.0002322712160	0.0017083287959	0.0026655540726	0.0046931547854	0.0110322854243	0.0013067604855	0.0011188015802	0.0023259864304	-0.0002322712160	0.0013067604855	0.0064608904206	0.0008292949941	-0.0002536147531	0.0017083287959	0.0011188015802	0.0008292949941	0.0028560673456	0.0011032373956	0.0026655540726	0.0023259864304	-0.0002536147531	0.0011032373956	0.0031430482824
0.0066715391888	0.0018899708533	0.0003581022963	0.0015886287193	0.0014504298987	0.0018899708533	0.0101096812769	-0.0000292750438	0.0001909183135	0.0019759656802	0.0003581022963	-0.0000292750438	0.0057916582473	0.0011251624922	-0.0001733237047	0.0015886287193	0.0001909183135	0.0011251624922	0.0026408096131	0.0004024224302	0.0014504298987	0.0019759656802	-0.0001733237047	0.0004024224302	0.0032326765223
0.0073392636659	0.0016779952914	0.0005199017295	0.0021445581545	0.0018009289391	0.0016779952914	0.0078001754084	-0.0005933323415	0.0008114490219	0.0022397589958	0.0005199017295	-0.0005933323415	0.0056995807375	0.0016149116419	0.0002649829942	0.0021445581545	0.0008114490219	0.0016149116419	0.0038936590302	0.0019602203730	0.0018009289391	0.0022397589958	0.0002649829942	0.0019602203730	0.0038479054099
0.0079386861563	0.0027703501073	-0.0006052001966	0.0012811193802	0.0020540031261	0.0027703501073	0.0095505250656	-0.0000345262011	0.0008155531442	0.0021374490116	-0.0006052001966	-0.0000345262011	0.0038376362071	-0.0002678705865	-0.0002184049600	0.0012811193802	0.0008155531442	-0.0002678705865	0.0020167090932	0.0006621521889	0.0020540031261	0.0021374490116	-0.0002184049600	0.0006621521889	0.0031380661767
0.0072672212449	0.0035214771575	-0.0006229220810	0.0013811325554	0.0016700136434	0.0035214771575	0.0076148939870	-0.0002233682201	0.0013160244808	0.0025106546322	-0.0006229220810	-0.0002233682201	0.0038508214536	0.0000129361946	-0.0000440565461	0.0013811325554	0.0013160244808	0.0000129361946	0.0023652971255	0.0011817315776	0.0016700136434	0.0025106546322	-0.0000440565461	0.0011817315776	0.0037055513602
0.0096375631761	0.0029708895747	0.0008157577657	0.0016501742152	0.0015337217726	0.0029708895747	0.0080101579785	0.0005650384773	0.0011224351754	0.0021197472671	0.0008157577657	0.0005650384773	0.0052345281517	0.0005008285869	-0.0007832292637	0.0016501742152	0.0011224351754	0.0005008285869	0.0022857765329	0.0006286808908	0.0015337217726	0.0021197472671	-0.0007832292637	0.0006286808908	0.0028267893948
0.0085334015792	0.0038907975311	0.0000699096213	0.0022838071121	0.0027115448845	0.0038907975311	0.0089896596239	-0.0006496423684	0.0009361997579	0.0026938740877	0.0000699096213	-0.0006496423684	0.0058381110314	0.0002190324922	-0.0012330152233	0.0022838071121	0.0009361997579	0.0002190324922	0.0029183311942	0.0012185894003	0.0027115448845	0.0026938740877	-0.0012330152233	0.0012185894003	0.0038697429222
0.0082455104301	0.0037872709685	0.0001599054608	0.0001907308337	0.0016017898926	0.0037872709685	0.0104019930658	0.0001441847461	0.0007412722808	0.0026778058224	0.0001599054608	0.0001441847461	0.0032780508760	0.0005666644614	-0.0000972969902	0.0001907308337	0.0007412722808	0.0005666644614	0.0021358937759	0.0010049428707	0.0016017898926	0.0026778058224	-0.0000972969902	0.0010049428707	0.0031747168224
0.0073296529408	0.0018230935284	0.0000312439852	0.0013331025778	0.0016855602237	0.0018230935284	0.0080507052855	0.0006368757862	0.0003228936375	0.0022633790699	0.0000312439852	0.0006368757862	0.0041911480725	-0.0005153900106	-0.0005199726986	0.0013331025778	0.0003228936375	-0.0005153900106	0.0020267418059	0.0008429226792	0.0016855602237	0.0022633790699	-0.0005199726986	0.0008429226792	0.0030265636966
0.0098470760306	0.0028620313913	-0.0004247832663	0.0021871453812	0.0025588920582	0.0028620313913	0.0088260337542	-0.0002494018442	0.0006343191927	0.0022976315116	-0.0004247832663	-0.0002494018442	0.0048739703557	0.0003179416829	-0.0002737320777	0.0021871453812	0.0006343191927	0.0003179416829	0.0028433609977	0.0018795316559	0.0025588920582	0.0022976315116	-0.0002737320777	0.0018795316559	0.0038160698456
0.0084645438955	0.0031529589904	-0.0004013529571	0.0012376384251	0.0018133231862	0.0031529589904	0.0066915789182	0.0002058970575	0.0014044919496	0.0020359943467	-0.0004013529571	0.0002058970575	0.0055350117594	0.0008627093741	-0.0004131634350	0.0012376384251	0.0014044919496	0.0008627093741	0.0029400960843	0.0016463717275	0.0018133231862	0.0020359943467	-0.0004131634350	0.0016463717275	0.0033590206644
0.0088418523791	0.0024777345855	-0.0005459296847	0.0021606699928	0.0020108559831	0.0024777345855	0.0053669942249	-0.0007342537724	0.0006357857344	0.0015590287220	-0.0005459296847	-0.0007342537724	0.0051190295920	0.0002333423531	0.0000509496881	0.0021606699928	0.0006357857344	0.0002333423531	0.0025485921360	0.0012725848239	0.0020108559831	0.0015590287220	0.0000509496881	0.0012725848239	0.0031945046605
0.0075166470271	0.0025236137418	0.0001103177572	0.0020963184430	0.0018362489558	0.0025236137418	0.0082267731133	-0.0001008824184	0.0017987883209	0.0020540923634	0.0001103177572	-0.0001008824184	0.0040166543332	0.0009092357023	0.0003456635905	0.0020963184430	0.0017987883209	0.0009092357023	0.0036582984373	0.0017858117421	0.0018362489558	0.0020540923634	0.0003456635905	0.0017858117421	0.0037563854293
0.0077954848806	0.0017615788604	0.0007306914537	0.0013810514973	0.0021183335996	0.0017615788604	0.0054021167506	0.0008932402148	0.0013203512311	0.0027511562709	0.0007306914537	0.0008932402148	0.0046654016646	0.0005431407326	0.0002383720730	0.0013810514973	0.0013203512311	0.0005431407326	0.0028157656251	0.0013805273841	0.0021183335996	0.0027511562709	0.0002383720730	0.0013805273841	0.0037572390367
0.0087084993878	0.0032541676139	0.0005523136583	0.0016040046429	0.0025561127609	0.0032541676139	0.0112344648684	-0.0000546929303	0.0014013950319	0.0018241499905	0.0005523136583	-0.0000546929303	0.0037763836665	0.0004307905865	-0.0003939060998	0.0016040046429	0.0014013950319	0.0004307905865	0.0028640051404	0.0010340666086	0.0025561127609	0.0018241499905	-0.0003939060998	0.0010340666086	0.0038196209997
0.0074777029365	0.0020518495862	0.0008744203874	0.0011002844034	0.0017616310824	0.0020518495862	0.0086570309319	0.0000354587438	-0.0000885951384	0.0014780289313	0.0008744203874	0.0000354587438	0.0055961536928	-0.0001748167281	-0.0005086440899	0.0011002844034	-0.0000885951384	-0.0001748167281	0.0024016991162	0.0011910072144	0.0017616310824	0.0014780289313	-0.0005086440899	0.0011910072144	0.0035902754327
0.0088783893081	0.0029853481088	0.0003655665113	0.0006321417747	0.0022975155063	0.0029853481088	0.0055774278964	-0.0002068370532	-0.0008949248841	0.0013752494016	0.0003655665113	-0.0002068370532	0.0042564353865	0.0004154891282	-0.0004091855949	0.0006321417747	-0.0008949248841	0.0004154891282	0.0023049679748	0.0007688544470	0.0022975155063	0.0013752494016	-0.0004091855949	0.0007688544470	0.0032844400374
0.0081981231201	0.0026426965252	-0.0003847046920	0.0017595640233	0.0022601387600	0.0026426965252	0.0077242685283	-0.0002336114150	0.0007613323847	0.0022059946459	-0.0003847046920	-0.0002336114150	0.0047126141663	0.0007957183310	-0.0001707890473	0.0017595640233	0.0007613323847	0.0007957183310	0.0026526532085	0.0014796935231	0.0022601387600	0.0022059946459	-0.0001707890473	0.0014796935231	0.0036314094715
0.0076490849707	0.0038680379600	-0.0001496023297	0.0013487030498	0.0024036683978	0.0038680379600	0.0074862525001	0.0000364886107	0.0013316506098	0.0032329393056	-0.0001496023297	0.0000364886107	0.0044862061493	0.0004123857499	0.0003230930255	0.0013487030498	0.0013316506098	0.0004123857499	0.0025896913822	0.0022620093322	0.0024036683978	0.0032329393056	0.0003230930255	0.0022620093322	0.0041814299921
0.0096781734064	0.0027853094717	0.0009098814024	0.0028573448288	0.0030577720899	0.0027853094717	0.0081298076185	-0.0002933882216	0.0002001654576	0.0015948331907	0.0009098814024	-0.0002933882216	0.0036354346954	0.0007769762036	0.0002504359263	0.0028573448288	0.0002001654576	0.0007769762036	0.0038089225351	0.0016110938208	0.0030577720899	0.0015948331907	0.0002504359263	0.0016110938208	0.0034687589950
0.0081331897307	0.0024705788443	0.0008338646877	0.0023330894048	0.0024472166809	0.0024705788443	0.0059479068786	0.0005403841093	0.0006375217522	0.0020111724547	0.0008338646877	0.0005403841093	0.0058429205899	0.0007785808949	-0.0005845547539	0.0023330894048	0.0006375217522	0.0007785808949	0.0027944603103	0.0013071641801	0.0024472166809	0.0020111724547	-0.0005845547539	0.0013071641801	0.0033108883961
0.0070018721980	0.0022502120473	-0.0000625354933	0.0010385024547	0.0017694336568	0.0022502120473	0.0048982232073	-0.0005595872311	0.0006421210126	0.0022923774229	-0.0000625354933	-0.0005595872311	0.0055384863575	-0.0000441909218	-0.0005227534247	0.0010385024547	0.0006421210126	-0.0000441909218	0.0017945796491	0.0008115616358	0.0017694336568	0.0022923774229	-0.0005227534247	0.0008115616358	0.0031282143530
0.0086194923071	0.0017453050647	0.0001685870748	0.0018240879741	0.0022279397531	0.0017453050647	0.0086584711466	0.0003686281396	0.0008127086764	0.0024959039930	0.0001685870748	0.0003686281396	0.0045595935353	-0.0004295900718	-0.0004326143672	0.0018240879741	0.0008127086764	-0.0004295900718	0.0019996469006	0.0009236712971	0.0022279397531	0.0024959039930	-0.0004326143672	0.0009236712971	0.0040399499216
0.0090478570840	0.0014404991866	-0.0006636425474	0.0007939477175	0.0013190348690	0.0014404991866	0.0066101412935	-0.0019031018558	-0.0004669729646	0.0019968272366	-0.0006636425474	-0.0019031018558	0.0048734183498	0.0002263555707	-0.0003865383004	0.0007939477175	-0.0004669729646	0.0002263555707	0.0024667198509	0.0009446745295	0.0013190348690	0.0019968272366	-0.0003865383004	0.0009446745295	0.0032328898377
0.0098609623782	0.0034505579673	-0.0002135267639	0.0008303433000	0.0018761817006	0.0034505579673	0.0117165344079	-0.0000064712688	0.0017226319960	0.0037335392097	-0.0002135267639	-0.0000064712688	0.0035811759978	0.0000657135580	-0.0006104198249	0.0008303433000	0.0017226319960	0.0000657135580	0.0022780813863	0.0014309861243	0.0018761817006	0.0037335392097	-0.0006104198249	0.0014309861243	0.0039336420732
0.0095103400618	0.0018517389011	-0.0004967340612	0.0019067245881	0.0025309154443	0.0018517389011	0.0108883410331	0.0007929310137	0.0009393661122	0.0022999268004	-0.0004967340612	0.0007929310137	0.0051488969531	0.0007716918823	0.0003455368208	0.0019067245881	0.0009393661122	0.0007716918823	0.0034550366567	0.0014746902930	0.0025309154443	0.0022999268004	0.0003455368208	0.0014746902930	0.0037370682622
0.0100186817878	0.0024541961679	0.0001051748015	0.0021431517676	0.0026382918708	0.0024541961679	0.0095083336502	-0.0015309044116	0.0001001288379	0.0027251069321	0.0001051748015	-0.0015309044116	0.0047643219586	0.0010698865293	-0.0001172542887	0.0021431517676	0.0001001288379	0.0010698865293	0.0025209498462	0.0014292998251	0.0026382918708	0.0027251069321	-0.0001172542887	0.0014292998251	0.0038641422094
0.0069402915241	0.0022614006977	-0.0010643867485	0.0011404854732	0.0020060651467	0.0022614006977	0.0085280344106	0.0003647415131	0.0011978510257	0.0025742193791	-0.0010643867485	0.0003647415131	0.0058449076839	0.0011926875795	-0.0007636737302	0.0011404854732	0.0011978510257	0.0011926875795	0.0023892092676	0.0007551700069	0.0020060651467	0.0025742193791	-0.0007636737302	0.0007551700069	0.0037304400151
0.0087958225613	0.0039431626232	0.0008221621542	0.0015618302829	0.0018914245678	0.0039431626232	0.0054493684352	0.0005230906328	0.0014305984266	0.0021799081640	0.0008221621542	0.0005230906328	0.0057052581247	-0.0002730623047	-0.0003403545303	0.0015618302829	0.0014305984266	-0.0002730623047	0.0019424352711	0.0004713285262	0.0018914245678	0.0021799081640	-0.0003403545303	0.0004713285262	0.0030420058043
0.0102711832218	0.0045943535592	-0.0000102722969	0.0017358922237	0.0018443295523	0.0045943535592	0.0092891154700	0.0001850151212	0.0011650392651	0.0017829859882	-0.0000102722969	0.0001850151212	0.0039512689235	0.0000932462414	-0.0008643051096	0.0017358922237	0.0011650392651	0.0000932462414	0.0030614983375	0.0010706014113	0.0018443295523	0.0017829859882	-0.0008643051096	0.0010706014113	0.0033979217856
0.0085722346867	0.0031001494148	-0.0002588822576	0.0014166235346	0.0014197186446	0.0031001494148	0.0082794416014	0.0003363594396	0.0007665249857	0.0026733555603	-0.0002588822576	0.0003363594396	0.0041363599997	0.0004797523055	-0.0000030265406	0.0014166235346	0.0007665249857	0.0004797523055	0.0023856301771	0.0010582278529	0.0014197186446	0.0026733555603	-0.0000030265406	0.0010582278529	0.0033171437822
0.0078256208951	0.0018780894878	0.0003501562433	0.0006211470645	0.0007039574011	0.0018780894878	0.0067507665799	0.0008400225850	-0.0002657135041	0.0009610111469	0.0003501562433	0.0008400225850	0.0042960896442	-0.0005645835515	-0.0006169875494	0.0006211470645	-0.0002657135041	-0.0005645835515	0.0021339880392	0.0011748457641	0.0007039574011	0.0009610111469	-0.0006169875494	0.0011748457641	0.0040324313215
0.0094948003287	0.0024428805308	-0.0005244975914	0.0019008800765	0.0018684368823	0.0024428805308	0.0050298415735	-0.0003554598789	0.0003525137872	0.0013876525769	-0.0005244975914	-0.0003554598789	0.0051255311696	-0.0002840485304	-0.0007422288479	0.0019008800765	0.0003525137872	-0.0002840485304	0.0018775982609	0.0007881657933	0.0018684368823	0.0013876525769	-0.0007422288479	0.0007881657933	0.0026647322193
0.0098913594544	0.0033267439696	0.0005214464367	0.0011864534326	0.0020840683447	0.0033267439696	0.0092515948719	0.0011893953161	0.0002716186482	0.0024977769473	0.0005214464367	0.0011893953161	0.0047109060663	0.0005856041965	-0.0002492338119	0.0011864534326	0.0002716186482	0.0005856041965	0.0020863964395	0.0008574701367	0.0020840683447	0.0024977769473	-0.0002492338119	0.0008574701367	0.0033481381323
0.0078352889514	0.0035052896300	0.0004932313492	0.0018657192218	0.0017555728499	0.0035052896300	0.0088149519513	0.0006029010956	0.0018749640249	0.0029019934878	0.0004932313492	0.0006029010956	0.0036897667044	-0.0002908254313	0.0000512942600	0.0018657192218	0.0018749640249	-0.0002908254313	0.0023769811657	0.0011429849598	0.0017555728499	0.0029019934878	0.0000512942600	0.0011429849598	0.0033679416136
0.0104737263315	0.0032774035441	0.0011015749969	0.0019706249344	0.0023877018426	0.0032774035441	0.0104174513394	-0.0002126983520	0.0007765776980	0.0029406997889	0.0011015749969	-0.0002126983520	0.0054851510073	0.0006041319242	-0.0006654716232	0.0019706249344	0.0007765776980	0.0006041319242	0.0024019951103	0.0010087815016	0.0023877018426	0.0029406997889	-0.0006654716232	0.0010087815016	0.0036180137007
0.0088283156276	0.0032939636632	0.0000123810540	0.0010822071124	0.0013005682723	0.0032939636632	0.0060009365666	0.0007081103878	0.0000978322348	0.0018007069570	0.0000123810540	0.0007081103878	0.0056563690556	-0.0000467876406	-0.0003722888810	0.0010822071124	0.0000978322348	-0.0000467876406	0.0018283902738	0.0005639810833	0.0013005682723	0.0018007069570	-0.0003722888810	0.0005639810833	0.0026056861192
0.0073441887152	0.0030617243138	-0.0002947621839	0.0022217849039	0.0019005699941	0.0030617243138	0.0070987580297	-0.0002120981239	0.0006278806450	0.0015252454056	-0.0002947621839	-0.0002120981239	0.0040639449300	-0.0002107789379	-0.0006686284185	0.0022217849039	0.0006278806450	-0.0002107789379	0.0019217259199	0.0011166822099	0.0019005699941	0.0015252454056	-0.0006686284185	0.0011166822099	0.0031308423651
0.0068797962507	0.0042712704968	0.0008004176846	0.0018262957463	0.0022005767616	0.0042712704968	0.0092634626337	0.0000207913963	0.0017551946584	0.0029088452061	0.0008004176846	0.0000207913963	0.0055738572173	0.0009007957397	0.0002948803666	0.0018262957463	0.0017551946584	0.0009007957397	0.0027385401078	0.0012768472446	0.0022005767616	0.0029088452061	0.0002948803666	0.0012768472446	0.0030482334388
0.0084507503650	0.0022203443685	-0.0003704016368	0.0007736729455	0.0018074210165	0.0022203443685	0.0061911737059	0.0009234084752	0.0008910634390	0.0025014431401	-0.0003704016368	0.0009234084752	0.0057202707828	0.0008050091016	0.0004666381366	0.0007736729455	0.0008910634390	0.0008050091016	0.0024978075039	0.0013223859226	0.0018074210165	0.0025014431401	0.0004666381366	0.0013223859226	0.0034538337641
0.0092599836014	0.0021645895660	0.0007563683685	0.0013789154469	0.0014242531278	0.0021645895660	0.0075910992804	-0.0000853340380	0.0007467867342	0.0020538295387	0.0007563683685	-0.0000853340380	0.0047478754159	-0.0002137039067	-0.0002370118263	0.0013789154469	0.0007467867342	-0.0002137039067	0.0016515524744	0.0009206659865	0.0014242531278	0.0020538295387	-0.0002370118263	0.0009206659865	0.0030895799678
0.0091360627291	0.0028210079280	0.0003454980768	0.0017398785635	0.0019249384690	0.0028210079280	0.0097934221997	0.0012815536173	0.0010710830639	0.0037587320061	0.0003454980768	0.0012815536173	0.0049552381074	0.0005264513376	-0.0000944475488	0.0017398785635	0.0010710830639	0.0005264513376	0.0029688655807	0.0012691085246	0.0019249384690	0.0037587320061	-0.0000944475488	0.0012691085246	0.0036588817896
0.0074130676277	0.0025263390205	0.0004419826815	0.0010390040488	0.0015430005427	0.0025263390205	0.0084159254591	-0.0000560603002	-0.0003643886346	0.0004337232077	0.0004419826815	-0.0000560603002	0.0048084242148	0.0004814580466	-0.0003984145561	0.0010390040488	-0.0003643886346	0.0004814580466	0.0028163469914	0.0014151808413	0.0015430005427	0.0004337232077	-0.0003984145561	0.0014151808413	0.0038134585742
0.0077285141994	0.0033138958939	-0.0003404362578	0.0012713409734	0.0013632887515	0.0033138958939	0.0088340920804	-0.0007192886525	0.0003407158789	0.0018987440344	-0.0003404362578	-0.0007192886525	0.0038078995625	0.0003732338798	-0.0004213310789	0.0012713409734	0.0003407158789	0.0003732338798	0.0020738159440	0.0007844510953	0.0013632887515	0.0018987440344	-0.0004213310789	0.0007844510953	0.0033768679270
0.0072071696702	0.0018801496204	-0.0005996183652	0.0007124090385	0.0012735461071	0.0018801496204	0.0090182899924	-0.0002591655397	0.0003554651774	0.0012502828187	-0.0005996183652	-0.0002591655397	0.0041471134347	0.0001807880202	-0.0006636104156	0.0007124090385	0.0003554651774	0.0001807880202	0.0022357448641	0.0007863874383	0.0012735461071	0.0012502828187	-0.0006636104156	0.0007863874383	0.0028718275547
0.0105698279757	0.0028875840492	-0.0004210837335	0.0011540198777	0.0020780689369	0.0028875840492	0.0073923141602	-0.0005610444835	0.0002690520181	0.0015622530395	-0.0004210837335	-0.0005610444835	0.0048971560318	0.0004574065638	-0.0004217372717	0.0011540198777	0.0002690520181	0.0004574065638	0.0016932890641	0.0006259656358	0.0020780689369	0.0015622530395	-0.0004217372717	0.0006259656358	0.0031233733785
0.0084870098903	0.0035005949521	0.0005828293242	0.0018640531671	0.0018413324910	0.0035005949521	0.0094223249731	0.0007543287275	0.0015403063560	0.0035974915083	0.0005828293242	0.0007543287275	0.0052589501490	0.0004876254692	-0.0002882392770	0.0018640531671	0.0015403063560	0.0004876254692	0.0028605389250	0.0017665476593	0.0018413324910	0.0035974915083	-0.0002882392770	0.0017665476593	0.0038898544485
0.0085545126979	0.0033774751230	0.0011775261090	0.0024766617950	0.0024578539016	0.0033774751230	0.0092498203949	0.0007506596625	0.0004297112390	0.0028673733924	0.0011775261090	0.0007506596625	0.0050136325860	0.0003968211795	0.0007327490216	0.0024766617950	0.0004297112390	0.0003968211795	0.0029113876227	0.0019656969396	0.0024578539016	0.0028673733924	0.0007327490216	0.0019656969396	0.0042180077323
0.0080021525953	0.0031622705333	0.0007482850788	0.0011480188903	0.0021319855978	0.0031622705333	0.0056636714816	0.0003351081700	0.0005142389333	0.0019822374175	0.0007482850788	0.0003351081700	0.0054594625338	0.0012088863165	0.0003359826909	0.0011480188903	0.0005142389333	0.0012088863165	0.0020972335421	0.0013379538394	0.0021319855978	0.0019822374175	0.0003359826909	0.0013379538394	0.0035087866362
0.0076755735885	0.0029659934620	-0.0008977477615	0.0014285796926	0.0021986883402	0.0029659934620	0.0073621799287	-0.0001321925824	0.0005338734129	0.0026355786191	-0.0008977477615	-0.0001321925824	0.0051648053403	0.0004956579919	-0.0004536015290	0.0014285796926	0.0005338734129	0.0004956579919	0.0023263499449	0.0013106841838	0.0021986883402	0.0026355786191	-0.0004536015290	0.0013106841838	0.0033532052121
0.0102139795445	0.0016620899916	0.0001365631158	0.0018207392989	0.0014882591147	0.0016620899916	0.0066886363110	-0.0004864428096	0.0003663059496	0.0013132387208	0.0001365631158	-0.0004864428096	0.0054177519558	-0.0000125419873	-0.0007823549442	0.0018207392989	0.0003663059496	-0.0000125419873	0.0021686363648	0.0006898212011	0.0014882591147	0.0013132387208	-0.0007823549442	0.0006898212011	0.0034007793954
0.0074077776859	0.0016002287354	0.0003175185186	0.0019242463637	0.0017534730833	0.0016002287354	0.0080392123768	0.0006155089412	0.0007392242646	0.0014116594755	0.0003175185186	0.0006155089412	0.0042184004803	0.0004460627051	0.0006029525395	0.0019242463637	0.0007392242646	0.0004460627051	0.0024031016447	0.0014459144004	0.0017534730833	0.0014116594755	0.0006029525395	0.0014459144004	0.0040810613074
0.0103816819053	0.0036146070325	0.0006580802026	0.0019713123055	0.0022937647124	0.0036146070325	0.0095095320399	0.0000071860382	0.0007263292412	0.0026181281179	0.0006580802026	0.0000071860382	0.0043059945226	-0.0000354073073	-0.0007180301923	0.0019713123055	0.0007263292412	-0.0000354073073	0.0023132380941	0.0012092254405	0.0022937647124	0.0026181281179	-0.0007180301923	0.0012092254405	0.0037812300268
0.0081634373093	0.0023143981571	-0.0002671420093	0.0010043229081	0.0019687971033	0.0023143981571	0.0112664042846	-0.0001989178627	0.0015538643472	0.0028833918188	-0.0002671420093	-0.0001989178627	0.0046315725339	0.0002549512886	-0.0002133948210	0.0010043229081	0.0015538643472	0.0002549512886	0.0018173683992	0.0014438352773	0.0019687971033	0.0028833918188	-0.0002133948210	0.0014438352773	0.0038009868232
0.0091443059779	0.0034619947680	0.0004973748534	0.0013758117915	0.0020465848188	0.0034619947680	0.0060664236247	0.0009197772245	-0.0003359375046	0.0009412391430	0.0004973748534	0.0009197772245	0.0062289341127	0.0002915270966	-0.0001163150869	0.0013758117915	-0.0003359375046	0.0002915270966	0.0024640022316	0.0013406572951	0.0020465848188	0.0009412391430	-0.0001163150869	0.0013406572951	0.0030739683574
0.0076685050744	0.0029773254358	-0.0000503091285	0.0008107684277	0.0020686534732	0.0029773254358	0.0069792313962	0.0015702057655	0.0016081328386	0.0026194730908	-0.0000503091285	0.0015702057655	0.0042478697160	0.0009668005154	0.0005437913861	0.0008107684277	0.0016081328386	0.0009668005154	0.0031860537151	0.0017891638179	0.0020686534732	0.0026194730908	0.0005437913861	0.0017891638179	0.0038371038263
0.0102746441196	0.0030367861085	-0.0012861155325	0.0004934320455	0.0023999434962	0.0030367861085	0.0097194240264	-0.0009179166338	0.0003252380784	0.0016108291592	-0.0012861155325	-0.0009179166338	0.0061111966326	0.0007093613285	-0.0002994970397	0.0004934320455	0.0003252380784	0.0007093613285	0.0026137880853	0.0007842798676	0.0023999434962	0.0016108291592	-0.0002994970397	0.0007842798676	0.0031061952668
0.0073256556355	0.0027084410694	0.0010303356191	0.0024287963499	0.0031998640300	0.0027084410694	0.0095300047131	0.0007225661870	0.0015012216491	0.0029924843834	0.0010303356191	0.0007225661870	0.0048216150578	0.0005884267090	0.0001929759874	0.0024287963499	0.0015012216491	0.0005884267090	0.0027443101749	0.0010929407814	0.0031998640300	0.0029924843834	0.0001929759874	0.0010929407814	0.0039877814474
0.0076439306358	0.0025061709526	-0.0002733812242	0.0010378403964	0.0015305057434	0.0025061709526	0.0059166094616	-0.0005316074357	0.0003671905927	0.0023430388707	-0.0002733812242	-0.0005316074357	0.0044366894940	-0.0000690793520	-0.0004008824385	0.0010378403964	0.0003671905927	-0.0000690793520	0.0016774628854	0.0006938453916	0.0015305057434	0.0023430388707	-0.0004008824385	0.0006938453916	0.0030924837344
0.0093263762065	0.0034134831987	0.0007927269843	0.0019696339595	0.0029055041412	0.0034134831987	0.0085958778803	0.0003954752408	0.0007350158677	0.0030244415449	0.0007927269843	0.0003954752408	0.0049394266487	0.0004855991034	-0.0000988313941	0.0019696339595	0.0007350158677	0.0004855991034	0.0021892481857	0.0012504832381	0.0029055041412	0.0030244415449	-0.0000988313941	0.0012504832381	0.0040939462215
0.0077016989261	0.0039422814876	0.0005400382978	0.0014513031362	0.0020556979866	0.0039422814876	0.0062653250441	0.0002181026483	0.0005467063367	0.0018404091555	0.0005400382978	0.0002181026483	0.0043811811184	0.0012064075335	-0.0000361354990	0.0014513031362	0.0005467063367	0.0012064075335	0.0029221357971	0.0009776082519	0.0020556979866	0.0018404091555	-0.0000361354990	0.0009776082519	0.0022575866611
0.0075588687925	0.0020508969192	-0.0003509905115	0.0016813767671	0.0022683228859	0.0020508969192	0.0109195518884	0.0006560853699	0.0011754346404	0.0029030013877	-0.0003509905115	0.0006560853699	0.0056291507996	0.0004596529729	-0.0000813931758	0.0016813767671	0.0011754346404	0.0004596529729	0.0027939657064	0.0019393566694	0.0022683228859	0.0029030013877	-0.0000813931758	0.0019393566694	0.0042131334651
0.0073179007594	0.0018713256442	-0.0001349365449	0.0012735812035	0.0011503556899	0.0018713256442	0.0105489997736	0.0009937604102	0.0015213800830	0.0027796300572	-0.0001349365449	0.0009937604102	0.0040983155690	0.0003245544968	0.0000544787919	0.0012735812035	0.0015213800830	0.0003245544968	0.0019705520867	0.0011387730004	0.0011503556899	0.0027796300572	0.0000544787919	0.0011387730004	0.0036039661434
0.0083547179570	0.0027627974737	-0.0007538297275	0.0011235471542	0.0019251643450	0.0027627974737	0.0093653079895	0.0000073395586	0.0001367289598	0.0017378456608	-0.0007538297275	0.0000073395586	0.0046966429771	0.0003458915331	-0.0001266765067	0.0011235471542	0.0001367289598	0.0003458915331	0.0021588033682	0.0008843419233	0.0019251643450	0.0017378456608	-0.0001266765067	0.0008843419233	0.0028633039741
0.0100381490608	0.0032040876335	0.0006894947361	0.0024368676955	0.0022068771599	0.0032040876335	0.0096871670017	0.0006138928543	0.0012464532971	0.0024063583855	0.0006894947361	0.0006138928543	0.0040121945068	0.0002520924015	-0.0000127854426	0.0024368676955	0.0012464532971	0.0002520924015	0.0031842201599	0.0018025095282	0.0022068771599	0.0024063583855	-0.0000127854426	0.0018025095282	0.0034623084259
0.0092520527953	0.0034562071030	0.0006837956975	0.0010582150370	0.0021236967212	0.0034562071030	0.0088578924398	-0.0001107514951	0.0003827730892	0.0031443497008	0.0006837956975	-0.0001107514951	0.0064430391755	0.0017647926467	0.0008276530096	0.0010582150370	0.0003827730892	0.0017647926467	0.0027959299684	0.0015230704749	0.0021236967212	0.0031443497008	0.0008276530096	0.0015230704749	0.0035723248878
0.0087300700217	0.0043469617106	0.0011582116658	0.0013246958984	0.0021304360247	0.0043469617106	0.0073695656410	0.0002489899038	0.0003452925297	0.0021034822004	0.0011582116658	0.0002489899038	0.0047243646366	0.0006237344054	-0.0003939385266	0.0013246958984	0.0003452925297	0.0006237344054	0.0027511928241	0.0010339984424	0.0021304360247	0.0021034822004	-0.0003939385266	0.0010339984424	0.0038954002568
0.0083838508933	0.0021065891042	0.0005472831461	0.0012159177487	0.0018017198673	0.0021065891042	0.0099124477940	-0.0003164163170	-0.0001029403753	0.0014212016097	0.0005472831461	-0.0003164163170	0.0053433829348	0.0008541174537	-0.0002787692878	0.0012159177487	-0.0001029403753	0.0008541174537	0.0022087128942	0.0008699551899	0.0018017198673	0.0014212016097	-0.0002787692878	0.0008699551899	0.0022635295976
0.0077673170947	0.0036585800544	0.0007635668278	0.0021131167321	0.0025342179988	0.0036585800544	0.0097261634205	0.0010323521730	0.0010328767673	0.0020347641912	0.0007635668278	0.0010323521730	0.0052738299836	0.0004977182271	0.0000852390631	0.0021131167321	0.0010328767673	0.0004977182271	0.0023132163712	0.0008282388099	0.0025342179988	0.0020347641912	0.0000852390631	0.0008282388099	0.0033991767285
0.0091614877805	0.0025734173453	-0.0000087933156	0.0016745113962	0.0019162391153	0.0025734173453	0.0087555582578	-0.0010493486823	0.0005693459111	0.0021109808020	-0.0000087933156	-0.0010493486823	0.0048405420737	0.0000269203213	-0.0001107066327	0.0016745113962	0.0005693459111	0.0000269203213	0.0023447832451	0.0012614700608	0.0019162391153	0.0021109808020	-0.0001107066327	0.0012614700608	0.0034876450796
0.0084604327160	0.0021962692655	0.0001784747263	0.0012089913190	0.0014652686362	0.0021962692655	0.0063525222814	-0.0002343991992	0.0010277085179	0.0020993875330	0.0001784747263	-0.0002343991992	0.0034528530564	-0.0000204475314	-0.0001445669582	0.0012089913190	0.0010277085179	-0.0000204475314	0.0024034697095	0.0011484398077	0.0014652686362	0.0020993875330	-0.0001445669582	0.0011484398077	0.0034568458197
0.0084416081037	0.0019223717846	0.0008647657031	0.0016651814610	0.0017652459181	0.0019223717846	0.0070090198479	-0.0002468192992	0.0009335093214	0.0024337849562	0.0008647657031	-0.0002468192992	0.0066129933991	0.0015178595716	-0.0000286584777	0.0016651814610	0.0009335093214	0.0015178595716	0.0031424072420	0.0014796685394	0.0017652459181	0.0024337849562	-0.0000286584777	0.0014796685394	0.0033363546750
0.0086294652237	0.0032538850400	0.0009050351080	0.0019895726115	0.0020876688146	0.0032538850400	0.0078069943142	0.0002630041945	0.0017081150402	0.0032423140811	0.0009050351080	0.0002630041945	0.0044625006353	0.0005069920286	-0.0005354584611	0.0019895726115	0.0017081150402	0.0005069920286	0.0028282448903	0.0016375732434	0.0020876688146	0.0032423140811	-0.0005354584611	0.0016375732434	0.0039288397750
0.0081910391094	0.0016361239570	0.0003253910618	0.0020643381433	0.0018516768352	0.0016361239570	0.0096674332707	-0.0012667225267	0.0002579005741	0.0014468374325	0.0003253910618	-0.0012667225267	0.0059082636403	0.0008973281491	0.0004413858023	0.0020643381433	0.0002579005741	0.0008973281491	0.0030119832886	0.0014053682872	0.0018516768352	0.0014468374325	0.0004413858023	0.0014053682872	0.0038686103123
0.0089602292332	0.0030238862116	0.0008088968140	0.0022154997541	0.0019162383816	0.0030238862116	0.0054739205133	-0.0004018986382	0.0000669749156	0.0022961328691	0.0008088968140	-0.0004018986382	0.0053944163422	0.0008653391662	-0.0003965025169	0.0022154997541	0.0000669749156	0.0008653391662	0.0032894861130	0.0015022535180	0.0019162383816	0.0022961328691	-0.0003965025169	0.0015022535180	0.0042630617570
0.0084975862802	0.0025323682946	0.0005628929813	0.0014930399230	0.0018913196815	0.0025323682946	0.0060422374779	0.0000369174107	0.0004330138732	0.0025349498761	0.0005628929813	0.0000369174107	0.0043590260203	0.0002560896601	-0.0005608111957	0.0014930399230	0.0004330138732	0.0002560896601	0.0028552655548	0.0011059025990	0.0018913196815	0.0025349498761	-0.0005608111957	0.0011059025990	0.0038188138168
0.0081703315571	0.0017698101708	-0.0004570700046	0.0010292794247	0.0008040347085	0.0017698101708	0.0075528715063	0.0004997833652	0.0009273486447	0.0018471632116	-0.0004570700046	0.0004997833652	0.0033653039593	0.0001961317853	-0.0000030979730	0.0010292794247	0.0009273486447	0.0001961317853	0.0016274192837	0.0012309616070	0.0008040347085	0.0018471632116	-0.0000030979730	0.0012309616070	0.0037779561324
0.0071601544021	0.0028608121155	0.0008320085636	0.0017151941973	0.0012128104470	0.0028608121155	0.0127472026251	0.0017442030345	0.0004819347311	0.0020771249465	0.0008320085636	0.0017442030345	0.0051399017755	0.0002927934456	-0.0003168516850	0.0017151941973	0.0004819347311	0.0002927934456	0.0023253655198	0.0013019837621	0.0012128104470	0.0020771249465	-0.0003168516850	0.0013019837621	0.0038886999030
0.0105364216053	0.0048386383817	0.0006600673327	0.0017706751083	0.0027145292163	0.0048386383817	0.0078337990461	0.0007285058281	0.0012858880072	0.0035320130757	0.0006600673327	0.0007285058281	0.0055952681657	0.0004876211883	0.0000724241945	0.0017706751083	0.0012858880072	0.0004876211883	0.0024532388096	0.0016037497340	0.0027145292163	0.0035320130757	0.0000724241945	0.0016037497340	0.0037388183948
0.0091850173200	0.0027708674026	0.0004688654134	0.0020595610000	0.0024672776530	0.0027708674026	0.0073942712825	-0.0002670842984	0.0006362597479	0.0020409223683	0.0004688654134	-0.0002670842984	0.0062461668995	0.0012459786748	0.0002859253226	0.0020595610000	0.0006362597479	0.0012459786748	0.0027026170719	0.0013663020495	0.0024672776530	0.0020409223683	0.0002859253226	0.0013663020495	0.0040329392577
0.0094361709819	0.0034305691985	0.0003404835251	0.0009041644334	0.0027317923009	0.0034305691985	0.0074833301707	0.0011703395541	0.0002365017967	0.0021821274006	0.0003404835251	0.0011703395541	0.0044917205126	0.0005334724629	-0.0005422457246	0.0009041644334	0.0002365017967	0.0005334724629	0.0019555652631	0.0008975300787	0.0027317923009	0.0021821274006	-0.0005422457246	0.0008975300787	0.0035748358556
0.0088545493724	0.0024467916949	0.0005788547759	0.0017651876005	0.0020846930402	0.0024467916949	0.0089675879890	0.0004597172370	0.0009917885790	0.0024004507988	0.0005788547759	0.0004597172370	0.0047283850474	0.0009438512647	-0.0002550590093	0.0017651876005	0.0009917885790	0.0009438512647	0.0027516606206	0.0013954330549	0.0020846930402	0.0024004507988	-0.0002550590093	0.0013954330549	0.0029564776533
0.0088073800367	0.0043902279330	-0.0003750922677	0.0015247944229	0.0021766924061	0.0043902279330	0.0109721906127	0.0004642248039	0.0008656025588	0.0020396320358	-0.0003750922677	0.0004642248039	0.0044314991284	0.0001488156287	-0.0007630492935	0.0015247944229	0.0008656025588	0.0001488156287	0.0021145106940	0.0007674892503	0.0021766924061	0.0020396320358	-0.0007630492935	0.0007674892503	0.0032397840668
0.0081187914435	0.0026376694911	0.0003649699727	0.0012810316185	0.0018373005117	0.0026376694911	0.0078910603528	0.0001705516184	0.0000669730706	0.0023549066654	0.0003649699727	0.0001705516184	0.0047681907680	0.0002946267618	0.0001570005191	0.0012810316185	0.0000669730706	0.0002946267618	0.0022073854195	0.0008285193723	0.0018373005117	0.0023549066654	0.0001570005191	0.0008285193723	0.0031918927758
0.0073537219182	0.0029267712578	0.0001677990053	0.0012882705122	0.0011274321548	0.0029267712578	0.0061908433430	0.0000179654039	-0.0000802887173	0.0004623865745	0.0001677990053	0.0000179654039	0.0035588352411	0.0001490109572	-0.0001872945534	0.0012882705122	-0.0000802887173	0.0001490109572	0.0022404557620	0.0010726372155	0.0011274321548	0.0004623865745	-0.0001872945534	0.0010726372155	0.0030832126903
0.0120081072142	0.0024574376742	-0.0001205157994	0.0020123023124	0.0018021433982	0.0024574376742	0.0087114221630	-0.0009426783362	0.0001165809154	0.0013376694010	-0.0001205157994	-0.0009426783362	0.0056273201994	0.0009890353501	0.0000887782354	0.0020123023124	0.0001165809154	0.0009890353501	0.0019822907391	0.0008206975373	0.0018021433982	0.0013376694010	0.0000887782354	0.0008206975373	0.0026058189527
0.0084851248253	0.0029408542763	-0.0000096568623	0.0018347498728	0.0030128074536	0.0029408542763	0.0063303158546	-0.0004814452799	0.0004575342242	0.0016918504192	-0.0000096568623	-0.0004814452799	0.0066757141779	0.0007460858541	-0.0002004366703	0.0018347498728	0.0004575342242	0.0007460858541	0.0026228537337	0.0015798366494	0.0030128074536	0.0016918504192	-0.0002004366703	0.0015798366494	0.0039730563279
0.0094419776571	0.0039807347542	0.0009737954794	0.0023562147505	0.0023565423924	0.0039807347542	0.0096912533078	0.0013645085428	0.0012322454836	0.0034995141627	0.0009737954794	0.0013645085428	0.0049115849985	0.0004107201989	0.0002383641180	0.0023562147505	0.0012322454836	0.0004107201989	0.0020533509481	0.0006698985696	0.0023565423924	0.0034995141627	0.0002383641180	0.0006698985696	0.0034797911218
0.0100299433551	0.0021046950452	0.0001551268924	0.0016009009860	0.0024917586590	0.0021046950452	0.0067392647806	0.0006277827702	0.0004640954824	0.0014667861509	0.0001551268924	0.0006277827702	0.0051924312578	0.0003775618094	0.0004365338675	0.0016009009860	0.0004640954824	0.0003775618094	0.0020539277722	0.0014353769145	0.0024917586590	0.0014667861509	0.0004365338675	0.0014353769145	0.0040407902945
0.0096742584692	0.0031984593086	0.0016257585013	0.0013285550233	0.0018043474255	0.0031984593086	0.0093042767506	0.0004490894089	0.0005750210395	0.0015442764562	0.0016257585013	0.0004490894089	0.0052449695982	0.0002160482376	-0.0001464031634	0.0013285550233	0.0005750210395	0.0002160482376	0.0021042112926	0.0008433849942	0.0018043474255	0.0015442764562	-0.0001464031634	0.0008433849942	0.0029032529158
0.0093234933949	0.0036091012031	0.0008510222066	0.0028542266640	0.0024312662171	0.0036091012031	0.0083638909631	0.0010808448817	0.0015732145167	0.0018338617768	0.0008510222066	0.0010808448817	0.0040324836671	0.0003188217184	-0.0005418496246	0.0028542266640	0.0015732145167	0.0003188217184	0.0027530234921	0.0013380088227	0.0024312662171	0.0018338617768	-0.0005418496246	0.0013380088227	0.0040665285067
0.0084952618191	0.0021651755183	-0.0005445510400	0.0011617574775	0.0013076548182	0.0021651755183	0.0067734938207	0.0002207334511	0.0009976493233	0.0020226940892	-0.0005445510400	0.0002207334511	0.0035896965770	0.0005909051262	0.0001830970285	0.0011617574775	0.0009976493233	0.0005909051262	0.0024300685688	0.0011701888853	0.0013076548182	0.0020226940892	0.0001830970285	0.0011701888853	0.0034016164856
0.0070798852586	0.0018771091293	0.0003354279700	0.0012859837326	0.0017423303011	0.0018771091293	0.0081566149485	0.0000592211663	0.0002651311162	0.0018663311574	0.0003354279700	0.0000592211663	0.0040497474913	0.0003242126833	-0.0000239273023	0.0012859837326	0.0002651311162	0.0003242126833	0.0030975354358	0.0014029420356	0.0017423303011	0.0018663311574	-0.0000239273023	0.0014029420356	0.0032472731723
0.0095627505454	0.0030231487516	0.0006402094775	0.0021087240598	0.0026497500137	0.0030231487516	0.0085086549212	0.0004577186880	0.0009521627278	0.0032128463704	0.0006402094775	0.0004577186880	0.0044982920589	0.0005277974226	0.0004502478194	0.0021087240598	0.0009521627278	0.0005277974226	0.0023961217660	0.0013414683556	0.0026497500137	0.0032128463704	0.0004502478194	0.0013414683556	0.0041598421486
0.0066494296062	0.0034291040750	-0.0003609298622	0.0011314423843	0.0022701174333	0.0034291040750	0.0075575134889	-0.0012204926377	-0.0001187235445	0.0019871486680	-0.0003609298622	-0.0012204926377	0.0037325569242	-0.0001719395565	-0.0009631584502	0.0011314423843	-0.0001187235445	-0.0001719395565	0.0018969591863	0.0003364490005	0.0022701174333	0.0019871486680	-0.0009631584502	0.0003364490005	0.0031307746291
0.0081175342623	0.0020488942020	-0.0003167152954	0.0007997965862	0.0013411470247	0.0020488942020	0.0072327978969	-0.0004734834773	0.0001958825411	0.0011892672893	-0.0003167152954	-0.0004734834773	0.0034611806748	0.0006006288565	-0.0003104106082	0.0007997965862	0.0001958825411	0.0006006288565	0.0027775934802	0.0011251372295	0.0013411470247	0.0011892672893	-0.0003104106082	0.0011251372295	0.0034204088086
0.0091365714662	0.0021808438185	0.0003715796261	0.0013814487570	0.0010742456747	0.0021808438185	0.0090934408286	0.0014747103328	0.0003200116819	0.0008799844167	0.0003715796261	0.0014747103328	0.0044467945651	0.0007655887562	0.0002585075732	0.0013814487570	0.0003200116819	0.0007655887562	0.0018336613415	0.0009971933691	0.0010742456747	0.0008799844167	0.0002585075732	0.0009971933691	0.0032920967580
0.0101806304397	0.0031795931914	0.0007990242036	0.0015115075406	0.0019945926153	0.0031795931914	0.0099032605451	0.0001818196853	0.0010118260031	0.0027157441564	0.0007990242036	0.0001818196853	0.0046967238427	-0.0001346157333	-0.0006889260131	0.0015115075406	0.0010118260031	-0.0001346157333	0.0020921830910	0.0009372163634	0.0019945926153	0.0027157441564	-0.0006889260131	0.0009372163634	0.0029359573136
0.0094364427234	0.0035141479218	0.0010303804156	0.0022523922790	0.0032356211037	0.0035141479218	0.0062933846436	-0.0003165151212	0.0006031595130	0.0028792700166	0.0010303804156	-0.0003165151212	0.0056821419853	0.0015825804853	0.0014732387257	0.0022523922790	0.0006031595130	0.0015825804853	0.0029108927930	0.0021723685853	0.0032356211037	0.0028792700166	0.0014732387257	0.0021723685853	0.0049455373516
0.0070510499642	0.0022253263668	0.0008977123827	0.0012918148211	0.0015916881408	0.0022253263668	0.0074632029536	-0.0007857887996	0.0006809912905	0.0026007844495	0.0008977123827	-0.0007857887996	0.0051464590654	0.0002387248777	-0.0005210102074	0.0012918148211	0.0006809912905	0.0002387248777	0.0027688216295	0.0013863216720	0.0015916881408	0.0026007844495	-0.0005210102074	0.0013863216720	0.0039278194464
0.0100237144299	0.0031909960752	0.0003614826850	0.0017833713365	0.0023589128263	0.0031909960752	0.0093675347822	-0.0007796232761	0.0008779279213	0.0018566203020	0.0003614826850	-0.0007796232761	0.0042335995356	0.0003276576198	0.0000152065909	0.0017833713365	0.0008779279213	0.0003276576198	0.0029804548752	0.0014929628260	0.0023589128263	0.0018566203020	0.0000152065909	0.0014929628260	0.0032085973172
0.0096190141543	0.0030351333181	0.0003391403016	0.0015126075561	0.0017419913195	0.0030351333181	0.0065447390271	0.0000967884903	0.0008287666351	0.0010242647040	0.0003391403016	0.0000967884903	0.0051086576972	0.0002438669500	-0.0003601928654	0.0015126075561	0.0008287666351	0.0002438669500	0.0024420290288	0.0010584321344	0.0017419913195	0.0010242647040	-0.0003601928654	0.0010584321344	0.0034759906690
0.0095219750484	0.0037551305382	0.0006707727829	0.0014561754845	0.0021468203701	0.0037551305382	0.0073443616210	0.0009843657324	0.0006400721228	0.0022196061327	0.0006707727829	0.0009843657324	0.0068351269759	0.0012124157219	0.0001989519759	0.0014561754845	0.0006400721228	0.0012124157219	0.0025189811844	0.0009252314402	0.0021468203701	0.0022196061327	0.0001989519759	0.0009252314402	0.0029234588094
0.0081550684128	0.0028383722754	-0.0001777759147	0.0011312437570	0.0015699530575	0.0028383722754	0.0074601115922	0.0000749577408	0.0010434444772	0.0022462888531	-0.0001777759147	0.0000749577408	0.0047427717030	-0.0001168106487	-0.0008134310148	0.0011312437570	0.0010434444772	-0.0001168106487	0.0025564792525	0.0010846958608	0.0015699530575	0.0022462888531	-0.0008134310148	0.0010846958608	0.0025640749289
0.0065374738806	0.0009929628479	0.0004008651594	0.0009358830993	0.0008800898428	0.0009929628479	0.0088359164926	0.0000505139039	-0.0000216130626	0.0019892348858	0.0004008651594	0.0000505139039	0.0045981427954	0.0004826499541	0.0000851190137	0.0009358830993	-0.0000216130626	0.0004826499541	0.0018278345856	0.0005287850281	0.0008800898428	0.0019892348858	0.0000851190137	0.0005287850281	0.0027457549996
0.0079900487810	0.0019998432865	0.0001513898095	0.0014532135723	0.0019850551269	0.0019998432865	0.0068589146791	0.0003451316390	0.0011435909014	0.0025092651470	0.0001513898095	0.0003451316390	0.0040742377838	0.0003627829039	-0.0003877065515	0.0014532135723	0.0011435909014	0.0003627829039	0.0029592051711	0.0014311135495	0.0019850551269	0.0025092651470	-0.0003877065515	0.0014311135495	0.0032455677317
0.0082549083510	0.0029454065783	0.0018971144110	0.0024177965694	0.0023504436244	0.0029454065783	0.0090030030538	0.0004327576772	0.0012600943849	0.0022009434054	0.0018971144110	0.0004327576772	0.0062256021147	0.0015525420399	0.0009571693622	0.0024177965694	0.0012600943849	0.0015525420399	0.0027193251272	0.0016986686511	0.0023504436244	0.0022009434054	0.0009571693622	0.0016986686511	0.0037676325096
0.0077570258860	0.0018010019650	0.0010821473250	0.0017951808889	0.0016886102438	0.0018010019650	0.0052089053937	0.0002580919607	0.0006263644202	0.0017405324270	0.0010821473250	0.0002580919607	0.0041553489632	-0.0000959607011	0.0000192387180	0.0017951808889	0.0006263644202	-0.0000959607011	0.0022319055404	0.0014728084855	0.0016886102438	0.0017405324270	0.0000192387180	0.0014728084855	0.0037099660205
0.0096534721380	0.0030887792198	0.0004690183768	0.0018395737380	0.0018377088293	0.0030887792198	0.0076061177723	0.0005748788627	0.0008571175001	0.0016898434754	0.0004690183768	0.0005748788627	0.0046986285073	0.0003554382725	-0.0006148688073	0.0018395737380	0.0008571175001	0.0003554382725	0.0025360462581	0.0007548607701	0.0018377088293	0.0016898434754	-0.0006148688073	0.0007548607701	0.0034619866913
0.0096948811548	0.0021520620224	0.0001489268899	0.0020712370542	0.0017322389686	0.0021520620224	0.0109242657862	0.0005552290094	0.0008545702607	0.0014763856014	0.0001489268899	0.0005552290094	0.0058582292189	0.0008883792151	0.0003872396067	0.0020712370542	0.0008545702607	0.0008883792151	0.0022213969004	0.0010569921682	0.0017322389686	0.0014763856014	0.0003872396067	0.0010569921682	0.0036098599647
0.0084201585745	0.0031481716366	0.0011672314897	0.0020392911038	0.0022086294017	0.0031481716366	0.0064545949700	0.0017511400290	0.0012687407730	0.0022749050653	0.0011672314897	0.0017511400290	0.0044506859344	0.0008485856333	0.0005285152335	0.0020392911038	0.0012687407730	0.0008485856333	0.0026264829771	0.0016999388965	0.0022086294017	0.0022749050653	0.0005285152335	0.0016999388965	0.0042156306506
0.0065978154087	0.0031549737428	0.0007802190527	0.0014279483121	0.0018427930389	0.0031549737428	0.0103235125724	0.0013670912922	0.0003620013037	0.0013333401093	0.0007802190527	0.0013670912922	0.0041980287952	-0.0000944649170	-0.0002907766355	0.0014279483121	0.0003620013037	-0.0000944649170	0.0022180006655	0.0011326901359	0.0018427930389	0.0013333401093	-0.0002907766355	0.0011326901359	0.0033122948733
0.0086147331793	0.0027575074609	0.0004777502484	0.0017200067343	0.0012558988840	0.0027575074609	0.0079038161532	-0.0004419414164	0.0007409148122	0.0019686775523	0.0004777502484	-0.0004419414164	0.0037612189612	0.0001581170296	-0.0001876839171	0.0017200067343	0.0007409148122	0.0001581170296	0.0019426407253	0.0009301476429	0.0012558988840	0.0019686775523	-0.0001876839171	0.0009301476429	0.0033945659681
0.0096891626019	0.0034737081690	0.0002855842289	0.0011189279876	0.0015345801229	0.0034737081690	0.0088593585968	0.0003073520126	0.0002725360084	0.0015968721288	0.0002855842289	0.0003073520126	0.0044815211884	0.0002246406237	-0.0006921605529	0.0011189279876	0.0002725360084	0.0002246406237	0.0019380687557	0.0009955010710	0.0015345801229	0.0015968721288	-0.0006921605529	0.0009955010710	0.0035137933841
0.0102997352131	0.0014450739590	0.0004405443138	0.0025549635524	0.0030775797820	0.0014450739590	0.0086656138417	0.0004807020424	0.0006330533513	0.0027818178615	0.0004405443138	0.0004807020424	0.0045262352508	0.0000310167089	-0.0004212747853	0.0025549635524	0.0006330533513	0.0000310167089	0.0024153858094	0.0013396945129	0.0030775797820	0.0027818178615	-0.0004212747853	0.0013396945129	0.0037829823051
0.0084132739524	0.0041064687795	0.0010011515904	0.0017605855736	0.0026278587919	0.0041064687795	0.0075673700978	0.0004734502037	0.0010415275840	0.0028867275246	0.0010011515904	0.0004734502037	0.0050596890241	0.0009798547159	0.0002017246804	0.0017605855736	0.0010415275840	0.0009798547159	0.0030069094264	0.0016283380279	0.0026278587919	0.0028867275246	0.0002017246804	0.0016283380279	0.0039701531255
0.0080959875074	0.0017218624592	0.0009367187466	0.0016303851748	0.0013809682218	0.0017218624592	0.0075985105672	0.0002608095968	0.0010026291222	0.0025656416397	0.0009367187466	0.0002608095968	0.0042654018732	0.0005191458401	-0.0000521885087	0.0016303851748	0.0010026291222	0.0005191458401	0.0029806479804	0.0017242310350	0.0013809682218	0.0025656416397	-0.0000521885087	0.0017242310350	0.0038792851319
0.0088841274518	0.0031301101530	-0.0002058112541	0.0019063157863	0.0020246846428	0.0031301101530	0.0051805360706	0.0007383664529	0.0006276328647	0.0021039133865	-0.0002058112541	0.0007383664529	0.0044280708818	-0.0001362742484	-0.0005600640528	0.0019063157863	0.0006276328647	-0.0001362742484	0.0021468061992	0.0008395405289	0.0020246846428	0.0021039133865	-0.0005600640528	0.0008395405289	0.0031730479779
0.0095190383963	0.0026108360477	-0.0001247858997	0.0010211290245	0.0017972441390	0.0026108360477	0.0098306779567	-0.0003504504484	0.0006041458200	0.0016964631827	-0.0001247858997	-0.0003504504484	0.0040833617961	0.0003968088065	-0.0001858542848	0.0010211290245	0.0006041458200	0.0003968088065	0.0024338081515	0.0008246122523	0.0017972441390	0.0016964631827	-0.0001858542848	0.0008246122523	0.0030110889474
0.0112762109165	0.0040629183875	-0.0008156249760	0.0027764502788	0.0022782199632	0.0040629183875	0.0076144018718	-0.0017860282382	0.0012638978219	0.0021969456471	-0.0008156249760	-0.0017860282382	0.0049857369822	0.0007173198345	-0.0001914551885	0.0027764502788	0.0012638978219	0.0007173198345	0.0030469273194	0.0013139402209	0.0022782199632	0.0021969456471	-0.0001914551885	0.0013139402209	0.0039931416376
0.0086463488979	0.0023090189716	-0.0010769699385	0.0009402302652	0.0017315197728	0.0023090189716	0.0062107678010	-0.0003360185414	0.0005682075645	0.0014112940922	-0.0010769699385	-0.0003360185414	0.0059705337210	0.0005121253004	-0.0006007568137	0.0009402302652	0.0005682075645	0.0005121253004	0.0021711991964	0.0006271330009	0.0017315197728	0.0014112940922	-0.0006007568137	0.0006271330009	0.0022743509585
0.0105628468266	0.0035610893203	0.0004551975320	0.0013274928660	0.0013553159166	0.0035610893203	0.0060249698695	-0.0010644536045	-0.0000317560118	0.0014111673263	0.0004551975320	-0.0010644536045	0.0045918247437	0.0007636143151	0.0000423582388	0.0013274928660	-0.0000317560118	0.0007636143151	0.0022186878525	0.0012095592041	0.0013553159166	0.0014111673263	0.0000423582388	0.0012095592041	0.0029441638496
0.0100860631262	0.0032729280413	0.0004029450053	0.0016860390239	0.0020009807627	0.0032729280413	0.0124455628243	-0.0006653636887	0.0006078703202	0.0019649425000	0.0004029450053	-0.0006653636887	0.0038172308528	0.0002095016839	-0.0001829193729	0.0016860390239	0.0006078703202	0.0002095016839	0.0018786663408	0.0008760505488	0.0020009807627	0.0019649425000	-0.0001829193729	0.0008760505488	0.0029988636427
0.0087958051235	0.0020620798220	-0.0010135692806	0.0012092945945	0.0018994055492	0.0020620798220	0.0095985014286	-0.0002527629791	0.0003799154135	0.0017769432554	-0.0010135692806	-0.0002527629791	0.0060530189247	0.0005909114073	-0.0003153704887	0.0012092945945	0.0003799154135	0.0005909114073	0.0024016557432	0.0008914938731	0.0018994055492	0.0017769432554	-0.0003153704887	0.0008914938731	0.0026906281523
0.0082577147358	0.0038051228481	0.0011242387575	0.0016455838331	0.0012568957817	0.0038051228481	0.0068195887983	-0.0000696203230	0.0012085366824	0.0020340440150	0.0011242387575	-0.0000696203230	0.0051446297928	0.0004736205630	-0.0005534730186	0.0016455838331	0.0012085366824	0.0004736205630	0.0024317896834	0.0010876418738	0.0012568957817	0.0020340440150	-0.0005534730186	0.0010876418738	0.0030802269427
0.0096444742501	0.0029824810439	0.0004750769870	0.0017165587356	0.0018894536687	0.0029824810439	0.0065982310962	-0.0000226397467	0.0012518957409	0.0029897945775	0.0004750769870	-0.0000226397467	0.0045710879145	0.0004655428434	0.0002501025834	0.0017165587356	0.0012518957409	0.0004655428434	0.0033215521547	0.0022489215854	0.0018894536687	0.0029897945775	0.0002501025834	0.0022489215854	0.0041015172021
0.0083376566131	0.0022530054166	0.0006037925726	0.0016458870855	0.0024977714393	0.0022530054166	0.0088765460452	-0.0004323724939	0.0007591061709	0.0025439058897	0.0006037925726	-0.0004323724939	0.0045371890670	0.0003773716205	0.0003851079058	0.0016458870855	0.0007591061709	0.0003773716205	0.0021418312887	0.0011530397494	0.0024977714393	0.0025439058897	0.0003851079058	0.0011530397494	0.0040442160643
0.0084140366378	0.0031648355252	0.0006285187206	0.0019919450508	0.0023868677201	0.0031648355252	0.0088190891425	-0.0002359753684	0.0008947956383	0.0025943412689	0.0006285187206	-0.0002359753684	0.0048505303858	0.0010010332250	0.0003162093894	0.0019919450508	0.0008947956383	0.0010010332250	0.0026262978139	0.0012190869688	0.0023868677201	0.0025943412689	0.0003162093894	0.0012190869688	0.0034436149670
0.0076134037305	0.0021637789377	0.0002584669464	0.0006830728794	0.0009157452541	0.0021637789377	0.0067846984553	0.0007519572323	0.0005888735744	0.0011044333977	0.0002584669464	0.0007519572323	0.0044245809406	0.0008852325855	-0.0003362271227	0.0006830728794	0.0005888735744	0.0008852325855	0.0025206773981	0.0006369916182	0.0009157452541	0.0011044333977	-0.0003362271227	0.0006369916182	0.0022718464331
0.0102018712813	0.0026102979607	0.0009482192754	0.0018686797097	0.0025897129920	0.0026102979607	0.0069833425538	0.0001428302754	0.0010211945125	0.0025826486571	0.0009482192754	0.0001428302754	0.0057152276150	0.0009197561824	0.0000560482416	0.0018686797097	0.0010211945125	0.0009197561824	0.0027695992150	0.0013094606479	0.0025897129920	0.0025826486571	0.0000560482416	0.0013094606479	0.0037496958478
0.0119671001901	0.0039081793780	0.0006100412374	0.0024421384133	0.0023971167342	0.0039081793780	0.0079371839855	0.0006683706311	0.0023439538455	0.0031885799430	0.0006100412374	0.0006683706311	0.0054754477101	0.0002119561912	0.0001919457737	0.0024421384133	0.0023439538455	0.0002119561912	0.0030045026885	0.0022475643524	0.0023971167342	0.0031885799430	0.0001919457737	0.0022475643524	0.0036533048786
0.0088339182697	0.0023896153348	0.0003427441830	0.0008321479953	0.0010687269052	0.0023896153348	0.0078479101981	-0.0006240834572	0.0003891872726	0.0019460780611	0.0003427441830	-0.0006240834572	0.0058677306476	0.0011743960577	-0.0004069819585	0.0008321479953	0.0003891872726	0.0011743960577	0.0024038065448	0.0005446891529	0.0010687269052	0.0019460780611	-0.0004069819585	0.0005446891529	0.0029915639406
0.0073871281414	0.0026857560838	0.0001550792475	0.0010177650613	0.0014599638116	0.0026857560838	0.0066194723857	0.0004976241551	0.0004802858787	0.0011956305886	0.0001550792475	0.0004976241551	0.0052295678993	0.0005294363366	-0.0008421874355	0.0010177650613	0.0004802858787	0.0005294363366	0.0023835959406	0.0006308644956	0.0014599638116	0.0011956305886	-0.0008421874355	0.0006308644956	0.0026272409862
0.0081644844319	0.0024958323014	0.0007199348980	0.0016267684229	0.0020583811746	0.0024958323014	0.0094280766912	0.0000012585884	0.0007916862895	0.0016933683078	0.0007199348980	0.0000012585884	0.0038951504202	0.0000564452763	-0.0004428927358	0.0016267684229	0.0007916862895	0.0000564452763	0.0023705268559	0.0012935701007	0.0020583811746	0.0016933683078	-0.0004428927358	0.0012935701007	0.0034520269413
0.0098645653151	0.0041821836111	0.0006369928096	0.0018594277809	0.0020873423877	0.0041821836111	0.0079310159896	0.0011231317494	0.0007640218706	0.0028098627902	0.0006369928096	0.0011231317494	0.0058888257919	0.0011376589413	0.0001621302390	0.0018594277809	0.0007640218706	0.0011376589413	0.0021783854618	0.0010488859733	0.0020873423877	0.0028098627902	0.0001621302390	0.0010488859733	0.0036681255263
0.0089432042728	0.0021795229614	0.0006851748876	0.0010736335590	0.0008365238823	0.0021795229614	0.0083016594999	-0.0003149312968	0.0004254472555	0.0024698266187	0.0006851748876	-0.0003149312968	0.0039867111676	-0.0003250519594	-0.0006536930154	0.0010736335590	0.0004254472555	-0.0003250519594	0.0027333133747	0.0012760980122	0.0008365238823	0.0024698266187	-0.0006536930154	0.0012760980122	0.0038700336017
0.0085952413577	0.0033858890124	-0.0003816257948	0.0011783387272	0.0019614817738	0.0033858890124	0.0064680349388	-0.0006317652783	0.0005006479744	0.0019010140720	-0.0003816257948	-0.0006317652783	0.0058237109293	0.0000360926052	0.0001233551383	0.0011783387272	0.0005006479744	0.0000360926052	0.0015619842461	0.0011076075855	0.0019614817738	0.0019010140720	0.0001233551383	0.0011076075855	0.0041346308499
0.0095505115419	0.0016842361386	0.0009807202863	0.0019519492719	0.0023202237566	0.0016842361386	0.0087367783668	0.0003415569496	0.0009707620618	0.0013318303559	0.0009807202863	0.0003415569496	0.0046744272515	0.0003776464145	-0.0002014078938	0.0019519492719	0.0009707620618	0.0003776464145	0.0020319925408	0.0009243050541	0.0023202237566	0.0013318303559	-0.0002014078938	0.0009243050541	0.0031822701316
0.0097599693239	0.0023012445793	-0.0000150158928	0.0012659915401	0.0017542080010	0.0023012445793	0.0066452168552	-0.0001675235916	0.0003698881163	0.0015472304919	-0.0000150158928	-0.0001675235916	0.0031339899026	-0.0001407537690	-0.0002361224299	0.0012659915401	0.0003698881163	-0.0001407537690	0.0024538523771	0.0008087120032	0.0017542080010	0.0015472304919	-0.0002361224299	0.0008087120032	0.0035566541386
0.0107042470562	0.0032892753243	0.0012639012326	0.0020275293784	0.0020207149037	0.0032892753243	0.0077680320248	0.0013515546203	0.0001474358169	0.0017180186728	0.0012639012326	0.0013515546203	0.0048318483320	0.0008728385078	0.0000961558212	0.0020275293784	0.0001474358169	0.0008728385078	0.0027509592859	0.0008835162471	0.0020207149037	0.0017180186728	0.0000961558212	0.0008835162471	0.0030593919454
0.0085612280792	0.0036926513059	-0.0003267574439	0.0009881427288	0.0015230026281	0.0036926513059	0.0073377006346	-0.0007511004594	0.0007301089209	0.0017387152671	-0.0003267574439	-0.0007511004594	0.0039866617955	0.0001213771825	-0.0003862578602	0.0009881427288	0.0007301089209	0.0001213771825	0.0026022166038	0.0014914472854	0.0015230026281	0.0017387152671	-0.0003862578602	0.0014914472854	0.0035640124682
0.0076271812121	0.0020371834093	0.0003042585371	0.0017263898109	0.0018417972061	0.0020371834093	0.0078198874697	0.0003392726633	0.0009186960811	0.0022779615077	0.0003042585371	0.0003392726633	0.0050798576704	0.0005106817289	-0.0006476862172	0.0017263898109	0.0009186960811	0.0005106817289	0.0026996184290	0.0010293829169	0.0018417972061	0.0022779615077	-0.0006476862172	0.0010293829169	0.0033109759798
0.0096328883858	0.0011180575131	0.0002154496735	0.0008489144826	0.0019214468535	0.0011180575131	0.0076339248749	-0.0003937194687	-0.0000746542159	0.0011816262659	0.0002154496735	-0.0003937194687	0.0038998018717	-0.0001864745959	-0.0005475684142	0.0008489144826	-0.0000746542159	-0.0001864745959	0.0023329101867	0.0007862206280	0.0019214468535	0.0011816262659	-0.0005475684142	0.0007862206280	0.0032409174171
0.0104138649824	0.0025736608554	-0.0008975473249	0.0017388045876	0.0015990862372	0.0025736608554	0.0076552861234	-0.0013122431397	0.0005957738768	0.0015478426220	-0.0008975473249	-0.0013122431397	0.0045313217396	-0.0001335116025	-0.0007094001020	0.0017388045876	0.0005957738768	-0.0001335116025	0.0021056099279	0.0010614385322	0.0015990862372	0.0015478426220	-0.0007094001020	0.0010614385322	0.0032978905722
0.0075652283251	0.0028554158430	-0.0006258554937	0.0011733849301	0.0010954570440	0.0028554158430	0.0090021794554	-0.0011788010631	0.0008963128612	0.0022810241104	-0.0006258554937	-0.0011788010631	0.0038114242168	-0.0000652270018	-0.0005741783845	0.0011733849301	0.0008963128612	-0.0000652270018	0.0025616711101	0.0007457979095	0.0010954570440	0.0022810241104	-0.0005741783845	0.0007457979095	0.0034273070384
0.0076870352522	0.0022156945292	-0.0006889687611	0.0007212750604	0.0012567709048	0.0022156945292	0.0075152395422	-0.0001567274349	0.0011020064802	0.0020399111628	-0.0006889687611	-0.0001567274349	0.0050198766436	-0.0002230900189	-0.0005853724273	0.0007212750604	0.0011020064802	-0.0002230900189	0.0021240708983	0.0008408967932	0.0012567709048	0.0020399111628	-0.0005853724273	0.0008408967932	0.0032543338259
0.0097372099178	0.0034774436102	0.0008117930900	0.0016632378486	0.0012601551892	0.0034774436102	0.0091792536091	-0.0010793960545	0.0001666359817	0.0022565984897	0.0008117930900	-0.0010793960545	0.0042244731268	0.0002406194195	-0.0008378073096	0.0016632378486	0.0001666359817	0.0002406194195	0.0031820136025	0.0011565864122	0.0012601551892	0.0022565984897	-0.0008378073096	0.0011565864122	0.0034528191374
0.0087752248408	0.0015814307959	0.0005883135274	0.0013874559466	0.0014526092437	0.0015814307959	0.0086399550026	0.0000500728258	0.0007604103851	0.0022591638321	0.0005883135274	0.0000500728258	0.0041222486496	0.0002418098862	0.0001923375794	0.0013874559466	0.0007604103851	0.0002418098862	0.0024216590525	0.0014729714916	0.0014526092437	0.0022591638321	0.0001923375794	0.0014729714916	0.0034170551692
0.0083017660042	0.0032495270848	0.0003468423748	0.0017200175578	0.0019297801816	0.0032495270848	0.0079858870086	-0.0005203498244	0.0003535435846	0.0018992351235	0.0003468423748	-0.0005203498244	0.0042308368863	-0.0001298998621	-0.0007867857411	0.0017200175578	0.0003535435846	-0.0001298998621	0.0013550891959	0.0008752014562	0.0019297801816	0.0018992351235	-0.0007867857411	0.0008752014562	0.0030885454598
0.0073591877677	0.0026273116801	-0.0010122857701	0.0016242072584	0.0014305990140	0.0026273116801	0.0083894059266	0.0004410144529	0.0007322511883	0.0020510365994	-0.0010122857701	0.0004410144529	0.0053658007212	0.0004183520557	0.0000691521830	0.0016242072584	0.0007322511883	0.0004183520557	0.0021618402222	0.0008949560324	0.0014305990140	0.0020510365994	0.0000691521830	0.0008949560324	0.0031897334760
0.0109186578422	0.0057088012376	0.0001171262033	0.0024265865203	0.0027676400546	0.0057088012376	0.0081596562330	-0.0003560612519	0.0001172768770	0.0020219593382	0.0001171262033	-0.0003560612519	0.0039611468623	0.0005192687181	0.0001969624435	0.0024265865203	0.0001172768770	0.0005192687181	0.0027709907606	0.0013571826664	0.0027676400546	0.0020219593382	0.0001969624435	0.0013571826664	0.0037038279238
0.0070135025886	0.0030064517287	-0.0000559408030	0.0019951685612	0.0022164720546	0.0030064517287	0.0095336284487	-0.0009840865537	0.0020011110499	0.0029957285255	-0.0000559408030	-0.0009840865537	0.0049744356572	0.0001483351458	0.0002759037464	0.0019951685612	0.0020011110499	0.0001483351458	0.0028925102586	0.0019453627095	0.0022164720546	0.0029957285255	0.0002759037464	0.0019453627095	0.0039745946884
0.0106737098024	0.0031048989328	0.0020755652217	0.0018033855069	0.0023010599446	0.0031048989328	0.0091080430554	-0.0007422985685	-0.0004210408775	0.0021105092752	0.0020755652217	-0.0007422985685	0.0071436050358	0.0005326126855	-0.0002616292916	0.0018033855069	-0.0004210408775	0.0005326126855	0.0022003822463	0.0007870037863	0.0023010599446	0.0021105092752	-0.0002616292916	0.0007870037863	0.0031368391136
0.0082990296916	0.0029555718708	-0.0001265574228	0.0013366870047	0.0020799495896	0.0029555718708	0.0084691753602	-0.0006782294071	0.0006413102975	0.0022823222281	-0.0001265574228	-0.0006782294071	0.0043494189524	-0.0001937475988	-0.0007068295908	0.0013366870047	0.0006413102975	-0.0001937475988	0.0022747722599	0.0011357533401	0.0020799495896	0.0022823222281	-0.0007068295908	0.0011357533401	0.0032188964853
0.0083545558420	0.0031678682804	0.0004853950752	0.0013150539960	0.0014834182768	0.0031678682804	0.0068245684820	-0.0003519789730	0.0003476416215	0.0014306956800	0.0004853950752	-0.0003519789730	0.0037784670155	0.0002189957256	-0.0005391140906	0.0013150539960	0.0003476416215	0.0002189957256	0.0024086177236	0.0005637408176	0.0014834182768	0.0014306956800	-0.0005391140906	0.0005637408176	0.0023874549020
0.0095110089525	0.0029789699172	-0.0003043949582	0.0015034341842	0.0024321838145	0.0029789699172	0.0072784955158	-0.0004909722376	0.0001919995467	0.0020232123231	-0.0003043949582	-0.0004909722376	0.0046270488740	0.0003977895397	0.0000352016089	0.0015034341842	0.0001919995467	0.0003977895397	0.0018056051600	0.0008726946264	0.0024321838145	0.0020232123231	0.0000352016089	0.0008726946264	0.0030861612958
0.0089096835537	0.0018623704149	0.0007959926836	0.0020324088865	0.0021105298381	0.0018623704149	0.0092884062182	0.0021057850401	0.0017008674016	0.0021124133924	0.0007959926836	0.0021057850401	0.0065040636776	0.0007101611689	0.0003213053586	0.0020324088865	0.0017008674016	0.0007101611689	0.0024877746337	0.0013480296841	0.0021105298381	0.0021124133924	0.0003213053586	0.0013480296841	0.0030729802342
0.0081622210219	0.0023167604617	-0.0001189063657	0.0013445397329	0.0016977595454	0.0023167604617	0.0069803756057	-0.0008056417332	0.0006962756455	0.0022603823260	-0.0001189063657	-0.0008056417332	0.0034909650520	-0.0003563945086	-0.0002647412145	0.0013445397329	0.0006962756455	-0.0003563945086	0.0023561887958	0.0011606917843	0.0016977595454	0.0022603823260	-0.0002647412145	0.0011606917843	0.0031498975140
0.0075131445274	0.0028582591811	0.0002459378989	0.0015738171784	0.0012875821344	0.0028582591811	0.0097498816244	0.0005453445675	0.0006511153006	0.0013191151630	0.0002459378989	0.0005453445675	0.0043535990278	0.0002854743004	-0.0003120614178	0.0015738171784	0.0006511153006	0.0002854743004	0.0026233942026	0.0011673531999	0.0012875821344	0.0013191151630	-0.0003120614178	0.0011673531999	0.0027427092256
0.0083324581764	0.0007007559694	-0.0009868115325	0.0014690902386	0.0014077752724	0.0007007559694	0.0059736327776	-0.0001182044305	0.0004340220703	0.0016209798353	-0.0009868115325	-0.0001182044305	0.0044299437121	0.0000695142384	-0.0002627517531	0.0014690902386	0.0004340220703	0.0000695142384	0.0030273087618	0.0015014503945	0.0014077752724	0.0016209798353	-0.0002627517531	0.0015014503945	0.0029325257813
0.0078796874015	0.0025869855119	-0.0002700633249	0.0011871011867	0.0009571798328	0.0025869855119	0.0079053063556	-0.0008375415966	0.0005433034761	0.0013503292440	-0.0002700633249	-0.0008375415966	0.0040020707930	-0.0004265475670	-0.0013637422707	0.0011871011867	0.0005433034761	-0.0004265475670	0.0019253798835	0.0004924316674	0.0009571798328	0.0013503292440	-0.0013637422707	0.0004924316674	0.0030956488840
0.0079229400252	0.0018498497880	-0.0006947632913	0.0008952733946	0.0021620557072	0.0018498497880	0.0062890302287	-0.0004177065672	0.0004705991128	0.0021357661852	-0.0006947632913	-0.0004177065672	0.0058756849413	0.0002208094616	-0.0014879152844	0.0008952733946	0.0004705991128	0.0002208094616	0.0017748506722	0.0005468781548	0.0021620557072	0.0021357661852	-0.0014879152844	0.0005468781548	0.0030184567180
0.0103868191294	0.0029759408716	0.0007841223608	0.0018920789904	0.0023533295521	0.0029759408716	0.0092798010659	0.0002862624980	0.0003978907781	0.0028448122314	0.0007841223608	0.0002862624980	0.0045528650951	-0.0003478129331	-0.0008909389325	0.0018920789904	0.0003978907781	-0.0003478129331	0.0023609230616	0.0013520056681	0.0023533295521	0.0028448122314	-0.0008909389325	0.0013520056681	0.0039964407691
0.0094191262744	0.0033223709907	0.0004132366290	0.0018526517410	0.0022741363827	0.0033223709907	0.0060088515891	0.0008165371789	0.0014583848887	0.0027960124520	0.0004132366290	0.0008165371789	0.0044882847438	0.0014865862023	0.0003529596526	0.0018526517410	0.0014583848887	0.0014865862023	0.0026224822766	0.0011099682955	0.0022741363827	0.0027960124520	0.0003529596526	0.0011099682955	0.0034788145675
0.0093539296036	0.0029429371836	0.0008980457297	0.0016081109259	0.0023645100095	0.0029429371836	0.0062845514904	-0.0006431139140	0.0006852698150	0.0022195436513	0.0008980457297	-0.0006431139140	0.0039343690582	0.0001060895441	-0.0003693968133	0.0016081109259	0.0006852698150	0.0001060895441	0.0019823194988	0.0011569075290	0.0023645100095	0.0022195436513	-0.0003693968133	0.0011569075290	0.0035233513593
0.0091118725519	0.0021199030420	0.0002457203837	0.0025528947537	0.0028113268581	0.0021199030420	0.0068301198171	0.0003480150159	0.0012725927342	0.0023567641813	0.0002457203837	0.0003480150159	0.0045118808856	0.0005176927227	0.0001773843179	0.0025528947537	0.0012725927342	0.0005176927227	0.0025198006109	0.0016391084218	0.0028113268581	0.0023567641813	0.0001773843179	0.0016391084218	0.0037789166200
0.0085317860268	0.0035341003152	0.0013774987663	0.0016729683419	0.0023370243031	0.0035341003152	0.0057771635644	0.0000246863108	0.0003943492346	0.0020741904487	0.0013774987663	0.0000246863108	0.0051167700368	0.0000753738994	-0.0004342818382	0.0016729683419	0.0003943492346	0.0000753738994	0.0019575772056	0.0007553559619	0.0023370243031	0.0020741904487	-0.0004342818382	0.0007553559619	0.0034665080508
0.0076172155183	0.0029464290927	-0.0006699463291	0.0015336540752	0.0014469256717	0.0029464290927	0.0079284746945	0.0000696578882	0.0007799244493	0.0016050246498	-0.0006699463291	0.0000696578882	0.0042214402975	-0.0002718184545	-0.0007161447422	0.0015336540752	0.0007799244493	-0.0002718184545	0.0022900699429	0.0013289492946	0.0014469256717	0.0016050246498	-0.0007161447422	0.0013289492946	0.0034662278059
0.0077613743894	0.0028589711904	0.0013414704494	0.0019425996919	0.0012956707830	0.0028589711904	0.0075176231037	-0.0006639490330	0.0004552612552	0.0019500695062	0.0013414704494	-0.0006639490330	0.0024650496739	-0.0001421385771	-0.0003860374781	0.0019425996919	0.0004552612552	-0.0001421385771	0.0018800798829	0.0009053853336	0.0012956707830	0.0019500695062	-0.0003860374781	0.0009053853336	0.0028903516159
0.0083429807673	0.0049522009425	0.0009049784105	0.0019584993891	0.0022055031007	0.0049522009425	0.0085114510152	0.0009481650765	0.0014780997281	0.0034528924155	0.0009049784105	0.0009481650765	0.0061873384146	0.0003169522332	-0.0004948156164	0.0019584993891	0.0014780997281	0.0003169522332	0.0018813094559	0.0011370527152	0.0022055031007	0.0034528924155	-0.0004948156164	0.0011370527152	0.0039899355857
0.0101667774492	0.0041552403143	0.0014931734612	0.0023742817885	0.0019257289753	0.0041552403143	0.0107059337551	-0.0005410939603	0.0008559334184	0.0021203320231	0.0014931734612	-0.0005410939603	0.0050081834812	0.0009154813435	-0.0002318838364	0.0023742817885	0.0008559334184	0.0009154813435	0.0026796089055	0.0014976474162	0.0019257289753	0.0021203320231	-0.0002318838364	0.0014976474162	0.0037194053820
0.0096931096160	0.0038671277715	0.0011701234145	0.0012239447364	0.0025209571763	0.0038671277715	0.0070930031667	0.0003589654663	0.0003864219265	0.0020007143676	0.0011701234145	0.0003589654663	0.0046461461943	0.0007265928061	0.0006832482510	0.0012239447364	0.0003864219265	0.0007265928061	0.0020462686672	0.0012191408649	0.0025209571763	0.0020007143676	0.0006832482510	0.0012191408649	0.0036786265454
0.0079716789740	0.0021974282950	-0.0000093437719	0.0008178873146	0.0023027429705	0.0021974282950	0.0051043972737	0.0008395564089	0.0002717312558	0.0015284955850	-0.0000093437719	0.0008395564089	0.0054045454670	0.0009272683794	0.0000344275376	0.0008178873146	0.0002717312558	0.0009272683794	0.0020671762701	0.0009953943512	0.0023027429705	0.0015284955850	0.0000344275376	0.0009953943512	0.0035964954167
0.0094711782539	0.0027273888978	-0.0004940005789	0.0010231980359	0.0008655229493	0.0027273888978	0.0078338684105	0.0000750996424	0.0011297566952	0.0023064801935	-0.0004940005789	0.0000750996424	0.0048446738185	-0.0004153663543	-0.0005730648731	0.0010231980359	0.0011297566952	-0.0004153663543	0.0020618794731	0.0008709711451	0.0008655229493	0.0023064801935	-0.0005730648731	0.0008709711451	0.0039010383870
0.0087452146522	0.0014658320414	-0.0004144643595	0.0012087643197	0.0020602162803	0.0014658320414	0.0067581793431	-0.0002181550099	0.0009095775646	0.0022055813837	-0.0004144643595	-0.0002181550099	0.0041677345437	0.0006772256422	-0.0001711785149	0.0012087643197	0.0009095775646	0.0006772256422	0.0023697427608	0.0013808297422	0.0020602162803	0.0022055813837	-0.0001711785149	0.0013808297422	0.0037944514226
0.0085305164895	0.0027603419670	0.0001440251778	0.0018512568605	0.0022275251638	0.0027603419670	0.0067914005604	-0.0001256729091	0.0013048719904	0.0022571750051	0.0001440251778	-0.0001256729091	0.0046625766338	0.0004280291400	-0.0000510493892	0.0018512568605	0.0013048719904	0.0004280291400	0.0028799504810	0.0019247555710	0.0022275251638	0.0022571750051	-0.0000510493892	0.0019247555710	0.0039359445921
0.0076917076251	0.0030000949214	0.0011411147860	0.0016308941577	0.0010142513524	0.0030000949214	0.0103338650847	0.0001080676742	0.0014332184084	0.0021144190778	0.0011411147860	0.0001080676742	0.0050051834055	0.0002968693225	-0.0003729194352	0.0016308941577	0.0014332184084	0.0002968693225	0.0031329025663	0.0012213285135	0.0010142513524	0.0021144190778	-0.0003729194352	0.0012213285135	0.0030428169807
0.0098211798826	0.0026528158502	-0.0002245986207	0.0022973854853	0.0023234553356	0.0026528158502	0.0097362630285	0.0003267028227	0.0002034921470	0.0015194673535	-0.0002245986207	0.0003267028227	0.0054578389406	0.0013452115532	0.0009831478589	0.0022973854853	0.0002034921470	0.0013452115532	0.0030996591032	0.0019072893797	0.0023234553356	0.0015194673535	0.0009831478589	0.0019072893797	0.0040208082967
0.0108440086545	0.0027144036595	-0.0009116854559	0.0020065440635	0.0031688214328	0.0027144036595	0.0078811233981	-0.0014576130462	-0.0001062325006	0.0021799066940	-0.0009116854559	-0.0014576130462	0.0051085850418	-0.0000293456777	-0.0013307457198	0.0020065440635	-0.0001062325006	-0.0000293456777	0.0017534992446	0.0008032801702	0.0031688214328	0.0021799066940	-0.0013307457198	0.0008032801702	0.0040354714684
0.0073678413598	0.0037561786966	-0.0002967709201	0.0018585746079	0.0020824134664	0.0037561786966	0.0083635659287	-0.0004158022130	0.0009084388524	0.0023013982060	-0.0002967709201	-0.0004158022130	0.0047287023041	0.0002203330185	-0.0003286520348	0.0018585746079	0.0009084388524	0.0002203330185	0.0028240729090	0.0014376206311	0.0020824134664	0.0023013982060	-0.0003286520348	0.0014376206311	0.0041632696726
0.0070264493918	0.0029934229933	0.0002987138114	0.0013225656982	0.0017815842717	0.0029934229933	0.0056022289008	-0.0011256554082	0.0006804397573	0.0023543956907	0.0002987138114	-0.0011256554082	0.0042891393893	0.0002780626781	-0.0002046998541	0.0013225656982	0.0006804397573	0.0002780626781	0.0017632426723	0.0010392859137	0.0017815842717	0.0023543956907	-0.0002046998541	0.0010392859137	0.0034781508812
0.0079803317305	0.0040905082170	0.0002015071486	0.0018458943310	0.0019351186625	0.0040905082170	0.0111040306283	0.0007992572940	0.0018171195470	0.0027754154764	0.0002015071486	0.0007992572940	0.0040636311155	0.0002045197690	-0.0009560520226	0.0018458943310	0.0018171195470	0.0002045197690	0.0021409871228	0.0008180074896	0.0019351186625	0.0027754154764	-0.0009560520226	0.0008180074896	0.0033899208714
0.0092936781341	0.0029868063761	-0.0007936370183	0.0016318959000	0.0014455162656	0.0029868063761	0.0070636811980	-0.0008099335895	0.0007240623128	0.0016016538377	-0.0007936370183	-0.0008099335895	0.0053703552772	0.0008659413406	0.0002451722435	0.0016318959000	0.0007240623128	0.0008659413406	0.0025407865989	0.0011159310959	0.0014455162656	0.0016016538377	0.0002451722435	0.0011159310959	0.0033143286194
0.0077798472118	0.0035583184050	0.0000822135230	0.0021031253538	0.0021404178338	0.0035583184050	0.0086395727311	-0.0005112513253	0.0007150183322	0.0019943153333	0.0000822135230	-0.0005112513253	0.0044748942031	0.0002620790607	0.0001486561485	0.0021031253538	0.0007150183322	0.0002620790607	0.0022179624923	0.0013329034644	0.0021404178338	0.0019943153333	0.0001486561485	0.0013329034644	0.0035779448916
0.0083805673754	0.0030746626151	-0.0002122861075	0.0010688802300	0.0019792646268	0.0030746626151	0.0073818499418	-0.0006997830303	0.0002188825174	0.0019552198364	-0.0002122861075	-0.0006997830303	0.0053362155030	0.0005411640057	-0.0004496557324	0.0010688802300	0.0002188825174	0.0005411640057	0.0019871177010	0.0008689325417	0.0019792646268	0.0019552198364	-0.0004496557324	0.0008689325417	0.0030898622636
0.0086114496108	0.0012436544219	-0.0009040020363	0.0015644137649	0.0010676725082	0.0012436544219	0.0068490970930	-0.0012489629062	-0.0009487952307	0.0008905568638	-0.0009040020363	-0.0012489629062	0.0045607566652	0.0006789299080	-0.0004768676170	0.0015644137649	-0.0009487952307	0.0006789299080	0.0031782115166	0.0010860839815	0.0010676725082	0.0008905568638	-0.0004768676170	0.0010860839815	0.0028059867697
0.0091197984264	0.0020893356228	0.0009685587944	0.0018956054494	0.0017543471729	0.0020893356228	0.0073226561160	-0.0011996554120	0.0008001625444	0.0020408933569	0.0009685587944	-0.0011996554120	0.0063306007171	-0.0000275217834	-0.0001921793727	0.0018956054494	0.0008001625444	-0.0000275217834	0.0015440936133	0.0005437852692	0.0017543471729	0.0020408933569	-0.0001921793727	0.0005437852692	0.0026371154436
0.0081114994611	0.0034670934648	0.0004675192583	0.0014990455298	0.0015432679302	0.0034670934648	0.0089112523552	0.0001583326440	0.0007296928498	0.0010940926444	0.0004675192583	0.0001583326440	0.0037419083364	-0.0002807989421	-0.0000474739270	0.0014990455298	0.0007296928498	-0.0002807989421	0.0026358735526	0.0009066255009	0.0015432679302	0.0010940926444	-0.0000474739270	0.0009066255009	0.0031835986990
0.0068735859081	0.0030015692354	-0.0007573573407	0.0011541941741	0.0018034394111	0.0030015692354	0.0084158308163	0.0005486242901	0.0006520977643	0.0023347526835	-0.0007573573407	0.0005486242901	0.0060098636904	0.0009352534358	0.0003508355283	0.0011541941741	0.0006520977643	0.0009352534358	0.0020315712311	0.0008522061160	0.0018034394111	0.0023347526835	0.0003508355283	0.0008522061160	0.0028065409682
0.0094443146420	0.0022529504938	0.0006567373586	0.0016330651391	0.0017286667128	0.0022529504938	0.0085450763102	-0.0007891625938	0.0005587789340	0.0018838390496	0.0006567373586	-0.0007891625938	0.0051161882499	0.0000428333727	-0.0006246085697	0.0016330651391	0.0005587789340	0.0000428333727	0.0022315664094	0.0007513143888	0.0017286667128	0.0018838390496	-0.0006246085697	0.0007513143888	0.0028542097304
0.0105802530793	0.0032384100918	0.0011828006363	0.0033491164527	0.0029033094481	0.0032384100918	0.0096079012272	0.0005117871483	0.0015172302112	0.0024966769459	0.0011828006363	0.0005117871483	0.0050310208480	-0.0001374836370	-0.0004292175849	0.0033491164527	0.0015172302112	-0.0001374836370	0.0032991283270	0.0014325483738	0.0029033094481	0.0024966769459	-0.0004292175849	0.0014325483738	0.0032598378411
0.0092611371973	0.0022773153924	0.0015456159145	0.0015063131988	0.0018488295419	0.0022773153924	0.0065578057592	0.0014175647365	0.0003238921473	0.0017321050844	0.0015456159145	0.0014175647365	0.0046455277458	0.0005625789877	0.0007170589605	0.0015063131988	0.0003238921473	0.0005625789877	0.0017992514815	0.0009609392523	0.0018488295419	0.0017321050844	0.0007170589605	0.0009609392523	0.0035696358440
0.0085416846500	0.0017827815648	0.0004828140334	0.0013821496496	0.0018442532780	0.0017827815648	0.0117890359108	-0.0001189200545	0.0004487434409	0.0022021958170	0.0004828140334	-0.0001189200545	0.0038464971946	0.0005201245560	-0.0001382885344	0.0013821496496	0.0004487434409	0.0005201245560	0.0018036331734	0.0010136801901	0.0018442532780	0.0022021958170	-0.0001382885344	0.0010136801901	0.0038973249232
0.0072027446802	0.0015536447350	0.0012265869241	0.0016784093023	0.0017428014736	0.0015536447350	0.0068628846764	0.0004199790996	0.0011378853945	0.0022640216118	0.0012265869241	0.0004199790996	0.0048012238781	0.0005984493998	0.0002143651359	0.0016784093023	0.0011378853945	0.0005984493998	0.0024261580124	0.0013069816242	0.0017428014736	0.0022640216118	0.0002143651359	0.0013069816242	0.0040360473268
0.0087349937373	0.0013734812193	0.0008241759663	0.0017601322307	0.0016167465532	0.0013734812193	0.0044905559407	-0.0004243668986	0.0002967412079	0.0009645644633	0.0008241759663	-0.0004243668986	0.0052245343390	0.0006666769042	-0.0006072378100	0.0017601322307	0.0002967412079	0.0006666769042	0.0021556821967	0.0012381136939	0.0016167465532	0.0009645644633	-0.0006072378100	0.0012381136939	0.0029903050320
0.0104243317525	0.0028667108266	-0.0000599050518	0.0008066091256	0.0015449657878	0.0028667108266	0.0074418923488	-0.0004617207684	0.0010292754208	0.0029130234710	-0.0000599050518	-0.0004617207684	0.0048562978324	0.0002129991679	0.0001047048907	0.0008066091256	0.0010292754208	0.0002129991679	0.0018856817539	0.0010471605843	0.0015449657878	0.0029130234710	0.0001047048907	0.0010471605843	0.0039931779218
0.0095248286362	0.0043790141029	0.0005657822517	0.0012392611117	0.0020982420461	0.0043790141029	0.0094775497870	0.0009956126796	-0.0000876216175	0.0017299594586	0.0005657822517	0.0009956126796	0.0060788126084	0.0005024426973	0.0004520770976	0.0012392611117	-0.0000876216175	0.0005024426973	0.0020262305296	0.0008690761620	0.0020982420461	0.0017299594586	0.0004520770976	0.0008690761620	0.0029668654093
0.0072374584619	0.0018267435597	-0.0009005959268	0.0010957413072	0.0011432196566	0.0018267435597	0.0069346430175	-0.0004512647696	0.0007015241010	0.0010557132326	-0.0009005959268	-0.0004512647696	0.0054908159249	0.0000380482480	-0.0005841307672	0.0010957413072	0.0007015241010	0.0000380482480	0.0019387052518	0.0010007033441	0.0011432196566	0.0010557132326	-0.0005841307672	0.0010007033441	0.0034150574532
0.0086423795015	0.0017895051309	0.0009309699054	0.0020211533047	0.0018479078051	0.0017895051309	0.0052686312675	0.0004074722855	0.0009340977221	0.0019443688867	0.0009309699054	0.0004074722855	0.0047975109985	0.0003566723347	-0.0002179065593	0.0020211533047	0.0009340977221	0.0003566723347	0.0029081451695	0.0011194539436	0.0018479078051	0.0019443688867	-0.0002179065593	0.0011194539436	0.0030283858952
0.0089247008697	0.0020960878890	-0.0005070689081	0.0012673482337	0.0012764262016	0.0020960878890	0.0068129473584	-0.0004707318335	0.0000438768644	0.0024112929899	-0.0005070689081	-0.0004707318335	0.0039334184460	0.0005849501191	-0.0003586518460	0.0012673482337	0.0000438768644	0.0005849501191	0.0028974156377	0.0014347662030	0.0012764262016	0.0024112929899	-0.0003586518460	0.0014347662030	0.0043462140742
0.0090073063709	0.0031739163857	0.0011517215263	0.0014916308939	0.0017752926419	0.0031739163857	0.0063979274040	-0.0002892251108	0.0000281560259	0.0019104120620	0.0011517215263	-0.0002892251108	0.0042637260077	0.0000505907549	-0.0008776751848	0.0014916308939	0.0000281560259	0.0000505907549	0.0021684366687	0.0007141288240	0.0017752926419	0.0019104120620	-0.0008776751848	0.0007141288240	0.0029140880974
0.0074411992223	0.0019600201570	0.0001100131930	0.0005160069399	0.0013255287276	0.0019600201570	0.0080836190837	0.0002399362707	0.0005918913584	0.0012237921041	0.0001100131930	0.0002399362707	0.0037477264026	-0.0001111675206	-0.0010358848972	0.0005160069399	0.0005918913584	-0.0001111675206	0.0020496184386	0.0007062624220	0.0013255287276	0.0012237921041	-0.0010358848972	0.0007062624220	0.0031116662263
0.0097414547283	0.0018137393859	0.0005088504710	0.0025806989416	0.0021738069672	0.0018137393859	0.0067338681387	-0.0005716755664	0.0005177487070	0.0018174381427	0.0005088504710	-0.0005716755664	0.0037551230510	0.0002422933986	-0.0000049894539	0.0025806989416	0.0005177487070	0.0002422933986	0.0030213960714	0.0013052774486	0.0021738069672	0.0018174381427	-0.0000049894539	0.0013052774486	0.0037609409419
0.0103127994729	0.0019921278787	0.0001193557633	0.0013094791457	0.0018463186490	0.0019921278787	0.0067120106647	-0.0001308541426	0.0012374099627	0.0019656559964	0.0001193557633	-0.0001308541426	0.0042920069575	0.0002469256394	-0.0005307084721	0.0013094791457	0.0012374099627	0.0002469256394	0.0016878635460	0.0008010795476	0.0018463186490	0.0019656559964	-0.0005307084721	0.0008010795476	0.0033530543984
0.0082892864240	0.0035621090305	-0.0006664798195	0.0018006787881	0.0024791570610	0.0035621090305	0.0127157533883	-0.0004180170089	0.0011882805963	0.0032568898737	-0.0006664798195	-0.0004180170089	0.0048024959482	0.0000409102071	-0.0004874977152	0.0018006787881	0.0011882805963	0.0000409102071	0.0026808938169	0.0015948808879	0.0024791570610	0.0032568898737	-0.0004874977152	0.0015948808879	0.0035049106052
0.0077003651259	0.0024057320774	0.0004559299194	0.0015275264022	0.0010188992736	0.0024057320774	0.0082825057136	0.0013325036804	0.0014313316191	0.0031361084473	0.0004559299194	0.0013325036804	0.0047880680942	-0.0001455093365	0.0000569780097	0.0015275264022	0.0014313316191	-0.0001455093365	0.0021912508805	0.0013241997582	0.0010188992736	0.0031361084473	0.0000569780097	0.0013241997582	0.0039343163742
0.0089341336256	0.0027981391374	0.0004876156477	0.0012856214357	0.0014429596287	0.0027981391374	0.0068916862138	-0.0008887534609	0.0003372534126	0.0012399822923	0.0004876156477	-0.0008887534609	0.0048976487875	0.0004598421503	-0.0005480712241	0.0012856214357	0.0003372534126	0.0004598421503	0.0021106465113	0.0012802563720	0.0014429596287	0.0012399822923	-0.0005480712241	0.0012802563720	0.0029621829454
0.0106322046126	0.0040786186701	0.0002541336173	0.0026364188223	0.0024031100712	0.0040786186701	0.0087415489980	0.0001218929335	0.0001345993400	0.0016011738890	0.0002541336173	0.0001218929335	0.0039544170300	0.0002778022510	0.0002825105294	0.0026364188223	0.0001345993400	0.0002778022510	0.0025654960252	0.0012965733805	0.0024031100712	0.0016011738890	0.0002825105294	0.0012965733805	0.0032772757847
0.0117096843618	0.0059753895596	0.0003784527106	0.0015279715186	0.0032743776339	0.0059753895596	0.0109038963917	0.0013064773161	0.0011711033120	0.0031683043648	0.0003784527106	0.0013064773161	0.0039256390850	-0.0002596031347	-0.0004571362723	0.0015279715186	0.0011711033120	-0.0002596031347	0.0015031406995	0.0006079218778	0.0032743776339	0.0031683043648	-0.0004571362723	0.0006079218778	0.0034895107390
0.0090286064727	0.0025161676877	-0.0002981742630	0.0016542346620	0.0020507283911	0.0025161676877	0.0060820776493	0.0000904029927	0.0005865574308	0.0015032132948	-0.0002981742630	0.0000904029927	0.0067438966581	0.0011379097615	0.0000671086652	0.0016542346620	0.0005865574308	0.0011379097615	0.0027721316080	0.0012879596168	0.0020507283911	0.0015032132948	0.0000671086652	0.0012879596168	0.0033259468630
0.0090603134064	0.0036898218683	0.0001343712160	0.0011147246172	0.0023584874782	0.0036898218683	0.0101097608818	0.0007356674542	0.0011738924719	0.0024812963961	0.0001343712160	0.0007356674542	0.0048485793421	0.0002825571864	-0.0002686616399	0.0011147246172	0.0011738924719	0.0002825571864	0.0028785325188	0.0011612737960	0.0023584874782	0.0024812963961	-0.0002686616399	0.0011612737960	0.0036421553714
0.0108142085187	0.0034903806870	-0.0000317922575	0.0021348413922	0.0017596202190	0.0034903806870	0.0069971547554	0.0002200920434	0.0000190226661	0.0016726434055	-0.0000317922575	0.0002200920434	0.0056867428373	0.0004609642048	0.0001965510653	0.0021348413922	0.0000190226661	0.0004609642048	0.0023023744758	0.0008927186039	0.0017596202190	0.0016726434055	0.0001965510653	0.0008927186039	0.0032927778503
0.0073693137606	0.0025757788791	-0.0009773020639	0.0004126939450	0.0006155310461	0.0025757788791	0.0080768576852	-0.0000840748416	-0.0004170158024	0.0017512213915	-0.0009773020639	-0.0000840748416	0.0041110407856	-0.0000054545263	-0.0004574725132	0.0004126939450	-0.0004170158024	-0.0000054545263	0.0018268059391	0.0005228934510	0.0006155310461	0.0017512213915	-0.0004574725132	0.0005228934510	0.0034747592860
0.0080443052594	0.0031959559092	0.0002152936456	0.0014749332695	0.0019994425977	0.0031959559092	0.0078095629771	0.0003044882325	-0.0001147159910	0.0014729838857	0.0002152936456	0.0003044882325	0.0054970037992	0.0001917315420	0.0000601799925	0.0014749332695	-0.0001147159910	0.0001917315420	0.0019774641387	0.0010662565644	0.0019994425977	0.0014729838857	0.0000601799925	0.0010662565644	0.0039756005005
0.0086517106331	0.0026773762817	-0.0002843116467	0.0015382357643	0.0016377568690	0.0026773762817	0.0094111908902	0.0001420115207	0.0001646280441	0.0004649553456	-0.0002843116467	0.0001420115207	0.0051959339504	0.0008319305381	0.0005076709777	0.0015382357643	0.0001646280441	0.0008319305381	0.0025191411311	0.0015821739630	0.0016377568690	0.0004649553456	0.0005076709777	0.0015821739630	0.0037409507492
0.0090307983822	0.0033152932133	0.0000594700304	0.0019624940566	0.0019888481388	0.0033152932133	0.0077834115511	-0.0007192340527	0.0000181842556	0.0020824239481	0.0000594700304	-0.0007192340527	0.0044414126925	0.0009141471083	0.0002836701545	0.0019624940566	0.0000181842556	0.0009141471083	0.0026746353855	0.0015031834345	0.0019888481388	0.0020824239481	0.0002836701545	0.0015031834345	0.0035369172662
0.0088901476360	0.0035480391767	0.0008161828467	0.0011191399997	0.0015167389830	0.0035480391767	0.0072327121201	-0.0005931822897	-0.0000868893007	0.0012988791277	0.0008161828467	-0.0005931822897	0.0045477154383	-0.0002659004977	-0.0001151511215	0.0011191399997	-0.0000868893007	-0.0002659004977	0.0022787417893	0.0012599545732	0.0015167389830	0.0012988791277	-0.0001151511215	0.0012599545732	0.0038127586883
0.0080374939320	0.0038255548622	-0.0000187946360	0.0021445618480	0.0022082112161	0.0038255548622	0.0073054238424	0.0006066946823	0.0018800416479	0.0025518646123	-0.0000187946360	0.0006066946823	0.0071583696112	0.0018735946039	0.0008132007223	0.0021445618480	0.0018800416479	0.0018735946039	0.0032479954497	0.0020376351568	0.0022082112161	0.0025518646123	0.0008132007223	0.0020376351568	0.0038620540349
0.0094104857575	0.0035599227410	0.0004527582725	0.0027522571041	0.0031853385134	0.0035599227410	0.0087442636330	0.0013871724279	0.0022227477210	0.0034139441493	0.0004527582725	0.0013871724279	0.0065308419893	0.0012076928547	0.0005516231479	0.0027522571041	0.0022227477210	0.0012076928547	0.0037579646416	0.0024368200898	0.0031853385134	0.0034139441493	0.0005516231479	0.0024368200898	0.0045246361109
0.0096247167258	0.0034814002531	0.0002645096513	0.0031419536034	0.0029907690547	0.0034814002531	0.0082089187287	0.0000160441754	0.0011953173162	0.0023284881540	0.0002645096513	0.0000160441754	0.0063054609312	0.0003128788969	-0.0001056038671	0.0031419536034	0.0011953173162	0.0003128788969	0.0027181052538	0.0014336760010	0.0029907690547	0.0023284881540	-0.0001056038671	0.0014336760010	0.0033864242754
0.0074147749155	0.0019458990460	0.0001396438025	0.0004641560352	0.0016311804286	0.0019458990460	0.0042885665260	-0.0005217121800	-0.0000776374691	0.0020728377579	0.0001396438025	-0.0005217121800	0.0046318554154	0.0003393260554	-0.0003409171435	0.0004641560352	-0.0000776374691	0.0003393260554	0.0030548731875	0.0016827038777	0.0016311804286	0.0020728377579	-0.0003409171435	0.0016827038777	0.0044569763316
0.0100793588239	0.0036071825507	-0.0001669770323	0.0008657878600	0.0022080996546	0.0036071825507	0.0075346101410	-0.0003284481991	0.0000019303081	0.0012253033130	-0.0001669770323	-0.0003284481991	0.0042016185222	-0.0001790911252	-0.0003774001327	0.0008657878600	0.0000019303081	-0.0001790911252	0.0020290512559	0.0008571244095	0.0022080996546	0.0012253033130	-0.0003774001327	0.0008571244095	0.0034449289513
0.0091341383782	0.0024286675629	-0.0002450795648	0.0012585173970	0.0027579553447	0.0024286675629	0.0099065941911	0.0002672284661	0.0002086427950	0.0028948835050	-0.0002450795648	0.0002672284661	0.0040502530290	-0.0002376866176	-0.0006675407168	0.0012585173970	0.0002086427950	-0.0002376866176	0.0024766908144	0.0008095526817	0.0027579553447	0.0028948835050	-0.0006675407168	0.0008095526817	0.0039162956229
0.0070925548250	0.0020557417999	0.0004732836636	0.0010298848013	0.0021294128548	0.0020557417999	0.0071898421238	0.0003370812487	-0.0000236164392	0.0023081304564	0.0004732836636	0.0003370812487	0.0041628215975	0.0000548086958	0.0000560169888	0.0010298848013	-0.0000236164392	0.0000548086958	0.0014272928928	0.0006113330391	0.0021294128548	0.0023081304564	0.0000560169888	0.0006113330391	0.0040805788520
0.0094158552992	0.0020874048933	0.0001712157880	0.0017526226626	0.0021017227660	0.0020874048933	0.0082527136885	-0.0004990345092	0.0004156772752	0.0020233139089	0.0001712157880	-0.0004990345092	0.0039327515352	-0.0007150329998	-0.0007586243281	0.0017526226626	0.0004156772752	-0.0007150329998	0.0017043723496	0.0005110966044	0.0021017227660	0.0020233139089	-0.0007586243281	0.0005110966044	0.0026864296636
0.0082492283259	0.0022230236538	0.0001612271962	0.0020017111963	0.0021906158713	0.0022230236538	0.0077309121111	-0.0002873701550	0.0005300347873	0.0020716241391	0.0001612271962	-0.0002873701550	0.0051372085119	0.0010320337318	-0.0002587050440	0.0020017111963	0.0005300347873	0.0010320337318	0.0025403128505	0.0011385136386	0.0021906158713	0.0020716241391	-0.0002587050440	0.0011385136386	0.0040271329265
0.0091273573686	0.0043064387372	0.0005981688799	0.0018209504117	0.0024787785128	0.0043064387372	0.0107943227041	0.0004422986793	0.0006834496606	0.0033033971810	0.0005981688799	0.0004422986793	0.0042095093389	0.0002678394201	-0.0003714247807	0.0018209504117	0.0006834496606	0.0002678394201	0.0016600902439	0.0005416423147	0.0024787785128	0.0033033971810	-0.0003714247807	0.0005416423147	0.0036904022270
0.0081211339746	0.0033359009445	0.0012972269267	0.0034621399444	0.0028704943190	0.0033359009445	0.0093813425428	0.0023414028323	0.0029148573996	0.0036987472412	0.0012972269267	0.0023414028323	0.0062457754977	0.0026986219687	0.0018506788275	0.0034621399444	0.0029148573996	0.0026986219687	0.0043563632137	0.0026719508401	0.0028704943190	0.0036987472412	0.0018506788275	0.0026719508401	0.0048389776950
0.0070588982225	0.0021311226717	-0.0005608608598	0.0001152940691	0.0016497008611	0.0021311226717	0.0066596190608	-0.0000646151909	-0.0002371059058	0.0022977591077	-0.0005608608598	-0.0000646151909	0.0047237046643	0.0003858881982	-0.0002337621108	0.0001152940691	-0.0002371059058	0.0003858881982	0.0018700782224	0.0007190368411	0.0016497008611	0.0022977591077	-0.0002337621108	0.0007190368411	0.0031647772337
0.0070320674678	0.0033893975124	0.0000045697188	0.0018327566530	0.0017309796434	0.0033893975124	0.0092027623545	-0.0011205242430	-0.0005680866312	0.0012347661847	0.0000045697188	-0.0011205242430	0.0042954695218	0.0003036303090	0.0001443685917	0.0018327566530	-0.0005680866312	0.0003036303090	0.0021027872008	0.0010415321603	0.0017309796434	0.0012347661847	0.0001443685917	0.0010415321603	0.0031210190163
0.0065062458873	0.0018630497683	0.0000134557294	0.0007920378346	0.0014155061085	0.0018630497683	0.0065846986139	-0.0000972262103	0.0004580959816	0.0017035152684	0.0000134557294	-0.0000972262103	0.0041871281457	0.0005980457244	-0.0004469906394	0.0007920378346	0.0004580959816	0.0005980457244	0.0029377236552	0.0010591584400	0.0014155061085	0.0017035152684	-0.0004469906394	0.0010591584400	0.0030044494968
0.0085324895340	0.0029505625096	-0.0007367677796	0.0012955614204	0.0021125342241	0.0029505625096	0.0094056703010	-0.0005778976340	0.0008098663495	0.0017760543501	-0.0007367677796	-0.0005778976340	0.0052366993686	-0.0002292399300	-0.0000233854124	0.0012955614204	0.0008098663495	-0.0002292399300	0.0023575266441	0.0012987405996	0.0021125342241	0.0017760543501	-0.0000233854124	0.0012987405996	0.0035610798861
0.0093260758697	0.0027221254810	0.0003251560126	0.0021035364327	0.0031580820897	0.0027221254810	0.0061860328432	0.0007990630578	0.0011070542451	0.0021811066057	0.0003251560126	0.0007990630578	0.0042042539681	0.0005180994230	0.0000250837710	0.0021035364327	0.0011070542451	0.0005180994230	0.0029644512187	0.0019160426931	0.0031580820897	0.0021811066057	0.0000250837710	0.0019160426931	0.0043153542436
0.0073227710006	0.0020923041642	0.0004589210418	0.0016183088027	0.0018725089758	0.0020923041642	0.0090524385832	-0.0003919232091	0.0001986785993	0.0024673415894	0.0004589210418	-0.0003919232091	0.0045180580026	-0.0000467320550	-0.0001555806654	0.0016183088027	0.0001986785993	-0.0000467320550	0.0026598616787	0.0009552463895	0.0018725089758	0.0024673415894	-0.0001555806654	0.0009552463895	0.0030530567657
0.0084730619720	0.0012235991935	0.0001419764671	0.0029154128603	0.0030448466625	0.0012235991935	0.0068162988509	-0.0010192753228	-0.0003656094042	0.0014483106554	0.0001419764671	-0.0010192753228	0.0049214798577	0.0005598481334	0.0000753531961	0.0029154128603	-0.0003656094042	0.0005598481334	0.0025706235869	0.0012030402914	0.0030448466625	0.0014483106554	0.0000753531961	0.0012030402914	0.0040545528602
0.0077046744195	0.0043826100960	0.0008869030856	0.0010458701958	0.0020069867130	0.0043826100960	0.0088059785032	-0.0000908326064	0.0002802348845	0.0031999275484	0.0008869030856	-0.0000908326064	0.0038557111953	0.0000078476853	-0.0001579973555	0.0010458701958	0.0002802348845	0.0000078476853	0.0021030821561	0.0008905794940	0.0020069867130	0.0031999275484	-0.0001579973555	0.0008905794940	0.0032039545703
0.0092885719924	0.0021494934707	0.0002315630255	0.0021573004357	0.0023978023592	0.0021494934707	0.0099254771180	0.0009902874926	0.0017322293817	0.0031220991191	0.0002315630255	0.0009902874926	0.0064062439619	0.0013821236782	0.0006799104634	0.0021573004357	0.0017322293817	0.0013821236782	0.0025120363661	0.0015413179739	0.0023978023592	0.0031220991191	0.0006799104634	0.0015413179739	0.0037317539687
0.0084195977682	0.0024671084605	-0.0002022872978	0.0017754037451	0.0013687721910	0.0024671084605	0.0072089293744	0.0001665440404	0.0010244379823	0.0018345465912	-0.0002022872978	0.0001665440404	0.0049928230800	-0.0000017667944	-0.0004206737174	0.0017754037451	0.0010244379823	-0.0000017667944	0.0016841758468	0.0005826724052	0.0013687721910	0.0018345465912	-0.0004206737174	0.0005826724052	0.0030532638248
0.0088734191198	0.0032454132189	-0.0006630143419	0.0024502732105	0.0028501854590	0.0032454132189	0.0083128591529	0.0003565244072	0.0008536546524	0.0025816805155	-0.0006630143419	0.0003565244072	0.0064121156016	0.0010625349897	0.0001118888754	0.0024502732105	0.0008536546524	0.0010625349897	0.0027912474600	0.0017029015906	0.0028501854590	0.0025816805155	0.0001118888754	0.0017029015906	0.0049727228841
0.0075598231056	0.0024459874418	0.0001824199439	0.0018197966905	0.0021996970437	0.0024459874418	0.0073335040023	-0.0006611951915	0.0010348456468	0.0026577212172	0.0001824199439	-0.0006611951915	0.0051111883963	0.0008011243314	-0.0000797841607	0.0018197966905	0.0010348456468	0.0008011243314	0.0020685147375	0.0010971129368	0.0021996970437	0.0026577212172	-0.0000797841607	0.0010971129368	0.0034924422296
0.0081073426040	0.0021680572305	-0.0000724857137	0.0013411627795	0.0015698929516	0.0021680572305	0.0066923637727	-0.0001849743673	0.0007635299270	0.0021365268850	-0.0000724857137	-0.0001849743673	0.0035217759408	0.0001326719319	-0.0000373544336	0.0013411627795	0.0007635299270	0.0001326719319	0.0023287181047	0.0012430228534	0.0015698929516	0.0021365268850	-0.0000373544336	0.0012430228534	0.0037909013249
0.0081840406306	0.0027677130989	-0.0000747087426	0.0014197246960	0.0022293310639	0.0027677130989	0.0066124139259	-0.0008062025770	-0.0001762588670	0.0006506207168	-0.0000747087426	-0.0008062025770	0.0046762439440	0.0005095350981	-0.0001335463772	0.0014197246960	-0.0001762588670	0.0005095350981	0.0020773958900	0.0012744501547	0.0022293310639	0.0006506207168	-0.0001335463772	0.0012744501547	0.0035640970032
0.0086768285087	0.0023012727967	-0.0004523726387	0.0010327665356	0.0016741352843	0.0023012727967	0.0096454979590	0.0013734352921	0.0010640260793	0.0018880227740	-0.0004523726387	0.0013734352921	0.0044585298763	0.0007075062245	0.0003147981134	0.0010327665356	0.0010640260793	0.0007075062245	0.0030117459597	0.0012489266331	0.0016741352843	0.0018880227740	0.0003147981134	0.0012489266331	0.0036831218443
0.0114477192608	0.0030558021506	-0.0007276625345	0.0013608272983	0.0022205905339	0.0030558021506	0.0055767653691	-0.0000734919888	-0.0003505821133	0.0022089598363	-0.0007276625345	-0.0000734919888	0.0037047370068	0.0005849954718	-0.0004700600580	0.0013608272983	-0.0003505821133	0.0005849954718	0.0027318714375	0.0008969228770	0.0022205905339	0.0022089598363	-0.0004700600580	0.0008969228770	0.0030993806428
0.0082920532209	0.0016794180481	0.0007841504164	0.0017084409656	0.0019284923066	0.0016794180481	0.0080703823418	0.0006870239424	0.0012587904207	0.0020612449108	0.0007841504164	0.0006870239424	0.0058288808490	0.0006926668335	0.0003999555171	0.0017084409656	0.0012587904207	0.0006926668335	0.0031664880990	0.0019783927398	0.0019284923066	0.0020612449108	0.0003999555171	0.0019783927398	0.0037503005201
0.0094915017153	0.0025064314222	0.0000397000321	0.0015637833261	0.0015331818395	0.0025064314222	0.0079468187192	-0.0001178050522	0.0002249022059	0.0009456431483	0.0000397000321	-0.0001178050522	0.0057967114504	0.0001161497515	-0.0008562879962	0.0015637833261	0.0002249022059	0.0001161497515	0.0023820228841	0.0014891804778	0.0015331818395	0.0009456431483	-0.0008562879962	0.0014891804778	0.0037103203567
0.0088109307204	0.0034090295406	0.0001701581143	0.0009103406267	0.0016362431976	0.0034090295406	0.0113979537580	-0.0003910395091	0.0000849171870	0.0020766023996	0.0001701581143	-0.0003910395091	0.0048655300244	0.0006992319988	-0.0006662145571	0.0009103406267	0.0000849171870	0.0006992319988	0.0029402906369	0.0009003750836	0.0016362431976	0.0020766023996	-0.0006662145571	0.0009003750836	0.0033388124036
0.0091149130902	0.0033871746897	-0.0000966698431	0.0015982195065	0.0018986603542	0.0033871746897	0.0086903846492	-0.0005589929557	0.0002452276284	0.0021899175430	-0.0000966698431	-0.0005589929557	0.0053459947904	0.0008460909666	-0.0002860101339	0.0015982195065	0.0002452276284	0.0008460909666	0.0024310012771	0.0010870334103	0.0018986603542	0.0021899175430	-0.0002860101339	0.0010870334103	0.0032282942056
0.0096523044243	0.0037229146908	0.0010151285525	0.0021758013991	0.0017637187366	0.0037229146908	0.0068279027829	0.0004384311600	0.0015837607736	0.0016224182220	0.0010151285525	0.0004384311600	0.0041729014812	0.0001896531857	-0.0002856544887	0.0021758013991	0.0015837607736	0.0001896531857	0.0023935209562	0.0013653679888	0.0017637187366	0.0016224182220	-0.0002856544887	0.0013653679888	0.0029718596315
0.0101058435593	0.0041308522629	0.0002122050492	0.0025226351799	0.0024177644119	0.0041308522629	0.0079804710161	0.0002135651103	0.0013460436742	0.0024969367207	0.0002122050492	0.0002135651103	0.0055013891498	0.0009792762835	-0.0002667895087	0.0025226351799	0.0013460436742	0.0009792762835	0.0027066918726	0.0016272816629	0.0024177644119	0.0024969367207	-0.0002667895087	0.0016272816629	0.0035690797672
0.0066963894897	0.0037496558699	0.0011607833077	0.0020050998588	0.0028687658540	0.0037496558699	0.0094136183899	0.0015579920523	0.0011520201024	0.0024031329247	0.0011607833077	0.0015579920523	0.0049406236299	0.0007263229663	0.0004644270479	0.0020050998588	0.0011520201024	0.0007263229663	0.0025539164763	0.0011282601564	0.0028687658540	0.0024031329247	0.0004644270479	0.0011282601564	0.0036657906545
0.0098958317738	0.0045400716342	0.0007615525437	0.0021141777818	0.0030368958692	0.0045400716342	0.0076746898519	0.0004196101168	0.0011481470604	0.0025486248919	0.0007615525437	0.0004196101168	0.0050878946630	0.0015322568595	0.0010181899252	0.0021141777818	0.0011481470604	0.0015322568595	0.0037597164082	0.0020090662727	0.0030368958692	0.0025486248919	0.0010181899252	0.0020090662727	0.0042457560515
0.0097605043558	0.0039948802487	0.0010323167729	0.0021992155087	0.0024496347835	0.0039948802487	0.0075231590225	-0.0003439780348	0.0010134678902	0.0025510460984	0.0010323167729	-0.0003439780348	0.0042546789446	0.0006399115003	-0.0006356953527	0.0021992155087	0.0010134678902	0.0006399115003	0.0028977560232	0.0015205073372	0.0024496347835	0.0025510460984	-0.0006356953527	0.0015205073372	0.0038557909597
0.0084182888733	0.0027375425251	-0.0010786901810	0.0017111573683	0.0019947613892	0.0027375425251	0.0067797564078	-0.0001183153900	0.0013685028242	0.0021231220253	-0.0010786901810	-0.0001183153900	0.0050560173003	0.0002011219167	-0.0002025481878	0.0017111573683	0.0013685028242	0.0002011219167	0.0024260196675	0.0010669264971	0.0019947613892	0.0021231220253	-0.0002025481878	0.0010669264971	0.0030919659025
0.0074946647645	0.0021579643959	0.0002953017908	0.0015924413873	0.0014824169730	0.0021579643959	0.0076640199652	-0.0000609913345	-0.0001727421272	0.0010853379373	0.0002953017908	-0.0000609913345	0.0043094826352	0.0007440823030	-0.0000313060946	0.0015924413873	-0.0001727421272	0.0007440823030	0.0021954241596	0.0011367590384	0.0014824169730	0.0010853379373	-0.0000313060946	0.0011367590384	0.0032102676545
0.0093271934251	0.0021997835200	0.0006619940777	0.0016867114953	0.0009681989231	0.0021997835200	0.0082672429335	0.0009233367400	0.0009185577148	0.0022419049099	0.0006619940777	0.0009233367400	0.0050056673975	0.0000891394341	-0.0005357342732	0.0016867114953	0.0009185577148	0.0000891394341	0.0020165650657	0.0010548996796	0.0009681989231	0.0022419049099	-0.0005357342732	0.0010548996796	0.0038186884877
0.0088263127966	0.0026230723005	0.0009191054466	0.0021732789556	0.0011771840169	0.0026230723005	0.0065965295294	-0.0011593544674	0.0006720550724	0.0012516762512	0.0009191054466	-0.0011593544674	0.0059974400614	0.0003740992355	-0.0006614044458	0.0021732789556	0.0006720550724	0.0003740992355	0.0021551109864	0.0004445458888	0.0011771840169	0.0012516762512	-0.0006614044458	0.0004445458888	0.0030389923705
0.0071157589410	0.0025726275274	0.0001412005076	0.0003969920367	0.0014502278271	0.0025726275274	0.0069982429982	-0.0003002618239	0.0002612071814	0.0013118861174	0.0001412005076	-0.0003002618239	0.0056964062545	0.0007489163335	0.0000546036181	0.0003969920367	0.0002612071814	0.0007489163335	0.0023006250936	0.0010291952639	0.0014502278271	0.0013118861174	0.0000546036181	0.0010291952639	0.0029792230360
0.0101200104484	0.0043918853162	-0.0007336923074	0.0017729420272	0.0029303915959	0.0043918853162	0.0081411323314	-0.0008541323157	0.0001198241309	0.0022071660832	-0.0007336923074	-0.0008541323157	0.0042762823625	0.0001825652059	-0.0004214645665	0.0017729420272	0.0001198241309	0.0001825652059	0.0023803293576	0.0010826313969	0.0029303915959	0.0022071660832	-0.0004214645665	0.0010826313969	0.0038859240727
0.0083537907317	0.0034978037421	-0.0001644656483	0.0010040033586	0.0008404387153	0.0034978037421	0.0081328606377	-0.0005262441538	-0.0004785147945	0.0012004539510	-0.0001644656483	-0.0005262441538	0.0049839282908	0.0003051048852	-0.0004470551938	0.0010040033586	-0.0004785147945	0.0003051048852	0.0021525888199	0.0007541616204	0.0008404387153	0.0012004539510	-0.0004470551938	0.0007541616204	0.0026432761948
0.0095365689903	0.0030128465841	-0.0006039637582	0.0022833974028	0.0026639427046	0.0030128465841	0.0075424309265	0.0002206906464	0.0015311086032	0.0022352951955	-0.0006039637582	0.0002206906464	0.0044660411319	0.0002422232097	-0.0005272614527	0.0022833974028	0.0015311086032	0.0002422232097	0.0022806391741	0.0009013268692	0.0026639427046	0.0022352951955	-0.0005272614527	0.0009013268692	0.0032777992296
0.0079524525475	0.0026177566271	-0.0000988308749	0.0020079019304	0.0030223197447	0.0026177566271	0.0119985198109	0.0009747847870	0.0019653232737	0.0045570780883	-0.0000988308749	0.0009747847870	0.0045048803470	0.0003866343223	0.0003953305994	0.0020079019304	0.0019653232737	0.0003866343223	0.0026382293937	0.0019512373218	0.0030223197447	0.0045570780883	0.0003953305994	0.0019512373218	0.0054399090287
0.0085709652914	0.0024986035587	0.0006647247395	0.0014209754543	0.0020674785267	0.0024986035587	0.0083454081298	0.0003362704178	0.0005081830496	0.0026634511598	0.0006647247395	0.0003362704178	0.0049892569954	0.0010610988744	0.0002450167469	0.0014209754543	0.0005081830496	0.0010610988744	0.0022686652746	0.0008938812380	0.0020674785267	0.0026634511598	0.0002450167469	0.0008938812380	0.0036160605791
0.0095036216480	0.0031219213711	0.0000098282539	0.0008991022601	0.0013157211384	0.0031219213711	0.0070122428525	-0.0002901372260	0.0005931811617	0.0022082076595	0.0000098282539	-0.0002901372260	0.0046242056831	0.0006248566349	0.0003446929814	0.0008991022601	0.0005931811617	0.0006248566349	0.0017030263646	0.0006184598986	0.0013157211384	0.0022082076595	0.0003446929814	0.0006184598986	0.0031488634941
0.0088536620420	0.0030103919162	-0.0009190559539	0.0009424182406	0.0020866812890	0.0030103919162	0.0098813249355	0.0004252167567	0.0010255124459	0.0022588567930	-0.0009190559539	0.0004252167567	0.0045679434285	0.0000593419114	-0.0008881264247	0.0009424182406	0.0010255124459	0.0000593419114	0.0027570979701	0.0012089513546	0.0020866812890	0.0022588567930	-0.0008881264247	0.0012089513546	0.0038395624344
0.0078272110797	0.0022810800281	0.0004242427839	0.0023711037872	0.0018985607308	0.0022810800281	0.0068638227026	0.0001366853259	0.0010546298825	0.0021620829244	0.0004242427839	0.0001366853259	0.0045105658325	0.0000353879508	-0.0004733622822	0.0023711037872	0.0010546298825	0.0000353879508	0.0022795334024	0.0010728241787	0.0018985607308	0.0021620829244	-0.0004733622822	0.0010728241787	0.0036679667265
0.0087848397514	0.0028056653828	-0.0010749325020	0.0011271937139	0.0015937281844	0.0028056653828	0.0075187286566	0.0000919899259	-0.0001190750968	0.0027406192408	-0.0010749325020	0.0000919899259	0.0063658591479	0.0007782214407	-0.0001499493149	0.0011271937139	-0.0001190750968	0.0007782214407	0.0021267403802	0.0010119666935	0.0015937281844	0.0027406192408	-0.0001499493149	0.0010119666935	0.0038692760560
0.0087246811293	0.0022814285898	-0.0002261898966	0.0010099372402	0.0024466159375	0.0022814285898	0.0080160283353	0.0002358935374	0.0007688140017	0.0024952723670	-0.0002261898966	0.0002358935374	0.0042273538469	0.0003080225845	-0.0000304720693	0.0010099372402	0.0007688140017	0.0003080225845	0.0022198354360	0.0008181360141	0.0024466159375	0.0024952723670	-0.0000304720693	0.0008181360141	0.0035692305752
0.0081992417588	0.0019444420430	0.0004380187151	0.0019870248187	0.0018597003085	0.0019444420430	0.0047733917978	-0.0005339665094	0.0006115664331	0.0015899227542	0.0004380187151	-0.0005339665094	0.0046332869447	0.0004819264450	-0.0004304809948	0.0019870248187	0.0006115664331	0.0004819264450	0.0025737032494	0.0012821989567	0.0018597003085	0.0015899227542	-0.0004304809948	0.0012821989567	0.0037262683147
0.0067151106418	0.0017672750583	0.0009628023677	0.0019375413482	0.0018642766086	0.0017672750583	0.0061078582342	-0.0002650112926	0.0008141571569	0.0021867214710	0.0009628023677	-0.0002650112926	0.0054387441976	0.0004434873591	0.0000825346570	0.0019375413482	0.0008141571569	0.0004434873591	0.0022923155206	0.0014442008079	0.0018642766086	0.0021867214710	0.0000825346570	0.0014442008079	0.0037909165965
0.0094513050731	0.0016795929172	0.0011782118820	0.0011140363117	0.0018226511454	0.0016795929172	0.0063661495005	0.0005503195466	0.0009076396170	0.0025337394289	0.0011782118820	0.0005503195466	0.0058719297013	0.0012531419819	0.0005377865109	0.0011140363117	0.0009076396170	0.0012531419819	0.0026161557529	0.0016782459778	0.0018226511454	0.0025337394289	0.0005377865109	0.0016782459778	0.0041709712393
0.0094061565216	0.0035934170759	-0.0003228465301	0.0020701469746	0.0023698535134	0.0035934170759	0.0079502939090	0.0000387951192	0.0009255494894	0.0023188489588	-0.0003228465301	0.0000387951192	0.0047447624923	0.0006890143598	0.0004515006612	0.0020701469746	0.0009255494894	0.0006890143598	0.0025434497728	0.0013551924073	0.0023698535134	0.0023188489588	0.0004515006612	0.0013551924073	0.0029182870663
0.0095847736856	0.0013105898125	0.0005432787298	0.0019499464270	0.0010496777551	0.0013105898125	0.0094775309265	-0.0011870650799	0.0002226246761	0.0017762698689	0.0005432787298	-0.0011870650799	0.0052473513904	-0.0003932891694	-0.0001418370082	0.0019499464270	0.0002226246761	-0.0003932891694	0.0020547760279	0.0008633388770	0.0010496777551	0.0017762698689	-0.0001418370082	0.0008633388770	0.0029706530959
0.0091917390941	0.0040932131949	0.0009540032095	0.0013086835989	0.0023142646570	0.0040932131949	0.0080769399148	0.0007317329674	0.0005694643199	0.0020859222227	0.0009540032095	0.0007317329674	0.0044328038065	0.0003871726304	-0.0004210439318	0.0013086835989	0.0005694643199	0.0003871726304	0.0024890958555	0.0012516460916	0.0023142646570	0.0020859222227	-0.0004210439318	0.0012516460916	0.0030650661103
0.0073455388834	0.0020243134055	0.0002219083390	0.0022495463830	0.0015336319239	0.0020243134055	0.0062795567022	-0.0005929561985	0.0010679125795	0.0024318859909	0.0002219083390	-0.0005929561985	0.0046503682943	0.0007523894970	-0.0004479258276	0.0022495463830	0.0010679125795	0.0007523894970	0.0025986089719	0.0012051929890	0.0015336319239	0.0024318859909	-0.0004479258276	0.0012051929890	0.0031329045337
0.0086365790655	0.0016030429718	0.0002535275564	0.0011139012897	0.0021838354310	0.0016030429718	0.0048586872469	-0.0012568929731	-0.0003755541863	0.0014402191366	0.0002535275564	-0.0012568929731	0.0049209779169	0.0006576949145	-0.0000487016944	0.0011139012897	-0.0003755541863	0.0006576949145	0.0022539581260	0.0007147422020	0.0021838354310	0.0014402191366	-0.0000487016944	0.0007147422020	0.0033438433009
0.0094223484198	0.0021623989135	0.0006157855804	0.0014653102953	0.0011279135911	0.0021623989135	0.0090671568002	-0.0008132978733	0.0001566950628	0.0020698877692	0.0006157855804	-0.0008132978733	0.0050124912004	0.0000235022643	-0.0008462143946	0.0014653102953	0.0001566950628	0.0000235022643	0.0018541977589	0.0005735993985	0.0011279135911	0.0020698877692	-0.0008462143946	0.0005735993985	0.0033149942500
0.0084584690864	0.0020130318916	-0.0006505813882	0.0014078408104	0.0016085467659	0.0020130318916	0.0051889878467	-0.0003408112734	0.0005203260978	0.0021017439736	-0.0006505813882	-0.0003408112734	0.0033643244531	-0.0003393837370	0.0001908851203	0.0014078408104	0.0005203260978	-0.0003393837370	0.0015315620338	0.0010865355766	0.0016085467659	0.0021017439736	0.0001908851203	0.0010865355766	0.0034239040536
0.0106483219554	0.0044838739486	0.0007758572936	0.0019616543948	0.0025254712793	0.0044838739486	0.0070845414925	-0.0001624811745	0.0002173871277	0.0017792496413	0.0007758572936	-0.0001624811745	0.0036615419277	0.0005851898610	0.0001442249759	0.0019616543948	0.0002173871277	0.0005851898610	0.0025035472282	0.0014933692055	0.0025254712793	0.0017792496413	0.0001442249759	0.0014933692055	0.0033727922181
0.0108700211649	0.0036324725621	0.0005235705431	0.0021637218049	0.0022952691547	0.0036324725621	0.0073889733432	0.0005789820941	0.0003584793571	0.0017865001647	0.0005235705431	0.0005789820941	0.0041043098458	0.0003009695397	-0.0002467403685	0.0021637218049	0.0003584793571	0.0003009695397	0.0021746283000	0.0012939878651	0.0022952691547	0.0017865001647	-0.0002467403685	0.0012939878651	0.0031757353573
0.0103852977025	0.0047943639072	-0.0001080936194	0.0012739398269	0.0018341200227	0.0047943639072	0.0066737841471	-0.0000983809635	0.0006554028114	0.0027492347394	-0.0001080936194	-0.0000983809635	0.0039788397173	0.0005149783400	-0.0005388655708	0.0012739398269	0.0006554028114	0.0005149783400	0.0018636127479	0.0009474209433	0.0018341200227	0.0027492347394	-0.0005388655708	0.0009474209433	0.0039717622399
0.0111744234545	0.0039710984528	-0.0008641393691	0.0016974917764	0.0018630334082	0.0039710984528	0.0084970575903	-0.0008562804308	0.0003630735867	0.0029435883637	-0.0008641393691	-0.0008562804308	0.0027174000561	-0.0000731206465	-0.0003908938123	0.0016974917764	0.0003630735867	-0.0000731206465	0.0022507720901	0.0008938831960	0.0018630334082	0.0029435883637	-0.0003908938123	0.0008938831960	0.0033613540295
0.0081035403829	0.0022860299428	0.0004972776933	0.0016222758555	0.0019455275107	0.0022860299428	0.0067215105983	0.0014178875224	0.0013003419837	0.0015472367316	0.0004972776933	0.0014178875224	0.0047330813124	0.0003714453445	0.0000942397167	0.0016222758555	0.0013003419837	0.0003714453445	0.0026581102328	0.0008946204628	0.0019455275107	0.0015472367316	0.0000942397167	0.0008946204628	0.0037687620473
0.0080898390509	0.0018102143388	0.0008716854321	0.0020348779488	0.0022244753874	0.0018102143388	0.0042107591941	-0.0007164583720	0.0000655780623	0.0013538364896	0.0008716854321	-0.0007164583720	0.0038152053999	-0.0000159029719	-0.0007190321509	0.0020348779488	0.0000655780623	-0.0000159029719	0.0025010255723	0.0010367864666	0.0022244753874	0.0013538364896	-0.0007190321509	0.0010367864666	0.0032532247490
0.0110442268150	0.0033253604275	0.0011948290239	0.0024115523472	0.0020394606186	0.0033253604275	0.0073417250395	0.0005966711296	0.0012100169882	0.0024484392509	0.0011948290239	0.0005966711296	0.0060086994417	0.0000129543976	-0.0007984519920	0.0024115523472	0.0012100169882	0.0000129543976	0.0021222214266	0.0012646607986	0.0020394606186	0.0024484392509	-0.0007984519920	0.0012646607986	0.0037722895901
0.0104296506144	0.0034639585768	0.0007386232498	0.0021533088887	0.0025686625976	0.0034639585768	0.0067049571126	-0.0003773343436	0.0002228478321	0.0018743331313	0.0007386232498	-0.0003773343436	0.0056491585694	0.0002028419411	-0.0003268681262	0.0021533088887	0.0002228478321	0.0002028419411	0.0019834341149	0.0011188256637	0.0025686625976	0.0018743331313	-0.0003268681262	0.0011188256637	0.0037588268176
0.0081227594794	0.0019743834906	-0.0003455206794	0.0014876591213	0.0021427258113	0.0019743834906	0.0076180910474	0.0004129221597	0.0005944530569	0.0019623021797	-0.0003455206794	0.0004129221597	0.0045520961140	0.0007816253703	0.0002025789611	0.0014876591213	0.0005944530569	0.0007816253703	0.0023107756771	0.0010376003845	0.0021427258113	0.0019623021797	0.0002025789611	0.0010376003845	0.0028780637269
0.0085073736293	0.0024183175834	0.0001219270195	0.0020416649430	0.0018237193493	0.0024183175834	0.0055870237021	-0.0001808048482	0.0005261992246	0.0019240329700	0.0001219270195	-0.0001808048482	0.0052361691197	0.0009457571011	-0.0000697928155	0.0020416649430	0.0005261992246	0.0009457571011	0.0025139680790	0.0009430723141	0.0018237193493	0.0019240329700	-0.0000697928155	0.0009430723141	0.0027266585584
0.0097158279403	0.0052395709711	-0.0008679213032	0.0014552854849	0.0020001422044	0.0052395709711	0.0107101637705	-0.0020941935026	0.0010315220204	0.0033284345526	-0.0008679213032	-0.0020941935026	0.0062160761196	0.0008119961335	-0.0009668035824	0.0014552854849	0.0010315220204	0.0008119961335	0.0027806756311	0.0010315286690	0.0020001422044	0.0033284345526	-0.0009668035824	0.0010315286690	0.0035717300236
0.0078863903492	0.0024591006593	-0.0002377960080	0.0009623115325	0.0015333286582	0.0024591006593	0.0100084766102	0.0006572558508	0.0003549798412	0.0019688237807	-0.0002377960080	0.0006572558508	0.0045376922330	0.0000405768557	0.0000245005038	0.0009623115325	0.0003549798412	0.0000405768557	0.0022600765601	0.0008620343542	0.0015333286582	0.0019688237807	0.0000245005038	0.0008620343542	0.0033125483545
0.0098766868184	0.0039544773624	0.0010563528423	0.0032515923390	0.0028588025948	0.0039544773624	0.0069360055658	0.0012568424043	0.0017817918827	0.0027068156073	0.0010563528423	0.0012568424043	0.0041842103812	0.0012329820907	0.0001297499441	0.0032515923390	0.0017817918827	0.0012329820907	0.0043059875931	0.0025703296922	0.0028588025948	0.0027068156073	0.0001297499441	0.0025703296922	0.0047015321634
0.0104807680786	0.0029641825365	0.0002395922252	0.0027351269784	0.0024943099942	0.0029641825365	0.0080175217953	-0.0004894270327	0.0000914469748	0.0024935788038	0.0002395922252	-0.0004894270327	0.0042190871703	0.0009338960131	-0.0000098595129	0.0027351269784	0.0000914469748	0.0009338960131	0.0031738937013	0.0011935772781	0.0024943099942	0.0024935788038	-0.0000098595129	0.0011935772781	0.0036736474452
0.0117541569161	0.0031380587589	-0.0004146075735	0.0015505814229	0.0021580415298	0.0031380587589	0.0070285244760	-0.0000932677231	0.0001355492092	0.0020733653072	-0.0004146075735	-0.0000932677231	0.0035743046390	-0.0002580829951	-0.0009254885368	0.0015505814229	0.0001355492092	-0.0002580829951	0.0020211476549	0.0008264212329	0.0021580415298	0.0020733653072	-0.0009254885368	0.0008264212329	0.0033929812603
0.0101870545338	0.0026954055850	0.0008379970432	0.0017057077720	0.0020030817826	0.0026954055850	0.0069484450986	-0.0005657068081	0.0000887903779	0.0018347312067	0.0008379970432	-0.0005657068081	0.0055740385607	0.0005058058833	-0.0003077173651	0.0017057077720	0.0000887903779	0.0005058058833	0.0017050690047	0.0006598241172	0.0020030817826	0.0018347312067	-0.0003077173651	0.0006598241172	0.0030499193524
0.0111127262419	0.0024337004442	-0.0001409709846	0.0015226044629	0.0013862553587	0.0024337004442	0.0099402043189	-0.0002775197059	0.0009506004827	0.0018430863656	-0.0001409709846	-0.0002775197059	0.0055077776202	0.0003664241495	-0.0000441997586	0.0015226044629	0.0009506004827	0.0003664241495	0.0021718779592	0.0011050110853	0.0013862553587	0.0018430863656	-0.0000441997586	0.0011050110853	0.0039330563409
0.0086242110118	0.0035453049672	0.0006411317549	0.0018246638538	0.0023228237497	0.0035453049672	0.0115120200529	0.0000919943054	0.0003914836077	0.0015359458546	0.0006411317549	0.0000919943054	0.0051575301003	0.0011075598147	-0.0000434369365	0.0018246638538	0.0003914836077	0.0011075598147	0.0017958803507	0.0008398420931	0.0023228237497	0.0015359458546	-0.0000434369365	0.0008398420931	0.0035786648356
0.0092983913336	0.0014619119207	0.0013986985500	0.0019574977644	0.0017509686350	0.0014619119207	0.0092528123520	0.0013166055354	0.0007689682893	0.0023516782132	0.0013986985500	0.0013166055354	0.0071580380166	0.0016531068517	0.0006766894229	0.0019574977644	0.0007689682893	0.0016531068517	0.0027442578297	0.0015018767850	0.0017509686350	0.0023516782132	0.0006766894229	0.0015018767850	0.0035487060365
0.0064739836925	0.0026262371760	-0.0009297552295	0.0013451967167	0.0016346915291	0.0026262371760	0.0070320216609	0.0010503274129	0.0018302071309	0.0022605014742	-0.0009297552295	0.0010503274129	0.0044584641251	0.0001358400823	-0.0005936165742	0.0013451967167	0.0018302071309	0.0001358400823	0.0022670747395	0.0016642690173	0.0016346915291	0.0022605014742	-0.0005936165742	0.0016642690173	0.0039506020582
0.0086688998509	0.0015766719078	0.0007552415423	0.0010052056219	0.0017950435314	0.0015766719078	0.0057275204316	-0.0009744781592	0.0002058699371	0.0021889415910	0.0007552415423	-0.0009744781592	0.0043353821161	-0.0002623427709	-0.0007643189919	0.0010052056219	0.0002058699371	-0.0002623427709	0.0016105828866	0.0007807892095	0.0017950435314	0.0021889415910	-0.0007643189919	0.0007807892095	0.0032832921434
0.0080489955503	0.0017663492734	-0.0005512648109	0.0008543217765	0.0008175697403	0.0017663492734	0.0088240253303	0.0009610102781	0.0002200280436	0.0020849439904	-0.0005512648109	0.0009610102781	0.0043754292822	-0.0003060451749	-0.0002746823217	0.0008543217765	0.0002200280436	-0.0003060451749	0.0018077054665	0.0004809761639	0.0008175697403	0.0020849439904	-0.0002746823217	0.0004809761639	0.0024783666324
0.0096069968933	0.0022647041323	-0.0008412204142	0.0016240759168	0.0030093127690	0.0022647041323	0.0068528675788	-0.0000717310547	0.0011098207906	0.0018986821208	-0.0008412204142	-0.0000717310547	0.0039239702358	0.0008997996162	-0.0001383325294	0.0016240759168	0.0011098207906	0.0008997996162	0.0028456882021	0.0014028617517	0.0030093127690	0.0018986821208	-0.0001383325294	0.0014028617517	0.0037341246207
0.0090297268972	0.0034256595040	0.0010877772941	0.0024955696712	0.0020043301566	0.0034256595040	0.0084633901651	0.0006137282163	0.0015920695034	0.0020987204210	0.0010877772941	0.0006137282163	0.0055642393560	0.0008959435612	0.0001364708783	0.0024955696712	0.0015920695034	0.0008959435612	0.0032462135749	0.0016537820748	0.0020043301566	0.0020987204210	0.0001364708783	0.0016537820748	0.0033344463261
0.0095533981532	0.0020474988074	-0.0001099126304	0.0009210187322	0.0010430818544	0.0020474988074	0.0089243349774	0.0007516744405	0.0005933924159	0.0023002700789	-0.0001099126304	0.0007516744405	0.0056938473539	0.0004714801943	0.0002681047189	0.0009210187322	0.0005933924159	0.0004714801943	0.0022428677321	0.0012964801609	0.0010430818544	0.0023002700789	0.0002681047189	0.0012964801609	0.0035517558497
0.0084185468159	0.0021885995394	-0.0004735876339	0.0011017763948	0.0018214269993	0.0021885995394	0.0050753616922	0.0001605417028	0.0001419186927	0.0016815720182	-0.0004735876339	0.0001605417028	0.0036819795896	-0.0000098186017	-0.0012432115425	0.0011017763948	0.0001419186927	-0.0000098186017	0.0021506412154	0.0008817790914	0.0018214269993	0.0016815720182	-0.0012432115425	0.0008817790914	0.0037698557010
0.0095513770611	0.0039465948274	-0.0001903631409	0.0007415149863	0.0011119618381	0.0039465948274	0.0089907417273	-0.0013802219657	0.0006932428950	0.0025877823782	-0.0001903631409	-0.0013802219657	0.0041590235805	0.0005035424556	-0.0004518365562	0.0007415149863	0.0006932428950	0.0005035424556	0.0020474160210	0.0009362103649	0.0011119618381	0.0025877823782	-0.0004518365562	0.0009362103649	0.0029609573737
0.0089346098822	0.0033548842372	0.0010657456256	0.0014574093326	0.0016780116310	0.0033548842372	0.0078748946683	0.0021323322726	0.0013896310142	0.0026325456982	0.0010657456256	0.0021323322726	0.0048567757264	0.0000024912684	-0.0003946231914	0.0014574093326	0.0013896310142	0.0000024912684	0.0021765537634	0.0012542171908	0.0016780116310	0.0026325456982	-0.0003946231914	0.0012542171908	0.0040304800134
0.0081270014216	0.0024848610514	-0.0004330179609	0.0008619231427	0.0020619011470	0.0024848610514	0.0091684476896	0.0013461817476	-0.0003767422001	0.0013486436592	-0.0004330179609	0.0013461817476	0.0066089803296	0.0001055411207	-0.0000604405840	0.0008619231427	-0.0003767422001	0.0001055411207	0.0021471983201	0.0011409940915	0.0020619011470	0.0013486436592	-0.0000604405840	0.0011409940915	0.0029727672905
0.0106013025805	0.0022207189129	0.0009426897560	0.0021447904389	0.0024200517653	0.0022207189129	0.0078959953630	-0.0004599435934	0.0003719801390	0.0024241739278	0.0009426897560	-0.0004599435934	0.0059546449949	0.0010302288847	-0.0000222170303	0.0021447904389	0.0003719801390	0.0010302288847	0.0029518129988	0.0017851003604	0.0024200517653	0.0024241739278	-0.0000222170303	0.0017851003604	0.0044616946869
0.0089764199224	0.0028616596060	0.0002066409166	0.0012511161335	0.0014246987292	0.0028616596060	0.0066696457108	-0.0004154289848	-0.0004047069266	0.0015184174055	0.0002066409166	-0.0004154289848	0.0047348264479	-0.0002200610063	-0.0003403965286	0.0012511161335	-0.0004047069266	-0.0002200610063	0.0020729017367	0.0004710773251	0.0014246987292	0.0015184174055	-0.0003403965286	0.0004710773251	0.0032843165902
0.0094280523662	0.0037689641197	0.0004915614388	0.0009168999806	0.0015177976412	0.0037689641197	0.0064464735659	0.0004066628395	0.0012688572894	0.0021010349846	0.0004915614388	0.0004066628395	0.0059729860497	0.0007999764523	-0.0001406289353	0.0009168999806	0.0012688572894	0.0007999764523	0.0033154512457	0.0011995577593	0.0015177976412	0.0021010349846	-0.0001406289353	0.0011995577593	0.0028557788643
0.0099902980096	0.0036664454736	-0.0000828701061	0.0011394952944	0.0018837004940	0.0036664454736	0.0080143835452	0.0000638885272	0.0007611903985	0.0032466846832	-0.0000828701061	0.0000638885272	0.0035371074479	0.0000725552403	-0.0000553034599	0.0011394952944	0.0007611903985	0.0000725552403	0.0019860249100	0.0014411547772	0.0018837004940	0.0032466846832	-0.0000553034599	0.0014411547772	0.0048207262812
0.0095350693999	0.0023099316199	-0.0009356216551	0.0009242663078	0.0012629328343	0.0023099316199	0.0083166033734	-0.0003925002403	0.0010354859832	0.0025165381467	-0.0009356216551	-0.0003925002403	0.0048843887018	0.0001410691999	-0.0001314164607	0.0009242663078	0.0010354859832	0.0001410691999	0.0021104283680	0.0010619759975	0.0012629328343	0.0025165381467	-0.0001314164607	0.0010619759975	0.0032522983331
0.0083412397281	0.0035123206764	-0.0002561162066	0.0018615321229	0.0027050759827	0.0035123206764	0.0108145057506	-0.0002528032214	0.0007992147565	0.0033723936589	-0.0002561162066	-0.0002528032214	0.0039736381803	-0.0005124566025	-0.0005001105711	0.0018615321229	0.0007992147565	-0.0005124566025	0.0018648873127	0.0009720350114	0.0027050759827	0.0033723936589	-0.0005001105711	0.0009720350114	0.0038726873526
0.0101511355387	0.0036399970445	-0.0004105383694	0.0023681516199	0.0026499809195	0.0036399970445	0.0077850829509	-0.0006687133726	0.0014631697226	0.0023555643167	-0.0004105383694	-0.0006687133726	0.0055342462008	0.0001067799745	-0.0002974443257	0.0023681516199	0.0014631697226	0.0001067799745	0.0029816210628	0.0014372382292	0.0026499809195	0.0023555643167	-0.0002974443257	0.0014372382292	0.0035001936109
0.0082219658465	0.0023140826725	-0.0002910346388	0.0013413139589	0.0019929316967	0.0023140826725	0.0076318237038	0.0004797383239	0.0008125365821	0.0014169566337	-0.0002910346388	0.0004797383239	0.0050135750866	-0.0000577919803	-0.0006029534419	0.0013413139589	0.0008125365821	-0.0000577919803	0.0020819404766	0.0008704006032	0.0019929316967	0.0014169566337	-0.0006029534419	0.0008704006032	0.0032729638368
0.0074619479048	0.0017143127279	0.0000917057198	0.0016441760649	0.0013494960855	0.0017143127279	0.0105116737623	0.0000521929745	0.0012250009881	0.0024651039552	0.0000917057198	0.0000521929745	0.0047537168917	0.0002539791152	-0.0006310898686	0.0016441760649	0.0012250009881	0.0002539791152	0.0030911615966	0.0015287675358	0.0013494960855	0.0024651039552	-0.0006310898686	0.0015287675358	0.0036752911605
0.0071784350728	0.0027714441386	-0.0013092464741	0.0011712432400	0.0020411859167	0.0027714441386	0.0067835803917	-0.0006035620506	0.0006379165329	0.0019648719836	-0.0013092464741	-0.0006035620506	0.0042152999112	0.0001133568907	-0.0008284264546	0.0011712432400	0.0006379165329	0.0001133568907	0.0026185412071	0.0011301087044	0.0020411859167	0.0019648719836	-0.0008284264546	0.0011301087044	0.0032348091451
0.0092281189197	0.0034001271853	0.0008516971412	0.0017099174988	0.0021742070089	0.0034001271853	0.0104089311979	0.0000760519325	0.0009342307219	0.0022857221605	0.0008516971412	0.0000760519325	0.0054534082591	0.0010087878917	0.0004455761695	0.0017099174988	0.0009342307219	0.0010087878917	0.0021420528151	0.0013677866192	0.0021742070089	0.0022857221605	0.0004455761695	0.0013677866192	0.0039043800383
0.0087281289445	0.0023004533737	-0.0006933911556	0.0011735823207	0.0010438864833	0.0023004533737	0.0095601904886	-0.0001222145550	0.0002907348643	0.0012041527591	-0.0006933911556	-0.0001222145550	0.0050573296844	0.0001678972275	-0.0001494588179	0.0011735823207	0.0002907348643	0.0001678972275	0.0021948948000	0.0005834679240	0.0010438864833	0.0012041527591	-0.0001494588179	0.0005834679240	0.0026542258944
0.0077317374438	0.0029497415881	0.0003945035151	0.0015997683966	0.0017387089067	0.0029497415881	0.0120363521358	-0.0013367094643	-0.0000621297637	0.0011889062769	0.0003945035151	-0.0013367094643	0.0055563972682	0.0000868662006	0.0003199230878	0.0015997683966	-0.0000621297637	0.0000868662006	0.0024343166165	0.0015764067224	0.0017387089067	0.0011889062769	0.0003199230878	0.0015764067224	0.0033805917826
0.0080327442871	0.0025635068743	-0.0014420166720	0.0010070281932	0.0018271414224	0.0025635068743	0.0098015446941	-0.0000119616900	-0.0001921072582	0.0015011546209	-0.0014420166720	-0.0000119616900	0.0042607768643	0.0003101348250	-0.0003387086195	0.0010070281932	-0.0001921072582	0.0003101348250	0.0028077034330	0.0010290429951	0.0018271414224	0.0015011546209	-0.0003387086195	0.0010290429951	0.0038227460046
0.0084680178034	0.0027525910157	-0.0008222475864	0.0015266418900	0.0014419142555	0.0027525910157	0.0082248104344	-0.0007355529049	0.0008346169403	0.0015350230864	-0.0008222475864	-0.0007355529049	0.0029192536852	-0.0004732721646	-0.0007633607884	0.0015266418900	0.0008346169403	-0.0004732721646	0.0014252658912	0.0004705444044	0.0014419142555	0.0015350230864	-0.0007633607884	0.0004705444044	0.0023264075377
0.0101803517574	0.0023109891991	0.0009398194554	0.0010579613955	0.0012839089389	0.0023109891991	0.0059890433700	-0.0004105303338	0.0001861693207	0.0014608814813	0.0009398194554	-0.0004105303338	0.0054264862457	0.0002786114110	-0.0006262759717	0.0010579613955	0.0001861693207	0.0002786114110	0.0019622992966	0.0010658435686	0.0012839089389	0.0014608814813	-0.0006262759717	0.0010658435686	0.0035878388740
0.0068858816058	0.0010142350039	0.0011124545433	0.0020307583326	0.0022653708949	0.0010142350039	0.0055731746065	0.0001204218289	-0.0003264399552	0.0012049937615	0.0011124545433	0.0001204218289	0.0069683481749	0.0011536668677	0.0002621547153	0.0020307583326	-0.0003264399552	0.0011536668677	0.0027571177574	0.0011501101713	0.0022653708949	0.0012049937615	0.0002621547153	0.0011501101713	0.0037028217945
0.0095254764861	0.0040371875508	0.0004608581372	0.0021894577680	0.0017609429559	0.0040371875508	0.0139303300384	0.0016972761742	0.0021012580379	0.0030519786367	0.0004608581372	0.0016972761742	0.0067277962141	0.0016898339716	0.0009613247291	0.0021894577680	0.0021012580379	0.0016898339716	0.0029040480766	0.0014497875813	0.0017609429559	0.0030519786367	0.0009613247291	0.0014497875813	0.0032807638149
0.0091464930855	0.0030854028878	-0.0011231503548	0.0007279771936	0.0011027553072	0.0030854028878	0.0069601496399	-0.0003436475053	0.0006044996348	0.0015273565747	-0.0011231503548	-0.0003436475053	0.0057039423329	-0.0000965152477	-0.0006696368591	0.0007279771936	0.0006044996348	-0.0000965152477	0.0020546407898	0.0004933157556	0.0011027553072	0.0015273565747	-0.0006696368591	0.0004933157556	0.0026606734068
0.0094084505288	0.0040532241804	0.0001700030584	0.0018887592203	0.0031981099182	0.0040532241804	0.0086722164977	-0.0002471652433	0.0009878761130	0.0022410671630	0.0001700030584	-0.0002471652433	0.0046734183176	0.0004431143493	0.0001530763369	0.0018887592203	0.0009878761130	0.0004431143493	0.0023163361464	0.0012413085600	0.0031981099182	0.0022410671630	0.0001530763369	0.0012413085600	0.0037087618605
0.0077066819971	0.0016239244880	-0.0004442983254	0.0012602385276	0.0012067575662	0.0016239244880	0.0098616652425	-0.0006718494475	0.0007499279391	0.0017618576857	-0.0004442983254	-0.0006718494475	0.0047829725444	-0.0000001660134	-0.0010074746432	0.0012602385276	0.0007499279391	-0.0000001660134	0.0018444057874	0.0006704718676	0.0012067575662	0.0017618576857	-0.0010074746432	0.0006704718676	0.0033499572370
0.0097560636964	0.0033499080524	-0.0001761971445	0.0020191929623	0.0016619460140	0.0033499080524	0.0086656526033	0.0001320006043	0.0017027444477	0.0027722170594	-0.0001761971445	0.0001320006043	0.0041069387058	0.0008903489137	-0.0001490558728	0.0020191929623	0.0017027444477	0.0008903489137	0.0025992757989	0.0013908863773	0.0016619460140	0.0027722170594	-0.0001490558728	0.0013908863773	0.0033153340824
0.0093684843972	0.0029292447430	-0.0001969779934	0.0019337980332	0.0026455454953	0.0029292447430	0.0102298758688	-0.0000060152471	0.0018934265911	0.0022812662152	-0.0001969779934	-0.0000060152471	0.0054682483754	0.0002857128902	-0.0002330282410	0.0019337980332	0.0018934265911	0.0002857128902	0.0026194059341	0.0015713962347	0.0026455454953	0.0022812662152	-0.0002330282410	0.0015713962347	0.0040950685845
0.0102801261994	0.0026790975410	0.0007625758436	0.0024998137452	0.0025084991729	0.0026790975410	0.0064198792766	0.0004757624510	0.0012377467830	0.0014144373197	0.0007625758436	0.0004757624510	0.0046222545679	-0.0000241948110	-0.0007015592433	0.0024998137452	0.0012377467830	-0.0000241948110	0.0017747557150	0.0009222643012	0.0025084991729	0.0014144373197	-0.0007015592433	0.0009222643012	0.0029045841196
0.0069981589599	0.0021293308502	-0.0006947091820	0.0015890423104	0.0016659580685	0.0021293308502	0.0077911503677	0.0003557622252	0.0001311230450	0.0015515764106	-0.0006947091820	0.0003557622252	0.0045302554470	0.0001132767276	-0.0005879099172	0.0015890423104	0.0001311230450	0.0001132767276	0.0023751982465	0.0009569541350	0.0016659580685	0.0015515764106	-0.0005879099172	0.0009569541350	0.0029598936289
0.0082042126021	0.0023504851540	0.0006931828018	0.0011683696264	0.0014899490734	0.0023504851540	0.0069512561078	-0.0007530113635	0.0007698145979	0.0019557857082	0.0006931828018	-0.0007530113635	0.0053723889899	0.0002200164912	-0.0002974125991	0.0011683696264	0.0007698145979	0.0002200164912	0.0027360107951	0.0015983809822	0.0014899490734	0.0019557857082	-0.0002974125991	0.0015983809822	0.0035922649176
0.0080048137429	0.0018642384380	0.0005835701516	0.0012802904531	0.0011440978085	0.0018642384380	0.0044866996450	-0.0010017759052	-0.0000115389472	0.0015611789899	0.0005835701516	-0.0010017759052	0.0053224853910	0.0004108379181	-0.0008287034943	0.0012802904531	-0.0000115389472	0.0004108379181	0.0027011597180	0.0007506139342	0.0011440978085	0.0015611789899	-0.0008287034943	0.0007506139342	0.0025899032938
0.0077550625663	0.0016501765618	-0.0000626605527	0.0007185532987	0.0014310897550	0.0016501765618	0.0080789204324	-0.0000244359687	0.0000924775973	0.0025611093115	-0.0000626605527	-0.0000244359687	0.0048212311041	-0.0002805037510	-0.0000931213235	0.0007185532987	0.0000924775973	-0.0002805037510	0.0020743706485	0.0010031957475	0.0014310897550	0.0025611093115	-0.0000931213235	0.0010031957475	0.0037617220787
0.0112216509493	0.0030526437992	0.0011824233103	0.0022941008335	0.0025073964506	0.0030526437992	0.0086694788129	0.0000127980943	0.0001205463862	0.0025182185095	0.0011824233103	0.0000127980943	0.0042214372521	0.0000407508649	-0.0004321493141	0.0022941008335	0.0001205463862	0.0000407508649	0.0018799899507	0.0012421102463	0.0025073964506	0.0025182185095	-0.0004321493141	0.0012421102463	0.0033845786089
0.0092683744984	0.0029178548845	-0.0003510406079	0.0024101449248	0.0025923085340	0.0029178548845	0.0094219218458	0.0003359809210	0.0020025718341	0.0033628330961	-0.0003510406079	0.0003359809210	0.0044227888751	0.0006002950725	-0.0001989822093	0.0024101449248	0.0020025718341	0.0006002950725	0.0028093270602	0.0019671154943	0.0025923085340	0.0033628330961	-0.0001989822093	0.0019671154943	0.0045802852716
0.0079501935938	0.0014260567257	-0.0003493492870	0.0012449918484	0.0014765420973	0.0014260567257	0.0105615389821	-0.0007862944023	0.0008009024897	0.0028747812512	-0.0003493492870	-0.0007862944023	0.0052737269143	0.0011094093099	0.0000685781030	0.0012449918484	0.0008009024897	0.0011094093099	0.0023742305964	0.0012314068966	0.0014765420973	0.0028747812512	0.0000685781030	0.0012314068966	0.0038947366001
0.0108290319170	0.0037342433217	0.0003094300630	0.0020514163442	0.0025576185530	0.0037342433217	0.0082217264173	0.0006955871302	0.0008946200740	0.0021652161624	0.0003094300630	0.0006955871302	0.0048718803442	0.0003410151018	0.0007877862538	0.0020514163442	0.0008946200740	0.0003410151018	0.0022796380653	0.0013197233357	0.0025576185530	0.0021652161624	0.0007877862538	0.0013197233357	0.0044198994763
0.0083471688110	0.0018018503392	-0.0010042179527	0.0011436945012	0.0016285631539	0.0018018503392	0.0071599005890	0.0004350363509	0.0002464990606	0.0016476424032	-0.0010042179527	0.0004350363509	0.0069554431940	0.0011283048629	-0.0000311945645	0.0011436945012	0.0002464990606	0.0011283048629	0.0024187983681	0.0009446919069	0.0016285631539	0.0016476424032	-0.0000311945645	0.0009446919069	0.0030055649151
0.0074830721421	0.0027533480745	-0.0002275914670	0.0012239336019	0.0018571761713	0.0027533480745	0.0086858289218	0.0000993954322	0.0003406541504	0.0022759736396	-0.0002275914670	0.0000993954322	0.0049721856107	0.0000997756593	0.0002159275697	0.0012239336019	0.0003406541504	0.0000997756593	0.0026365768737	0.0014524128367	0.0018571761713	0.0022759736396	0.0002159275697	0.0014524128367	0.0034281606436
0.0072647510026	0.0015290725263	0.0000080262355	0.0009153790188	0.0010993196368	0.0015290725263	0.0047446342492	-0.0004617877911	0.0006351207892	0.0015550566554	0.0000080262355	-0.0004617877911	0.0057644201638	0.0009796964784	0.0003433324292	0.0009153790188	0.0006351207892	0.0009796964784	0.0025928917650	0.0014241238450	0.0010993196368	0.0015550566554	0.0003433324292	0.0014241238450	0.0037911899803
0.0077081759342	0.0014597689404	0.0005110755450	0.0021336876730	0.0023011938961	0.0014597689404	0.0044325861108	-0.0011520813737	0.0008038157795	0.0010505652842	0.0005110755450	-0.0011520813737	0.0036741829322	0.0004581973291	0.0004973542681	0.0021336876730	0.0008038157795	0.0004581973291	0.0027596046110	0.0020854114076	0.0023011938961	0.0010505652842	0.0004973542681	0.0020854114076	0.0043585823336
0.0068377888630	0.0021103572453	0.0010022372965	0.0012685357529	0.0017978880126	0.0021103572453	0.0062218864136	0.0008060899989	0.0003852542017	0.0015659851670	0.0010022372965	0.0008060899989	0.0042400050481	0.0001426686659	-0.0005658098361	0.0012685357529	0.0003852542017	0.0001426686659	0.0020120905724	0.0010631774478	0.0017978880126	0.0015659851670	-0.0005658098361	0.0010631774478	0.0039871542613
0.0067262988489	0.0019308269008	-0.0001923770097	0.0014050024521	0.0018332925265	0.0019308269008	0.0057214042961	-0.0002204614472	0.0006818239559	0.0030052768527	-0.0001923770097	-0.0002204614472	0.0039913236413	0.0001763711821	-0.0005013723725	0.0014050024521	0.0006818239559	0.0001763711821	0.0026303804384	0.0013437098221	0.0018332925265	0.0030052768527	-0.0005013723725	0.0013437098221	0.0038360343430
0.0106633678517	0.0031519082325	0.0000939448285	0.0013009329237	0.0026282861409	0.0031519082325	0.0096169967278	0.0010041495005	0.0007634989477	0.0025505837249	0.0000939448285	0.0010041495005	0.0063010933907	0.0005036116267	0.0000092089933	0.0013009329237	0.0007634989477	0.0005036116267	0.0028487625070	0.0013348379233	0.0026282861409	0.0025505837249	0.0000092089933	0.0013348379233	0.0033854969136
0.0070294572876	0.0031059681947	-0.0001457796886	0.0015517635975	0.0026362719067	0.0031059681947	0.0090384385146	0.0000464594926	0.0000620991054	0.0025262511778	-0.0001457796886	0.0000464594926	0.0043060068864	0.0004345931706	-0.0001697137310	0.0015517635975	0.0000620991054	0.0004345931706	0.0020138890750	0.0010821859452	0.0026362719067	0.0025262511778	-0.0001697137310	0.0010821859452	0.0040113364589
0.0080585354875	0.0016207284918	-0.0001115195171	0.0014114781909	0.0018727393732	0.0016207284918	0.0069741775698	-0.0013435448886	-0.0006887443305	0.0015482282057	-0.0001115195171	-0.0013435448886	0.0046248825785	-0.0001991326835	-0.0011779084396	0.0014114781909	-0.0006887443305	-0.0001991326835	0.0021318126298	0.0007502125940	0.0018727393732	0.0015482282057	-0.0011779084396	0.0007502125940	0.0034304870305
0.0079198863653	0.0026997131642	-0.0000818733911	0.0012777266512	0.0020575923413	0.0026997131642	0.0056394816188	-0.0005834982686	0.0004153979674	0.0019963574001	-0.0000818733911	-0.0005834982686	0.0049915025644	0.0000212331594	-0.0005981209108	0.0012777266512	0.0004153979674	0.0000212331594	0.0025337362409	0.0012712452269	0.0020575923413	0.0019963574001	-0.0005981209108	0.0012712452269	0.0031808614719
0.0084190676440	0.0035507419110	-0.0013812456954	0.0010164803692	0.0017770090844	0.0035507419110	0.0095182806106	-0.0012310875810	0.0001216221420	0.0027090246097	-0.0013812456954	-0.0012310875810	0.0048594451488	0.0001539380298	-0.0006481331031	0.0010164803692	0.0001216221420	0.0001539380298	0.0019213206521	0.0006387509070	0.0017770090844	0.0027090246097	-0.0006481331031	0.0006387509070	0.0030616824061
0.0076687489244	0.0018673910531	0.0001073349075	0.0009381341738	0.0013663361749	0.0018673910531	0.0066082631537	-0.0003986677627	0.0003803938197	0.0016601921318	0.0001073349075	-0.0003986677627	0.0048056317675	0.0005535639175	-0.0010140681114	0.0009381341738	0.0003803938197	0.0005535639175	0.0020662508151	0.0007084346684	0.0013663361749	0.0016601921318	-0.0010140681114	0.0007084346684	0.0030424998756
0.0074863243268	0.0016734587671	0.0004108447745	0.0011211466770	0.0018395142126	0.0016734587671	0.0070889817565	-0.0002072953744	-0.0001703798898	0.0010283503002	0.0004108447745	-0.0002072953744	0.0039992661221	0.0004030457416	-0.0002516408672	0.0011211466770	-0.0001703798898	0.0004030457416	0.0021387610472	0.0007909684596	0.0018395142126	0.0010283503002	-0.0002516408672	0.0007909684596	0.0031818556327
0.0070169246206	0.0032392880378	0.0003973172436	0.0014119253941	0.0028352605920	0.0032392880378	0.0076356742982	0.0003497388379	0.0018558774667	0.0033462220841	0.0003973172436	0.0003497388379	0.0053699723838	0.0008521312130	0.0001922034939	0.0014119253941	0.0018558774667	0.0008521312130	0.0022725026192	0.0014176773981	0.0028352605920	0.0033462220841	0.0001922034939	0.0014176773981	0.0039963690737
0.0078750369180	0.0026682056807	0.0003796778396	0.0021603196786	0.0019833674811	0.0026682056807	0.0077736423951	0.0017124623956	0.0018017296521	0.0021550479584	0.0003796778396	0.0017124623956	0.0057564038737	0.0009799730987	0.0001395638129	0.0021603196786	0.0018017296521	0.0009799730987	0.0024241325908	0.0012699022322	0.0019833674811	0.0021550479584	0.0001395638129	0.0012699022322	0.0033083348308
0.0073971431369	0.0024622940463	0.0008699346356	0.0013821940837	0.0019569093054	0.0024622940463	0.0086081144901	0.0006074513851	0.0009522946929	0.0024630256032	0.0008699346356	0.0006074513851	0.0046049368685	-0.0000532528014	0.0001580598725	0.0013821940837	0.0009522946929	-0.0000532528014	0.0021789335815	0.0013873682675	0.0019569093054	0.0024630256032	0.0001580598725	0.0013873682675	0.0037895186536
0.0062728226944	0.0026696783995	0.0007465728216	0.0018408712030	0.0018880163278	0.0026696783995	0.0057819966112	-0.0008779493025	0.0004765446019	0.0018552520531	0.0007465728216	-0.0008779493025	0.0056202119726	0.0013060995212	0.0000170149327	0.0018408712030	0.0004765446019	0.0013060995212	0.0025673100929	0.0012544597028	0.0018880163278	0.0018552520531	0.0000170149327	0.0012544597028	0.0030898182608
0.0088584080157	0.0018910531737	-0.0005668503669	0.0014641298238	0.0014766217486	0.0018910531737	0.0074253309535	-0.0006324112056	0.0001498195200	0.0019726531611	-0.0005668503669	-0.0006324112056	0.0040555023703	0.0000603467587	-0.0002914243410	0.0014641298238	0.0001498195200	0.0000603467587	0.0024197379950	0.0008807399860	0.0014766217486	0.0019726531611	-0.0002914243410	0.0008807399860	0.0030805185335
0.0088628146465	0.0019187600168	-0.0007213703571	0.0019169375893	0.0016753654541	0.0019187600168	0.0064876774325	-0.0006786403817	-0.0003343173937	0.0011716663728	-0.0007213703571	-0.0006786403817	0.0052187293028	0.0004960170190	-0.0003650632410	0.0019169375893	-0.0003343173937	0.0004960170190	0.0022976186709	0.0009380217643	0.0016753654541	0.0011716663728	-0.0003650632410	0.0009380217643	0.0025821592939
0.0085106891625	0.0023828738516	0.0007689758201	0.0009110582841	0.0016294504579	0.0023828738516	0.0081602230883	0.0008404220584	-0.0000878681635	0.0021351194487	0.0007689758201	0.0008404220584	0.0050506295092	0.0002526569208	-0.0002841330187	0.0009110582841	-0.0000878681635	0.0002526569208	0.0022350331538	0.0007979003505	0.0016294504579	0.0021351194487	-0.0002841330187	0.0007979003505	0.0026221597312
0.0092981471610	0.0022358788710	0.0006365155320	0.0024173823754	0.0027939580958	0.0022358788710	0.0083183709106	-0.0012529028162	0.0005370974697	0.0018578723681	0.0006365155320	-0.0012529028162	0.0059811968201	0.0006955083086	-0.0001242408427	0.0024173823754	0.0005370974697	0.0006955083086	0.0030764821220	0.0015353228957	0.0027939580958	0.0018578723681	-0.0001242408427	0.0015353228957	0.0033855810723
0.0097568592313	0.0039813528314	0.0010395164327	0.0017663038014	0.0022229370503	0.0039813528314	0.0092189148014	0.0004233305344	0.0002534235688	0.0009519141640	0.0010395164327	0.0004233305344	0.0051398444953	0.0007224816161	0.0002120161832	0.0017663038014	0.0002534235688	0.0007224816161	0.0021185613761	0.0011564262782	0.0022229370503	0.0009519141640	0.0002120161832	0.0011564262782	0.0030563682278
0.0093310962113	0.0024004399536	0.0003694001806	0.0014917452411	0.0025378456708	0.0024004399536	0.0098047351904	0.0003551845000	0.0006511152387	0.0022622798190	0.0003694001806	0.0003551845000	0.0054202419094	0.0004913897417	-0.0001129685096	0.0014917452411	0.0006511152387	0.0004913897417	0.0023955420058	0.0010014412205	0.0025378456708	0.0022622798190	-0.0001129685096	0.0010014412205	0.0030664780036
0.0079533046520	0.0003112796707	-0.0004553210807	0.0013590551732	0.0015099425871	0.0003112796707	0.0050540032992	0.0005036880323	0.0000730932840	0.0010230044494	-0.0004553210807	0.0005036880323	0.0050212539763	0.0000832422737	-0.0004221840728	0.0013590551732	0.0000730932840	0.0000832422737	0.0020254505668	0.0007742887708	0.0015099425871	0.0010230044494	-0.0004221840728	0.0007742887708	0.0026863259920
0.0075963869025	0.0022593609184	0.0000277860332	0.0010533966852	0.0019016252337	0.0022593609184	0.0068896865335	0.0008519136505	0.0002314297335	0.0020304482134	0.0000277860332	0.0008519136505	0.0049187967855	0.0002832587531	-0.0000562163634	0.0010533966852	0.0002314297335	0.0002832587531	0.0026993443781	0.0015400721130	0.0019016252337	0.0020304482134	-0.0000562163634	0.0015400721130	0.0034550317118
0.0085800844487	0.0013329765320	0.0008180134195	0.0010419611678	0.0008087101130	0.0013329765320	0.0096597817401	-0.0005404566412	0.0003891086779	0.0014950080223	0.0008180134195	-0.0005404566412	0.0049903337396	0.0004139439157	-0.0002274803330	0.0010419611678	0.0003891086779	0.0004139439157	0.0021515632658	0.0007474159703	0.0008087101130	0.0014950080223	-0.0002274803330	0.0007474159703	0.0029813756612
0.0094679086289	0.0034205329407	0.0002812604269	0.0010082673117	0.0018456256749	0.0034205329407	0.0077490502200	-0.0003701288210	0.0006055983128	0.0021866262246	0.0002812604269	-0.0003701288210	0.0031962450957	0.0000065946810	-0.0006228786315	0.0010082673117	0.0006055983128	0.0000065946810	0.0018330743166	0.0015109728968	0.0018456256749	0.0021866262246	-0.0006228786315	0.0015109728968	0.0043055237116
0.0082447380367	0.0034200413402	0.0004795205724	0.0017459366109	0.0020475650780	0.0034200413402	0.0051411023845	-0.0009740109737	0.0003787572991	0.0020803642762	0.0004795205724	-0.0009740109737	0.0048562097845	0.0002190133284	0.0003284639766	0.0017459366109	0.0003787572991	0.0002190133284	0.0017684432362	0.0009158975808	0.0020475650780	0.0020803642762	0.0003284639766	0.0009158975808	0.0034401523653
0.0085015416284	0.0023630671389	0.0004294736124	0.0023000811482	0.0019687101596	0.0023630671389	0.0068324299181	-0.0005432072542	0.0003489524601	0.0019973976465	0.0004294736124	-0.0005432072542	0.0055072342985	0.0011909198637	0.0002473214981	0.0023000811482	0.0003489524601	0.0011909198637	0.0030474285761	0.0013199318720	0.0019687101596	0.0019973976465	0.0002473214981	0.0013199318720	0.0031093397748
0.0093147827857	0.0016098691945	0.0010301564555	0.0018644639496	0.0016389709430	0.0016098691945	0.0077557336257	0.0006672919691	0.0012984235152	0.0032031921993	0.0010301564555	0.0006672919691	0.0054407533487	0.0012174821556	0.0003239361305	0.0018644639496	0.0012984235152	0.0012174821556	0.0024391964430	0.0012699071596	0.0016389709430	0.0032031921993	0.0003239361305	0.0012699071596	0.0032466923289
0.0101147619413	0.0030386736037	-0.0003989968417	0.0016910106737	0.0014860567454	0.0030386736037	0.0075785489791	-0.0001329530281	0.0010415326411	0.0025327325935	-0.0003989968417	-0.0001329530281	0.0043427156168	0.0005802747686	-0.0003315155914	0.0016910106737	0.0010415326411	0.0005802747686	0.0022365773776	0.0009567352320	0.0014860567454	0.0025327325935	-0.0003315155914	0.0009567352320	0.0032371351709
0.0094838707292	0.0044495797717	-0.0004019755766	0.0006081337649	0.0006749790981	0.0044495797717	0.0077387468258	-0.0005382106696	0.0001619747650	0.0013835372235	-0.0004019755766	-0.0005382106696	0.0056935404142	0.0007950156490	-0.0003491339173	0.0006081337649	0.0001619747650	0.0007950156490	0.0023957909566	0.0010426593636	0.0006749790981	0.0013835372235	-0.0003491339173	0.0010426593636	0.0028216490737
0.0088457350880	0.0028197158159	0.0010541379846	0.0004282864761	0.0021365430731	0.0028197158159	0.0084036796387	0.0004932259277	0.0010693541455	0.0020849115668	0.0010541379846	0.0004932259277	0.0041680394854	0.0007846045340	0.0000980339846	0.0004282864761	0.0010693541455	0.0007846045340	0.0019225094824	0.0005484721867	0.0021365430731	0.0020849115668	0.0000980339846	0.0005484721867	0.0028932754857
0.0084125234067	0.0019937063080	-0.0009408533141	0.0008954429672	0.0016709574281	0.0019937063080	0.0071041487610	-0.0014855346070	0.0001693038946	0.0024158905769	-0.0009408533141	-0.0014855346070	0.0040104560512	0.0000238231272	-0.0006592851560	0.0008954429672	0.0001693038946	0.0000238231272	0.0024354615324	0.0008779799232	0.0016709574281	0.0024158905769	-0.0006592851560	0.0008779799232	0.0031253404317
0.0089427209757	0.0013813581963	-0.0003972208330	0.0009791304613	0.0016597785196	0.0013813581963	0.0051088886489	-0.0005744804296	0.0001139509226	0.0012425347353	-0.0003972208330	-0.0005744804296	0.0052603907222	0.0012829342325	-0.0000107808080	0.0009791304613	0.0001139509226	0.0012829342325	0.0029390339330	0.0012714030349	0.0016597785196	0.0012425347353	-0.0000107808080	0.0012714030349	0.0034810835483
0.0075598851718	0.0020956019043	0.0000948996707	0.0022827209068	0.0023408518414	0.0020956019043	0.0107775139716	0.0000747859839	0.0008084806604	0.0019987976233	0.0000948996707	0.0000747859839	0.0053995094587	0.0010713648752	0.0001630888731	0.0022827209068	0.0008084806604	0.0010713648752	0.0030431092151	0.0018381653821	0.0023408518414	0.0019987976233	0.0001630888731	0.0018381653821	0.0037729914610
0.0091334782768	0.0027664350882	-0.0005250654524	0.0015760245051	0.0018294103429	0.0027664350882	0.0100897477371	0.0008800083574	0.0007565482991	0.0019146349083	-0.0005250654524	0.0008800083574	0.0047258784766	0.0000529184458	-0.0001727357653	0.0015760245051	0.0007565482991	0.0000529184458	0.0022733610593	0.0008615624454	0.0018294103429	0.0019146349083	-0.0001727357653	0.0008615624454	0.0034697216724
0.0078665020628	0.0019653005953	0.0010749963564	0.0016796308565	0.0022318835430	0.0019653005953	0.0097488898716	0.0001309991058	0.0003870752765	0.0027943567789	0.0010749963564	0.0001309991058	0.0048720587892	0.0002671025644	0.0000042925796	0.0016796308565	0.0003870752765	0.0002671025644	0.0017597208759	0.0013897746212	0.0022318835430	0.0027943567789	0.0000042925796	0.0013897746212	0.0044317408099
0.0090291997578	0.0019008791997	0.0016166901169	0.0024556448404	0.0021806528724	0.0019008791997	0.0095330641324	-0.0000339363446	0.0001167735032	0.0018454943427	0.0016166901169	-0.0000339363446	0.0034549615352	0.0001544020712	-0.0003153525933	0.0024556448404	0.0001167735032	0.0001544020712	0.0022491842400	0.0008962304604	0.0021806528724	0.0018454943427	-0.0003153525933	0.0008962304604	0.0029948128181
0.0093204559298	0.0041827031961	0.0004676347108	0.0020313067928	0.0025412565903	0.0041827031961	0.0103216377682	0.0013816994790	0.0013364599947	0.0031753086818	0.0004676347108	0.0013816994790	0.0052941687450	0.0006796993165	0.0000902250534	0.0020313067928	0.0013364599947	0.0006796993165	0.0029637193078	0.0018945895768	0.0025412565903	0.0031753086818	0.0000902250534	0.0018945895768	0.0039134541867
0.0076865794702	0.0024185990467	-0.0000224298258	0.0011258599797	0.0017803555916	0.0024185990467	0.0106071948212	-0.0007002173540	0.0005959433404	0.0022244618237	-0.0000224298258	-0.0007002173540	0.0040101734786	-0.0000334316163	-0.0007678281523	0.0011258599797	0.0005959433404	-0.0000334316163	0.0016294457133	0.0005133154588	0.0017803555916	0.0022244618237	-0.0007678281523	0.0005133154588	0.0029339596441
0.0076160217147	0.0016025399649	0.0005019315214	0.0017161808936	0.0017064418778	0.0016025399649	0.0081579933663	0.0002728672273	0.0009763710645	0.0019616705547	0.0005019315214	0.0002728672273	0.0055205934351	0.0007527742340	0.0000536927903	0.0017161808936	0.0009763710645	0.0007527742340	0.0025326037241	0.0012555475986	0.0017064418778	0.0019616705547	0.0000536927903	0.0012555475986	0.0030918688569
0.0074654457497	0.0034394503449	0.0003303253327	0.0019212975048	0.0024043663602	0.0034394503449	0.0097048134888	0.0002128276076	0.0013528253310	0.0035119883063	0.0003303253327	0.0002128276076	0.0056335451454	0.0005237912007	-0.0007247507377	0.0019212975048	0.0013528253310	0.0005237912007	0.0021531444845	0.0009768228503	0.0024043663602	0.0035119883063	-0.0007247507377	0.0009768228503	0.0039982243534
0.0070881955382	0.0023423133142	0.0010180714847	0.0022880957892	0.0022633781031	0.0023423133142	0.0081081086739	0.0001168779625	0.0006557967614	0.0011328625892	0.0010180714847	0.0001168779625	0.0046789705536	0.0003889941631	0.0003978583992	0.0022880957892	0.0006557967614	0.0003889941631	0.0021201208196	0.0015120240120	0.0022633781031	0.0011328625892	0.0003978583992	0.0015120240120	0.0038806791487
0.0080401587427	0.0034860485043	0.0001006054926	0.0011008046705	0.0018071611323	0.0034860485043	0.0087005942302	0.0011812742394	0.0008793177062	0.0019392297928	0.0001006054926	0.0011812742394	0.0057523305213	0.0003534412160	-0.0003099188719	0.0011008046705	0.0008793177062	0.0003534412160	0.0015448380039	0.0005528210081	0.0018071611323	0.0019392297928	-0.0003099188719	0.0005528210081	0.0030992755699
0.0069315099373	0.0019855083623	0.0010205406212	0.0017975374619	0.0018146736443	0.0019855083623	0.0077801959222	0.0000647159428	0.0008276824965	0.0019277290612	0.0010205406212	0.0000647159428	0.0060944392552	0.0006171873312	0.0003107982229	0.0017975374619	0.0008276824965	0.0006171873312	0.0025706717502	0.0012873187815	0.0018146736443	0.0019277290612	0.0003107982229	0.0012873187815	0.0034339127066
0.0083749246023	0.0029198542136	0.0005842496439	0.0016019735984	0.0015326130110	0.0029198542136	0.0096588759646	0.0002075479699	0.0011563089694	0.0023656158556	0.0005842496439	0.0002075479699	0.0052990703602	0.0009433681806	-0.0006036021191	0.0016019735984	0.0011563089694	0.0009433681806	0.0028555186255	0.0006938560902	0.0015326130110	0.0023656158556	-0.0006036021191	0.0006938560902	0.0026019101002
0.0084340365411	0.0030573450447	0.0002116590395	0.0022385874392	0.0020895972066	0.0030573450447	0.0098231351593	0.0010164421371	0.0011079284424	0.0022014995530	0.0002116590395	0.0010164421371	0.0061014784747	0.0006814905780	-0.0004569850496	0.0022385874392	0.0011079284424	0.0006814905780	0.0026069683050	0.0013406578529	0.0020895972066	0.0022014995530	-0.0004569850496	0.0013406578529	0.0031275190431
0.0072875649063	0.0033312618931	-0.0001915335164	0.0003635435033	0.0012010454113	0.0033312618931	0.0078623353217	0.0005126255858	0.0012589949955	0.0024459822010	-0.0001915335164	0.0005126255858	0.0044353892890	0.0004948312555	0.0002348286468	0.0003635435033	0.0012589949955	0.0004948312555	0.0029348595574	0.0016236415025	0.0012010454113	0.0024459822010	0.0002348286468	0.0016236415025	0.0036582973936
0.0075407681030	0.0019384740457	0.0001854914962	0.0010311181625	0.0011299237543	0.0019384740457	0.0073629690824	-0.0018590489969	-0.0002868461472	0.0016451277698	0.0001854914962	-0.0018590489969	0.0042292629879	0.0003490826547	-0.0006416872545	0.0010311181625	-0.0002868461472	0.0003490826547	0.0018358840353	0.0006253041950	0.0011299237543	0.0016451277698	-0.0006416872545	0.0006253041950	0.0027965634564
0.0083947785553	0.0019852624339	-0.0001085374101	0.0015350873210	0.0014854019242	0.0019852624339	0.0082464810759	-0.0008835180074	0.0001500351798	0.0007777945014	-0.0001085374101	-0.0008835180074	0.0041973343047	0.0001292007544	-0.0007048231642	0.0015350873210	0.0001500351798	0.0001292007544	0.0027564542627	0.0010999378050	0.0014854019242	0.0007777945014	-0.0007048231642	0.0010999378050	0.0028281310579
0.0111195254306	0.0039600017884	0.0004845151818	0.0019888328433	0.0026488463117	0.0039600017884	0.0073884936489	0.0006559236587	0.0014857633498	0.0017028670974	0.0004845151818	0.0006559236587	0.0037174935434	0.0006018482787	0.0001537325819	0.0019888328433	0.0014857633498	0.0006018482787	0.0021542163669	0.0009908757388	0.0026488463117	0.0017028670974	0.0001537325819	0.0009908757388	0.0036202652242
0.0075070280643	0.0017447515141	-0.0001306765146	0.0015539777742	0.0014734913047	0.0017447515141	0.0065277677626	-0.0005078081514	0.0006278339114	0.0018818774116	-0.0001306765146	-0.0005078081514	0.0051790833033	0.0000342633506	-0.0005066963024	0.0015539777742	0.0006278339114	0.0000342633506	0.0026461672868	0.0012728548902	0.0014734913047	0.0018818774116	-0.0005066963024	0.0012728548902	0.0032454328116
0.0075045488768	0.0011083106995	-0.0002435363213	0.0016627547076	0.0015988739434	0.0011083106995	0.0058914133785	0.0002102742312	0.0012541923606	0.0019392303526	-0.0002435363213	0.0002102742312	0.0043124401949	0.0004434610649	-0.0005647678242	0.0016627547076	0.0012541923606	0.0004434610649	0.0032195675809	0.0015742815360	0.0015988739434	0.0019392303526	-0.0005647678242	0.0015742815360	0.0037373340914
0.0083830874433	0.0028559322198	-0.0004941935898	0.0020410380830	0.0011982999937	0.0028559322198	0.0074177749346	0.0004676671532	0.0010901365311	0.0019397873725	-0.0004941935898	0.0004676671532	0.0051011875736	0.0004776185303	0.0000034320686	0.0020410380830	0.0010901365311	0.0004776185303	0.0026037426285	0.0011533263281	0.0011982999937	0.0019397873725	0.0000034320686	0.0011533263281	0.0032631422692
0.0095607963797	0.0033997122736	0.0006398799192	0.0020810253352	0.0019868289695	0.0033997122736	0.0060586320477	-0.0004660815800	0.0013754650027	0.0017174482036	0.0006398799192	-0.0004660815800	0.0047086807763	0.0000101329350	-0.0004565900685	0.0020810253352	0.0013754650027	0.0000101329350	0.0025020665484	0.0013072371120	0.0019868289695	0.0017174482036	-0.0004565900685	0.0013072371120	0.0032762354731
0.0074026862743	0.0022558847287	-0.0002186705923	0.0007388098463	0.0015042365248	0.0022558847287	0.0077711042534	0.0012381906850	0.0011044687786	0.0020575739406	-0.0002186705923	0.0012381906850	0.0054916597333	0.0001688386441	-0.0000515115837	0.0007388098463	0.0011044687786	0.0001688386441	0.0018397898323	0.0008794497736	0.0015042365248	0.0020575739406	-0.0000515115837	0.0008794497736	0.0032584713474
0.0084359433987	0.0011416828320	-0.0006015142621	0.0013667335608	0.0014494299117	0.0011416828320	0.0113344029231	-0.0002166347711	0.0009578637004	0.0024790780114	-0.0006015142621	-0.0002166347711	0.0048976435960	0.0002065194233	-0.0001163698717	0.0013667335608	0.0009578637004	0.0002065194233	0.0021903108442	0.0013001983066	0.0014494299117	0.0024790780114	-0.0001163698717	0.0013001983066	0.0038217469901
0.0088591176125	0.0042004750746	0.0007164890695	0.0014600437933	0.0019908253974	0.0042004750746	0.0082196676139	0.0006459028483	0.0011180713887	0.0021190787991	0.0007164890695	0.0006459028483	0.0051720305892	0.0005063593341	-0.0005526281108	0.0014600437933	0.0011180713887	0.0005063593341	0.0015286700232	0.0007562220753	0.0019908253974	0.0021190787991	-0.0005526281108	0.0007562220753	0.0032088195485
0.0099975780414	0.0033245863021	-0.0003985968568	0.0014282948087	0.0020485953090	0.0033245863021	0.0071276218853	-0.0000723469467	0.0010641499093	0.0030640725815	-0.0003985968568	-0.0000723469467	0.0038574417596	-0.0001481859734	-0.0004026655488	0.0014282948087	0.0010641499093	-0.0001481859734	0.0019114803672	0.0012508566469	0.0020485953090	0.0030640725815	-0.0004026655488	0.0012508566469	0.0040956055863
0.0077787615990	0.0017093885417	-0.0003054753927	0.0016995028610	0.0022354720604	0.0017093885417	0.0068013455373	-0.0006878323613	0.0005003302866	0.0017706769367	-0.0003054753927	-0.0006878323613	0.0056042898722	0.0000263690189	-0.0002283621400	0.0016995028610	0.0005003302866	0.0000263690189	0.0022354994064	0.0007785027960	0.0022354720604	0.0017706769367	-0.0002283621400	0.0007785027960	0.0035219273866
0.0085671416155	0.0034367688262	0.0000936334536	0.0008608922607	0.0010645239309	0.0034367688262	0.0066853180279	0.0005145708323	0.0001601849067	0.0012552706829	0.0000936334536	0.0005145708323	0.0065788381996	0.0008098246427	0.0002032609829	0.0008608922607	0.0001601849067	0.0008098246427	0.0027921185806	0.0012952693535	0.0010645239309	0.0012552706829	0.0002032609829	0.0012952693535	0.0028411386561
0.0095699318386	0.0025687779443	0.0001005638513	0.0013590636491	0.0015915777172	0.0025687779443	0.0055507064373	0.0005507166434	0.0004379876478	0.0017864107002	0.0001005638513	0.0005507166434	0.0057474389034	0.0004940073099	0.0000806356465	0.0013590636491	0.0004379876478	0.0004940073099	0.0016030191372	0.0004619581944	0.0015915777172	0.0017864107002	0.0000806356465	0.0004619581944	0.0032470602638
0.0110266882545	0.0034947262447	0.0006884876934	0.0010628374971	0.0019616918516	0.0034947262447	0.0104439775573	0.0009424849204	0.0016385134441	0.0027957601188	0.0006884876934	0.0009424849204	0.0041441969282	0.0003689253661	-0.0002411079705	0.0010628374971	0.0016385134441	0.0003689253661	0.0025303792987	0.0007035734752	0.0019616918516	0.0027957601188	-0.0002411079705	0.0007035734752	0.0028822278499
0.0085471870443	0.0022394861069	-0.0009651925968	0.0018637891550	0.0021634193379	0.0022394861069	0.0071759769797	-0.0001150118659	0.0005184906108	0.0014453915264	-0.0009651925968	-0.0001150118659	0.0042802723599	0.0000825996116	-0.0004972553031	0.0018637891550	0.0005184906108	0.0000825996116	0.0017318471972	0.0006409741516	0.0021634193379	0.0014453915264	-0.0004972553031	0.0006409741516	0.0028671018840
0.0064662235246	0.0015388273364	0.0006503133078	0.0008956111551	0.0019257698330	0.0015388273364	0.0063420255499	0.0009295579313	0.0012536147991	0.0027757317431	0.0006503133078	0.0009295579313	0.0048988099933	0.0004519261332	0.0002476158319	0.0008956111551	0.0012536147991	0.0004519261332	0.0025469556764	0.0012327135715	0.0019257698330	0.0027757317431	0.0002476158319	0.0012327135715	0.0038534852507
0.0097232444206	0.0029384376116	0.0002166862787	0.0009491354309	0.0015801936637	0.0029384376116	0.0087070623450	0.0016454016926	0.0011797847757	0.0022862429107	0.0002166862787	0.0016454016926	0.0047992408608	0.0002756069757	-0.0005434888676	0.0009491354309	0.0011797847757	0.0002756069757	0.0021809119963	0.0011937056601	0.0015801936637	0.0022862429107	-0.0005434888676	0.0011937056601	0.0037704216119
0.0077000810406	0.0029214595519	-0.0003632334884	0.0017116177703	0.0020957037840	0.0029214595519	0.0070093932891	-0.0012792252005	0.0011928811358	0.0023529812604	-0.0003632334884	-0.0012792252005	0.0050020532613	0.0010591594964	-0.0000264553657	0.0017116177703	0.0011928811358	0.0010591594964	0.0029808123304	0.0019337706691	0.0020957037840	0.0023529812604	-0.0000264553657	0.0019337706691	0.0042954870240
0.0067500055848	0.0036592182966	-0.0011709981097	0.0006281232218	0.0007875732537	0.0036592182966	0.0089159259507	-0.0007525710095	-0.0001975089338	0.0010004415597	-0.0011709981097	-0.0007525710095	0.0038376161473	0.0003719468820	-0.0001692385611	0.0006281232218	-0.0001975089338	0.0003719468820	0.0023596421573	0.0008290528692	0.0007875732537	0.0010004415597	-0.0001692385611	0.0008290528692	0.0027213728517
0.0108781168687	0.0027883390526	-0.0002696673864	0.0013933125260	0.0017238320065	0.0027883390526	0.0073069178342	-0.0003052600418	0.0007254983811	0.0016229004888	-0.0002696673864	-0.0003052600418	0.0045730741165	-0.0002804375700	-0.0003258185844	0.0013933125260	0.0007254983811	-0.0002804375700	0.0023885288940	0.0007603980512	0.0017238320065	0.0016229004888	-0.0003258185844	0.0007603980512	0.0030193451760
0.0080477518841	0.0009986180228	-0.0005072959166	0.0010482527500	0.0018357246054	0.0009986180228	0.0099000972864	0.0016479875353	0.0006462839610	0.0019083435921	-0.0005072959166	0.0016479875353	0.0055121705762	0.0002174599955	-0.0003277938309	0.0010482527500	0.0006462839610	0.0002174599955	0.0012806316888	0.0010114179048	0.0018357246054	0.0019083435921	-0.0003277938309	0.0010114179048	0.0030934453795
0.0089433756927	0.0043571790658	-0.0013209823849	0.0010997400661	0.0025099710109	0.0043571790658	0.0077789539120	-0.0004804222279	0.0001508460371	0.0025161831343	-0.0013209823849	-0.0004804222279	0.0054262833436	-0.0002022272756	-0.0007987254872	0.0010997400661	0.0001508460371	-0.0002022272756	0.0024040641254	0.0006033830496	0.0025099710109	0.0025161831343	-0.0007987254872	0.0006033830496	0.0029837005403
0.0081075101972	0.0037278292028	-0.0004829603672	0.0018755021360	0.0019781614929	0.0037278292028	0.0096561671672	-0.0003590165636	0.0011145540220	0.0029178112068	-0.0004829603672	-0.0003590165636	0.0049994135692	0.0003184949436	-0.0004250112035	0.0018755021360	0.0011145540220	0.0003184949436	0.0025288871645	0.0011500286508	0.0019781614929	0.0029178112068	-0.0004250112035	0.0011500286508	0.0034025363670
0.0076966457433	0.0019704359801	-0.0001931953078	0.0006338831390	0.0016313644664	0.0019704359801	0.0061178413422	0.0002237253247	0.0007016683253	0.0016051588203	-0.0001931953078	0.0002237253247	0.0037404485605	0.0000828887158	-0.0002548626411	0.0006338831390	0.0007016683253	0.0000828887158	0.0016370287168	0.0005160401503	0.0016313644664	0.0016051588203	-0.0002548626411	0.0005160401503	0.0031191133861
0.0092762419709	0.0042284375985	-0.0002620382117	0.0012144824441	0.0022246404731	0.0042284375985	0.0074048500339	0.0002786821386	0.0014504644438	0.0031716499582	-0.0002620382117	0.0002786821386	0.0055669755543	0.0012986326631	-0.0001031150998	0.0012144824441	0.0014504644438	0.0012986326631	0.0032861978234	0.0018453428329	0.0022246404731	0.0031716499582	-0.0001031150998	0.0018453428329	0.0038841173617
0.0091915191309	0.0019627153536	0.0001298775922	0.0018835303298	0.0026185520156	0.0019627153536	0.0090028999843	0.0010782443924	0.0018850752390	0.0026806912573	0.0001298775922	0.0010782443924	0.0054472612529	0.0006633058375	-0.0000510677548	0.0018835303298	0.0018850752390	0.0006633058375	0.0018895907413	0.0011645672011	0.0026185520156	0.0026806912573	-0.0000510677548	0.0011645672011	0.0032282659102
0.0088533746996	0.0028407469108	-0.0006934303835	0.0018257096790	0.0019772189527	0.0028407469108	0.0074034717761	-0.0001618364505	0.0006802629219	0.0020183225583	-0.0006934303835	-0.0001618364505	0.0047716030694	0.0003049932909	-0.0006989363160	0.0018257096790	0.0006802629219	0.0003049932909	0.0020836940045	0.0005682892247	0.0019772189527	0.0020183225583	-0.0006989363160	0.0005682892247	0.0032646834608
0.0088544161797	0.0013739282246	0.0015673054893	0.0016851914813	0.0015482149285	0.0013739282246	0.0073723764435	0.0001479711848	0.0013789948151	0.0029070135225	0.0015673054893	0.0001479711848	0.0046698434419	0.0002182580927	-0.0001636949925	0.0016851914813	0.0013789948151	0.0002182580927	0.0025402827246	0.0014779568512	0.0015482149285	0.0029070135225	-0.0001636949925	0.0014779568512	0.0035692688482
0.0070999139373	0.0015581601349	-0.0005695547326	0.0009948686989	0.0010838661243	0.0015581601349	0.0085709474772	0.0006013431747	0.0007799102476	0.0016646407482	-0.0005695547326	0.0006013431747	0.0051215846668	0.0011240152879	0.0003437849550	0.0009948686989	0.0007799102476	0.0011240152879	0.0027504216380	0.0012126668126	0.0010838661243	0.0016646407482	0.0003437849550	0.0012126668126	0.0034417764959
0.0069970004531	0.0017855570223	-0.0005427046969	0.0009012072695	0.0015707111697	0.0017855570223	0.0067948931044	0.0007757292454	0.0003578389567	0.0008944143737	-0.0005427046969	0.0007757292454	0.0057739370924	0.0006578405730	0.0005698319473	0.0009012072695	0.0003578389567	0.0006578405730	0.0028356198273	0.0016926947799	0.0015707111697	0.0008944143737	0.0005698319473	0.0016926947799	0.0039574149450
0.0109564169305	0.0029664653497	0.0000351449138	0.0019727069865	0.0014070300470	0.0029664653497	0.0065440208447	-0.0005499162583	0.0006587038979	0.0021751230124	0.0000351449138	-0.0005499162583	0.0031161950410	-0.0002996683916	-0.0005109403704	0.0019727069865	0.0006587038979	-0.0002996683916	0.0025658209046	0.0008596651427	0.0014070300470	0.0021751230124	-0.0005109403704	0.0008596651427	0.0033319490342
0.0078635552955	0.0028580151688	0.0009161195231	0.0025780103044	0.0016834026037	0.0028580151688	0.0111867406204	0.0007074585026	0.0012990252639	0.0020603389107	0.0009161195231	0.0007074585026	0.0049209267402	0.0002076729750	-0.0004372862196	0.0025780103044	0.0012990252639	0.0002076729750	0.0025665255028	0.0011770613550	0.0016834026037	0.0020603389107	-0.0004372862196	0.0011770613550	0.0025807215196
0.0116040426386	0.0035943947736	0.0004448587773	0.0023053323054	0.0021488892107	0.0035943947736	0.0098609556896	0.0010108739680	0.0008976403490	0.0029475427800	0.0004448587773	0.0010108739680	0.0039912586956	0.0005608978736	-0.0002656552872	0.0023053323054	0.0008976403490	0.0005608978736	0.0021805320250	0.0013225916198	0.0021488892107	0.0029475427800	-0.0002656552872	0.0013225916198	0.0038613431504
0.0092828285514	0.0025125901044	-0.0005147274238	0.0011898028578	0.0025648026533	0.0025125901044	0.0072826963264	-0.0012623048209	0.0006460427583	0.0029488578735	-0.0005147274238	-0.0012623048209	0.0063199677425	0.0003738575618	-0.0008532193613	0.0011898028578	0.0006460427583	0.0003738575618	0.0019821453227	0.0004845672077	0.0025648026533	0.0029488578735	-0.0008532193613	0.0004845672077	0.0033340425409
0.0081241713146	0.0024713790261	-0.0005538460988	0.0015790411507	0.0014718814906	0.0024713790261	0.0092056628318	-0.0006623619124	0.0003424858199	0.0010309365466	-0.0005538460988	-0.0006623619124	0.0044062909048	0.0002383008268	-0.0008949001327	0.0015790411507	0.0003424858199	0.0002383008268	0.0021876115399	0.0006974223853	0.0014718814906	0.0010309365466	-0.0008949001327	0.0006974223853	0.0026513988132
0.0074613317594	0.0030911941550	-0.0003906701454	0.0012043559212	0.0016532111839	0.0030911941550	0.0077890921129	0.0006826994470	0.0024046330363	0.0027608305847	-0.0003906701454	0.0006826994470	0.0062389279312	0.0009677368681	0.0002298294635	0.0012043559212	0.0024046330363	0.0009677368681	0.0029948555108	0.0019921024662	0.0016532111839	0.0027608305847	0.0002298294635	0.0019921024662	0.0037641980662
0.0090548700070	0.0033647836069	-0.0001041284405	0.0009515237389	0.0008248613734	0.0033647836069	0.0098369171704	0.0004493602501	0.0011440070258	0.0027662231548	-0.0001041284405	0.0004493602501	0.0036466943231	0.0002339534958	-0.0003083902051	0.0009515237389	0.0011440070258	0.0002339534958	0.0027218024683	0.0013258578847	0.0008248613734	0.0027662231548	-0.0003083902051	0.0013258578847	0.0032963921731
0.0083865124251	0.0014476019057	-0.0007280295852	0.0006149235510	0.0008731922650	0.0014476019057	0.0077201331191	0.0001669181473	0.0013399701803	0.0025661510379	-0.0007280295852	0.0001669181473	0.0054392022438	0.0003138550561	-0.0004945062067	0.0006149235510	0.0013399701803	0.0003138550561	0.0024254455881	0.0008931316898	0.0008731922650	0.0025661510379	-0.0004945062067	0.0008931316898	0.0039444270769
0.0093432111947	0.0018827942749	-0.0008267730422	0.0008792319833	0.0022779016722	0.0018827942749	0.0081256099236	0.0002419333772	0.0011602884252	0.0012447666480	-0.0008267730422	0.0002419333772	0.0049671149531	-0.0000436799421	-0.0006330431183	0.0008792319833	0.0011602884252	-0.0000436799421	0.0030206416983	0.0013282958808	0.0022779016722	0.0012447666480	-0.0006330431183	0.0013282958808	0.0035798107783
0.0091465325084	0.0031102348690	0.0010648109868	0.0017819978811	0.0015793131055	0.0031102348690	0.0099755927565	-0.0007621851509	0.0019495225005	0.0023210138381	0.0010648109868	-0.0007621851509	0.0061843990758	0.0010149550920	0.0005522342878	0.0017819978811	0.0019495225005	0.0010149550920	0.0025296045049	0.0012819192288	0.0015793131055	0.0023210138381	0.0005522342878	0.0012819192288	0.0030949740821
0.0070225407549	0.0015326094209	0.0011455570211	0.0012913739635	0.0017351172541	0.0015326094209	0.0072607144889	0.0002369477408	0.0005337704318	0.0018616206064	0.0011455570211	0.0002369477408	0.0046905207376	0.0005610376800	0.0001646757151	0.0012913739635	0.0005337704318	0.0005610376800	0.0025849660424	0.0014476533840	0.0017351172541	0.0018616206064	0.0001646757151	0.0014476533840	0.0036689051705
0.0083816829201	0.0024685389825	-0.0004498895466	0.0010458075491	0.0016657980022	0.0024685389825	0.0065629209185	-0.0003440150407	0.0003103447419	0.0019032833002	-0.0004498895466	-0.0003440150407	0.0047163884083	0.0000208171909	-0.0004021266520	0.0010458075491	0.0003103447419	0.0000208171909	0.0018003723259	0.0006261550088	0.0016657980022	0.0019032833002	-0.0004021266520	0.0006261550088	0.0033024967318
0.0089624893929	0.0032635284122	0.0008450729496	0.0015664228750	0.0018577739126	0.0032635284122	0.0096700513855	-0.0014615200916	0.0007917583944	0.0028080524401	0.0008450729496	-0.0014615200916	0.0043605590199	0.0007087531329	-0.0008930359999	0.0015664228750	0.0007917583944	0.0007087531329	0.0030989791261	0.0010472867208	0.0018577739126	0.0028080524401	-0.0008930359999	0.0010472867208	0.0036063193663
0.0081226480564	0.0024332286761	0.0003371076401	0.0014168850830	0.0013524465369	0.0024332286761	0.0062964240462	0.0001914857280	0.0016731241802	0.0019182950652	0.0003371076401	0.0001914857280	0.0045449840342	0.0004382430689	-0.0005256441377	0.0014168850830	0.0016731241802	0.0004382430689	0.0024503867817	0.0010836641861	0.0013524465369	0.0019182950652	-0.0005256441377	0.0010836641861	0.0033037274841
0.0094559825013	0.0037644708096	-0.0006492316211	0.0017797455292	0.0022001128889	0.0037644708096	0.0070060562800	-0.0004435306876	0.0006059116017	0.0017251962266	-0.0006492316211	-0.0004435306876	0.0047933316864	-0.0002853043844	-0.0001239895065	0.0017797455292	0.0006059116017	-0.0002853043844	0.0015454426733	0.0011372713388	0.0022001128889	0.0017251962266	-0.0001239895065	0.0011372713388	0.0037850413689
0.0088159195201	0.0033480743453	0.0008267310916	0.0006265343593	0.0020687218708	0.0033480743453	0.0052623634415	0.0015224810543	0.0004411835015	0.0019620710361	0.0008267310916	0.0015224810543	0.0063586516437	0.0009828551252	0.0002210823313	0.0006265343593	0.0004411835015	0.0009828551252	0.0023661046709	0.0011819131010	0.0020687218708	0.0019620710361	0.0002210823313	0.0011819131010	0.0036249889237
0.0094602929156	0.0035643128005	-0.0002124298180	0.0018193617961	0.0023209549336	0.0035643128005	0.0092716426405	-0.0003040890069	0.0012106108970	0.0023967804889	-0.0002124298180	-0.0003040890069	0.0041896834809	0.0006954076413	-0.0003595220977	0.0018193617961	0.0012106108970	0.0006954076413	0.0025079400822	0.0008167708845	0.0023209549336	0.0023967804889	-0.0003595220977	0.0008167708845	0.0033865725221
0.0125307122466	0.0044085714697	0.0015616034404	0.0013504986695	0.0025970730098	0.0044085714697	0.0110469064891	0.0003783361659	0.0013268466075	0.0026380551816	0.0015616034404	0.0003783361659	0.0049549944960	0.0002679599855	0.0001334651017	0.0013504986695	0.0013268466075	0.0002679599855	0.0019813364569	0.0011700056775	0.0025970730098	0.0026380551816	0.0001334651017	0.0011700056775	0.0039147139336
0.0096546123641	0.0038947118746	-0.0006187232524	0.0010715432883	0.0017347455588	0.0038947118746	0.0059825314919	-0.0008845081915	0.0006760023924	0.0016601552182	-0.0006187232524	-0.0008845081915	0.0046647662748	0.0009940121615	-0.0002983323851	0.0010715432883	0.0006760023924	0.0009940121615	0.0030790337300	0.0013903216671	0.0017347455588	0.0016601552182	-0.0002983323851	0.0013903216671	0.0039340734363
0.0095759629932	0.0038942718951	0.0006972916937	0.0016181020270	0.0025695184852	0.0038942718951	0.0060274009774	-0.0002640496060	0.0003752487065	0.0017348667235	0.0006972916937	-0.0002640496060	0.0056900777404	0.0000889966399	-0.0005868887284	0.0016181020270	0.0003752487065	0.0000889966399	0.0025727489768	0.0009684450873	0.0025695184852	0.0017348667235	-0.0005868887284	0.0009684450873	0.0033553779326
0.0108791707144	0.0039428028858	0.0009523886740	0.0020726980262	0.0031153097896	0.0039428028858	0.0083902791691	-0.0001024243561	0.0001778445693	0.0023181966608	0.0009523886740	-0.0001024243561	0.0040298076980	0.0000772698011	0.0001105752099	0.0020726980262	0.0001778445693	0.0000772698011	0.0025406604462	0.0012723918829	0.0031153097896	0.0023181966608	0.0001105752099	0.0012723918829	0.0030834642763
0.0076109065250	0.0037447347142	0.0009757760671	0.0016954542387	0.0020813273902	0.0037447347142	0.0106971804826	0.0018379506983	0.0020702944249	0.0034531607390	0.0009757760671	0.0018379506983	0.0055789285291	0.0010175679003	0.0000165335930	0.0016954542387	0.0020702944249	0.0010175679003	0.0027227950648	0.0017557691382	0.0020813273902	0.0034531607390	0.0000165335930	0.0017557691382	0.0044787618465
0.0075304389811	0.0018067490799	0.0005181293443	0.0009919790697	0.0006365957761	0.0018067490799	0.0129681954483	0.0012966866131	0.0005562765186	0.0028253530538	0.0005181293443	0.0012966866131	0.0047098501499	0.0008082457518	0.0004974559452	0.0009919790697	0.0005562765186	0.0008082457518	0.0029900463172	0.0012173323104	0.0006365957761	0.0028253530538	0.0004974559452	0.0012173323104	0.0035703245987
0.0087278764772	0.0039729334842	0.0006789024184	0.0023552772951	0.0021669013204	0.0039729334842	0.0101628906434	0.0003535824559	0.0012363648158	0.0028674087394	0.0006789024184	0.0003535824559	0.0048327522235	0.0005076645897	0.0006843496747	0.0023552772951	0.0012363648158	0.0005076645897	0.0033005997104	0.0020491631428	0.0021669013204	0.0028674087394	0.0006843496747	0.0020491631428	0.0042221539137
0.0093547948553	0.0015673619436	0.0006058693408	0.0009847587657	0.0012747777393	0.0015673619436	0.0108051095393	0.0002131872979	0.0011243273822	0.0023860417073	0.0006058693408	0.0002131872979	0.0044424687235	0.0001597656376	0.0002615484224	0.0009847587657	0.0011243273822	0.0001597656376	0.0026741024125	0.0013352486551	0.0012747777393	0.0023860417073	0.0002615484224	0.0013352486551	0.0033743457856
0.0088993814527	0.0030109424162	0.0007619001370	0.0016327830445	0.0020586578652	0.0030109424162	0.0055827255805	-0.0000405851805	0.0003265840620	0.0025314361216	0.0007619001370	-0.0000405851805	0.0042964534143	0.0005074493705	-0.0003969491444	0.0016327830445	0.0003265840620	0.0005074493705	0.0023303712480	0.0011916135025	0.0020586578652	0.0025314361216	-0.0003969491444	0.0011916135025	0.0041929538603
0.0091414109163	0.0024439985839	-0.0004518265583	0.0012889943245	0.0023855022423	0.0024439985839	0.0079907357002	-0.0001702771959	0.0010348207061	0.0021052641136	-0.0004518265583	-0.0001702771959	0.0036890637896	-0.0002027196061	-0.0005376903630	0.0012889943245	0.0010348207061	-0.0002027196061	0.0022770890686	0.0015580001707	0.0023855022423	0.0021052641136	-0.0005376903630	0.0015580001707	0.0041863811403
0.0076522296297	0.0037248511490	0.0014976715416	0.0018086734579	0.0023250272866	0.0037248511490	0.0080060803791	0.0003677271722	-0.0000158242461	0.0028568315136	0.0014976715416	0.0003677271722	0.0053228224625	0.0014990600462	0.0005831922497	0.0018086734579	-0.0000158242461	0.0014990600462	0.0029481739512	0.0013443655227	0.0023250272866	0.0028568315136	0.0005831922497	0.0013443655227	0.0032946653934
0.0073632796927	0.0025173845452	-0.0003249534832	0.0018256440489	0.0020595857241	0.0025173845452	0.0070983788792	0.0010981216688	0.0008291548400	0.0028274656307	-0.0003249534832	0.0010981216688	0.0052539184338	0.0010612523897	0.0007804954986	0.0018256440489	0.0008291548400	0.0010612523897	0.0026384846488	0.0016659628561	0.0020595857241	0.0028274656307	0.0007804954986	0.0016659628561	0.0035227766274
0.0081163766989	0.0016438851552	-0.0010786490056	0.0016478346653	0.0015100182651	0.0016438851552	0.0082844774889	0.0000152673992	-0.0007635945296	0.0022383432114	-0.0010786490056	0.0000152673992	0.0052788229704	-0.0001988343272	-0.0013838736518	0.0016478346653	-0.0007635945296	-0.0001988343272	0.0036787795797	0.0007875345327	0.0015100182651	0.0022383432114	-0.0013838736518	0.0007875345327	0.0033450359912
0.0063090988627	0.0014780667859	0.0013082186381	0.0009506424676	0.0016912433222	0.0014780667859	0.0071322339526	0.0000187420265	0.0005945226720	0.0009986829249	0.0013082186381	0.0000187420265	0.0051302487413	-0.0000773721766	-0.0004653624299	0.0009506424676	0.0005945226720	-0.0000773721766	0.0016294006146	0.0007551326044	0.0016912433222	0.0009986829249	-0.0004653624299	0.0007551326044	0.0036861155982
0.0096065038188	0.0040266847040	0.0003829197886	0.0012230883576	0.0014298371552	0.0040266847040	0.0076173783503	0.0000494837254	0.0016256938139	0.0025409216630	0.0003829197886	0.0000494837254	0.0035440398727	-0.0000031730903	0.0001593744380	0.0012230883576	0.0016256938139	-0.0000031730903	0.0029900187851	0.0018828384164	0.0014298371552	0.0025409216630	0.0001593744380	0.0018828384164	0.0037230506033
0.0096580640642	0.0028723554666	0.0015125129289	0.0019464429388	0.0026139724010	0.0028723554666	0.0068825723282	-0.0000541093968	-0.0002154312847	0.0023237795238	0.0015125129289	-0.0000541093968	0.0038937081789	0.0003873438940	-0.0002424925822	0.0019464429388	-0.0002154312847	0.0003873438940	0.0020474002042	0.0010677043159	0.0026139724010	0.0023237795238	-0.0002424925822	0.0010677043159	0.0036304974332
0.0105651212298	0.0032630439581	-0.0006351637594	0.0019427499941	0.0020647692122	0.0032630439581	0.0081115494344	0.0004504814740	0.0017447348530	0.0026656096656	-0.0006351637594	0.0004504814740	0.0047427381455	0.0005712225947	-0.0006695992185	0.0019427499941	0.0017447348530	0.0005712225947	0.0027330559159	0.0015403877617	0.0020647692122	0.0026656096656	-0.0006695992185	0.0015403877617	0.0033957770911
0.0103872783656	0.0026386514265	0.0001255021583	0.0024441345480	0.0025630340427	0.0026386514265	0.0074706620790	0.0002626790876	0.0002850195282	0.0016146766043	0.0001255021583	0.0002626790876	0.0047711790708	0.0010481159361	-0.0003396359601	0.0024441345480	0.0002850195282	0.0010481159361	0.0030293487851	0.0015362886674	0.0025630340427	0.0016146766043	-0.0003396359601	0.0015362886674	0.0033644467976
0.0081536118767	0.0028699785548	-0.0007825904426	0.0013434397110	0.0012562881107	0.0028699785548	0.0073587811025	-0.0001540804364	0.0009798148904	0.0025579554564	-0.0007825904426	-0.0001540804364	0.0062509461272	0.0002597780066	-0.0005512629309	0.0013434397110	0.0009798148904	0.0002597780066	0.0026144430758	0.0015264433826	0.0012562881107	0.0025579554564	-0.0005512629309	0.0015264433826	0.0038702133627
0.0082336536317	0.0022701926313	-0.0004570644355	0.0011556018142	0.0019675923643	0.0022701926313	0.0066839077783	0.0007413845147	0.0007496844644	0.0019256583230	-0.0004570644355	0.0007413845147	0.0047568473738	0.0004336122732	-0.0002323376231	0.0011556018142	0.0007496844644	0.0004336122732	0.0024386618296	0.0008633007366	0.0019675923643	0.0019256583230	-0.0002323376231	0.0008633007366	0.0035282126319
0.0064927214699	0.0020876100988	0.0002334199297	0.0010725466684	0.0013449582556	0.0020876100988	0.0089418238516	-0.0008588888939	0.0004480135680	0.0012624898595	0.0002334199297	-0.0008588888939	0.0049484499205	0.0000323946870	-0.0004899735656	0.0010725466684	0.0004480135680	0.0000323946870	0.0017871959541	0.0008390387482	0.0013449582556	0.0012624898595	-0.0004899735656	0.0008390387482	0.0030718976616
0.0080307140958	0.0028521611561	-0.0014235101893	0.0006547348276	0.0014151717537	0.0028521611561	0.0093559504677	0.0019021111985	0.0009693098189	0.0014420866121	-0.0014235101893	0.0019021111985	0.0051109118224	0.0002221209470	-0.0004733435350	0.0006547348276	0.0009693098189	0.0002221209470	0.0019542531823	0.0006496362484	0.0014151717537	0.0014420866121	-0.0004733435350	0.0006496362484	0.0028231040414
0.0086379843162	0.0028244487890	-0.0000229621428	0.0020264607299	0.0022329609448	0.0028244487890	0.0071952162105	-0.0002089567366	0.0003572335222	0.0011318218131	-0.0000229621428	-0.0002089567366	0.0033613181275	0.0001584366641	-0.0000090654605	0.0020264607299	0.0003572335222	0.0001584366641	0.0024703420259	0.0012751933953	0.0022329609448	0.0011318218131	-0.0000090654605	0.0012751933953	0.0034217594563
0.0079167699599	0.0030501636939	0.0006549604740	0.0014264986322	0.0018171235687	0.0030501636939	0.0068243115674	0.0002010265417	-0.0001941425995	0.0015894543634	0.0006549604740	0.0002010265417	0.0037869061166	-0.0005641487915	-0.0007542653773	0.0014264986322	-0.0001941425995	-0.0005641487915	0.0018857086688	0.0011193457231	0.0018171235687	0.0015894543634	-0.0007542653773	0.0011193457231	0.0033451848004
0.0086686426381	0.0031716968527	0.0004482420566	0.0015198393982	0.0021745828127	0.0031716968527	0.0071045075149	0.0009610811715	0.0005452471741	0.0022741770943	0.0004482420566	0.0009610811715	0.0053509516652	0.0005060325242	0.0004847590647	0.0015198393982	0.0005452471741	0.0005060325242	0.0024669968078	0.0016258225768	0.0021745828127	0.0022741770943	0.0004847590647	0.0016258225768	0.0040094361440
0.0093637306953	0.0045008451293	-0.0002626370460	0.0013911405468	0.0020742563320	0.0045008451293	0.0083480670019	-0.0000358372612	0.0007637526234	0.0019524432504	-0.0002626370460	-0.0000358372612	0.0045256971554	0.0007295590491	-0.0002790876116	0.0013911405468	0.0007637526234	0.0007295590491	0.0022122189906	0.0010581708800	0.0020742563320	0.0019524432504	-0.0002790876116	0.0010581708800	0.0030994085333
0.0083351451316	0.0028981940121	0.0012365022338	0.0017816966100	0.0018429584821	0.0028981940121	0.0086468325316	0.0005977759163	0.0010190296307	0.0022967084947	0.0012365022338	0.0005977759163	0.0063153426610	0.0014138046064	0.0003036433409	0.0017816966100	0.0010190296307	0.0014138046064	0.0027342089720	0.0012328289154	0.0018429584821	0.0022967084947	0.0003036433409	0.0012328289154	0.0033870390309
0.0102870245488	0.0043841557150	-0.0001939529727	0.0011932687194	0.0023979878153	0.0043841557150	0.0088448936180	-0.0006003205181	0.0005218698809	0.0022443103981	-0.0001939529727	-0.0006003205181	0.0049597320703	0.0006683987787	0.0001434190217	0.0011932687194	0.0005218698809	0.0006683987787	0.0018543907794	0.0009895895946	0.0023979878153	0.0022443103981	0.0001434190217	0.0009895895946	0.0029065784698
0.0097862509388	0.0035237512346	0.0015137790682	0.0029183312090	0.0024414516474	0.0035237512346	0.0107987023737	0.0003319236190	0.0011698886118	0.0025143942351	0.0015137790682	0.0003319236190	0.0040951715767	0.0004489470039	0.0000697094215	0.0029183312090	0.0011698886118	0.0004489470039	0.0031101588788	0.0016431308835	0.0024414516474	0.0025143942351	0.0000697094215	0.0016431308835	0.0032959166792
0.0106919882474	0.0023618282440	-0.0006618462445	0.0014341830273	0.0017829310300	0.0023618282440	0.0078265037780	-0.0001597503638	0.0009993592913	0.0023167941912	-0.0006618462445	-0.0001597503638	0.0049503165351	0.0006195357014	-0.0000978622390	0.0014341830273	0.0009993592913	0.0006195357014	0.0031648769134	0.0011127070525	0.0017829310300	0.0023167941912	-0.0000978622390	0.0011127070525	0.0029592390445
0.0097168871658	0.0022497851672	-0.0004623703689	0.0014284738051	0.0022314643397	0.0022497851672	0.0062801279994	0.0001611446776	-0.0000932022806	0.0014814628859	-0.0004623703689	0.0001611446776	0.0051662329419	0.0001560685581	-0.0006976090994	0.0014284738051	-0.0000932022806	0.0001560685581	0.0024067331876	0.0008397085060	0.0022314643397	0.0014814628859	-0.0006976090994	0.0008397085060	0.0030957790599
0.0076172582365	0.0015259997006	-0.0001685602080	0.0019268543689	0.0015867825861	0.0015259997006	0.0080825783084	0.0012133099160	0.0003431693081	0.0020082721289	-0.0001685602080	0.0012133099160	0.0050195611433	0.0004252110785	0.0002478336431	0.0019268543689	0.0003431693081	0.0004252110785	0.0023069758950	0.0010248824690	0.0015867825861	0.0020082721289	0.0002478336431	0.0010248824690	0.0031384880917
0.0079825739443	0.0029267749283	0.0002843608414	0.0019210745097	0.0019738280061	0.0029267749283	0.0079830913515	-0.0003930996687	-0.0001122318469	0.0017423111145	0.0002843608414	-0.0003930996687	0.0040028695702	-0.0001475943303	-0.0007945133923	0.0019210745097	-0.0001122318469	-0.0001475943303	0.0016975091349	0.0006322417344	0.0019738280061	0.0017423111145	-0.0007945133923	0.0006322417344	0.0030567617622
0.0075689614868	0.0023392354823	0.0004400571109	0.0016330984309	0.0021201676685	0.0023392354823	0.0069517008305	-0.0002370962299	0.0007022685385	0.0016054337066	0.0004400571109	-0.0002370962299	0.0055793421938	0.0007875935091	-0.0001144276689	0.0016330984309	0.0007022685385	0.0007875935091	0.0029257954975	0.0013286145837	0.0021201676685	0.0016054337066	-0.0001144276689	0.0013286145837	0.0031485987316
0.0080051840199	0.0044088274781	-0.0001269268088	0.0011051352212	0.0009812335614	0.0044088274781	0.0109858157219	-0.0006428819441	0.0007611045822	0.0015263852874	-0.0001269268088	-0.0006428819441	0.0048748623200	-0.0000192049964	-0.0003643420443	0.0011051352212	0.0007611045822	-0.0000192049964	0.0017705008510	0.0007424061528	0.0009812335614	0.0015263852874	-0.0003643420443	0.0007424061528	0.0027715059594
0.0078564671455	0.0033947937342	-0.0001028636150	0.0009635945113	0.0013546727983	0.0033947937342	0.0094192328788	-0.0000621240552	0.0008906188372	0.0016201583154	-0.0001028636150	-0.0000621240552	0.0048922748042	0.0006682989905	-0.0000821603975	0.0009635945113	0.0008906188372	0.0006682989905	0.0021431552755	0.0009994407589	0.0013546727983	0.0016201583154	-0.0000821603975	0.0009994407589	0.0025598623991
0.0068031222191	0.0027141249524	-0.0000848645109	0.0008558548557	0.0016410971345	0.0027141249524	0.0079991300499	0.0001252727291	0.0008337804234	0.0022747414394	-0.0000848645109	0.0001252727291	0.0043673445538	0.0000891721742	-0.0005623186494	0.0008558548557	0.0008337804234	0.0000891721742	0.0023180529089	0.0007295645037	0.0016410971345	0.0022747414394	-0.0005623186494	0.0007295645037	0.0037858519180
0.0064153782355	0.0023925843943	0.0000753250134	0.0014255061551	0.0014963706347	0.0023925843943	0.0094981953488	0.0005913682044	0.0004134749699	0.0024543899806	0.0000753250134	0.0005913682044	0.0059254313476	0.0003182561808	-0.0000264980457	0.0014255061551	0.0004134749699	0.0003182561808	0.0024312367986	0.0009930957397	0.0014963706347	0.0024543899806	-0.0000264980457	0.0009930957397	0.0027981453094
0.0079545778653	0.0028253760006	-0.0000591030963	0.0024728808336	0.0025826609947	0.0028253760006	0.0079674411103	0.0008808808573	0.0012083829761	0.0018572042887	-0.0000591030963	0.0008808808573	0.0049148595174	0.0004013051531	-0.0000078999965	0.0024728808336	0.0012083829761	0.0004013051531	0.0027858444517	0.0015771268030	0.0025826609947	0.0018572042887	-0.0000078999965	0.0015771268030	0.0034991538675
0.0102654003175	0.0026342307466	-0.0001169943283	0.0014480605033	0.0019782175796	0.0026342307466	0.0094323780538	0.0015161027032	0.0005020050916	0.0019623228188	-0.0001169943283	0.0015161027032	0.0062415024031	0.0007335289201	0.0001303186518	0.0014480605033	0.0005020050916	0.0007335289201	0.0028735877323	0.0015437798341	0.0019782175796	0.0019623228188	0.0001303186518	0.0015437798341	0.0030899486691
0.0105721409741	0.0042498988837	0.0002051166531	0.0010841489456	0.0014131894827	0.0042498988837	0.0096292528901	-0.0006672333935	-0.0002854817738	0.0005738846671	0.0002051166531	-0.0006672333935	0.0050619608829	-0.0007671045499	-0.0006041515801	0.0010841489456	-0.0002854817738	-0.0007671045499	0.0016003932574	0.0003118998804	0.0014131894827	0.0005738846671	-0.0006041515801	0.0003118998804	0.0024717835004
0.0092961821988	0.0035032968338	0.0002305721760	0.0012648203602	0.0015563482125	0.0035032968338	0.0082538829080	0.0011314015699	0.0006615839136	0.0024866540162	0.0002305721760	0.0011314015699	0.0060927879424	0.0004137059731	0.0003757719888	0.0012648203602	0.0006615839136	0.0004137059731	0.0022097941535	0.0007700014690	0.0015563482125	0.0024866540162	0.0003757719888	0.0007700014690	0.0034116905958
0.0071509958519	0.0033949899579	-0.0003360188032	0.0020488788112	0.0022819546233	0.0033949899579	0.0102855955935	-0.0005178101134	0.0002516806916	0.0021475068313	-0.0003360188032	-0.0005178101134	0.0055676140841	0.0004591922257	-0.0006671043064	0.0020488788112	0.0002516806916	0.0004591922257	0.0025957662080	0.0012670826147	0.0022819546233	0.0021475068313	-0.0006671043064	0.0012670826147	0.0035029850872
0.0073800368141	0.0023102657444	0.0001591926651	0.0018864209270	0.0019431056333	0.0023102657444	0.0079162263752	0.0007138229942	0.0005447632731	0.0025491527725	0.0001591926651	0.0007138229942	0.0053308019265	0.0003206776622	-0.0000988312369	0.0018864209270	0.0005447632731	0.0003206776622	0.0024672469742	0.0012617275424	0.0019431056333	0.0025491527725	-0.0000988312369	0.0012617275424	0.0032871628806
0.0099077923583	0.0024288799972	0.0004261543750	0.0013542779866	0.0018847971100	0.0024288799972	0.0047230012429	0.0012601499234	-0.0001534090751	0.0010326391550	0.0004261543750	0.0012601499234	0.0040935999447	-0.0001917783920	-0.0005489968475	0.0013542779866	-0.0001534090751	-0.0001917783920	0.0018410020156	0.0007271342364	0.0018847971100	0.0010326391550	-0.0005489968475	0.0007271342364	0.0027472993094
0.0088576010175	0.0035964131038	0.0003159001141	0.0018774771027	0.0021813875600	0.0035964131038	0.0106098440780	0.0001697597378	0.0010673112701	0.0035373062638	0.0003159001141	0.0001697597378	0.0063305906622	0.0009101897509	-0.0005360067707	0.0018774771027	0.0010673112701	0.0009101897509	0.0029732226135	0.0014941785202	0.0021813875600	0.0035373062638	-0.0005360067707	0.0014941785202	0.0040077300852
0.0067857351832	0.0008782781248	-0.0007250137813	0.0010963745976	0.0019937835033	0.0008782781248	0.0064969843427	0.0007969093352	0.0008380171556	0.0018675364771	-0.0007250137813	0.0007969093352	0.0062845173289	0.0001266481658	-0.0004876898771	0.0010963745976	0.0008380171556	0.0001266481658	0.0015884517918	0.0008563986883	0.0019937835033	0.0018675364771	-0.0004876898771	0.0008563986883	0.0032784035727
0.0078408350207	0.0025636179116	0.0007805187460	0.0013390598083	0.0016591145713	0.0025636179116	0.0094646952591	-0.0001909256265	-0.0002041454404	0.0021206840411	0.0007805187460	-0.0001909256265	0.0046299963212	0.0009082222838	0.0006155821484	0.0013390598083	-0.0002041454404	0.0009082222838	0.0026978167483	0.0016376158930	0.0016591145713	0.0021206840411	0.0006155821484	0.0016376158930	0.0040405944906
0.0090206733054	0.0040805830622	0.0001280693343	0.0017899911882	0.0025785667472	0.0040805830622	0.0106014926473	-0.0001281198057	0.0000362795357	0.0028897115009	0.0001280693343	-0.0001281198057	0.0040515252296	0.0002602627270	-0.0001522741586	0.0017899911882	0.0000362795357	0.0002602627270	0.0025956432928	0.0007249015453	0.0025785667472	0.0028897115009	-0.0001522741586	0.0007249015453	0.0035326685106
0.0108568014468	0.0018863361663	0.0005381675940	0.0016905308232	0.0025577612808	0.0018863361663	0.0080503586757	-0.0003006790468	0.0006356215770	0.0016488011801	0.0005381675940	-0.0003006790468	0.0039902242136	0.0002997189095	-0.0002106961687	0.0016905308232	0.0006356215770	0.0002997189095	0.0021537351196	0.0010392247333	0.0025577612808	0.0016488011801	-0.0002106961687	0.0010392247333	0.0033737876797
0.0068048370238	0.0020581159370	-0.0002394134757	0.0012106776140	0.0014315407917	0.0020581159370	0.0093689092644	0.0013396178270	0.0014652382262	0.0026895138691	-0.0002394134757	0.0013396178270	0.0068162753060	0.0007627079675	0.0002033557365	0.0012106776140	0.0014652382262	0.0007627079675	0.0023887212157	0.0013268833891	0.0014315407917	0.0026895138691	0.0002033557365	0.0013268833891	0.0035478380021
0.0073278592832	0.0019321835021	-0.0005366288711	0.0007908977287	0.0015547583278	0.0019321835021	0.0090094573185	0.0006961802326	0.0011821845777	0.0017389599797	-0.0005366288711	0.0006961802326	0.0041358404329	0.0006341015506	-0.0001974796441	0.0007908977287	0.0011821845777	0.0006341015506	0.0019088017221	0.0007729481518	0.0015547583278	0.0017389599797	-0.0001974796441	0.0007729481518	0.0034688101906
0.0070102345412	0.0025670209952	0.0006642625331	0.0011601606909	0.0021258733376	0.0025670209952	0.0107141706128	-0.0006454736541	0.0001516571140	0.0026579407106	0.0006642625331	-0.0006454736541	0.0056271144961	0.0003407550183	-0.0001947549532	0.0011601606909	0.0001516571140	0.0003407550183	0.0023695347212	0.0010783992074	0.0021258733376	0.0026579407106	-0.0001947549532	0.0010783992074	0.0038019277972
0.0079213722199	0.0025742707650	0.0001754223748	0.0011358850917	0.0006820080680	0.0025742707650	0.0075281985754	-0.0004112747425	-0.0001499017420	0.0013379278530	0.0001754223748	-0.0004112747425	0.0047776245914	0.0008028776862	0.0001929056720	0.0011358850917	-0.0001499017420	0.0008028776862	0.0021847952027	0.0006838694413	0.0006820080680	0.0013379278530	0.0001929056720	0.0006838694413	0.0034201573652
0.0089954964125	0.0030204004927	-0.0005396226246	0.0015140716193	0.0015787841804	0.0030204004927	0.0088960201494	-0.0010169573260	0.0005098842164	0.0015485968878	-0.0005396226246	-0.0010169573260	0.0043369237961	-0.0004525632896	-0.0010633233732	0.0015140716193	0.0005098842164	-0.0004525632896	0.0020635718042	0.0010918503936	0.0015787841804	0.0015485968878	-0.0010633233732	0.0010918503936	0.0033034800887
0.0068778962859	0.0041163992161	0.0004281128906	0.0014117170882	0.0015744583776	0.0041163992161	0.0066829438965	0.0001415458800	0.0001544361754	0.0015435609601	0.0004281128906	0.0001415458800	0.0036842413582	0.0000829668949	-0.0000795311342	0.0014117170882	0.0001544361754	0.0000829668949	0.0018086257859	0.0008611396701	0.0015744583776	0.0015435609601	-0.0000795311342	0.0008611396701	0.0027580039875
0.0109819322956	0.0033208886236	-0.0001498632449	0.0013992941414	0.0021727605301	0.0033208886236	0.0061362954953	-0.0000684209878	0.0002729612612	0.0024381241553	-0.0001498632449	-0.0000684209878	0.0044515997651	0.0004581885983	-0.0004134136187	0.0013992941414	0.0002729612612	0.0004581885983	0.0024876817289	0.0009600453565	0.0021727605301	0.0024381241553	-0.0004134136187	0.0009600453565	0.0036983123047
0.0081849730657	0.0017398331531	0.0007509408586	0.0011304961104	0.0014908107926	0.0017398331531	0.0043253015760	-0.0000283716628	0.0003133343075	0.0013459014513	0.0007509408586	-0.0000283716628	0.0044111203461	0.0004157680706	-0.0009940015338	0.0011304961104	0.0003133343075	0.0004157680706	0.0018031616598	0.0002022904966	0.0014908107926	0.0013459014513	-0.0009940015338	0.0002022904966	0.0029956439394
0.0084351742321	0.0022370280057	-0.0002838244409	0.0019542997221	0.0023667548706	0.0022370280057	0.0102651766321	0.0010154779426	0.0008332950801	0.0022935070796	-0.0002838244409	0.0010154779426	0.0048059163656	0.0000164549029	-0.0005957520922	0.0019542997221	0.0008332950801	0.0000164549029	0.0023390558450	0.0014850498786	0.0023667548706	0.0022935070796	-0.0005957520922	0.0014850498786	0.0039781282578
0.0075907433200	0.0006116864372	-0.0004848974515	0.0014948842673	0.0011601773100	0.0006116864372	0.0077139985352	-0.0000132666884	0.0006983433118	0.0023983146606	-0.0004848974515	-0.0000132666884	0.0041531349297	0.0000044049081	-0.0005350481895	0.0014948842673	0.0006983433118	0.0000044049081	0.0021194316553	0.0008968383459	0.0011601773100	0.0023983146606	-0.0005350481895	0.0008968383459	0.0028223372729
0.0075830497812	0.0028575677898	0.0002144141693	0.0023858939879	0.0023294790218	0.0028575677898	0.0085187839856	0.0001359534734	0.0014443774130	0.0019246779921	0.0002144141693	0.0001359534734	0.0047955868276	-0.0002779211520	-0.0000713254837	0.0023858939879	0.0014443774130	-0.0002779211520	0.0024634163475	0.0012445403315	0.0023294790218	0.0019246779921	-0.0000713254837	0.0012445403315	0.0035770428671
0.0086417979390	0.0026247132520	-0.0000197264291	0.0006107991303	0.0015809587962	0.0026247132520	0.0065813283650	-0.0009158680435	0.0002739855709	0.0021920643356	-0.0000197264291	-0.0009158680435	0.0031740663425	0.0000263486184	-0.0006327318804	0.0006107991303	0.0002739855709	0.0000263486184	0.0018938560430	0.0008634517244	0.0015809587962	0.0021920643356	-0.0006327318804	0.0008634517244	0.0031255552126
0.0077163507938	0.0027686400476	-0.0007525514302	0.0010846518902	0.0013847931389	0.0027686400476	0.0090614495437	0.0002679528174	0.0009262781727	0.0018215946731	-0.0007525514302	0.0002679528174	0.0065709790714	0.0015654979113	-0.0003835425705	0.0010846518902	0.0009262781727	0.0015654979113	0.0025719182094	0.0012163023155	0.0013847931389	0.0018215946731	-0.0003835425705	0.0012163023155	0.0034868823422
0.0077076389138	0.0026038883696	-0.0007745008213	0.0012398979032	0.0013775281225	0.0026038883696	0.0091218122746	-0.0008473940699	-0.0000784927460	0.0014677576965	-0.0007745008213	-0.0008473940699	0.0055478882154	-0.0004630162160	-0.0002964884769	0.0012398979032	-0.0000784927460	-0.0004630162160	0.0018455125237	0.0010123166221	0.0013775281225	0.0014677576965	-0.0002964884769	0.0010123166221	0.0028067811780
0.0088114713775	0.0005400496487	0.0003873387648	0.0010895096589	0.0011940027389	0.0005400496487	0.0065934013618	0.0005649985521	-0.0005206821357	0.0013368951434	0.0003873387648	0.0005649985521	0.0050682269784	0.0004253956530	-0.0000886534033	0.0010895096589	-0.0005206821357	0.0004253956530	0.0020183713449	0.0009652319634	0.0011940027389	0.0013368951434	-0.0000886534033	0.0009652319634	0.0033790555196
0.0091258497843	0.0030115737248	0.0009408665059	0.0012960880418	0.0020282542146	0.0030115737248	0.0088626991280	0.0012798869559	0.0002890320880	0.0024677922178	0.0009408665059	0.0012798869559	0.0052348701619	0.0005479536324	0.0005759252208	0.0012960880418	0.0002890320880	0.0005479536324	0.0021773705300	0.0014226517987	0.0020282542146	0.0024677922178	0.0005759252208	0.0014226517987	0.0040447279108
0.0093674919396	0.0025576649961	-0.0000592111336	0.0005957875052	0.0018320108024	0.0025576649961	0.0066955800822	0.0002714725853	-0.0006779822210	0.0011903630460	-0.0000592111336	0.0002714725853	0.0058497288790	0.0005191746680	-0.0002678127871	0.0005957875052	-0.0006779822210	0.0005191746680	0.0018621945287	0.0007641914170	0.0018320108024	0.0011903630460	-0.0002678127871	0.0007641914170	0.0030032933115
0.0105078345424	0.0033414539470	0.0002107630245	0.0020130308856	0.0028105611209	0.0033414539470	0.0099827520037	0.0001949244577	0.0010506236849	0.0029964760344	0.0002107630245	0.0001949244577	0.0053944477010	0.0007215640026	0.0004178771197	0.0020130308856	0.0010506236849	0.0007215640026	0.0025150164166	0.0014259078772	0.0028105611209	0.0029964760344	0.0004178771197	0.0014259078772	0.0034017919703
0.0080103020667	0.0022461888553	0.0007255379314	0.0020678143792	0.0019431474464	0.0022461888553	0.0071732571526	0.0007437965296	0.0023025522069	0.0030700265245	0.0007255379314	0.0007437965296	0.0049221127897	0.0005160871498	-0.0000754747889	0.0020678143792	0.0023025522069	0.0005160871498	0.0033796178750	0.0023386311911	0.0019431474464	0.0030700265245	-0.0000754747889	0.0023386311911	0.0046463055567
0.0098514451536	0.0022736217543	-0.0001882466226	0.0019809386349	0.0021271124771	0.0022736217543	0.0091268126301	0.0012693042106	0.0012110195002	0.0037511219410	-0.0001882466226	0.0012693042106	0.0061587341593	0.0009013241377	0.0010372468216	0.0019809386349	0.0012110195002	0.0009013241377	0.0027505657013	0.0018514038790	0.0021271124771	0.0037511219410	0.0010372468216	0.0018514038790	0.0045834783035
0.0075105423586	0.0021553233955	0.0001864555239	0.0015923113132	0.0015362560275	0.0021553233955	0.0070232265728	-0.0006924478552	-0.0001045981156	0.0014532965119	0.0001864555239	-0.0006924478552	0.0040910681688	0.0004447379212	-0.0008299299247	0.0015923113132	-0.0001045981156	0.0004447379212	0.0020431184282	0.0004557468981	0.0015362560275	0.0014532965119	-0.0008299299247	0.0004557468981	0.0029151235700
0.0084291237857	0.0023691133952	-0.0005326244677	0.0008984522329	0.0012817974411	0.0023691133952	0.0059520129967	-0.0001689982928	-0.0001777756662	0.0017663902278	-0.0005326244677	-0.0001689982928	0.0050271429327	0.0006462467292	0.0003084480094	0.0008984522329	-0.0001777756662	0.0006462467292	0.0019142902772	0.0007792362270	0.0012817974411	0.0017663902278	0.0003084480094	0.0007792362270	0.0028936838375
0.0071105064593	0.0028678823251	0.0008245256875	0.0021495122490	0.0023441862400	0.0028678823251	0.0081024008700	0.0001361136178	0.0006485548327	0.0021451553846	0.0008245256875	0.0001361136178	0.0059958664675	0.0013230068902	0.0000293288351	0.0021495122490	0.0006485548327	0.0013230068902	0.0032908567404	0.0014123836230	0.0023441862400	0.0021451553846	0.0000293288351	0.0014123836230	0.0035279364100
0.0090434058806	0.0024906812130	0.0013183806176	0.0014073833077	0.0022899183283	0.0024906812130	0.0069172302455	0.0003925035828	0.0010132364726	0.0027789122422	0.0013183806176	0.0003925035828	0.0060275777200	0.0010674098784	0.0000070930520	0.0014073833077	0.0010132364726	0.0010674098784	0.0030322520209	0.0012338766634	0.0022899183283	0.0027789122422	0.0000070930520	0.0012338766634	0.0033463505010
0.0080474980962	0.0018799821851	0.0009350208366	0.0017465275485	0.0016799152254	0.0018799821851	0.0082889407171	0.0009022123876	0.0011769347030	0.0018751441417	0.0009350208366	0.0009022123876	0.0043284626040	0.0004643282498	0.0000521083568	0.0017465275485	0.0011769347030	0.0004643282498	0.0027441315871	0.0014923726855	0.0016799152254	0.0018751441417	0.0000521083568	0.0014923726855	0.0030527859876
0.0087118379000	0.0024540336318	-0.0002584942170	0.0012736481740	0.0018572180387	0.0024540336318	0.0077248307654	0.0008046492356	0.0009311287801	0.0028343089578	-0.0002584942170	0.0008046492356	0.0041440846138	0.0000953421426	0.0000601343738	0.0012736481740	0.0009311287801	0.0000953421426	0.0021860389129	0.0010873364320	0.0018572180387	0.0028343089578	0.0000601343738	0.0010873364320	0.0036456278832
0.0097182782845	0.0033527255209	-0.0008852814218	0.0012827084607	0.0015251526457	0.0033527255209	0.0114681807298	0.0004468341234	0.0012424881549	0.0023334233931	-0.0008852814218	0.0004468341234	0.0039524879618	-0.0001662433119	-0.0001776177378	0.0012827084607	0.0012424881549	-0.0001662433119	0.0028550096123	0.0011185266271	0.0015251526457	0.0023334233931	-0.0001776177378	0.0011185266271	0.0031329439664
0.0085273416125	0.0028528102503	0.0007647204400	0.0014952067658	0.0019632509679	0.0028528102503	0.0067613701777	-0.0006961111266	0.0003598966622	0.0017287707876	0.0007647204400	-0.0006961111266	0.0046690227755	0.0005157771795	-0.0004004629664	0.0014952067658	0.0003598966622	0.0005157771795	0.0026569768871	0.0006517818892	0.0019632509679	0.0017287707876	-0.0004004629664	0.0006517818892	0.0026232996635
0.0094998429795	0.0007135249042	0.0003122498344	0.0012372464813	0.0026784436186	0.0007135249042	0.0092856276335	0.0012311558158	0.0015179615796	0.0020038029724	0.0003122498344	0.0012311558158	0.0061809935570	0.0012647869496	0.0007136343415	0.0012372464813	0.0015179615796	0.0012647869496	0.0027973628027	0.0016052511871	0.0026784436186	0.0020038029724	0.0007136343415	0.0016052511871	0.0043344945050
0.0087361531723	0.0027109036497	0.0000505544604	0.0013507914856	0.0019749025565	0.0027109036497	0.0069598550641	0.0010216786715	0.0006151844635	0.0018077770018	0.0000505544604	0.0010216786715	0.0054398869387	0.0006535893065	-0.0001967367362	0.0013507914856	0.0006151844635	0.0006535893065	0.0018594723942	0.0005994666737	0.0019749025565	0.0018077770018	-0.0001967367362	0.0005994666737	0.0028253970897
0.0080367457972	0.0026460136191	0.0001763778541	0.0009849809253	0.0018959997957	0.0026460136191	0.0084569802910	-0.0002346970555	-0.0002269556892	0.0025165386699	0.0001763778541	-0.0002346970555	0.0040250025623	0.0000043209042	-0.0003249829444	0.0009849809253	-0.0002269556892	0.0000043209042	0.0018186698147	0.0007720809106	0.0018959997957	0.0025165386699	-0.0003249829444	0.0007720809106	0.0033713883010
0.0080434955590	0.0018691996358	-0.0009826186140	0.0017271336435	0.0017094725257	0.0018691996358	0.0080080709887	0.0007282014471	0.0011038186608	0.0019324285110	-0.0009826186140	0.0007282014471	0.0047213084166	0.0005443225677	-0.0000592657072	0.0017271336435	0.0011038186608	0.0005443225677	0.0021729953986	0.0012703653421	0.0017094725257	0.0019324285110	-0.0000592657072	0.0012703653421	0.0038608119702
0.0080280131779	0.0037287509475	0.0000391547987	0.0020887177450	0.0026817398234	0.0037287509475	0.0085493557361	-0.0010458331175	0.0013716207022	0.0028640417997	0.0000391547987	-0.0010458331175	0.0050757766025	0.0008699283579	-0.0006618607850	0.0020887177450	0.0013716207022	0.0008699283579	0.0027924197868	0.0013979931857	0.0026817398234	0.0028640417997	-0.0006618607850	0.0013979931857	0.0035641480768
0.0073852157265	0.0024068525734	0.0008241287376	0.0012889619775	0.0014439846729	0.0024068525734	0.0093920556539	0.0002467667418	0.0000080228222	0.0025202614094	0.0008241287376	0.0002467667418	0.0035758938780	0.0001321249693	-0.0002103910492	0.0012889619775	0.0000080228222	0.0001321249693	0.0017710328741	0.0007931341987	0.0014439846729	0.0025202614094	-0.0002103910492	0.0007931341987	0.0034241546395
[truncated: 20 more rows]
