# Supplementary material for: Genetic constraints predict evolutionary divergence in Dalechampia blossoms
Source: Philos Trans R Soc Lond B Biol Sci. 2014 Aug 19;369(1649):20130255. doi: 10.1098/rstb.2013.0255 (PMC4084540; doi:10.1098/rstb.2013.0255)
Supplement: Supplementary Table 5 [file rstb20130255supp3.csv]

GAD:GAD	GSD:GAD	SW:GAD	GA:GAD	BA:GAD	GAD:GSD	GSD:GSD	SW:GSD	GA:GSD	BA:GSD	GAD:SW	GSD:SW	SW:SW	GA:SW	BA:SW	GAD:GA	GSD:GA	SW:GA	GA:GA	BA:GA	GAD:BA	GSD:BA	SW:BA	GA:BA	BA:BA
0.00072533200672	0.00015144062335	-0.00041414196016	0.00011973289524	-0.00009849387146	0.00015144062335	0.00263247311867	0.00060447630508	0.00060147844669	0.00072712954265	-0.00041414196016	0.00060447630508	0.00204515705393	-0.00001415889502	-0.00027021206993	0.00011973289524	0.00060147844669	-0.00001415889502	0.00139778265320	0.00056572680942	-0.00009849387146	0.00072712954265	-0.00027021206993	0.00056572680942	0.00172831025690
0.00077881509894	0.00041062162186	-0.00000684344999	0.00015886260703	-0.00005984515172	0.00041062162186	0.00386505584097	0.00184668518264	0.00106340984303	0.00103377027053	-0.00000684344999	0.00184668518264	0.00413895118162	0.00031902444379	0.00021723937319	0.00015886260703	0.00106340984303	0.00031902444379	0.00123189771694	0.00092751093010	-0.00005984515172	0.00103377027053	0.00021723937319	0.00092751093010	0.00204174907005
0.00080367789007	0.00006182700883	0.00023466960287	0.00009162123987	-0.00012162161381	0.00006182700883	0.00328550559935	0.00140613844458	0.00065569205704	0.00114462119635	0.00023466960287	0.00140613844458	0.00317312506397	0.00067372864700	0.00059276830855	0.00009162123987	0.00065569205704	0.00067372864700	0.00171761218998	0.00139073672651	-0.00012162161381	0.00114462119635	0.00059276830855	0.00139073672651	0.00222636973185
0.00080569462423	0.00042390687125	0.00048483840069	0.00007155403507	0.00000429033423	0.00042390687125	0.00356212874211	0.00093819586688	0.00061210433077	0.00116439384529	0.00048483840069	0.00093819586688	0.00274152788789	0.00022122991413	-0.00003783364642	0.00007155403507	0.00061210433077	0.00022122991413	0.00111352825518	0.00044573791311	0.00000429033423	0.00116439384529	-0.00003783364642	0.00044573791311	0.00226195384243
0.00059170264362	0.00074304719726	0.00013254804578	0.00044634261250	-0.00002855360103	0.00074304719726	0.00464597100645	0.00233643238733	0.00179844745891	0.00181891061249	0.00013254804578	0.00233643238733	0.00332623823559	0.00061958210193	0.00092296522400	0.00044634261250	0.00179844745891	0.00061958210193	0.00179183660830	0.00115451285306	-0.00002855360103	0.00181891061249	0.00092296522400	0.00115451285306	0.00218912325844
0.00078266275274	0.00028292684573	0.00019352531794	0.00006396930847	-0.00052242697542	0.00028292684573	0.00318483504430	0.00138808657050	0.00045416617707	0.00073853472662	0.00019352531794	0.00138808657050	0.00321087985358	0.00019637267316	-0.00027041641347	0.00006396930847	0.00045416617707	0.00019637267316	0.00102114251995	0.00064233614466	-0.00052242697542	0.00073853472662	-0.00027041641347	0.00064233614466	0.00217082322823
0.00080359498422	-0.00032136878728	-0.00022684474026	0.00000344335506	-0.00066308972395	-0.00032136878728	0.00317830262307	0.00116576614157	0.00134264940142	0.00098379849664	-0.00022684474026	0.00116576614157	0.00281713651161	0.00134446366118	0.00030537731446	0.00000344335506	0.00134264940142	0.00134446366118	0.00294451508368	0.00165530366703	-0.00066308972395	0.00098379849664	0.00030537731446	0.00165530366703	0.00229993269204
0.00053512922709	0.00070446527059	0.00018705797979	0.00038532677104	0.00016816852008	0.00070446527059	0.00280973814651	0.00171271116216	0.00128277182475	0.00067125091285	0.00018705797979	0.00171271116216	0.00481962532550	0.00156692107572	0.00027065224314	0.00038532677104	0.00128277182475	0.00156692107572	0.00250756448806	0.00110064291532	0.00016816852008	0.00067125091285	0.00027065224314	0.00110064291532	0.00233739194690
0.00057355662671	0.00047741386101	0.00014047575841	0.00033941919841	-0.00002906158740	0.00047741386101	0.00323908677798	0.00189773635538	0.00123003171999	0.00149138791025	0.00014047575841	0.00189773635538	0.00351315416887	0.00103667044974	0.00078234825356	0.00033941919841	0.00123003171999	0.00103667044974	0.00159418325207	0.00152748242724	-0.00002906158740	0.00149138791025	0.00078234825356	0.00152748242724	0.00256407770686
0.00144226434011	0.00060616275109	0.00013191471992	0.00029348428069	0.00016237450194	0.00060616275109	0.00383024656063	0.00172691035368	0.00131107836288	0.00121124661478	0.00013191471992	0.00172691035368	0.00420450589432	0.00134217605128	0.00074421313999	0.00029348428069	0.00131107836288	0.00134217605128	0.00183069854167	0.00126115650596	0.00016237450194	0.00121124661478	0.00074421313999	0.00126115650596	0.00222332848575
0.00195029090250	0.00150843898073	0.00058619963508	0.00131539926271	0.00093853436128	0.00150843898073	0.00462079774196	0.00254007182733	0.00192317533056	0.00159894006888	0.00058619963508	0.00254007182733	0.00437391912881	0.00129653963350	0.00143434790016	0.00131539926271	0.00192317533056	0.00129653963350	0.00199954236227	0.00170236391218	0.00093853436128	0.00159894006888	0.00143434790016	0.00170236391218	0.00287566326752
0.00102918644633	0.00025156794640	-0.00025702361568	0.00003482121254	-0.00014525388555	0.00025156794640	0.00430717512574	0.00193252294757	0.00114284858245	0.00134092420143	-0.00025702361568	0.00193252294757	0.00408436817371	0.00076916077761	0.00075905242234	0.00003482121254	0.00114284858245	0.00076916077761	0.00183076208658	0.00153655596274	-0.00014525388555	0.00134092420143	0.00075905242234	0.00153655596274	0.00292713425910
0.00118046949014	0.00062096154162	0.00011619576531	0.00058368826781	0.00041211641030	0.00062096154162	0.00315122511206	0.00099683846645	0.00074359492623	0.00088087084716	0.00011619576531	0.00099683846645	0.00283272582867	0.00034940144072	0.00024915704640	0.00058368826781	0.00074359492623	0.00034940144072	0.00133706290911	0.00125356017204	0.00041211641030	0.00088087084716	0.00024915704640	0.00125356017204	0.00247513134570
0.00059871096565	0.00077259268337	-0.00015956411579	0.00023050413828	0.00021301544314	0.00077259268337	0.00400635756269	0.00164228389816	0.00099968650856	0.00118142174319	-0.00015956411579	0.00164228389816	0.00317319164250	0.00060604440593	0.00084015781921	0.00023050413828	0.00099968650856	0.00060604440593	0.00160807023247	0.00102001576618	0.00021301544314	0.00118142174319	0.00084015781921	0.00102001576618	0.00238005354478
0.00087280933254	0.00066052861275	0.00035492674609	0.00037064426565	0.00006595837932	0.00066052861275	0.00337413555585	0.00168552925904	0.00089079801181	0.00134030112311	0.00035492674609	0.00168552925904	0.00411329428647	0.00122830341374	0.00105396153045	0.00037064426565	0.00089079801181	0.00122830341374	0.00188505698531	0.00121502264340	0.00006595837932	0.00134030112311	0.00105396153045	0.00121502264340	0.00268266786485
0.00062524000619	0.00050037264257	0.00022342618674	0.00016887343414	-0.00002999105569	0.00050037264257	0.00396589327439	0.00154340807460	0.00143017172438	0.00100103893484	0.00022342618674	0.00154340807460	0.00312260867733	0.00091807849160	0.00064271207932	0.00016887343414	0.00143017172438	0.00091807849160	0.00197832942504	0.00111477797841	-0.00002999105569	0.00100103893484	0.00064271207932	0.00111477797841	0.00169237237403
0.00130434305959	0.00045205843892	-0.00051608271064	-0.00014071205987	-0.00021776132108	0.00045205843892	0.00265698018921	0.00186024350114	0.00109802230294	0.00101350568758	-0.00051608271064	0.00186024350114	0.00406048272435	0.00104223246965	0.00098466387866	-0.00014071205987	0.00109802230294	0.00104223246965	0.00180149505850	0.00129126694636	-0.00021776132108	0.00101350568758	0.00098466387866	0.00129126694636	0.00294367627375
0.00091368649423	0.00060436394933	-0.00000032446178	0.00035185905221	-0.00016399974031	0.00060436394933	0.00421610037789	0.00155323868123	0.00130259002295	0.00143750863539	-0.00000032446178	0.00155323868123	0.00331603043140	0.00098181340189	0.00072779591636	0.00035185905221	0.00130259002295	0.00098181340189	0.00189475726297	0.00153705137039	-0.00016399974031	0.00143750863539	0.00072779591636	0.00153705137039	0.00236990286870
0.00040763267342	0.00043797936191	-0.00000646330492	0.00019329712898	-0.00021345275085	0.00043797936191	0.00383396590723	0.00169011659405	0.00109728779812	0.00156748563946	-0.00000646330492	0.00169011659405	0.00272611231304	0.00067100345369	0.00087584818508	0.00019329712898	0.00109728779812	0.00067100345369	0.00194173568942	0.00169825753168	-0.00021345275085	0.00156748563946	0.00087584818508	0.00169825753168	0.00283721501473
0.00076570797813	0.00068694901555	-0.00005375253850	0.00013786310782	0.00006346590579	0.00068694901555	0.00403950852673	0.00196158157195	0.00092628683328	0.00169906570128	-0.00005375253850	0.00196158157195	0.00352107771945	0.00094563949101	0.00107141271216	0.00013786310782	0.00092628683328	0.00094563949101	0.00212290571396	0.00157786249992	0.00006346590579	0.00169906570128	0.00107141271216	0.00157786249992	0.00253179599057
0.00066841273191	0.00058300683825	-0.00005344959876	0.00021344975431	0.00005529821340	0.00058300683825	0.00390465944972	0.00166190233650	0.00122444804546	0.00075924823728	-0.00005344959876	0.00166190233650	0.00439586392369	0.00175367139270	0.00031000841212	0.00021344975431	0.00122444804546	0.00175367139270	0.00214438077197	0.00064710325915	0.00005529821340	0.00075924823728	0.00031000841212	0.00064710325915	0.00159109476597
0.00049912603805	0.00048710487897	-0.00032309090191	0.00007379193216	0.00003570162822	0.00048710487897	0.00372692259926	0.00162812557899	0.00133622338738	0.00120978951570	-0.00032309090191	0.00162812557899	0.00397208002547	0.00155817445179	0.00080335764490	0.00007379193216	0.00133622338738	0.00155817445179	0.00306288175502	0.00150486521914	0.00003570162822	0.00120978951570	0.00080335764490	0.00150486521914	0.00239928821111
0.00116705028743	0.00098031476000	0.00039190469377	0.00041785960976	0.00054338560933	0.00098031476000	0.00436764346382	0.00283316498928	0.00138743162446	0.00136216947413	0.00039190469377	0.00283316498928	0.00447042268867	0.00147601923496	0.00061077407511	0.00041785960976	0.00138743162446	0.00147601923496	0.00164834635682	0.00095870034385	0.00054338560933	0.00136216947413	0.00061077407511	0.00095870034385	0.00191186245053
0.00035201291919	-0.00027810170291	-0.00052402719826	-0.00036348209268	-0.00052216240781	-0.00027810170291	0.00404699315443	0.00170594168392	0.00109216758607	0.00092797831317	-0.00052402719826	0.00170594168392	0.00363192472973	0.00136547106494	0.00053778046589	-0.00036348209268	0.00109216758607	0.00136547106494	0.00211709482369	0.00141617077470	-0.00052216240781	0.00092797831317	0.00053778046589	0.00141617077470	0.00261933934616
0.00094814122353	0.00015038928621	-0.00030393791356	-0.00032401753839	-0.00023441781362	0.00015038928621	0.00285019878806	0.00159049312727	0.00100071240404	0.00110673855889	-0.00030393791356	0.00159049312727	0.00321484519730	0.00087916141677	0.00028484419418	-0.00032401753839	0.00100071240404	0.00087916141677	0.00131980387758	0.00059248268869	-0.00023441781362	0.00110673855889	0.00028484419418	0.00059248268869	0.00232700943499
0.00089006458155	0.00029660979929	0.00013056083634	0.00022889748392	-0.00032370427778	0.00029660979929	0.00210656275609	0.00066667949432	0.00041509414372	0.00032608331125	0.00013056083634	0.00066667949432	0.00213051802305	0.00044899589099	-0.00014807601046	0.00022889748392	0.00041509414372	0.00044899589099	0.00146611547148	0.00070674112099	-0.00032370427778	0.00032608331125	-0.00014807601046	0.00070674112099	0.00145638611940
0.00079165843864	0.00027494347740	0.00017431016397	0.00011353167512	-0.00026036042511	0.00027494347740	0.00325598640818	0.00141662631492	0.00097358459783	0.00115546368459	0.00017431016397	0.00141662631492	0.00332922283822	0.00068326922742	0.00047067485668	0.00011353167512	0.00097358459783	0.00068326922742	0.00207459350821	0.00142348121719	-0.00026036042511	0.00115546368459	0.00047067485668	0.00142348121719	0.00220039795160
0.00136132108830	0.00110389110575	0.00056691053261	0.00057157750099	-0.00003453824344	0.00110389110575	0.00396952589737	0.00171550744796	0.00086144795723	0.00080757145449	0.00056691053261	0.00171550744796	0.00293311825245	0.00083565322189	0.00083051128751	0.00057157750099	0.00086144795723	0.00083565322189	0.00191808699153	0.00144901483654	-0.00003453824344	0.00080757145449	0.00083051128751	0.00144901483654	0.00225100519365
0.00022763177016	0.00043060057696	0.00013240606205	0.00004597235884	-0.00008806679236	0.00043060057696	0.00443460270784	0.00217739132973	0.00160129940921	0.00192124023680	0.00013240606205	0.00217739132973	0.00409110313698	0.00109757385799	0.00143734138414	0.00004597235884	0.00160129940921	0.00109757385799	0.00212941997781	0.00173078281715	-0.00008806679236	0.00192124023680	0.00143734138414	0.00173078281715	0.00260231709309
0.00044566966787	0.00021416028282	-0.00005971667116	0.00002729856549	-0.00024598456389	0.00021416028282	0.00335799710681	0.00140983989055	0.00080078126081	0.00081459297794	-0.00005971667116	0.00140983989055	0.00307087466600	0.00123908924644	0.00073444631022	0.00002729856549	0.00080078126081	0.00123908924644	0.00207429321701	0.00102663280075	-0.00024598456389	0.00081459297794	0.00073444631022	0.00102663280075	0.00201705957255
0.00054670843037	0.00025577537122	0.00019607282584	-0.00007739486839	-0.00021594986030	0.00025577537122	0.00217499467662	0.00148644252634	0.00073479244471	0.00062276977185	0.00019607282584	0.00148644252634	0.00408311813559	0.00077749862423	0.00012219835552	-0.00007739486839	0.00073479244471	0.00077749862423	0.00189256292980	0.00114771250209	-0.00021594986030	0.00062276977185	0.00012219835552	0.00114771250209	0.00194797231651
0.00071895796052	0.00049186411010	-0.00015728911938	0.00007880646647	0.00012013863707	0.00049186411010	0.00317615813723	0.00074041855405	0.00061452661721	0.00111686498935	-0.00015728911938	0.00074041855405	0.00252393718075	0.00035011985087	0.00042199353487	0.00007880646647	0.00061452661721	0.00035011985087	0.00156054667926	0.00105456313881	0.00012013863707	0.00111686498935	0.00042199353487	0.00105456313881	0.00194276600996
0.00063892178879	0.00029799815836	-0.00020530426407	0.00022021668070	0.00005440337327	0.00029799815836	0.00292367292369	0.00078375397300	0.00040092683735	0.00093472288442	-0.00020530426407	0.00078375397300	0.00284652710453	0.00022840788140	0.00049997952911	0.00022021668070	0.00040092683735	0.00022840788140	0.00081242127793	0.00075448882696	0.00005440337327	0.00093472288442	0.00049997952911	0.00075448882696	0.00196133955370
0.00075547932160	0.00077365502584	0.00053627419143	0.00054584936524	0.00023422573542	0.00077365502584	0.00299086212278	0.00184132377934	0.00096945113535	0.00096885811717	0.00053627419143	0.00184132377934	0.00331088490064	0.00072343088540	0.00051645441165	0.00054584936524	0.00096945113535	0.00072343088540	0.00162367485206	0.00108083639477	0.00023422573542	0.00096885811717	0.00051645441165	0.00108083639477	0.00252107262167
0.00102042402719	0.00023762494407	-0.00032386412676	0.00027572258294	-0.00026805548979	0.00023762494407	0.00377995526362	0.00109953528952	0.00084460632010	0.00128036151116	-0.00032386412676	0.00109953528952	0.00284497155923	0.00085026150953	0.00039895788496	0.00027572258294	0.00084460632010	0.00085026150953	0.00165175762253	0.00114350567684	-0.00026805548979	0.00128036151116	0.00039895788496	0.00114350567684	0.00255991301955
0.00082206466939	0.00082090735296	0.00021683047586	0.00029241328615	0.00014116299557	0.00082090735296	0.00415490277207	0.00189488711350	0.00143643663899	0.00133496635710	0.00021683047586	0.00189488711350	0.00335406387401	0.00120490267782	0.00073454707210	0.00029241328615	0.00143643663899	0.00120490267782	0.00174432577418	0.00121414093010	0.00014116299557	0.00133496635710	0.00073454707210	0.00121414093010	0.00263798303613
0.00079877553639	0.00085154014815	0.00023896765092	0.00039280846149	0.00045712598208	0.00085154014815	0.00365677200117	0.00078989219448	0.00049526715915	0.00100182091177	0.00023896765092	0.00078989219448	0.00203631649327	0.00031751225831	0.00041827931546	0.00039280846149	0.00049526715915	0.00031751225831	0.00116263709812	0.00109603921727	0.00045712598208	0.00100182091177	0.00041827931546	0.00109603921727	0.00284426862405
0.00081506997789	0.00049384542899	0.00017537548798	0.00038015349417	-0.00006669154504	0.00049384542899	0.00228727271856	0.00073985140367	0.00046149271892	0.00041612501231	0.00017537548798	0.00073985140367	0.00250800843475	0.00029325978420	0.00003452131399	0.00038015349417	0.00046149271892	0.00029325978420	0.00197587197165	0.00090666858000	-0.00006669154504	0.00041612501231	0.00003452131399	0.00090666858000	0.00202405854944
0.00090118555363	0.00063792936580	0.00007834083305	0.00051564124641	0.00035184145317	0.00063792936580	0.00437125887204	0.00199112397937	0.00093365662505	0.00096745638828	0.00007834083305	0.00199112397937	0.00370091323165	0.00109209001865	0.00065673157772	0.00051564124641	0.00093365662505	0.00109209001865	0.00269812565055	0.00128456924123	0.00035184145317	0.00096745638828	0.00065673157772	0.00128456924123	0.00209411550878
0.00095091883068	0.00127374214285	0.00072668172453	0.00054208617485	0.00031755301354	0.00127374214285	0.00544521777607	0.00291650632375	0.00206149771048	0.00239560852192	0.00072668172453	0.00291650632375	0.00413780217033	0.00193767783915	0.00163421442136	0.00054208617485	0.00206149771048	0.00193767783915	0.00289034899721	0.00208538451669	0.00031755301354	0.00239560852192	0.00163421442136	0.00208538451669	0.00310194560323
0.00024610948252	-0.00040374778352	-0.00030670416001	-0.00020911931214	-0.00045541797852	-0.00040374778352	0.00354485260065	0.00131708188252	0.00134410694381	0.00100411253540	-0.00030670416001	0.00131708188252	0.00266161497184	0.00067106371439	0.00018143442771	-0.00020911931214	0.00134410694381	0.00067106371439	0.00165110356629	0.00119872443225	-0.00045541797852	0.00100411253540	0.00018143442771	0.00119872443225	0.00263201010631
0.00066025531039	0.00075246210375	0.00066212531492	0.00058136413718	-0.00010925601147	0.00075246210375	0.00290905282999	0.00189619888665	0.00117568052279	0.00068066277960	0.00066212531492	0.00189619888665	0.00393465707601	0.00148393321520	0.00073471595008	0.00058136413718	0.00117568052279	0.00148393321520	0.00210315575272	0.00100265706885	-0.00010925601147	0.00068066277960	0.00073471595008	0.00100265706885	0.00228819038816
0.00062517858850	0.00062111635923	0.00014657753076	0.00010003874472	-0.00010995718214	0.00062111635923	0.00298672413651	0.00077533030867	0.00099083814769	0.00104413771465	0.00014657753076	0.00077533030867	0.00229670419923	0.00064157626034	0.00053271741691	0.00010003874472	0.00099083814769	0.00064157626034	0.00203670259187	0.00116905549923	-0.00010995718214	0.00104413771465	0.00053271741691	0.00116905549923	0.00251384103872
0.00043436562391	0.00043886905040	0.00017103626535	0.00029750429162	-0.00007466937553	0.00043886905040	0.00388690305082	0.00235328299930	0.00136172844991	0.00163406596112	0.00017103626535	0.00235328299930	0.00433659030882	0.00139466211262	0.00131187385686	0.00029750429162	0.00136172844991	0.00139466211262	0.00164147523615	0.00153878517792	-0.00007466937553	0.00163406596112	0.00131187385686	0.00153878517792	0.00288018577635
0.00093388046649	0.00049038375049	-0.00020647433097	0.00019789209758	0.00010621913407	0.00049038375049	0.00339090698383	0.00150976021137	0.00052870665735	0.00087172859429	-0.00020647433097	0.00150976021137	0.00291999323863	0.00040798403818	0.00041831360158	0.00019789209758	0.00052870665735	0.00040798403818	0.00174984296847	0.00154270332393	0.00010621913407	0.00087172859429	0.00041831360158	0.00154270332393	0.00275984634699
0.00072891759199	0.00002304640670	0.00011066194338	0.00031956776721	-0.00000386758119	0.00002304640670	0.00349329114486	0.00121385343645	0.00072478412865	0.00067805110558	0.00011066194338	0.00121385343645	0.00346176202718	0.00055249384406	0.00014620578709	0.00031956776721	0.00072478412865	0.00055249384406	0.00146008240887	0.00103357912830	-0.00000386758119	0.00067805110558	0.00014620578709	0.00103357912830	0.00213167648001
0.00051107671273	0.00050700890997	0.00009566969733	0.00026243604145	0.00000912402654	0.00050700890997	0.00286897482202	0.00108133285513	0.00080509754786	0.00091170236755	0.00009566969733	0.00108133285513	0.00407259176269	0.00082391777732	0.00052823559292	0.00026243604145	0.00080509754786	0.00082391777732	0.00155086015643	0.00087871844247	0.00000912402654	0.00091170236755	0.00052823559292	0.00087871844247	0.00197144589217
0.00041223163465	0.00038443317495	0.00008767083370	0.00009493528157	-0.00007141897583	0.00038443317495	0.00314013463507	0.00110045271069	0.00061026041407	0.00066943594115	0.00008767083370	0.00110045271069	0.00319372058116	0.00051772027685	0.00012275450779	0.00009493528157	0.00061026041407	0.00051772027685	0.00106076349874	0.00069224846839	-0.00007141897583	0.00066943594115	0.00012275450779	0.00069224846839	0.00168769444185
0.00084794967312	0.00048110541373	-0.00005194104451	0.00015404473663	0.00020171255342	0.00048110541373	0.00433750698164	0.00140102616591	0.00100977952891	0.00135079406856	-0.00005194104451	0.00140102616591	0.00259734323473	0.00052010213693	0.00020233789505	0.00015404473663	0.00100977952891	0.00052010213693	0.00138339799562	0.00098106647673	0.00020171255342	0.00135079406856	0.00020233789505	0.00098106647673	0.00202337804733
0.00090423328777	0.00100555206085	0.00054205413077	0.00081711715512	0.00050346718554	0.00100555206085	0.00344754054909	0.00174262571041	0.00122815601911	0.00140219163397	0.00054205413077	0.00174262571041	0.00396000762001	0.00148904954810	0.00098783419699	0.00081711715512	0.00122815601911	0.00148904954810	0.00286709121268	0.00127651924289	0.00050346718554	0.00140219163397	0.00098783419699	0.00127651924289	0.00349952032789
0.00108371081138	0.00060297994604	-0.00012195919097	0.00017272230484	0.00015223599808	0.00060297994604	0.00335799463572	0.00140190229618	0.00090270345957	0.00060151327197	-0.00012195919097	0.00140190229618	0.00355021298518	0.00123255641394	0.00015279772227	0.00017272230484	0.00090270345957	0.00123255641394	0.00197231770208	0.00109543226635	0.00015223599808	0.00060151327197	0.00015279772227	0.00109543226635	0.00199957031542
0.00107658407437	0.00025695601320	0.00005196776480	0.00026833366671	0.00020887233165	0.00025695601320	0.00377122721144	0.00164783628260	0.00108490795511	0.00103384012047	0.00005196776480	0.00164783628260	0.00227012591263	0.00042372659730	0.00046282734158	0.00026833366671	0.00108490795511	0.00042372659730	0.00138285564746	0.00133714937951	0.00020887233165	0.00103384012047	0.00046282734158	0.00133714937951	0.00274202425150
0.00068921626082	0.00057270849907	0.00029210378303	0.00046687594909	0.00026961791429	0.00057270849907	0.00295336157302	0.00097467847025	0.00068651093492	0.00097307672018	0.00029210378303	0.00097467847025	0.00273595393714	0.00075652860601	0.00032784981383	0.00046687594909	0.00068651093492	0.00075652860601	0.00142698591520	0.00104513153079	0.00026961791429	0.00097307672018	0.00032784981383	0.00104513153079	0.00226536857125
0.00070177636915	0.00026535999165	-0.00040272691593	0.00009120552184	-0.00013807928303	0.00026535999165	0.00265481941111	0.00068975940871	0.00026036052452	0.00113613650419	-0.00040272691593	0.00068975940871	0.00362250262958	0.00125361467634	0.00045427334435	0.00009120552184	0.00026036052452	0.00125361467634	0.00157617131929	0.00040065606748	-0.00013807928303	0.00113613650419	0.00045427334435	0.00040065606748	0.00285925995698
0.00116996187734	0.00062430360776	0.00020710174990	0.00038677134837	0.00014569116752	0.00062430360776	0.00421260782811	0.00246770817655	0.00179029673288	0.00160598935598	0.00020710174990	0.00246770817655	0.00369612650743	0.00142261002945	0.00063048792836	0.00038677134837	0.00179029673288	0.00142261002945	0.00185697885985	0.00138754510662	0.00014569116752	0.00160598935598	0.00063048792836	0.00138754510662	0.00257948020987
0.00082881094030	0.00048514818455	0.00029859997893	0.00020804203014	0.00017270860321	0.00048514818455	0.00381667109116	0.00164612455848	0.00146138568403	0.00110164222738	0.00029859997893	0.00164612455848	0.00318966513895	0.00107788381796	0.00031583197000	0.00020804203014	0.00146138568403	0.00107788381796	0.00267545984064	0.00150782991780	0.00017270860321	0.00110164222738	0.00031583197000	0.00150782991780	0.00268653172411
0.00055595078207	0.00024935448135	-0.00031492104148	-0.00019485981831	-0.00012984862089	0.00024935448135	0.00394532209845	0.00122486689209	0.00096211187379	0.00159926931541	-0.00031492104148	0.00122486689209	0.00332625294675	0.00170089536414	0.00012170162454	-0.00019485981831	0.00096211187379	0.00170089536414	0.00233664570943	0.00071669810200	-0.00012984862089	0.00159926931541	0.00012170162454	0.00071669810200	0.00253850395064
0.00107124799250	0.00051209912922	-0.00020034343838	0.00000020805041	-0.00016646805682	0.00051209912922	0.00268962841875	0.00096314147923	0.00061061462134	0.00075684935848	-0.00020034343838	0.00096314147923	0.00222800499597	-0.00016897204614	-0.00013562636953	0.00000020805041	0.00061061462134	-0.00016897204614	0.00082854355990	0.00068680681629	-0.00016646805682	0.00075684935848	-0.00013562636953	0.00068680681629	0.00168275516947
0.00098789147863	0.00067320857484	0.00050842614829	0.00041099025377	0.00039153785532	0.00067320857484	0.00360699189853	0.00162820999763	0.00090444832690	0.00139778803607	0.00050842614829	0.00162820999763	0.00326103229672	0.00046907996815	0.00067523825747	0.00041099025377	0.00090444832690	0.00046907996815	0.00159221494365	0.00097946890659	0.00039153785532	0.00139778803607	0.00067523825747	0.00097946890659	0.00211924738066
0.00041647529465	0.00059129891221	0.00025408348856	0.00014895116628	0.00009892266359	0.00059129891221	0.00426349824225	0.00123412528697	0.00084868945860	0.00165515540019	0.00025408348856	0.00123412528697	0.00305462628231	0.00043046094366	0.00049567035413	0.00014895116628	0.00084868945860	0.00043046094366	0.00113109214497	0.00127493648150	0.00009892266359	0.00165515540019	0.00049567035413	0.00127493648150	0.00300054764538
0.00102855363299	0.00042462601342	0.00029365111663	0.00009004276208	0.00002353980801	0.00042462601342	0.00352819150831	0.00135557392282	0.00058649063369	0.00081357259768	0.00029365111663	0.00135557392282	0.00270650621696	0.00027728528904	0.00010069921195	0.00009004276208	0.00058649063369	0.00027728528904	0.00161786765785	0.00130424299519	0.00002353980801	0.00081357259768	0.00010069921195	0.00130424299519	0.00235148220543
0.00069212497408	0.00081821150403	0.00019193396268	0.00071224773836	0.00046311212667	0.00081821150403	0.00366098653896	0.00109280476041	0.00074796721208	0.00127408699355	0.00019193396268	0.00109280476041	0.00242926241647	0.00004543246821	0.00026761276591	0.00071224773836	0.00074796721208	0.00004543246821	0.00190493806262	0.00115888176124	0.00046311212667	0.00127408699355	0.00026761276591	0.00115888176124	0.00196252518242
0.00040765252560	0.00013542054688	0.00004739665816	0.00025820172027	0.00005321335051	0.00013542054688	0.00437458816270	0.00168191323307	0.00055819975817	0.00072970272959	0.00004739665816	0.00168191323307	0.00375858061989	0.00090340489437	0.00009267574251	0.00025820172027	0.00055819975817	0.00090340489437	0.00143342221155	0.00067682768449	0.00005321335051	0.00072970272959	0.00009267574251	0.00067682768449	0.00195551758803
0.00022946308472	-0.00041952049495	-0.00036572025997	0.00002193086011	-0.00037702690963	-0.00041952049495	0.00365253810556	0.00122572616517	0.00058226104377	0.00107641428605	-0.00036572025997	0.00122572616517	0.00375441775684	0.00067072146754	0.00086871018361	0.00002193086011	0.00058226104377	0.00067072146754	0.00154925291924	0.00106301554142	-0.00037702690963	0.00107641428605	0.00086871018361	0.00106301554142	0.00238297090734
0.00103895991097	0.00099566194719	0.00023481255225	0.00011457426646	0.00014760386703	0.00099566194719	0.00407270435815	0.00120953163075	0.00049373948835	0.00080938440750	0.00023481255225	0.00120953163075	0.00247412852798	0.00029519698781	0.00033171284281	0.00011457426646	0.00049373948835	0.00029519698781	0.00098320361011	0.00080208887050	0.00014760386703	0.00080938440750	0.00033171284281	0.00080208887050	0.00213826410974
0.00098155691916	0.00040016388951	-0.00034279290027	0.00024980292555	-0.00013489457465	0.00040016388951	0.00395529995091	0.00166612197055	0.00089564680786	0.00147896037210	-0.00034279290027	0.00166612197055	0.00294995918334	0.00056010059547	0.00081579354855	0.00024980292555	0.00089564680786	0.00056010059547	0.00136694470719	0.00143334753402	-0.00013489457465	0.00147896037210	0.00081579354855	0.00143334753402	0.00299814715029
0.00085637532472	0.00047075138849	-0.00003693789932	0.00005890475971	-0.00009831823379	0.00047075138849	0.00353506456047	0.00140830138908	0.00082309270278	0.00142809011422	-0.00003693789932	0.00140830138908	0.00341897188921	0.00071365310679	0.00052031388433	0.00005890475971	0.00082309270278	0.00071365310679	0.00122445810756	0.00118277396203	-0.00009831823379	0.00142809011422	0.00052031388433	0.00118277396203	0.00234980784151
0.00176966832409	0.00137116256814	0.00041915985957	0.00035717428019	-0.00013765788625	0.00137116256814	0.00411330052555	0.00205652284339	0.00140365012501	0.00082590518663	0.00041915985957	0.00205652284339	0.00338537177841	0.00070893741143	0.00049552649657	0.00035717428019	0.00140365012501	0.00070893741143	0.00147046656626	0.00120222015256	-0.00013765788625	0.00082590518663	0.00049552649657	0.00120222015256	0.00197009539806
0.00006253947980	-0.00000715244652	-0.00017953604217	-0.00021295195619	-0.00017688477960	-0.00000715244652	0.00302651713389	0.00104062440837	0.00067093105874	0.00086156960925	-0.00017953604217	0.00104062440837	0.00259561273121	0.00030686488146	-0.00002057439261	-0.00021295195619	0.00067093105874	0.00030686488146	0.00166118799786	0.00107363967470	-0.00017688477960	0.00086156960925	-0.00002057439261	0.00107363967470	0.00218882557241
0.00048539805633	0.00050190552499	-0.00007787722609	0.00055715347231	0.00012081781456	0.00050190552499	0.00446803028166	0.00184330283087	0.00110362144957	0.00058912433251	-0.00007787722609	0.00184330283087	0.00316684539065	0.00088399067833	0.00014022075862	0.00055715347231	0.00110362144957	0.00088399067833	0.00248385259381	0.00123335307785	0.00012081781456	0.00058912433251	0.00014022075862	0.00123335307785	0.00215699740080
0.00091097822614	0.00069476909308	-0.00010205723831	0.00076805594268	0.00003363783216	0.00069476909308	0.00450175540237	0.00183412302552	0.00153159679790	0.00135985424743	-0.00010205723831	0.00183412302552	0.00347606980636	0.00098210810176	0.00062859756179	0.00076805594268	0.00153159679790	0.00098210810176	0.00249118510166	0.00115036457834	0.00003363783216	0.00135985424743	0.00062859756179	0.00115036457834	0.00234048684339
0.00065811727104	-0.00005918606759	-0.00059780929237	-0.00025504023666	-0.00006087322999	-0.00005918606759	0.00272141600614	0.00093831815746	0.00056719672869	0.00107744177036	-0.00059780929237	0.00093831815746	0.00266208392146	0.00062619645566	0.00056687659893	-0.00025504023666	0.00056719672869	0.00062619645566	0.00149856691834	0.00128776909350	-0.00006087322999	0.00107744177036	0.00056687659893	0.00128776909350	0.00245402004528
0.00140763075885	0.00053747651103	-0.00005684268566	0.00049074623191	-0.00006154930619	0.00053747651103	0.00264581160048	0.00126018006001	0.00083372650639	0.00065665131901	-0.00005684268566	0.00126018006001	0.00294078198411	0.00048179713558	0.00006862073299	0.00049074623191	0.00083372650639	0.00048179713558	0.00127087482777	0.00085080885697	-0.00006154930619	0.00065665131901	0.00006862073299	0.00085080885697	0.00208167369929
0.00067696655255	0.00049970962733	-0.00030121823898	-0.00001893470385	-0.00010764724388	0.00049970962733	0.00300597355481	0.00124544463194	0.00042762235387	0.00110315414624	-0.00030121823898	0.00124544463194	0.00389023008592	0.00106747246651	0.00067539202583	-0.00001893470385	0.00042762235387	0.00106747246651	0.00192537248338	0.00117584386680	-0.00010764724388	0.00110315414624	0.00067539202583	0.00117584386680	0.00205956894002
0.00055418555598	0.00080220135617	0.00061663167409	0.00059624238001	0.00024723352407	0.00080220135617	0.00354230189581	0.00229665885440	0.00116336335941	0.00136657256304	0.00061663167409	0.00229665885440	0.00414872209121	0.00119666427236	0.00098251091046	0.00059624238001	0.00116336335941	0.00119666427236	0.00186731600598	0.00158654724601	0.00024723352407	0.00136657256304	0.00098251091046	0.00158654724601	0.00281010391460
0.00036036298998	-0.00013336678079	-0.00065651775138	-0.00016328200406	-0.00031399229101	-0.00013336678079	0.00527180759116	0.00222065867719	0.00168246158915	0.00105730729873	-0.00065651775138	0.00222065867719	0.00354118664022	0.00112628411616	0.00040656796415	-0.00016328200406	0.00168246158915	0.00112628411616	0.00189115804537	0.00116348174072	-0.00031399229101	0.00105730729873	0.00040656796415	0.00116348174072	0.00193880621488
0.00053106910072	0.00026994727295	-0.00009793908387	0.00034119763800	0.00038946720048	0.00026994727295	0.00337027142545	0.00195134723147	0.00127903744360	0.00087328731750	-0.00009793908387	0.00195134723147	0.00300402748493	0.00038479367926	0.00042659561906	0.00034119763800	0.00127903744360	0.00038479367926	0.00186531569433	0.00091894859336	0.00038946720048	0.00087328731750	0.00042659561906	0.00091894859336	0.00175202959436
0.00025531734406	-0.00001482975917	-0.00014967222170	0.00008384692330	-0.00010437443127	-0.00001482975917	0.00416827505590	0.00201737222095	0.00115185558224	0.00135573523492	-0.00014967222170	0.00201737222095	0.00351967342147	0.00095111280086	0.00090062913138	0.00008384692330	0.00115185558224	0.00095111280086	0.00124869100376	0.00098285457443	-0.00010437443127	0.00135573523492	0.00090062913138	0.00098285457443	0.00213080963327
0.00157759492731	0.00069483548672	-0.00018226666492	0.00017707836712	-0.00019108429245	0.00069483548672	0.00370322561437	0.00125490314953	0.00085777912904	0.00078391162896	-0.00018226666492	0.00125490314953	0.00258421137211	0.00037386660256	0.00019293975343	0.00017707836712	0.00085777912904	0.00037386660256	0.00106863859572	0.00068975534388	-0.00019108429245	0.00078391162896	0.00019293975343	0.00068975534388	0.00175520883032
0.00086858478794	0.00016712665025	0.00013058326787	0.00019229187181	-0.00029630586219	0.00016712665025	0.00258785469344	0.00067288628621	0.00055783600472	0.00098246833176	0.00013058326787	0.00067288628621	0.00318523899352	0.00078178499905	0.00049706419062	0.00019229187181	0.00055783600472	0.00078178499905	0.00191675732813	0.00127542700165	-0.00029630586219	0.00098246833176	0.00049706419062	0.00127542700165	0.00242142772437
0.00037915477575	0.00031079848040	-0.00023890069579	0.00004869621814	0.00018009543242	0.00031079848040	0.00455809377928	0.00212875211196	0.00057895519517	0.00149001883387	-0.00023890069579	0.00212875211196	0.00320363690138	0.00018178772028	0.00075250594779	0.00004869621814	0.00057895519517	0.00018178772028	0.00105054364970	0.00080399103487	0.00018009543242	0.00149001883387	0.00075250594779	0.00080399103487	0.00269760067721
0.00051441237477	0.00031224449642	-0.00010603560815	0.00009215175769	-0.00001803247809	0.00031224449642	0.00306694361415	0.00098024117920	0.00061724738103	0.00129616695966	-0.00010603560815	0.00098024117920	0.00278224860069	0.00048340128881	0.00032102887877	0.00009215175769	0.00061724738103	0.00048340128881	0.00163463132167	0.00091200811903	-0.00001803247809	0.00129616695966	0.00032102887877	0.00091200811903	0.00190010094456
0.00044285820176	0.00049105456919	0.00001980393662	0.00015269656775	0.00002594646777	0.00049105456919	0.00360638887333	0.00186985964856	0.00108509993896	0.00156404098519	0.00001980393662	0.00186985964856	0.00327940224071	0.00077192760034	0.00073174045011	0.00015269656775	0.00108509993896	0.00077192760034	0.00146601586170	0.00152022471457	0.00002594646777	0.00156404098519	0.00073174045011	0.00152022471457	0.00284582888802
0.00095570459722	0.00017530960137	-0.00015404058487	0.00013213984185	-0.00005160952392	0.00017530960137	0.00289700230940	0.00157881157746	0.00050327457967	0.00111864679470	-0.00015404058487	0.00157881157746	0.00267302642091	0.00069299736581	0.00060442755434	0.00013213984185	0.00050327457967	0.00069299736581	0.00145113635383	0.00084672447108	-0.00005160952392	0.00111864679470	0.00060442755434	0.00084672447108	0.00219511999330
0.00025140761936	0.00037759588400	-0.00018996168866	-0.00001968679006	-0.00006876432921	0.00037759588400	0.00339457102644	0.00141006408848	0.00097771550584	0.00089305809470	-0.00018996168866	0.00141006408848	0.00258941053854	0.00089978845748	0.00016267942297	-0.00001968679006	0.00097771550584	0.00089978845748	0.00156052328391	0.00102726352631	-0.00006876432921	0.00089305809470	0.00016267942297	0.00102726352631	0.00251159375306
0.00082933732138	-0.00000256932645	0.00006826478027	0.00033677542320	0.00004440231079	-0.00000256932645	0.00336473765399	0.00101576494429	0.00078450485855	0.00070215419622	0.00006826478027	0.00101576494429	0.00312820631999	0.00052835058177	0.00006701542375	0.00033677542320	0.00078450485855	0.00052835058177	0.00076191402189	0.00071964056659	0.00004440231079	0.00070215419622	0.00006701542375	0.00071964056659	0.00227965963238
0.00066058734557	0.00070758930467	0.00022828264487	0.00029200718263	0.00002388178132	0.00070758930467	0.00413149531848	0.00198836150564	0.00154204153289	0.00154610490062	0.00022828264487	0.00198836150564	0.00312852999395	0.00106640548230	0.00101590304542	0.00029200718263	0.00154204153289	0.00106640548230	0.00231871020167	0.00158443142960	0.00002388178132	0.00154610490062	0.00101590304542	0.00158443142960	0.00253472370335
0.00067101035250	0.00005554659438	-0.00051014512857	-0.00009938053760	-0.00022158234038	0.00005554659438	0.00275289718850	0.00071888660593	0.00034615834138	0.00076466776924	-0.00051014512857	0.00071888660593	0.00292583691214	0.00033226215442	0.00004485428489	-0.00009938053760	0.00034615834138	0.00033226215442	0.00134902876936	0.00092279633442	-0.00022158234038	0.00076466776924	0.00004485428489	0.00092279633442	0.00204583567811
0.00055484559834	0.00038050605204	0.00027955976238	0.00046328460329	0.00024601539391	0.00038050605204	0.00372868768279	0.00106213841818	0.00093224558238	0.00090877790693	0.00027955976238	0.00106213841818	0.00248256158251	0.00054153686389	0.00029383179021	0.00046328460329	0.00093224558238	0.00054153686389	0.00125526882738	0.00108304902425	0.00024601539391	0.00090877790693	0.00029383179021	0.00108304902425	0.00206875708440
0.00090207387267	0.00041767053984	-0.00009891863715	0.00004437867387	-0.00017605796867	0.00041767053984	0.00281901240906	0.00071435774116	0.00027968915466	0.00060340933931	-0.00009891863715	0.00071435774116	0.00213554194195	-0.00007087311047	0.00043774271692	0.00004437867387	0.00027968915466	-0.00007087311047	0.00085158534706	0.00062242897225	-0.00017605796867	0.00060340933931	0.00043774271692	0.00062242897225	0.00198385893351
0.00022171574191	0.00014380670611	-0.00003007272705	0.00020193967924	-0.00014334551902	0.00014380670611	0.00268585457219	0.00207015736308	0.00108303706264	0.00093006771088	-0.00003007272705	0.00207015736308	0.00503212728613	0.00152257023329	0.00136579873766	0.00020193967924	0.00108303706264	0.00152257023329	0.00178391600882	0.00113244985387	-0.00014334551902	0.00093006771088	0.00136579873766	0.00113244985387	0.00195756218975
0.00034822161902	0.00020093848469	-0.00032635047263	0.00008387769673	-0.00015184369444	0.00020093848469	0.00392691386908	0.00160670458668	0.00116629653265	0.00194270000638	-0.00032635047263	0.00160670458668	0.00333080303242	0.00110974188261	0.00095559998892	0.00008387769673	0.00116629653265	0.00110974188261	0.00197321244809	0.00137421422313	-0.00015184369444	0.00194270000638	0.00095559998892	0.00137421422313	0.00277782023057
0.00052172094857	0.00015986701338	-0.00027886910119	0.00001862363959	-0.00014978601234	0.00015986701338	0.00261803849998	0.00101305106986	0.00092421779638	0.00115075729123	-0.00027886910119	0.00101305106986	0.00220183354373	0.00060166465107	0.00040522300034	0.00001862363959	0.00092421779638	0.00060166465107	0.00160800162656	0.00109943868752	-0.00014978601234	0.00115075729123	0.00040522300034	0.00109943868752	0.00195535478990
0.00100882769547	0.00084527055033	0.00027628939306	0.00035826986937	-0.00008192264167	0.00084527055033	0.00432733452636	0.00159911731257	0.00002427377900	0.00110084860160	0.00027628939306	0.00159911731257	0.00274174339311	0.00017004525105	0.00010576513872	0.00035826986937	0.00002427377900	0.00017004525105	0.00108506389836	0.00030317967327	-0.00008192264167	0.00110084860160	0.00010576513872	0.00030317967327	0.00218080170431
0.00092695293608	0.00058077688071	-0.00015725368627	0.00039520488656	0.00047084294149	0.00058077688071	0.00320331913355	0.00091801585749	0.00065428153462	0.00099585025110	-0.00015725368627	0.00091801585749	0.00287651737606	0.00008801113340	0.00006744150607	0.00039520488656	0.00065428153462	0.00008801113340	0.00129122809431	0.00119420722434	0.00047084294149	0.00099585025110	0.00006744150607	0.00119420722434	0.00275543920655
0.00087336185873	0.00096929305475	0.00014603472313	0.00033904692712	0.00013691975907	0.00096929305475	0.00436421052696	0.00223838336869	0.00145179742836	0.00131547921487	0.00014603472313	0.00223838336869	0.00377090053725	0.00124155409722	0.00077973582039	0.00033904692712	0.00145179742836	0.00124155409722	0.00218151475590	0.00141521488845	0.00013691975907	0.00131547921487	0.00077973582039	0.00141521488845	0.00252973272338
0.00078280253970	0.00084873128389	0.00049272480866	0.00021965734420	0.00001463446322	0.00084873128389	0.00327597717190	0.00197009518612	0.00110784776262	0.00118221815669	0.00049272480866	0.00197009518612	0.00347359628205	0.00081585471437	0.00031077781665	0.00021965734420	0.00110784776262	0.00081585471437	0.00178067960202	0.00098385383040	0.00001463446322	0.00118221815669	0.00031077781665	0.00098385383040	0.00231081335353
0.00080684662906	0.00044159067609	-0.00000762405268	0.00011894624937	-0.00012315106115	0.00044159067609	0.00352804551872	0.00105795215824	0.00092713541516	0.00119754147212	-0.00000762405268	0.00105795215824	0.00321559622820	0.00055800188457	0.00067003276867	0.00011894624937	0.00092713541516	0.00055800188457	0.00137892522092	0.00129294647859	-0.00012315106115	0.00119754147212	0.00067003276867	0.00129294647859	0.00255545157253
0.00073658941427	0.00052374079511	0.00006622349271	-0.00001228635868	-0.00006767190726	0.00052374079511	0.00330886323525	0.00154188687580	0.00107525582741	0.00092921156338	0.00006622349271	0.00154188687580	0.00202569269566	0.00092722248745	0.00046489606411	-0.00001228635868	0.00107525582741	0.00092722248745	0.00254000251835	0.00096867404123	-0.00006767190726	0.00092921156338	0.00046489606411	0.00096867404123	0.00178202131669
0.00062540865404	0.00003717239369	-0.00013981396439	-0.00014514834343	-0.00003042815333	0.00003717239369	0.00381173077969	0.00140100842328	0.00061899413013	0.00105624105028	-0.00013981396439	0.00140100842328	0.00375787549260	0.00049411274526	0.00068929540318	-0.00014514834343	0.00061899413013	0.00049411274526	0.00123605677028	0.00110424977615	-0.00003042815333	0.00105624105028	0.00068929540318	0.00110424977615	0.00201138341767
0.00058415868269	0.00038022131389	0.00005924015589	0.00006666676335	-0.00008015354741	0.00038022131389	0.00391565369448	0.00143351880184	0.00105305995403	0.00079339175299	0.00005924015589	0.00143351880184	0.00251624920429	0.00059056918442	0.00003821484334	0.00006666676335	0.00105305995403	0.00059056918442	0.00207357429485	0.00084095029061	-0.00008015354741	0.00079339175299	0.00003821484334	0.00084095029061	0.00195548100788
0.00081044183340	0.00049587371084	0.00011180050214	0.00025105000896	-0.00012085085022	0.00049587371084	0.00330490433876	0.00129139076006	0.00077499387808	0.00079769775064	0.00011180050214	0.00129139076006	0.00281573592151	0.00067368152964	0.00021738423498	0.00025105000896	0.00077499387808	0.00067368152964	0.00169626364125	0.00073316869649	-0.00012085085022	0.00079769775064	0.00021738423498	0.00073316869649	0.00200797673343
0.00085646768909	0.00017433022903	-0.00015429586089	0.00003644998381	0.00017660301808	0.00017433022903	0.00356695444032	0.00115260150784	0.00074333327906	0.00049806444787	-0.00015429586089	0.00115260150784	0.00305592910484	0.00072194732454	0.00058312363059	0.00003644998381	0.00074333327906	0.00072194732454	0.00104326654527	0.00079971627756	0.00017660301808	0.00049806444787	0.00058312363059	0.00079971627756	0.00197276399786
0.00100587967861	0.00027458578510	-0.00027191194519	0.00019372147318	0.00009952190212	0.00027458578510	0.00368084577595	0.00120788697027	0.00115442015727	0.00140124104101	-0.00027191194519	0.00120788697027	0.00210637917614	0.00056842303367	0.00059187671984	0.00019372147318	0.00115442015727	0.00056842303367	0.00237294307919	0.00142199738082	0.00009952190212	0.00140124104101	0.00059187671984	0.00142199738082	0.00197757431799
0.00058010035184	0.00014122840390	-0.00020747355771	0.00009316018949	-0.00037575240607	0.00014122840390	0.00259093714801	0.00111751598249	0.00121108129613	0.00104910339486	-0.00020747355771	0.00111751598249	0.00277477796090	0.00123750733931	0.00057768900960	0.00009316018949	0.00121108129613	0.00123750733931	0.00197543894161	0.00148465326594	-0.00037575240607	0.00104910339486	0.00057768900960	0.00148465326594	0.00285085948392
0.00052400125429	0.00005704998656	-0.00023183722715	0.00019611681591	-0.00031417280229	0.00005704998656	0.00266222933031	0.00136586367888	0.00140408838408	0.00112780501493	-0.00023183722715	0.00136586367888	0.00324703274377	0.00151132888956	0.00059656825271	0.00019611681591	0.00140408838408	0.00151132888956	0.00240127840328	0.00110446094071	-0.00031417280229	0.00112780501493	0.00059656825271	0.00110446094071	0.00263881509183
0.00084921524500	0.00057237097658	0.00016119506873	0.00053302238364	0.00024878231586	0.00057237097658	0.00382459136613	0.00191498385541	0.00134481231915	0.00119693519810	0.00016119506873	0.00191498385541	0.00305920360948	0.00136697621974	0.00087999914953	0.00053302238364	0.00134481231915	0.00136697621974	0.00245088456222	0.00137750984434	0.00024878231586	0.00119693519810	0.00087999914953	0.00137750984434	0.00205608310565
0.00077500365818	0.00067569260624	0.00038399613516	-0.00008577174094	-0.00013573610012	0.00067569260624	0.00306931648768	0.00160932645890	0.00047533646347	0.00112007907021	0.00038399613516	0.00160932645890	0.00253807449161	0.00004943456652	0.00029296850016	-0.00008577174094	0.00047533646347	0.00004943456652	0.00097702760905	0.00068140476560	-0.00013573610012	0.00112007907021	0.00029296850016	0.00068140476560	0.00249049717726
0.00074551368324	0.00028660178406	-0.00010231394683	0.00007434378841	-0.00043567680349	0.00028660178406	0.00281258960122	0.00107703515538	0.00122058044315	0.00067684301612	-0.00010231394683	0.00107703515538	0.00364967358795	0.00106827756029	0.00056726420551	0.00007434378841	0.00122058044315	0.00106827756029	0.00175105384102	0.00108783087169	-0.00043567680349	0.00067684301612	0.00056726420551	0.00108783087169	0.00220449032309
0.00090135417930	0.00022711937717	-0.00027311084403	0.00014253044525	-0.00005874325247	0.00022711937717	0.00381788585429	0.00173955351172	0.00149474075885	0.00162779771086	-0.00027311084403	0.00173955351172	0.00340104050979	0.00169138319939	0.00121111424304	0.00014253044525	0.00149474075885	0.00169138319939	0.00300151047130	0.00155611969349	-0.00005874325247	0.00162779771086	0.00121111424304	0.00155611969349	0.00302588332985
0.00020199309900	-0.00009490008187	-0.00017228875740	0.00005779474516	-0.00021478236878	-0.00009490008187	0.00261411754799	0.00088316776979	0.00023266821516	0.00042662620906	-0.00017228875740	0.00088316776979	0.00241514816757	0.00012316625122	0.00018016006657	0.00005779474516	0.00023266821516	0.00012316625122	0.00151088474908	0.00098451331586	-0.00021478236878	0.00042662620906	0.00018016006657	0.00098451331586	0.00211974816834
0.00036253692585	-0.00002036862090	-0.00073317794181	0.00006011820453	-0.00041130609804	-0.00002036862090	0.00521647521009	0.00254521233500	0.00203061683667	0.00139804041719	-0.00073317794181	0.00254521233500	0.00469357469074	0.00168032999542	0.00097536543830	0.00006011820453	0.00203061683667	0.00168032999542	0.00225512246019	0.00117243632404	-0.00041130609804	0.00139804041719	0.00097536543830	0.00117243632404	0.00249826599322
0.00057141301921	0.00023881549758	-0.00014335185968	0.00021006617545	-0.00015344425089	0.00023881549758	0.00269955030644	0.00101025638182	0.00094196881429	0.00053561524003	-0.00014335185968	0.00101025638182	0.00329287647442	0.00089431208500	0.00024245362367	0.00021006617545	0.00094196881429	0.00089431208500	0.00153687889579	0.00080054387216	-0.00015344425089	0.00053561524003	0.00024245362367	0.00080054387216	0.00154292446394
0.00103625327288	0.00102289337034	-0.00032186957185	-0.00008687409017	0.00006580832056	0.00102289337034	0.00372188417807	0.00092299797880	0.00075532883160	0.00108861059382	-0.00032186957185	0.00092299797880	0.00245981281907	0.00069596918911	0.00021854989966	-0.00008687409017	0.00075532883160	0.00069596918911	0.00140128576936	0.00085131607262	0.00006580832056	0.00108861059382	0.00021854989966	0.00085131607262	0.00204853447571
0.00091372155176	0.00032656483859	0.00002548922911	0.00052622532695	-0.00011378420525	0.00032656483859	0.00432849847233	0.00164495827298	0.00133690877912	0.00084595717614	0.00002548922911	0.00164495827298	0.00316840189653	0.00110682046542	0.00005057326128	0.00052622532695	0.00133690877912	0.00110682046542	0.00180696325840	0.00039748917275	-0.00011378420525	0.00084595717614	0.00005057326128	0.00039748917275	0.00179950820533
0.00126829207876	0.00140034978709	0.00074786859876	0.00072310117809	0.00062907109226	0.00140034978709	0.00448705168597	0.00208136445239	0.00110816718935	0.00177200997474	0.00074786859876	0.00208136445239	0.00383151993728	0.00114382731472	0.00049316861740	0.00072310117809	0.00110816718935	0.00114382731472	0.00189312624527	0.00120135479076	0.00062907109226	0.00177200997474	0.00049316861740	0.00120135479076	0.00329720294597
0.00095676175731	0.00078276048682	0.00046239903654	0.00070248393924	0.00014045492593	0.00078276048682	0.00298054648628	0.00143148419344	0.00117245912768	0.00115578067721	0.00046239903654	0.00143148419344	0.00357730806061	0.00116245033452	0.00039128679285	0.00070248393924	0.00117245912768	0.00116245033452	0.00224035216309	0.00092821840516	0.00014045492593	0.00115578067721	0.00039128679285	0.00092821840516	0.00216235505020
0.00104954299835	0.00051207830348	-0.00006660970371	0.00036112574447	0.00008624627348	0.00051207830348	0.00418313043127	0.00201626412826	0.00149142047532	0.00221667885705	-0.00006660970371	0.00201626412826	0.00363700525283	0.00102919328053	0.00121288516911	0.00036112574447	0.00149142047532	0.00102919328053	0.00205307215601	0.00205444819692	0.00008624627348	0.00221667885705	0.00121288516911	0.00205444819692	0.00323110547117
0.00042776906841	0.00052061929244	-0.00013567597563	0.00020818075896	0.00015889291988	0.00052061929244	0.00463079358827	0.00179981746733	0.00167894333982	0.00178782741852	-0.00013567597563	0.00179981746733	0.00345382732361	0.00134463922749	0.00114455121290	0.00020818075896	0.00167894333982	0.00134463922749	0.00283078529542	0.00166153385136	0.00015889291988	0.00178782741852	0.00114455121290	0.00166153385136	0.00260640977835
0.00066490938752	0.00063336130794	-0.00019263025085	0.00027742413772	0.00021901976264	0.00063336130794	0.00452236651646	0.00150925283270	0.00166816162219	0.00147040284724	-0.00019263025085	0.00150925283270	0.00268063472048	0.00064993538624	0.00032538919991	0.00027742413772	0.00166816162219	0.00064993538624	0.00179251287292	0.00157391043476	0.00021901976264	0.00147040284724	0.00032538919991	0.00157391043476	0.00222046687788
0.00091466650372	0.00087671580667	0.00054816848763	0.00049393429402	0.00018058469347	0.00087671580667	0.00340057029200	0.00193635736640	0.00114335059786	0.00056818200976	0.00054816848763	0.00193635736640	0.00421562157058	0.00145135870315	0.00042561303184	0.00049393429402	0.00114335059786	0.00145135870315	0.00199032274874	0.00085748791819	0.00018058469347	0.00056818200976	0.00042561303184	0.00085748791819	0.00205943602207
0.00164399823029	0.00104621386536	0.00018061351191	0.00048584616292	-0.00002183901282	0.00104621386536	0.00453161174832	0.00187604047335	0.00128576199396	0.00143171755633	0.00018061351191	0.00187604047335	0.00278287734735	0.00065774585071	0.00041284262857	0.00048584616292	0.00128576199396	0.00065774585071	0.00222918764409	0.00136159534695	-0.00002183901282	0.00143171755633	0.00041284262857	0.00136159534695	0.00275836286866
0.00061734256009	0.00061497260501	0.00047925850379	0.00028851658611	0.00015493449216	0.00061497260501	0.00383743229364	0.00146400085679	0.00082581744981	0.00110663998576	0.00047925850379	0.00146400085679	0.00284976786009	0.00026144107286	0.00028102914058	0.00028851658611	0.00082581744981	0.00026144107286	0.00082256062486	0.00074729560173	0.00015493449216	0.00110663998576	0.00028102914058	0.00074729560173	0.00173514544925
0.00045968640320	0.00035968923607	-0.00016400551687	0.00020152225001	0.00012394002763	0.00035968923607	0.00297180089672	0.00104689736735	0.00071724185492	0.00084188651169	-0.00016400551687	0.00104689736735	0.00261165883719	0.00048404317574	0.00007130070538	0.00020152225001	0.00071724185492	0.00048404317574	0.00151341239490	0.00093195263569	0.00012394002763	0.00084188651169	0.00007130070538	0.00093195263569	0.00257692298119
0.00088600209188	0.00017300452907	-0.00028979064194	0.00016297672837	0.00001454292851	0.00017300452907	0.00286278714272	0.00104261385364	0.00026547380119	0.00048071537098	-0.00028979064194	0.00104261385364	0.00282753002629	0.00042913042192	-0.00002636012385	0.00016297672837	0.00026547380119	0.00042913042192	0.00103106658822	0.00048403169325	0.00001454292851	0.00048071537098	-0.00002636012385	0.00048403169325	0.00148651096894
0.00049890795187	-0.00044092324358	-0.00049176685115	-0.00012504008265	-0.00026090066337	-0.00044092324358	0.00305211099607	0.00108740186318	0.00146488828244	0.00112927200720	-0.00049176685115	0.00108740186318	0.00220528836277	0.00047173345778	0.00051767346076	-0.00012504008265	0.00146488828244	0.00047173345778	0.00224092266331	0.00137710055795	-0.00026090066337	0.00112927200720	0.00051767346076	0.00137710055795	0.00215540483101
0.00071895798129	0.00024425258003	-0.00004667187325	0.00044869497735	-0.00014114975309	0.00024425258003	0.00421696766525	0.00177442952651	0.00163193583909	0.00152424605840	-0.00004667187325	0.00177442952651	0.00425128372661	0.00136960511983	0.00077464012841	0.00044869497735	0.00163193583909	0.00136960511983	0.00230651951360	0.00112732062725	-0.00014114975309	0.00152424605840	0.00077464012841	0.00112732062725	0.00196353308765
0.00085893751470	0.00011921057200	-0.00094844479349	-0.00047507539906	-0.00032502932486	0.00011921057200	0.00280554622258	0.00115547020655	0.00080814622800	0.00083596513286	-0.00094844479349	0.00115547020655	0.00333182868920	0.00102003849489	0.00038326830151	-0.00047507539906	0.00080814622800	0.00102003849489	0.00158659313433	0.00106119274860	-0.00032502932486	0.00083596513286	0.00038326830151	0.00106119274860	0.00236283579832
0.00062294129913	0.00058002964243	0.00012188119848	0.00025424948857	0.00005869587674	0.00058002964243	0.00610103552164	0.00272597651108	0.00179715508827	0.00222161062856	0.00012188119848	0.00272597651108	0.00396752619679	0.00108965710831	0.00071682822917	0.00025424948857	0.00179715508827	0.00108965710831	0.00145027097688	0.00121476508774	0.00005869587674	0.00222161062856	0.00071682822917	0.00121476508774	0.00224404794258
0.00067914782700	0.00070753498260	-0.00001525702235	0.00057041236535	0.00032675051001	0.00070753498260	0.00319757229360	0.00135018945205	0.00079260993580	0.00100181032331	-0.00001525702235	0.00135018945205	0.00234584707651	0.00018272708833	0.00036229774171	0.00057041236535	0.00079260993580	0.00018272708833	0.00116317601551	0.00100595973482	0.00032675051001	0.00100181032331	0.00036229774171	0.00100595973482	0.00215216243688
0.00062421639914	0.00041151509557	-0.00032009068157	0.00015113656452	0.00001125063512	0.00041151509557	0.00386089497528	0.00187115027545	0.00128013802723	0.00178940416077	-0.00032009068157	0.00187115027545	0.00335317706278	0.00047251904252	0.00088723512907	0.00015113656452	0.00128013802723	0.00047251904252	0.00197990565474	0.00154352674563	0.00001125063512	0.00178940416077	0.00088723512907	0.00154352674563	0.00269717669623
0.00045580879902	0.00001901219704	-0.00032819003303	0.00010347139518	-0.00012916743436	0.00001901219704	0.00285371154569	0.00181898966998	0.00134202792173	0.00088662514266	-0.00032819003303	0.00181898966998	0.00447075515906	0.00148561522397	0.00120459531961	0.00010347139518	0.00134202792173	0.00148561522397	0.00186977246726	0.00114338392144	-0.00012916743436	0.00088662514266	0.00120459531961	0.00114338392144	0.00191222662543
0.00049718681533	0.00072160877049	0.00031268830103	0.00031257255503	-0.00015669491444	0.00072160877049	0.00374705799932	0.00130103270918	0.00140282339268	0.00143968537054	0.00031268830103	0.00130103270918	0.00245537908138	0.00072844205751	0.00046668891615	0.00031257255503	0.00140282339268	0.00072844205751	0.00189152379330	0.00116680297250	-0.00015669491444	0.00143968537054	0.00046668891615	0.00116680297250	0.00255807724241
0.00065143977884	0.00034199608757	-0.00000301613088	0.00075971689490	0.00041648760654	0.00034199608757	0.00297275847881	0.00090279274369	0.00092255727811	0.00137977410913	-0.00000301613088	0.00090279274369	0.00223065327653	0.00039363454074	0.00050866136777	0.00075971689490	0.00092255727811	0.00039363454074	0.00207335192640	0.00162728309293	0.00041648760654	0.00137977410913	0.00050866136777	0.00162728309293	0.00296530891966
0.00081341806988	0.00016345300342	0.00004610282213	0.00053366734012	-0.00001973645893	0.00016345300342	0.00238234043157	0.00112715839878	0.00106696206608	0.00093754854909	0.00004610282213	0.00112715839878	0.00242503154608	0.00061112398817	0.00061143611974	0.00053366734012	0.00106696206608	0.00061112398817	0.00172425899726	0.00145259483846	-0.00001973645893	0.00093754854909	0.00061143611974	0.00145259483846	0.00248359282976
0.00039895196175	0.00035329757016	0.00013593834875	0.00055559949557	0.00030004850998	0.00035329757016	0.00327780361248	0.00144601439070	0.00082307448043	0.00116183439949	0.00013593834875	0.00144601439070	0.00275661891291	0.00082873893157	0.00077635147698	0.00055559949557	0.00082307448043	0.00082873893157	0.00162497747898	0.00123224753692	0.00030004850998	0.00116183439949	0.00077635147698	0.00123224753692	0.00230937577707
0.00062865630862	0.00053405021392	0.00002100894396	0.00030265320054	-0.00007521219728	0.00053405021392	0.00356969481133	0.00166529056672	0.00146675282200	0.00126676515155	0.00002100894396	0.00166529056672	0.00374494374828	0.00146274382148	0.00137927953314	0.00030265320054	0.00146675282200	0.00146274382148	0.00222534306787	0.00199920586514	-0.00007521219728	0.00126676515155	0.00137927953314	0.00199920586514	0.00263986922983
0.00052381156591	0.00051096178879	-0.00031606576484	0.00036557141539	0.00016473474468	0.00051096178879	0.00410216469874	0.00070878159588	0.00103664181566	0.00150374644155	-0.00031606576484	0.00070878159588	0.00200637493413	-0.00015041546032	-0.00000191457749	0.00036557141539	0.00103664181566	-0.00015041546032	0.00156178572795	0.00102121894806	0.00016473474468	0.00150374644155	-0.00000191457749	0.00102121894806	0.00197709865235
0.00051414783783	0.00035915065992	0.00020449730466	0.00020607471920	0.00005791762288	0.00035915065992	0.00387374629693	0.00218212760246	0.00136450273063	0.00165470269167	0.00020449730466	0.00218212760246	0.00406682812696	0.00083567235853	0.00108496896871	0.00020607471920	0.00136450273063	0.00083567235853	0.00164183501891	0.00156961252257	0.00005791762288	0.00165470269167	0.00108496896871	0.00156961252257	0.00325313003729
0.00057206174562	0.00070462477674	0.00016529738788	0.00063485861061	0.00024410767048	0.00070462477674	0.00354748502171	0.00148633836062	0.00110851118572	0.00091659045892	0.00016529738788	0.00148633836062	0.00306959052164	0.00040947891586	0.00009096186404	0.00063485861061	0.00110851118572	0.00040947891586	0.00163510674252	0.00066564841413	0.00024410767048	0.00091659045892	0.00009096186404	0.00066564841413	0.00172345630115
0.00068383303082	0.00012462942538	-0.00036065602907	0.00003825003932	-0.00025083741154	0.00012462942538	0.00259126606346	0.00083023539966	0.00100830034817	0.00063015464633	-0.00036065602907	0.00083023539966	0.00274873067356	0.00106229817512	0.00033662551348	0.00003825003932	0.00100830034817	0.00106229817512	0.00241091234409	0.00129666697332	-0.00025083741154	0.00063015464633	0.00033662551348	0.00129666697332	0.00249642982412
0.00026497297054	0.00023679124870	-0.00021658510438	0.00011996191555	-0.00002914039838	0.00023679124870	0.00303512655870	0.00140908547612	0.00089755118246	0.00074404769193	-0.00021658510438	0.00140908547612	0.00348058663039	0.00094384412906	0.00068544490354	0.00011996191555	0.00089755118246	0.00094384412906	0.00200434939791	0.00174526580280	-0.00002914039838	0.00074404769193	0.00068544490354	0.00174526580280	0.00253984934983
0.00047424623445	0.00074568642626	0.00057778134940	0.00042351977834	-0.00011524669017	0.00074568642626	0.00414239482523	0.00295080013776	0.00171503097927	0.00086888895217	0.00057778134940	0.00295080013776	0.00480486913446	0.00178833994718	0.00042182443341	0.00042351977834	0.00171503097927	0.00178833994718	0.00196042936489	0.00088269929616	-0.00011524669017	0.00086888895217	0.00042182443341	0.00088269929616	0.00202361936396
0.00097070569415	0.00065810812612	-0.00013514408685	0.00011986244631	-0.00036312659549	0.00065810812612	0.00392702159680	0.00155968925679	0.00097768351146	0.00129615718219	-0.00013514408685	0.00155968925679	0.00327542396858	0.00079286020281	0.00058187699089	0.00011986244631	0.00097768351146	0.00079286020281	0.00107455575679	0.00086893897445	-0.00036312659549	0.00129615718219	0.00058187699089	0.00086893897445	0.00238313127486
0.00023972835119	0.00002894905654	-0.00007791149870	0.00025630426576	-0.00001441985581	0.00002894905654	0.00277621057844	0.00083992147984	0.00011604612923	0.00104984798915	-0.00007791149870	0.00083992147984	0.00228910393259	-0.00003094179853	0.00063840195766	0.00025630426576	0.00011604612923	-0.00003094179853	0.00089835978124	0.00074963878150	-0.00001441985581	0.00104984798915	0.00063840195766	0.00074963878150	0.00230415461614
0.00180649055798	0.00091807226072	0.00063021155262	0.00093481783480	0.00013494397498	0.00091807226072	0.00373960575020	0.00156300865523	0.00086488375238	0.00095360114251	0.00063021155262	0.00156300865523	0.00323360254916	0.00053057613488	0.00040543523403	0.00093481783480	0.00086488375238	0.00053057613488	0.00188128924373	0.00112390840750	0.00013494397498	0.00095360114251	0.00040543523403	0.00112390840750	0.00205938309757
0.00058812178761	0.00037236076524	0.00000298292424	-0.00010102002965	-0.00019486436625	0.00037236076524	0.00294066289949	0.00084532122417	0.00037826354436	0.00036832426352	0.00000298292424	0.00084532122417	0.00256971397300	0.00045289010122	-0.00021332398455	-0.00010102002965	0.00037826354436	0.00045289010122	0.00135015076759	0.00085914971645	-0.00019486436625	0.00036832426352	-0.00021332398455	0.00085914971645	0.00205655426310
0.00048940828885	0.00034516692944	-0.00018578252212	0.00007753989856	-0.00028538223753	0.00034516692944	0.00421775075436	0.00198226917965	0.00146031303510	0.00170713986432	-0.00018578252212	0.00198226917965	0.00277848223033	0.00060470776353	0.00085528265382	0.00007753989856	0.00146031303510	0.00060470776353	0.00139956834683	0.00130214166740	-0.00028538223753	0.00170713986432	0.00085528265382	0.00130214166740	0.00295396281843
0.00081714642428	-0.00010257632523	-0.00026307758110	0.00021962096626	0.00023422337604	-0.00010257632523	0.00453661349202	0.00206564150304	0.00092697493939	0.00121963487223	-0.00026307758110	0.00206564150304	0.00318203675691	0.00066722249831	0.00050707542522	0.00021962096626	0.00092697493939	0.00066722249831	0.00095681461431	0.00084129163768	0.00023422337604	0.00121963487223	0.00050707542522	0.00084129163768	0.00208916831261
0.00081507828479	-0.00006648438619	-0.00016367712681	0.00008716621639	-0.00010043934276	-0.00006648438619	0.00268014672260	0.00066869386513	0.00079400515059	0.00090003717650	-0.00016367712681	0.00066869386513	0.00192520602048	0.00000828298676	-0.00004954751581	0.00008716621639	0.00079400515059	0.00000828298676	0.00112267550709	0.00088200539088	-0.00010043934276	0.00090003717650	-0.00004954751581	0.00088200539088	0.00186887513965
0.00058660240959	0.00088208659084	0.00036014758866	0.00060125243119	0.00042721246105	0.00088208659084	0.00459693692707	0.00158713331995	0.00131321593517	0.00177067574376	0.00036014758866	0.00158713331995	0.00329136678916	0.00041969634657	0.00016568599146	0.00060125243119	0.00131321593517	0.00041969634657	0.00184094268491	0.00128705085416	0.00042721246105	0.00177067574376	0.00016568599146	0.00128705085416	0.00252734540799
0.00153818877240	0.00083335228822	0.00044621802861	0.00070975594886	0.00011215465153	0.00083335228822	0.00387910152110	0.00186776445546	0.00075402813422	0.00129503121762	0.00044621802861	0.00186776445546	0.00278839162898	0.00029437098048	0.00054594582604	0.00070975594886	0.00075402813422	0.00029437098048	0.00086244735934	0.00051812613215	0.00011215465153	0.00129503121762	0.00054594582604	0.00051812613215	0.00215019740758
0.00043943583819	0.00014363872985	0.00002727036888	0.00011065317294	-0.00058102776979	0.00014363872985	0.00275860221776	0.00172932888441	0.00099362680331	0.00068604371504	0.00002727036888	0.00172932888441	0.00393490432446	0.00154880317867	0.00055365378561	0.00011065317294	0.00099362680331	0.00154880317867	0.00271816903399	0.00114653092955	-0.00058102776979	0.00068604371504	0.00055365378561	0.00114653092955	0.00267068200032
0.00147555168752	0.00053669803160	0.00044612177248	0.00069893515379	-0.00000022177735	0.00053669803160	0.00287007642921	0.00134982806994	0.00092560240357	0.00110424309325	0.00044612177248	0.00134982806994	0.00308968268547	0.00061053912172	0.00042574968827	0.00069893515379	0.00092560240357	0.00061053912172	0.00187017946793	0.00130297422487	-0.00000022177735	0.00110424309325	0.00042574968827	0.00130297422487	0.00256764315330
0.00068599131835	0.00022796453438	-0.00004428976230	-0.00005134730233	-0.00046401720593	0.00022796453438	0.00271176311132	0.00094078688874	0.00071859082921	0.00067316159631	-0.00004428976230	0.00094078688874	0.00252404781310	0.00057567225989	0.00033807176852	-0.00005134730233	0.00071859082921	0.00057567225989	0.00216792565160	0.00153972236361	-0.00046401720593	0.00067316159631	0.00033807176852	0.00153972236361	0.00238896269675
0.00054006056061	0.00014034478328	-0.00005220528834	0.00007227364762	-0.00010624507008	0.00014034478328	0.00437643075994	0.00171353925228	0.00085665179343	0.00120350254256	-0.00005220528834	0.00171353925228	0.00292679831096	0.00114406549867	0.00051978920943	0.00007227364762	0.00085665179343	0.00114406549867	0.00213579827839	0.00116240895029	-0.00010624507008	0.00120350254256	0.00051978920943	0.00116240895029	0.00213145061314
0.00039985073660	-0.00006287225356	-0.00055774227023	-0.00012128811900	-0.00009752071119	-0.00006287225356	0.00436887037765	0.00202887109967	0.00115961810021	0.00113723518245	-0.00055774227023	0.00202887109967	0.00412727619368	0.00147976697271	0.00049540333876	-0.00012128811900	0.00115961810021	0.00147976697271	0.00241556808816	0.00113814860050	-0.00009752071119	0.00113723518245	0.00049540333876	0.00113814860050	0.00217550994911
0.00084845706523	0.00026796710332	-0.00020202633831	-0.00024365603529	-0.00032011758789	0.00026796710332	0.00354194313517	0.00150810388336	0.00089602237133	0.00109024401166	-0.00020202633831	0.00150810388336	0.00280356837583	0.00050620573195	0.00013411236240	-0.00024365603529	0.00089602237133	0.00050620573195	0.00142242985661	0.00110960969675	-0.00032011758789	0.00109024401166	0.00013411236240	0.00110960969675	0.00227490164581
0.00129978697526	0.00013035229749	0.00030930951268	0.00010400780209	0.00007304375302	0.00013035229749	0.00279922093231	0.00123410942233	0.00080607666744	0.00077232012866	0.00030930951268	0.00123410942233	0.00448172818281	0.00138834718854	0.00006372146879	0.00010400780209	0.00080607666744	0.00138834718854	0.00164766904957	0.00078381689197	0.00007304375302	0.00077232012866	0.00006372146879	0.00078381689197	0.00190783033584
0.00042863958188	0.00039993429082	-0.00007667248100	0.00051302177161	0.00019927374191	0.00039993429082	0.00241086312435	0.00074349885837	0.00090970709973	0.00056678056941	-0.00007667248100	0.00074349885837	0.00297501443022	0.00038461632201	0.00014232485408	0.00051302177161	0.00090970709973	0.00038461632201	0.00250433046580	0.00119881223931	0.00019927374191	0.00056678056941	0.00014232485408	0.00119881223931	0.00201906826289
0.00116631860279	0.00015528302903	-0.00021337742584	-0.00013097931647	-0.00057746542198	0.00015528302903	0.00393592585659	0.00130578602793	0.00067734506260	0.00127546756411	-0.00021337742584	0.00130578602793	0.00213903280273	-0.00003522970727	0.00031620991365	-0.00013097931647	0.00067734506260	-0.00003522970727	0.00141591583854	0.00095926480406	-0.00057746542198	0.00127546756411	0.00031620991365	0.00095926480406	0.00251799121672
0.00073319360112	0.00027510133170	0.00009384765701	-0.00000052891859	-0.00027425523281	0.00027510133170	0.00446527635993	0.00191517572997	0.00146165093817	0.00146428575691	0.00009384765701	0.00191517572997	0.00415803704737	0.00144804300152	0.00100602224134	-0.00000052891859	0.00146165093817	0.00144804300152	0.00171059238524	0.00138861053141	-0.00027425523281	0.00146428575691	0.00100602224134	0.00138861053141	0.00198513425093
0.00066625066228	0.00067908722340	0.00011076785785	0.00025978162018	0.00033127840758	0.00067908722340	0.00325785449206	0.00161329499507	0.00038481455352	0.00103012017879	0.00011076785785	0.00161329499507	0.00360157055584	0.00053839380388	0.00084988058872	0.00025978162018	0.00038481455352	0.00053839380388	0.00093666600357	0.00069938128516	0.00033127840758	0.00103012017879	0.00084988058872	0.00069938128516	0.00201914855387
0.00062389463442	0.00057698508878	0.00015300179499	0.00028882777975	-0.00007505396274	0.00057698508878	0.00386147966272	0.00131856393117	0.00085191649904	0.00073069545754	0.00015300179499	0.00131856393117	0.00320332894978	0.00109288886215	0.00037509657912	0.00028882777975	0.00085191649904	0.00109288886215	0.00197094670128	0.00115225541553	-0.00007505396274	0.00073069545754	0.00037509657912	0.00115225541553	0.00206660875806
0.00033481820820	0.00018126198803	-0.00013732226271	0.00004184175578	-0.00037088779092	0.00018126198803	0.00384913327139	0.00215725500447	0.00097207769216	0.00118388213684	-0.00013732226271	0.00215725500447	0.00364103438391	0.00041252374484	0.00094595792065	0.00004184175578	0.00097207769216	0.00041252374484	0.00118790657449	0.00098204089034	-0.00037088779092	0.00118388213684	0.00094595792065	0.00098204089034	0.00223947079097
0.00008479414136	0.00017747533290	-0.00008489755256	0.00016628635059	0.00011740300259	0.00017747533290	0.00240098723014	0.00080529327274	0.00041476527435	0.00055548553918	-0.00008489755256	0.00080529327274	0.00241675618695	0.00016956861387	-0.00023408855731	0.00016628635059	0.00041476527435	0.00016956861387	0.00103771010335	0.00024630514600	0.00011740300259	0.00055548553918	-0.00023408855731	0.00024630514600	0.00191269882741
0.00099072652632	0.00127799447913	0.00039841905397	0.00033548725735	0.00022959126846	0.00127799447913	0.00370379903050	0.00111327812287	0.00045107005851	0.00083851388085	0.00039841905397	0.00111327812287	0.00248850327478	-0.00005353497485	-0.00005715929923	0.00033548725735	0.00045107005851	-0.00005353497485	0.00069976831939	0.00058170976228	0.00022959126846	0.00083851388085	-0.00005715929923	0.00058170976228	0.00209707396550
0.00061924649419	0.00037097857355	-0.00026598805442	0.00015037502035	0.00000402161271	0.00037097857355	0.00388185804511	0.00156846004388	0.00056981231794	0.00129134052076	-0.00026598805442	0.00156846004388	0.00276646208162	0.00033971837423	0.00058256559018	0.00015037502035	0.00056981231794	0.00033971837423	0.00142347051911	0.00124823838948	0.00000402161271	0.00129134052076	0.00058256559018	0.00124823838948	0.00238147110992
0.00038052181517	-0.00018690653761	-0.00029720360061	-0.00026366659813	-0.00036140509217	-0.00018690653761	0.00341330767766	0.00131732981654	0.00078665218432	0.00118153910516	-0.00029720360061	0.00131732981654	0.00320720836153	0.00087734244850	0.00034164699181	-0.00026366659813	0.00078665218432	0.00087734244850	0.00182691253853	0.00127635630384	-0.00036140509217	0.00118153910516	0.00034164699181	0.00127635630384	0.00287720315300
0.00055038685396	0.00069033780549	0.00018335000910	0.00002929261593	0.00009120364422	0.00069033780549	0.00446278956292	0.00192425258173	0.00173326793390	0.00170603594140	0.00018335000910	0.00192425258173	0.00305391953067	0.00119340776244	0.00088883824182	0.00002929261593	0.00173326793390	0.00119340776244	0.00152938139914	0.00128166532401	0.00009120364422	0.00170603594140	0.00088883824182	0.00128166532401	0.00258933246692
0.00053363804759	0.00037566153509	-0.00015619978477	0.00004306737227	-0.00012058098721	0.00037566153509	0.00287892521684	0.00051855996022	0.00017959779229	0.00022943126763	-0.00015619978477	0.00051855996022	0.00272988203944	-0.00014487592027	-0.00039591109983	0.00004306737227	0.00017959779229	-0.00014487592027	0.00093738420660	0.00069903952371	-0.00012058098721	0.00022943126763	-0.00039591109983	0.00069903952371	0.00191008230699
0.00083214336158	0.00046103894676	0.00001935446511	-0.00002177316250	-0.00020906366252	0.00046103894676	0.00326473900987	0.00113221084878	0.00054152991551	0.00059870643312	0.00001935446511	0.00113221084878	0.00303978715142	0.00036598399163	0.00005505944300	-0.00002177316250	0.00054152991551	0.00036598399163	0.00145264240477	0.00138927002538	-0.00020906366252	0.00059870643312	0.00005505944300	0.00138927002538	0.00238626206941
0.00069350432114	-0.00009605265138	-0.00007852856480	0.00027637114977	-0.00013330850265	-0.00009605265138	0.00348798326812	0.00101223006039	0.00018795298395	0.00076039296580	-0.00007852856480	0.00101223006039	0.00240761373821	-0.00019736648639	0.00025683978553	0.00027637114977	0.00018795298395	-0.00019736648639	0.00163531694457	0.00124911752432	-0.00013330850265	0.00076039296580	0.00025683978553	0.00124911752432	0.00259181758770
0.00090556659595	0.00057133715249	0.00017180227524	0.00018013978703	0.00006665622622	0.00057133715249	0.00634215138842	0.00306065971623	0.00224096495662	0.00196883715148	0.00017180227524	0.00306065971623	0.00416897562677	0.00148874416426	0.00108865464286	0.00018013978703	0.00224096495662	0.00148874416426	0.00241977745204	0.00183529346287	0.00006665622622	0.00196883715148	0.00108865464286	0.00183529346287	0.00274685588461
0.00101818214733	0.00073721322613	0.00008794570915	-0.00003440020338	0.00027278290582	0.00073721322613	0.00370218217299	0.00149899952274	0.00130936622790	0.00181443854503	0.00008794570915	0.00149899952274	0.00354304878615	0.00088690932551	0.00081249443236	-0.00003440020338	0.00130936622790	0.00088690932551	0.00220955558024	0.00148993709701	0.00027278290582	0.00181443854503	0.00081249443236	0.00148993709701	0.00294342979992
0.00112907354243	0.00076206418625	0.00002605876696	0.00035789546520	0.00023663591011	0.00076206418625	0.00341340266955	0.00122995008394	0.00074251148885	0.00101986533432	0.00002605876696	0.00122995008394	0.00350391038545	0.00097009485324	0.00057560678512	0.00035789546520	0.00074251148885	0.00097009485324	0.00178712016089	0.00092258150670	0.00023663591011	0.00101986533432	0.00057560678512	0.00092258150670	0.00181865612340
0.00066904031086	0.00078363121490	0.00018519572823	0.00033725601182	-0.00001362767729	0.00078363121490	0.00285175111820	0.00075689983210	0.00076262343197	0.00104198344057	0.00018519572823	0.00075689983210	0.00228139037115	0.00071512777856	0.00029891996327	0.00033725601182	0.00076262343197	0.00071512777856	0.00131452711612	0.00080322100837	-0.00001362767729	0.00104198344057	0.00029891996327	0.00080322100837	0.00206145679052
0.00025403580663	0.00038852619551	0.00001688006125	0.00019125064660	0.00008859439992	0.00038852619551	0.00347798367267	0.00155357754380	0.00067222095515	0.00057470218828	0.00001688006125	0.00155357754380	0.00323628027443	0.00087789232703	0.00009524841642	0.00019125064660	0.00067222095515	0.00087789232703	0.00156051030807	0.00067432585758	0.00008859439992	0.00057470218828	0.00009524841642	0.00067432585758	0.00176576044384
0.00119564158142	-0.00008279675225	-0.00043462120915	-0.00013177269690	-0.00023432245491	-0.00008279675225	0.00302438439034	0.00160197966713	0.00036504548235	0.00097494185079	-0.00043462120915	0.00160197966713	0.00310268784196	0.00035729607619	0.00069163688279	-0.00013177269690	0.00036504548235	0.00035729607619	0.00100409217510	0.00067097678997	-0.00023432245491	0.00097494185079	0.00069163688279	0.00067097678997	0.00183857953177
0.00114836471162	0.00100108692250	0.00062712989280	0.00075225703887	0.00002810444598	0.00100108692250	0.00316077610351	0.00154474219975	0.00157078256452	0.00095721836334	0.00062712989280	0.00154474219975	0.00357554251051	0.00117029224181	0.00043643473330	0.00075225703887	0.00157078256452	0.00117029224181	0.00213987453536	0.00135864682684	0.00002810444598	0.00095721836334	0.00043643473330	0.00135864682684	0.00228861462956
0.00060346279776	0.00104818705896	0.00043792431260	0.00052705202148	0.00056259926731	0.00104818705896	0.00460671658735	0.00218061109782	0.00121421368129	0.00175788920937	0.00043792431260	0.00218061109782	0.00372996041433	0.00109641925998	0.00091463518958	0.00052705202148	0.00121421368129	0.00109641925998	0.00188355562616	0.00119595104342	0.00056259926731	0.00175788920937	0.00091463518958	0.00119595104342	0.00266422574356
0.00056528768948	0.00055180240242	-0.00005981048726	0.00025909216022	0.00017409203055	0.00055180240242	0.00394730098979	0.00145088726745	0.00094073975268	0.00139374506093	-0.00005981048726	0.00145088726745	0.00292250358241	0.00077065999725	0.00076537924212	0.00025909216022	0.00094073975268	0.00077065999725	0.00163462472612	0.00125777116307	0.00017409203055	0.00139374506093	0.00076537924212	0.00125777116307	0.00295520186248
0.00055990349881	0.00049015753380	0.00002491012721	0.00022611139182	-0.00000396303710	0.00049015753380	0.00343331508902	0.00142620161728	0.00103297737881	0.00118348695575	0.00002491012721	0.00142620161728	0.00332069672614	0.00097465664132	0.00060501119042	0.00022611139182	0.00103297737881	0.00097465664132	0.00157508609943	0.00101724391722	-0.00000396303710	0.00118348695575	0.00060501119042	0.00101724391722	0.00193261576531
0.00082329233580	0.00041884875805	0.00037825289081	0.00051229950459	0.00011204189943	0.00041884875805	0.00443255137454	0.00190720381885	0.00097430158934	0.00094661862093	0.00037825289081	0.00190720381885	0.00338162795330	0.00066795457551	0.00032816828559	0.00051229950459	0.00097430158934	0.00066795457551	0.00093161002383	0.00045509536554	0.00011204189943	0.00094661862093	0.00032816828559	0.00045509536554	0.00139258808599
0.00056184224465	-0.00011491574739	0.00002752093148	0.00007241600597	-0.00034419947191	-0.00011491574739	0.00331805065400	0.00117151504358	0.00066722852371	0.00097888172694	0.00002752093148	0.00117151504358	0.00304838415658	0.00038479210681	0.00043637569722	0.00007241600597	0.00066722852371	0.00038479210681	0.00136199188007	0.00105684961870	-0.00034419947191	0.00097888172694	0.00043637569722	0.00105684961870	0.00204791751798
0.00096527281582	0.00057525958962	0.00001381441041	0.00001779063818	0.00031925637196	0.00057525958962	0.00341727640569	0.00168310999343	0.00085114551353	0.00136720224042	0.00001381441041	0.00168310999343	0.00368096085071	0.00096057714638	0.00070578881285	0.00001779063818	0.00085114551353	0.00096057714638	0.00189845551212	0.00104812083961	0.00031925637196	0.00136720224042	0.00070578881285	0.00104812083961	0.00248335790714
0.00082426259275	0.00055186718254	0.00037938068199	0.00057492344727	0.00032015671358	0.00055186718254	0.00639137883008	0.00242542423524	0.00214415190475	0.00246632624259	0.00037938068199	0.00242542423524	0.00281512271820	0.00097993454057	0.00103657772474	0.00057492344727	0.00214415190475	0.00097993454057	0.00192608035965	0.00167388811831	0.00032015671358	0.00246632624259	0.00103657772474	0.00167388811831	0.00312968084356
0.00078008438707	0.00008045725336	-0.00008997157474	-0.00012601057643	-0.00018542595867	0.00008045725336	0.00344334062976	0.00112706350529	0.00053298555882	0.00075775215727	-0.00008997157474	0.00112706350529	0.00296085243246	0.00048022871911	0.00037253767369	-0.00012601057643	0.00053298555882	0.00048022871911	0.00145071121619	0.00143686614718	-0.00018542595867	0.00075775215727	0.00037253767369	0.00143686614718	0.00232269361710
0.00019336261481	0.00024370803314	-0.00012974742941	0.00010086093902	0.00031345231227	0.00024370803314	0.00268687040685	0.00108739595831	0.00090762327856	0.00036313824228	-0.00012974742941	0.00108739595831	0.00320128819090	0.00121673273148	0.00008337055178	0.00010086093902	0.00090762327856	0.00121673273148	0.00195911786851	0.00086084152573	0.00031345231227	0.00036313824228	0.00008337055178	0.00086084152573	0.00220057926294
0.00087416988893	0.00050893177556	0.00056798388301	0.00057465244935	0.00034216070890	0.00050893177556	0.00447626503732	0.00279981072003	0.00190178044347	0.00204124163366	0.00056798388301	0.00279981072003	0.00522088358882	0.00269402072341	0.00163554281921	0.00057465244935	0.00190178044347	0.00269402072341	0.00350087019032	0.00234418543150	0.00034216070890	0.00204124163366	0.00163554281921	0.00234418543150	0.00317661866937
0.00138888617586	0.00123613065210	0.00039964954478	0.00053385352712	0.00039534049149	0.00123613065210	0.00501425492841	0.00244387429154	0.00170207265545	0.00093896110424	0.00039964954478	0.00244387429154	0.00393815580659	0.00146707953795	0.00029598301254	0.00053385352712	0.00170207265545	0.00146707953795	0.00191953899194	0.00095436522024	0.00039534049149	0.00093896110424	0.00029598301254	0.00095436522024	0.00163466984110
0.00027217001466	-0.00030252792128	-0.00006376111714	0.00002886996877	-0.00027817172485	-0.00030252792128	0.00373069757104	0.00146505887357	0.00110693355027	0.00144952840918	-0.00006376111714	0.00146505887357	0.00333699914418	0.00045163393052	0.00046285509704	0.00002886996877	0.00110693355027	0.00045163393052	0.00170588220765	0.00142955712460	-0.00027817172485	0.00144952840918	0.00046285509704	0.00142955712460	0.00246343618730
0.00060286247391	0.00042866790307	0.00002334597482	0.00003354010476	-0.00012086023545	0.00042866790307	0.00351494189088	0.00144140878151	0.00096044082746	0.00046938728298	0.00002334597482	0.00144140878151	0.00282955783808	0.00048171955376	0.00039164790972	0.00003354010476	0.00096044082746	0.00048171955376	0.00238256590818	0.00144784027605	-0.00012086023545	0.00046938728298	0.00039164790972	0.00144784027605	0.00212998082212
0.00087727152895	0.00029074742174	0.00009069174776	0.00014337767306	0.00004579577063	0.00029074742174	0.00294565140449	0.00090921245356	0.00120265735300	0.00129931052470	0.00009069174776	0.00090921245356	0.00214225686070	0.00057679205910	0.00050705227951	0.00014337767306	0.00120265735300	0.00057679205910	0.00140012913110	0.00095092764729	0.00004579577063	0.00129931052470	0.00050705227951	0.00095092764729	0.00226890788997
0.00102956631797	0.00087663842127	0.00038734011011	0.00058875442476	0.00032092665411	0.00087663842127	0.00408614591057	0.00207521748846	0.00117551916542	0.00210173837135	0.00038734011011	0.00207521748846	0.00385038906993	0.00069232917385	0.00155295699805	0.00058875442476	0.00117551916542	0.00069232917385	0.00133689615408	0.00159434216474	0.00032092665411	0.00210173837135	0.00155295699805	0.00159434216474	0.00282870308900
0.00078888999493	-0.00012588854794	-0.00023166602402	0.00043500641206	0.00000428044396	-0.00012588854794	0.00312542014321	0.00137613680680	0.00106382373576	0.00105789283463	-0.00023166602402	0.00137613680680	0.00321122886707	0.00092410763371	0.00076335524447	0.00043500641206	0.00106382373576	0.00092410763371	0.00267196177655	0.00121618017078	0.00000428044396	0.00105789283463	0.00076335524447	0.00121618017078	0.00200599895833
0.00081577341410	0.00068034762328	0.00065626676558	0.00052445856067	0.00023329149089	0.00068034762328	0.00387643709604	0.00204428089954	0.00141377900691	0.00160017284306	0.00065626676558	0.00204428089954	0.00384955691822	0.00141932690516	0.00119689273610	0.00052445856067	0.00141377900691	0.00141932690516	0.00227780627277	0.00152252608983	0.00023329149089	0.00160017284306	0.00119689273610	0.00152252608983	0.00253178590912
0.00107450351835	0.00088870706112	0.00032784259395	0.00086569209159	0.00028825327553	0.00088870706112	0.00325469110322	0.00169282854955	0.00174461051605	0.00115388746458	0.00032784259395	0.00169282854955	0.00267770651520	0.00105105445424	0.00070606425728	0.00086569209159	0.00174461051605	0.00105105445424	0.00194692410629	0.00125918926614	0.00028825327553	0.00115388746458	0.00070606425728	0.00125918926614	0.00230714179351
0.00039356084168	0.00050638564736	0.00066876472524	0.00048725683084	0.00016179254959	0.00050638564736	0.00362535717346	0.00216558951280	0.00128145275876	0.00103458525813	0.00066876472524	0.00216558951280	0.00506507100266	0.00128666094240	0.00033432467602	0.00048725683084	0.00128145275876	0.00128666094240	0.00136524151019	0.00096089858297	0.00016179254959	0.00103458525813	0.00033432467602	0.00096089858297	0.00211623752669
0.00059638508333	0.00029214976103	0.00012250502070	0.00035941736630	-0.00004959271254	0.00029214976103	0.00436215448741	0.00246314782994	0.00211620443464	0.00200629361912	0.00012250502070	0.00246314782994	0.00413083380402	0.00157072048934	0.00140010122702	0.00035941736630	0.00211620443464	0.00157072048934	0.00280466612783	0.00148667553369	-0.00004959271254	0.00200629361912	0.00140010122702	0.00148667553369	0.00253506851058
0.00070811292868	0.00052138581711	0.00012166296158	0.00020583555315	0.00010258063501	0.00052138581711	0.00489751214705	0.00203196569252	0.00105786260982	0.00117626116585	0.00012166296158	0.00203196569252	0.00288831599406	0.00074702802575	0.00031402176020	0.00020583555315	0.00105786260982	0.00074702802575	0.00166491732552	0.00081186393579	0.00010258063501	0.00117626116585	0.00031402176020	0.00081186393579	0.00231406510508
0.00072598192104	0.00068474835116	-0.00006609359549	0.00009079895835	0.00004558006709	0.00068474835116	0.00465116175329	0.00252851981728	0.00173834627688	0.00147106091200	-0.00006609359549	0.00252851981728	0.00365156330848	0.00118282514505	0.00091310974438	0.00009079895835	0.00173834627688	0.00118282514505	0.00132611530078	0.00118252107904	0.00004558006709	0.00147106091200	0.00091310974438	0.00118252107904	0.00229822768863
0.00056708243042	0.00051948214155	0.00023321272376	0.00045137595921	-0.00004330081243	0.00051948214155	0.00427161955502	0.00179295511436	0.00167024130837	0.00128459050946	0.00023321272376	0.00179295511436	0.00353352483205	0.00113111490289	0.00043440332655	0.00045137595921	0.00167024130837	0.00113111490289	0.00263899872336	0.00179006061506	-0.00004330081243	0.00128459050946	0.00043440332655	0.00179006061506	0.00283509487054
0.00007863799405	-0.00018700113942	-0.00003427289856	-0.00009563346047	-0.00034292733899	-0.00018700113942	0.00262587876760	0.00098119675421	0.00079065712686	0.00094040035016	-0.00003427289856	0.00098119675421	0.00249744662067	0.00032239826893	0.00011774035643	-0.00009563346047	0.00079065712686	0.00032239826893	0.00120873233519	0.00080936491286	-0.00034292733899	0.00094040035016	0.00011774035643	0.00080936491286	0.00221240580341
0.00020723061540	0.00025074320429	-0.00003300544142	0.00015440569448	0.00002164495232	0.00025074320429	0.00427363261345	0.00119902628650	0.00129818160626	0.00132217540523	-0.00003300544142	0.00119902628650	0.00286552562193	0.00061764164882	0.00039569517958	0.00015440569448	0.00129818160626	0.00061764164882	0.00151714667869	0.00125457968768	0.00002164495232	0.00132217540523	0.00039569517958	0.00125457968768	0.00204413218101
0.00060148515136	-0.00001333701039	-0.00042871661581	-0.00026952546494	-0.00060375360612	-0.00001333701039	0.00290504389415	0.00158425197629	0.00100862468451	0.00078588553565	-0.00042871661581	0.00158425197629	0.00308196310514	0.00115281076526	0.00065437139065	-0.00026952546494	0.00100862468451	0.00115281076526	0.00209651386373	0.00137121356043	-0.00060375360612	0.00078588553565	0.00065437139065	0.00137121356043	0.00248149870328
0.00029189879334	-0.00005489191499	-0.00020560472981	0.00009784275516	-0.00009247173171	-0.00005489191499	0.00333719611279	0.00145200703259	0.00067889419007	0.00079446109243	-0.00020560472981	0.00145200703259	0.00317469050090	0.00075127107357	0.00103776127460	0.00009784275516	0.00067889419007	0.00075127107357	0.00128227567559	0.00119288238858	-0.00009247173171	0.00079446109243	0.00103776127460	0.00119288238858	0.00237062341607
0.00128832772613	0.00105286313629	0.00056451123116	0.00060960993655	0.00033928593033	0.00105286313629	0.00381962774523	0.00186008406634	0.00097987683164	0.00076726313253	0.00056451123116	0.00186008406634	0.00359475712449	0.00127674905135	0.00047519811424	0.00060960993655	0.00097987683164	0.00127674905135	0.00282373864950	0.00126605069354	0.00033928593033	0.00076726313253	0.00047519811424	0.00126605069354	0.00209557397647
0.00071838227500	0.00073608436277	-0.00021329202322	0.00036056023912	0.00018184652204	0.00073608436277	0.00351842080922	0.00069916807170	0.00061456537927	0.00023948072297	-0.00021329202322	0.00069916807170	0.00162656714532	-0.00003042801728	-0.00033217666883	0.00036056023912	0.00061456537927	-0.00003042801728	0.00102624523836	0.00096117183325	0.00018184652204	0.00023948072297	-0.00033217666883	0.00096117183325	0.00227525694390
0.00087792723252	0.00078062308859	0.00033289922651	0.00029863831493	-0.00017235239559	0.00078062308859	0.00370124553621	0.00127010585052	0.00100799378133	0.00142033721673	0.00033289922651	0.00127010585052	0.00297749421791	0.00031547932643	0.00057818076446	0.00029863831493	0.00100799378133	0.00031547932643	0.00087827968978	0.00114619192524	-0.00017235239559	0.00142033721673	0.00057818076446	0.00114619192524	0.00284549200509
0.00104530714067	0.00058526036809	0.00041991926964	0.00056413372988	0.00008363488798	0.00058526036809	0.00375291825652	0.00188208846951	0.00182648171292	0.00109770448125	0.00041991926964	0.00188208846951	0.00396942730626	0.00164545343424	0.00039076614865	0.00056413372988	0.00182648171292	0.00164545343424	0.00205972056689	0.00110113567665	0.00008363488798	0.00109770448125	0.00039076614865	0.00110113567665	0.00167316006724
0.00076349665375	0.00080769743490	0.00002228102819	0.00026195176348	0.00019897107706	0.00080769743490	0.00433660047066	0.00186357843810	0.00126399013027	0.00198388120704	0.00002228102819	0.00186357843810	0.00280861943452	0.00065908350115	0.00098945104011	0.00026195176348	0.00126399013027	0.00065908350115	0.00170030684936	0.00140148828543	0.00019897107706	0.00198388120704	0.00098945104011	0.00140148828543	0.00254830551618
0.00083708948068	0.00033298043969	0.00003386403285	0.00002378722284	-0.00025875178631	0.00033298043969	0.00390999838234	0.00212484780506	0.00103368684583	0.00132733816066	0.00003386403285	0.00212484780506	0.00298318311846	0.00063747660429	0.00041178599371	0.00002378722284	0.00103368684583	0.00063747660429	0.00191448591613	0.00075952516093	-0.00025875178631	0.00132733816066	0.00041178599371	0.00075952516093	0.00179760074414
0.00061386893440	0.00047568185783	-0.00014803400911	0.00020848555531	0.00016751002406	0.00047568185783	0.00468665129596	0.00254191118193	0.00227637911645	0.00228869023975	-0.00014803400911	0.00254191118193	0.00446825550364	0.00140610681825	0.00100307757379	0.00020848555531	0.00227637911645	0.00140610681825	0.00307612393634	0.00179189211502	0.00016751002406	0.00228869023975	0.00100307757379	0.00179189211502	0.00320000184195
0.00041212077787	0.00012496028032	-0.00001781294439	0.00010433847498	-0.00015318220373	0.00012496028032	0.00283389435657	0.00054179186912	0.00025240906119	0.00053546556610	-0.00001781294439	0.00054179186912	0.00228851575315	0.00029462662352	0.00022578081571	0.00010433847498	0.00025240906119	0.00029462662352	0.00155504239002	0.00061019622265	-0.00015318220373	0.00053546556610	0.00022578081571	0.00061019622265	0.00222336650468
0.00143900877047	0.00063049632666	-0.00015890256686	0.00061092332179	0.00025669384585	0.00063049632666	0.00385151388845	0.00149441902991	0.00101189859078	0.00156992545684	-0.00015890256686	0.00149441902991	0.00369092224796	0.00074485425066	0.00081855488399	0.00061092332179	0.00101189859078	0.00074485425066	0.00154669205030	0.00121676891318	0.00025669384585	0.00156992545684	0.00081855488399	0.00121676891318	0.00221372384230
0.00079404295856	0.00024421879621	-0.00011094238713	0.00002130808316	-0.00003201432995	0.00024421879621	0.00433395864199	0.00213558139254	0.00202393060539	0.00114171193632	-0.00011094238713	0.00213558139254	0.00355075565784	0.00157361551781	0.00088748829254	0.00002130808316	0.00202393060539	0.00157361551781	0.00232404395025	0.00112121312183	-0.00003201432995	0.00114171193632	0.00088748829254	0.00112121312183	0.00207521458309
0.00067758478640	0.00035966541677	0.00026898149000	0.00035473696863	-0.00002801886357	0.00035966541677	0.00372983717138	0.00169968172685	0.00151200074072	0.00102987389132	0.00026898149000	0.00169968172685	0.00376707250658	0.00132529974348	0.00028587359504	0.00035473696863	0.00151200074072	0.00132529974348	0.00174691166702	0.00104454220204	-0.00002801886357	0.00102987389132	0.00028587359504	0.00104454220204	0.00234138489308
0.00029686142640	-0.00008805894254	-0.00040214497586	0.00024137149035	-0.00021999072851	-0.00008805894254	0.00369051349394	0.00153741164461	0.00120613591739	0.00128098669928	-0.00040214497586	0.00153741164461	0.00251191171436	0.00028046626241	0.00044479406345	0.00024137149035	0.00120613591739	0.00028046626241	0.00136887748582	0.00120946338877	-0.00021999072851	0.00128098669928	0.00044479406345	0.00120946338877	0.00268948425345
0.00099256556100	0.00021031265976	0.00042372211662	0.00076385545037	0.00021612220861	0.00021031265976	0.00347667184257	0.00163540923004	0.00101284281835	0.00111913077486	0.00042372211662	0.00163540923004	0.00342985884375	0.00210183663228	0.00073974942191	0.00076385545037	0.00101284281835	0.00210183663228	0.00409082489057	0.00140937836788	0.00021612220861	0.00111913077486	0.00073974942191	0.00140937836788	0.00178312160807
0.00054363464487	0.00049784272753	0.00007838075995	0.00030109848917	0.00015944398190	0.00049784272753	0.00416092817030	0.00182458836017	0.00142838259018	0.00080838364867	0.00007838075995	0.00182458836017	0.00351569058432	0.00140992963523	0.00065995482352	0.00030109848917	0.00142838259018	0.00140992963523	0.00219610881238	0.00140494442187	0.00015944398190	0.00080838364867	0.00065995482352	0.00140494442187	0.00256046241266
0.00016505480522	0.00050414050124	0.00032868025553	0.00030402589737	0.00040311424729	0.00050414050124	0.00315398476420	0.00146228499008	0.00088145210036	0.00153663463613	0.00032868025553	0.00146228499008	0.00392631711883	0.00124004917713	0.00110260548712	0.00030402589737	0.00088145210036	0.00124004917713	0.00180975906120	0.00119456107765	0.00040311424729	0.00153663463613	0.00110260548712	0.00119456107765	0.00272543559838
0.00050003991917	0.00046604911891	-0.00043691351531	-0.00007196185425	0.00019102056142	0.00046604911891	0.00379222846456	0.00153440267598	0.00124384710611	0.00158294945778	-0.00043691351531	0.00153440267598	0.00363283230735	0.00107443133169	0.00079929483562	-0.00007196185425	0.00124384710611	0.00107443133169	0.00221414589975	0.00169628635257	0.00019102056142	0.00158294945778	0.00079929483562	0.00169628635257	0.00268219209689
0.00142840213883	0.00119791450773	0.00057997224375	0.00083379626393	0.00006854889913	0.00119791450773	0.00428506683186	0.00256592774244	0.00159566723697	0.00124438040194	0.00057997224375	0.00256592774244	0.00361479579980	0.00085070948013	0.00088902771086	0.00083379626393	0.00159566723697	0.00085070948013	0.00187998850896	0.00123224404518	0.00006854889913	0.00124438040194	0.00088902771086	0.00123224404518	0.00201897400049
0.00071915873888	0.00065005855660	0.00014735659503	0.00020640414576	0.00048413372911	0.00065005855660	0.00494215726711	0.00258414152016	0.00150454955867	0.00187948905300	0.00014735659503	0.00258414152016	0.00455413088891	0.00116494839699	0.00117262884547	0.00020640414576	0.00150454955867	0.00116494839699	0.00242976703210	0.00164207198471	0.00048413372911	0.00187948905300	0.00117262884547	0.00164207198471	0.00279764030097
0.00083278236376	0.00086624184241	0.00046311045327	0.00035335763639	0.00003960689307	0.00086624184241	0.00353944854485	0.00194572816838	0.00175858195932	0.00144697078876	0.00046311045327	0.00194572816838	0.00344139055238	0.00160888031274	0.00088634395311	0.00035335763639	0.00175858195932	0.00160888031274	0.00265598359569	0.00178764249231	0.00003960689307	0.00144697078876	0.00088634395311	0.00178764249231	0.00262499597622
0.00048120075030	0.00062482911773	0.00032403505152	0.00029870433427	0.00018268799606	0.00062482911773	0.00357840035364	0.00130277834508	0.00085922249308	0.00089122031268	0.00032403505152	0.00130277834508	0.00281019658386	0.00034857307281	-0.00016260975338	0.00029870433427	0.00085922249308	0.00034857307281	0.00109513592413	0.00095671559065	0.00018268799606	0.00089122031268	-0.00016260975338	0.00095671559065	0.00284330263076
0.00058221133752	-0.00005222045186	-0.00041010418911	-0.00022161732434	-0.00053808107920	-0.00005222045186	0.00403776774892	0.00208140150789	0.00096344486654	0.00183802538614	-0.00041010418911	0.00208140150789	0.00399933009090	0.00102188591508	0.00140907380129	-0.00022161732434	0.00096344486654	0.00102188591508	0.00162510387582	0.00123385826411	-0.00053808107920	0.00183802538614	0.00140907380129	0.00123385826411	0.00282784942640
0.00086985639952	0.00072320018493	0.00019064879143	0.00023519916180	-0.00002504175369	0.00072320018493	0.00358862518044	0.00115444864724	0.00078473859292	0.00100418264442	0.00019064879143	0.00115444864724	0.00320945790007	0.00011384204689	0.00024526312321	0.00023519916180	0.00078473859292	0.00011384204689	0.00097610151543	0.00078739431602	-0.00002504175369	0.00100418264442	0.00024526312321	0.00078739431602	0.00204313960757
0.00065180061125	0.00041882274111	0.00003921694327	0.00042250248267	-0.00002157580441	0.00041882274111	0.00422152889985	0.00200553440314	0.00125814509842	0.00159456111391	0.00003921694327	0.00200553440314	0.00247332656695	0.00041516162499	0.00076134380312	0.00042250248267	0.00125814509842	0.00041516162499	0.00155164752288	0.00120655799149	-0.00002157580441	0.00159456111391	0.00076134380312	0.00120655799149	0.00237767405321
0.00121359173774	0.00121927840727	0.00061179171271	0.00031280055011	0.00063731449395	0.00121927840727	0.00348797798982	0.00156635432074	0.00071659002046	0.00133609375537	0.00061179171271	0.00156635432074	0.00322463700633	0.00059718451480	0.00049178047965	0.00031280055011	0.00071659002046	0.00059718451480	0.00095436667531	0.00079641577325	0.00063731449395	0.00133609375537	0.00049178047965	0.00079641577325	0.00270128048476
0.00053982217990	0.00019330267779	-0.00025049088164	0.00020109512933	-0.00032820453680	0.00019330267779	0.00280508955894	0.00071928938370	0.00071607523682	0.00101142014611	-0.00025049088164	0.00071928938370	0.00270369730305	0.00056892928919	0.00054283200001	0.00020109512933	0.00071607523682	0.00056892928919	0.00167054881387	0.00102497583341	-0.00032820453680	0.00101142014611	0.00054283200001	0.00102497583341	0.00209110211456
0.00067023878736	0.00015935347715	-0.00006246715190	-0.00008285564329	-0.00044522754036	0.00015935347715	0.00328634199785	0.00176790408540	0.00114836096208	0.00155686217548	-0.00006246715190	0.00176790408540	0.00295402332117	0.00096357340106	0.00097770593568	-0.00008285564329	0.00114836096208	0.00096357340106	0.00208722509468	0.00131942876878	-0.00044522754036	0.00155686217548	0.00097770593568	0.00131942876878	0.00252317255826
0.00074889741707	0.00010663789247	-0.00044249044018	-0.00039125451078	-0.00033227774771	0.00010663789247	0.00433841666382	0.00154692236744	0.00081759082503	0.00074499821039	-0.00044249044018	0.00154692236744	0.00297970234680	0.00044556139969	0.00038355569247	-0.00039125451078	0.00081759082503	0.00044556139969	0.00130483611436	0.00052083079214	-0.00033227774771	0.00074499821039	0.00038355569247	0.00052083079214	0.00131010893045
0.00070387572428	0.00034821485693	0.00001097388986	0.00030884363748	-0.00004685330665	0.00034821485693	0.00196408467781	0.00031107855403	0.00062677844508	0.00070427809784	0.00001097388986	0.00031107855403	0.00260602787279	0.00106272119674	0.00027246225079	0.00030884363748	0.00062677844508	0.00106272119674	0.00219647907897	0.00118052958602	-0.00004685330665	0.00070427809784	0.00027246225079	0.00118052958602	0.00200543261314
0.00037203348199	0.00011363511837	-0.00008769389511	0.00013039849842	-0.00020798195092	0.00011363511837	0.00257890015709	0.00111612391644	0.00060009761308	0.00048346719318	-0.00008769389511	0.00111612391644	0.00261689593500	-0.00006244568576	-0.00008739821160	0.00013039849842	0.00060009761308	-0.00006244568576	0.00096651661526	0.00066798194568	-0.00020798195092	0.00048346719318	-0.00008739821160	0.00066798194568	0.00198986264565
0.00073170028601	0.00079120254411	0.00054996197470	0.00035049638769	-0.00011006487144	0.00079120254411	0.00360351244387	0.00178979988128	0.00144992759425	0.00103660301575	0.00054996197470	0.00178979988128	0.00365130398111	0.00147364550854	0.00070107640510	0.00035049638769	0.00144992759425	0.00147364550854	0.00186542468611	0.00118379739976	-0.00011006487144	0.00103660301575	0.00070107640510	0.00118379739976	0.00239038363739
0.00077821579010	0.00036199531668	0.00004880355089	0.00054341748944	0.00029748319757	0.00036199531668	0.00396927639700	0.00124788792385	0.00097020593807	0.00104322091385	0.00004880355089	0.00124788792385	0.00324867364961	0.00079330613572	0.00023875050185	0.00054341748944	0.00097020593807	0.00079330613572	0.00184696662211	0.00114617984973	0.00029748319757	0.00104322091385	0.00023875050185	0.00114617984973	0.00203570995456
0.00096681910005	-0.00002988371581	-0.00040225094224	0.00025310173256	-0.00047876365886	-0.00002988371581	0.00484537864574	0.00258612531986	0.00193334751408	0.00177413339976	-0.00040225094224	0.00258612531986	0.00333142527371	0.00145006037943	0.00097463975343	0.00025310173256	0.00193334751408	0.00145006037943	0.00260563942439	0.00120179004946	-0.00047876365886	0.00177413339976	0.00097463975343	0.00120179004946	0.00300518836614
0.00045192159446	0.00039980521479	0.00008419751031	-0.00005722862007	0.00007620827455	0.00039980521479	0.00359216591111	0.00148647390852	0.00037784061237	0.00097510349648	0.00008419751031	0.00148647390852	0.00342701291627	0.00045550417286	0.00053062109806	-0.00005722862007	0.00037784061237	0.00045550417286	0.00111258134132	0.00064070335352	0.00007620827455	0.00097510349648	0.00053062109806	0.00064070335352	0.00241289420565
0.00052999727749	0.00059566281417	0.00006533543744	0.00026567457470	0.00005076898346	0.00059566281417	0.00255712968834	0.00119438536553	0.00092424302243	0.00082424916463	0.00006533543744	0.00119438536553	0.00373184565277	0.00144341385145	0.00058179190948	0.00026567457470	0.00092424302243	0.00144341385145	0.00257357447527	0.00160588804405	0.00005076898346	0.00082424916463	0.00058179190948	0.00160588804405	0.00295806791934
0.00075140147960	0.00029471875134	-0.00025429030243	-0.00023990030001	-0.00022931696804	0.00029471875134	0.00218563497874	0.00058445404738	0.00052608883026	0.00067526381327	-0.00025429030243	0.00058445404738	0.00210138644200	0.00038377869361	0.00036811204075	-0.00023990030001	0.00052608883026	0.00038377869361	0.00116631896583	0.00105723500346	-0.00022931696804	0.00067526381327	0.00036811204075	0.00105723500346	0.00213256125975
0.00073910995120	0.00072875693157	0.00012864003667	0.00051419532663	0.00010204628982	0.00072875693157	0.00316683427756	0.00111343429858	0.00125421100556	0.00103595975856	0.00012864003667	0.00111343429858	0.00245679581614	0.00059372552529	0.00041311321685	0.00051419532663	0.00125421100556	0.00059372552529	0.00183525937855	0.00103890804249	0.00010204628982	0.00103595975856	0.00041311321685	0.00103890804249	0.00208793686818
0.00068642343971	0.00004558757500	-0.00033418780639	0.00006862497619	0.00008869187306	0.00004558757500	0.00403170542106	0.00129916981994	0.00145723384303	0.00119342218925	-0.00033418780639	0.00129916981994	0.00253199828640	0.00047308947245	0.00034770711025	0.00006862497619	0.00145723384303	0.00047308947245	0.00170972606429	0.00138629540409	0.00008869187306	0.00119342218925	0.00034770711025	0.00138629540409	0.00313608948464
0.00103188150806	0.00066985226895	0.00023666801085	-0.00009966827853	0.00005254904763	0.00066985226895	0.00362291388579	0.00167682863545	0.00045236975700	0.00084645022564	0.00023666801085	0.00167682863545	0.00355409535106	0.00086843217353	0.00043324937906	-0.00009966827853	0.00045236975700	0.00086843217353	0.00161226589472	0.00084753178878	0.00005254904763	0.00084645022564	0.00043324937906	0.00084753178878	0.00244296388956
0.00023094310646	-0.00001149835065	-0.00033810203435	0.00025950332306	0.00005915039365	-0.00001149835065	0.00339539103943	0.00065151389461	0.00107589256892	0.00181854243111	-0.00033810203435	0.00065151389461	0.00253935306378	0.00060758710247	0.00094298058147	0.00025950332306	0.00107589256892	0.00060758710247	0.00176794610653	0.00165793246245	0.00005915039365	0.00181854243111	0.00094298058147	0.00165793246245	0.00323642674001
0.00033661901238	0.00053802390312	0.00011358789029	0.00020030493228	0.00014759230336	0.00053802390312	0.00325217360534	0.00109541846734	0.00138323334059	0.00165833089412	0.00011358789029	0.00109541846734	0.00254444367328	0.00062967815778	0.00054984140548	0.00020030493228	0.00138323334059	0.00062967815778	0.00156079175222	0.00143821151656	0.00014759230336	0.00165833089412	0.00054984140548	0.00143821151656	0.00268178721121
0.00057318219284	0.00067559439955	0.00048830615341	0.00059556929068	0.00060011528853	0.00067559439955	0.00407370623617	0.00204860379773	0.00136612552912	0.00153953965822	0.00048830615341	0.00204860379773	0.00304277679865	0.00082456968841	0.00086346369048	0.00059556929068	0.00136612552912	0.00082456968841	0.00197718503375	0.00144601303657	0.00060011528853	0.00153953965822	0.00086346369048	0.00144601303657	0.00235743504884
0.00055699929320	0.00097761153498	0.00006708263740	0.00046992977217	0.00002923940612	0.00097761153498	0.00426053602854	0.00170891819387	0.00097635249210	0.00121440253097	0.00006708263740	0.00170891819387	0.00302885943686	0.00009821762207	0.00008353709869	0.00046992977217	0.00097635249210	0.00009821762207	0.00149245285969	0.00083132057919	0.00002923940612	0.00121440253097	0.00008353709869	0.00083132057919	0.00242005415426
0.00038773987209	0.00025900904980	0.00014368667864	0.00023007076784	0.00031700456557	0.00025900904980	0.00375980569156	0.00129090516298	0.00037905754817	0.00147735882736	0.00014368667864	0.00129090516298	0.00286372946263	0.00029819844397	0.00062832213185	0.00023007076784	0.00037905754817	0.00029819844397	0.00122274486378	0.00092730433883	0.00031700456557	0.00147735882736	0.00062832213185	0.00092730433883	0.00293459009367
0.00011460380250	0.00021556816563	-0.00001466345603	0.00008156016191	0.00007839103388	0.00021556816563	0.00420965993026	0.00110574149541	0.00134506205216	0.00194547319282	-0.00001466345603	0.00110574149541	0.00198811322907	0.00052207621534	0.00057857505017	0.00008156016191	0.00134506205216	0.00052207621534	0.00124606746563	0.00105294464614	0.00007839103388	0.00194547319282	0.00057857505017	0.00105294464614	0.00265962734272
0.00039755806362	0.00054007084782	0.00010184639572	0.00044550059136	0.00013736502604	0.00054007084782	0.00422437987634	0.00210048729910	0.00200922546962	0.00118699138409	0.00010184639572	0.00210048729910	0.00390260657389	0.00133287089180	0.00087772261778	0.00044550059136	0.00200922546962	0.00133287089180	0.00199493648400	0.00128436356642	0.00013736502604	0.00118699138409	0.00087772261778	0.00128436356642	0.00205226314787
0.00069093928703	0.00042991397967	0.00006610589169	0.00045846225023	-0.00007504660691	0.00042991397967	0.00343062895645	0.00105318339172	0.00096946151491	0.00075131538961	0.00006610589169	0.00105318339172	0.00290619649230	0.00063393937795	0.00040669182515	0.00045846225023	0.00096946151491	0.00063393937795	0.00203659487277	0.00182399255840	-0.00007504660691	0.00075131538961	0.00040669182515	0.00182399255840	0.00274137460076
0.00038885862473	0.00056424131287	0.00013253810348	0.00019046730959	-0.00016378995287	0.00056424131287	0.00368004882836	0.00103908761346	0.00089203596256	0.00141799415676	0.00013253810348	0.00103908761346	0.00265152866929	0.00014589346955	0.00019055619216	0.00019046730959	0.00089203596256	0.00014589346955	0.00117645064936	0.00050952869742	-0.00016378995287	0.00141799415676	0.00019055619216	0.00050952869742	0.00230640561827
0.00047860695565	0.00010816423885	0.00029183053238	0.00010374675019	-0.00012824100076	0.00010816423885	0.00243896146799	0.00131980964095	0.00078615116465	0.00088748625456	0.00029183053238	0.00131980964095	0.00323752274858	0.00053379156356	0.00053148125911	0.00010374675019	0.00078615116465	0.00053379156356	0.00137280997512	0.00085138131016	-0.00012824100076	0.00088748625456	0.00053148125911	0.00085138131016	0.00168143211016
0.00083921349516	0.00068153379712	0.00040370597743	0.00030397055837	-0.00017458579510	0.00068153379712	0.00372640826186	0.00161954498949	0.00155209834498	0.00139495287532	0.00040370597743	0.00161954498949	0.00318958504805	0.00108128877629	0.00088474424405	0.00030397055837	0.00155209834498	0.00108128877629	0.00206941690182	0.00141615120389	-0.00017458579510	0.00139495287532	0.00088474424405	0.00141615120389	0.00232372305454
0.00053551329205	-0.00003452482718	-0.00019174623147	0.00006727389942	-0.00033030434728	-0.00003452482718	0.00352769637272	0.00141882959198	0.00091950536835	0.00137495464287	-0.00019174623147	0.00141882959198	0.00271195427477	0.00039743457245	0.00053793509842	0.00006727389942	0.00091950536835	0.00039743457245	0.00136551908354	0.00151874976666	-0.00033030434728	0.00137495464287	0.00053793509842	0.00151874976666	0.00262525886479
0.00070174207530	0.00015956245514	-0.00005461781003	-0.00001480468240	-0.00030589990094	0.00015956245514	0.00347193518498	0.00162745423563	0.00066346020770	0.00091582748556	-0.00005461781003	0.00162745423563	0.00380087921031	0.00061007290099	0.00025951200446	-0.00001480468240	0.00066346020770	0.00061007290099	0.00101162418519	0.00079143532917	-0.00030589990094	0.00091582748556	0.00025951200446	0.00079143532917	0.00194492270246
0.00041712032953	0.00019799788194	-0.00018294821919	-0.00008513489620	0.00003512496882	0.00019799788194	0.00334247086223	0.00076959137319	0.00066751929726	0.00133982369418	-0.00018294821919	0.00076959137319	0.00283940759665	0.00066002818253	0.00109318565524	-0.00008513489620	0.00066751929726	0.00066002818253	0.00122852097951	0.00098158630734	0.00003512496882	0.00133982369418	0.00109318565524	0.00098158630734	0.00256418250572
0.00111921066096	0.00059285579237	-0.00006507077652	0.00070958415696	0.00023474593056	0.00059285579237	0.00296111567841	0.00087172256778	0.00106507728401	0.00099213196868	-0.00006507077652	0.00087172256778	0.00266478519375	0.00103157596950	0.00034489467548	0.00070958415696	0.00106507728401	0.00103157596950	0.00275773573512	0.00097698619403	0.00023474593056	0.00099213196868	0.00034489467548	0.00097698619403	0.00220813915757
0.00064071984278	0.00013851395439	-0.00007617434252	0.00024652638819	-0.00035671586894	0.00013851395439	0.00292458179972	0.00128389365544	0.00058497035476	0.00065372917678	-0.00007617434252	0.00128389365544	0.00362042520101	0.00050699131195	0.00082433666882	0.00024652638819	0.00058497035476	0.00050699131195	0.00143824460089	0.00118425239323	-0.00035671586894	0.00065372917678	0.00082433666882	0.00118425239323	0.00265953919022
0.00112728463158	0.00137717901770	0.00038170319795	0.00009600090042	0.00022120358996	0.00137717901770	0.00295277507566	0.00091407184475	0.00061341483654	0.00081061450852	0.00038170319795	0.00091407184475	0.00264645650719	0.00038574071904	-0.00010119638029	0.00009600090042	0.00061341483654	0.00038574071904	0.00129653503833	0.00064079671649	0.00022120358996	0.00081061450852	-0.00010119638029	0.00064079671649	0.00163939949056
0.00066573841805	-0.00012818634291	0.00028364573565	0.00018370701168	-0.00011182536588	-0.00012818634291	0.00281594907844	0.00105727886276	0.00044861642632	0.00110351273912	0.00028364573565	0.00105727886276	0.00281005373051	0.00088155841606	0.00097992147892	0.00018370701168	0.00044861642632	0.00088155841606	0.00131518819269	0.00129165317022	-0.00011182536588	0.00110351273912	0.00097992147892	0.00129165317022	0.00263308043726
0.00079258190409	0.00033871797504	-0.00023802480451	0.00027496879759	0.00011428213091	0.00033871797504	0.00360756642422	0.00100901389566	0.00096610764773	0.00083214686611	-0.00023802480451	0.00100901389566	0.00192788960715	0.00013671312513	-0.00027133529475	0.00027496879759	0.00096610764773	0.00013671312513	0.00117543521942	0.00082754391281	0.00011428213091	0.00083214686611	-0.00027133529475	0.00082754391281	0.00228886122959
0.00044762343764	0.00045990087076	0.00013802372742	0.00007841704764	-0.00007702278787	0.00045990087076	0.00300202528619	0.00118933705910	0.00087359355312	0.00060496891144	0.00013802372742	0.00118933705910	0.00258867568318	0.00058991578769	-0.00007733204351	0.00007841704764	0.00087359355312	0.00058991578769	0.00162935896082	0.00075833285318	-0.00007702278787	0.00060496891144	-0.00007733204351	0.00075833285318	0.00172974725903
0.00038250505640	-0.00000475209387	-0.00001630921766	0.00028720450253	-0.00011279979159	-0.00000475209387	0.00379755737138	0.00172915475980	0.00176032474161	0.00127910180957	-0.00001630921766	0.00172915475980	0.00308380410091	0.00137377879760	0.00052914258249	0.00028720450253	0.00176032474161	0.00137377879760	0.00281874818680	0.00154751104516	-0.00011279979159	0.00127910180957	0.00052914258249	0.00154751104516	0.00207150196986
0.00029736977082	0.00032461110888	-0.00004215353561	0.00037042880565	-0.00002057724952	0.00032461110888	0.00268823603218	0.00090018198663	0.00084707677512	0.00104595441802	-0.00004215353561	0.00090018198663	0.00277939389956	0.00053654461886	0.00039155630957	0.00037042880565	0.00084707677512	0.00053654461886	0.00181767615597	0.00111371185234	-0.00002057724952	0.00104595441802	0.00039155630957	0.00111371185234	0.00242142169423
0.00128777606645	0.00095660650067	0.00013368379512	0.00042176157584	-0.00019273699397	0.00095660650067	0.00345117870409	0.00133673168850	0.00080106055776	0.00064864120271	0.00013368379512	0.00133673168850	0.00227248464048	0.00044748499471	0.00028843220342	0.00042176157584	0.00080106055776	0.00044748499471	0.00101587792124	0.00097628847249	-0.00019273699397	0.00064864120271	0.00028843220342	0.00097628847249	0.00239166218692
0.00058602538247	0.00055697992237	0.00019558096825	0.00042120228782	0.00029745652438	0.00055697992237	0.00394262125855	0.00203733876095	0.00100169573812	0.00194757565509	0.00019558096825	0.00203733876095	0.00357150397164	0.00118525936186	0.00108115279362	0.00042120228782	0.00100169573812	0.00118525936186	0.00289625142553	0.00107489935755	0.00029745652438	0.00194757565509	0.00108115279362	0.00107489935755	0.00241732551482
0.00046609558712	0.00053651660954	0.00005775343168	-0.00007622371151	-0.00033750883544	0.00053651660954	0.00414028781886	0.00173348658499	0.00077577236882	0.00170364010702	0.00005775343168	0.00173348658499	0.00287664489937	0.00039233635252	0.00086673142338	-0.00007622371151	0.00077577236882	0.00039233635252	0.00093068045686	0.00114040348878	-0.00033750883544	0.00170364010702	0.00086673142338	0.00114040348878	0.00244662828588
0.00046898836143	0.00058086943753	0.00032613055902	0.00028010398213	-0.00021730928420	0.00058086943753	0.00480851499604	0.00247895185694	0.00162928808147	0.00070983805869	0.00032613055902	0.00247895185694	0.00408351877021	0.00117340849181	0.00024268057458	0.00028010398213	0.00162928808147	0.00117340849181	0.00153727788860	0.00083723270914	-0.00021730928420	0.00070983805869	0.00024268057458	0.00083723270914	0.00178371732429
0.00027400359274	0.00069109993654	0.00052123040545	0.00050251718441	0.00039731179712	0.00069109993654	0.00450110717760	0.00223219072341	0.00176444764273	0.00168011406104	0.00052123040545	0.00223219072341	0.00426282811105	0.00186207384460	0.00081370926414	0.00050251718441	0.00176444764273	0.00186207384460	0.00263278192337	0.00149295643919	0.00039731179712	0.00168011406104	0.00081370926414	0.00149295643919	0.00254998506364
0.00050059062546	0.00010104290625	-0.00044453772599	0.00008960409516	0.00003839432101	0.00010104290625	0.00497278673998	0.00298829705107	0.00258159931062	0.00303478918933	-0.00044453772599	0.00298829705107	0.00449251661516	0.00196975213070	0.00189940494339	0.00008960409516	0.00258159931062	0.00196975213070	0.00318953846678	0.00244353870227	0.00003839432101	0.00303478918933	0.00189940494339	0.00244353870227	0.00340403168979
0.00050240778982	0.00076823653928	0.00049768826648	0.00048418856186	0.00009632546977	0.00076823653928	0.00494715978331	0.00198754975240	0.00142525841015	0.00115626271842	0.00049768826648	0.00198754975240	0.00294357715633	0.00078048470017	0.00016694313206	0.00048418856186	0.00142525841015	0.00078048470017	0.00141073220042	0.00077245619895	0.00009632546977	0.00115626271842	0.00016694313206	0.00077245619895	0.00184570840338
0.00016331654086	-0.00003148905684	-0.00032033215093	-0.00006824957240	-0.00002208540980	-0.00003148905684	0.00411859887665	0.00156623177799	0.00048256700011	0.00159920934347	-0.00032033215093	0.00156623177799	0.00339513534081	0.00077713336629	0.00054802169427	-0.00006824957240	0.00048256700011	0.00077713336629	0.00134537240164	0.00073726112626	-0.00002208540980	0.00159920934347	0.00054802169427	0.00073726112626	0.00268446928683
0.00024758726129	0.00061279820746	0.00038417850023	0.00027255862479	0.00018899853374	0.00061279820746	0.00497401327989	0.00290140034693	0.00126724485177	0.00184787341978	0.00038417850023	0.00290140034693	0.00487043664195	0.00174799990843	0.00101333803854	0.00027255862479	0.00126724485177	0.00174799990843	0.00256956916227	0.00132954687644	0.00018899853374	0.00184787341978	0.00101333803854	0.00132954687644	0.00326235486515
0.00060247079449	0.00054728073818	0.00036066220572	0.00036899188735	0.00003519492793	0.00054728073818	0.00503393191762	0.00150448886674	0.00142742295351	0.00169246003443	0.00036066220572	0.00150448886674	0.00343510274489	0.00114157948151	0.00112081549902	0.00036899188735	0.00142742295351	0.00114157948151	0.00219574601240	0.00148458698425	0.00003519492793	0.00169246003443	0.00112081549902	0.00148458698425	0.00279403445814
0.00024024400979	0.00008879295521	-0.00023759754334	0.00002735730500	-0.00012062712273	0.00008879295521	0.00301749980544	0.00096077405308	0.00075844645328	0.00117993640129	-0.00023759754334	0.00096077405308	0.00229837368496	0.00049672537276	0.00070749939192	0.00002735730500	0.00075844645328	0.00049672537276	0.00100334062107	0.00095183241115	-0.00012062712273	0.00117993640129	0.00070749939192	0.00095183241115	0.00209942564645
0.00046482477447	-0.00014593453468	-0.00006919210755	0.00021563911349	0.00026723435528	-0.00014593453468	0.00287865476879	0.00146159321675	0.00102492030179	0.00067604170403	-0.00006919210755	0.00146159321675	0.00271516412192	0.00050911011215	0.00022166985749	0.00021563911349	0.00102492030179	0.00050911011215	0.00122247184089	0.00122308549261	0.00026723435528	0.00067604170403	0.00022166985749	0.00122308549261	0.00261270123157
0.00046135703011	0.00017125056517	-0.00023894134059	-0.00006358495115	-0.00013134191229	0.00017125056517	0.00304044686427	0.00113576803806	0.00042212114347	0.00110312729142	-0.00023894134059	0.00113576803806	0.00351802883910	0.00078684313355	0.00010071139244	-0.00006358495115	0.00042212114347	0.00078684313355	0.00139157105241	0.00084379615718	-0.00013134191229	0.00110312729142	0.00010071139244	0.00084379615718	0.00233683057934
0.00028905901941	0.00048301745094	-0.00016170377970	0.00019035128834	-0.00015899987162	0.00048301745094	0.00464692579036	0.00238465055345	0.00150064972792	0.00147334536838	-0.00016170377970	0.00238465055345	0.00354530941040	0.00106160130559	0.00089214115132	0.00019035128834	0.00150064972792	0.00106160130559	0.00169402806781	0.00105722711189	-0.00015899987162	0.00147334536838	0.00089214115132	0.00105722711189	0.00259511991399
0.00123490366290	0.00091472766024	0.00039079266809	0.00012864760363	0.00013121001111	0.00091472766024	0.00414058877790	0.00300184164261	0.00139281337011	0.00118574579180	0.00039079266809	0.00300184164261	0.00443307738230	0.00104717096326	0.00100624947496	0.00012864760363	0.00139281337011	0.00104717096326	0.00139873587123	0.00109492989839	0.00013121001111	0.00118574579180	0.00100624947496	0.00109492989839	0.00217803686942
0.00055270368759	0.00078378869196	0.00054701607774	0.00048765754094	0.00016196660498	0.00078378869196	0.00537084734488	0.00307644079922	0.00165352601893	0.00149522965151	0.00054701607774	0.00307644079922	0.00495607020725	0.00146517978251	0.00149155985173	0.00048765754094	0.00165352601893	0.00146517978251	0.00186447248226	0.00111508610024	0.00016196660498	0.00149522965151	0.00149155985173	0.00111508610024	0.00214451015283
0.00068660839596	0.00093998317871	0.00052926802202	0.00051150564228	0.00055407685066	0.00093998317871	0.00552789970180	0.00300354285967	0.00232793520254	0.00321820321132	0.00052926802202	0.00300354285967	0.00405077699073	0.00169833867360	0.00219668572911	0.00051150564228	0.00232793520254	0.00169833867360	0.00226144247963	0.00202667239844	0.00055407685066	0.00321820321132	0.00219668572911	0.00202667239844	0.00392636849393
0.00053804339214	0.00037971433720	0.00000904409211	0.00046929437032	-0.00002138675295	0.00037971433720	0.00410732195914	0.00144408572883	0.00069237674996	0.00133245862558	0.00000904409211	0.00144408572883	0.00355160957534	0.00077055057472	0.00099445866206	0.00046929437032	0.00069237674996	0.00077055057472	0.00189972271876	0.00098954952821	-0.00002138675295	0.00133245862558	0.00099445866206	0.00098954952821	0.00216284460052
0.00062414765409	-0.00020444318045	-0.00034473629827	-0.00029497899153	-0.00019702699599	-0.00020444318045	0.00305901286832	0.00146492559065	0.00061413913905	0.00120463674032	-0.00034473629827	0.00146492559065	0.00353711593502	0.00095666440185	0.00054932072534	-0.00029497899153	0.00061413913905	0.00095666440185	0.00134534680218	0.00092518235932	-0.00019702699599	0.00120463674032	0.00054932072534	0.00092518235932	0.00241403023987
0.00110883921637	0.00090538427811	0.00025987761253	0.00028702158652	-0.00001548085747	0.00090538427811	0.00411568936211	0.00194007522491	0.00164451098402	0.00119404371409	0.00025987761253	0.00194007522491	0.00353462885685	0.00130170348210	0.00100946028787	0.00028702158652	0.00164451098402	0.00130170348210	0.00243997178242	0.00147301052021	-0.00001548085747	0.00119404371409	0.00100946028787	0.00147301052021	0.00219446688746
0.00078851684326	-0.00013117361517	-0.00039849746069	-0.00031917263735	-0.00051059035091	-0.00013117361517	0.00379962397347	0.00195305640610	0.00156383826724	0.00173128147772	-0.00039849746069	0.00195305640610	0.00388063939493	0.00123878006862	0.00106809853026	-0.00031917263735	0.00156383826724	0.00123878006862	0.00185390461294	0.00145497639429	-0.00051059035091	0.00173128147772	0.00106809853026	0.00145497639429	0.00313759589047
0.00045769036455	0.00064898723919	-0.00019410881179	0.00024438297806	0.00039855123883	0.00064898723919	0.00317735049056	0.00100908499265	0.00062123374140	0.00059562334620	-0.00019410881179	0.00100908499265	0.00223386898411	0.00013300465621	-0.00011027648116	0.00024438297806	0.00062123374140	0.00013300465621	0.00123277712109	0.00078381276764	0.00039855123883	0.00059562334620	-0.00011027648116	0.00078381276764	0.00260727644818
0.00040380745706	0.00054099479685	-0.00021503601053	0.00013552774638	0.00043597237187	0.00054099479685	0.00271272227074	0.00009898712812	0.00054369773740	0.00126824399185	-0.00021503601053	0.00009898712812	0.00182255886962	0.00016320244488	0.00009406714091	0.00013552774638	0.00054369773740	0.00016320244488	0.00133287859600	0.00126946632640	0.00043597237187	0.00126824399185	0.00009406714091	0.00126946632640	0.00281599638721
0.00055682511932	0.00048338228042	0.00005959634152	0.00009399454133	0.00009960484457	0.00048338228042	0.00341819804173	0.00111834027930	0.00103661251437	0.00130971505225	0.00005959634152	0.00111834027930	0.00330370822692	0.00051781414285	0.00056289805625	0.00009399454133	0.00103661251437	0.00051781414285	0.00145039651853	0.00116539540426	0.00009960484457	0.00130971505225	0.00056289805625	0.00116539540426	0.00271284681591
0.00096030622758	0.00039401790581	-0.00021262687644	0.00021834715082	-0.00019581954953	0.00039401790581	0.00308477367615	0.00160323739441	0.00144395980161	0.00073493723461	-0.00021262687644	0.00160323739441	0.00404792420453	0.00096084509656	0.00032520899966	0.00021834715082	0.00144395980161	0.00096084509656	0.00195437900208	0.00093092127617	-0.00019581954953	0.00073493723461	0.00032520899966	0.00093092127617	0.00189357431614
0.00038255730901	0.00018271164361	0.00008731567918	0.00058591831503	0.00019996573758	0.00018271164361	0.00405191592880	0.00198142350609	0.00082514254824	0.00085091129944	0.00008731567918	0.00198142350609	0.00345986572345	0.00075134376313	0.00086873015681	0.00058591831503	0.00082514254824	0.00075134376313	0.00192106586854	0.00098880038576	0.00019996573758	0.00085091129944	0.00086873015681	0.00098880038576	0.00194517259467
0.00068653462096	0.00076436251901	0.00043031880095	0.00070318890521	0.00016409299365	0.00076436251901	0.00413658494366	0.00188883275864	0.00166589442452	0.00139626586808	0.00043031880095	0.00188883275864	0.00316108232208	0.00122573122713	0.00074282445485	0.00070318890521	0.00166589442452	0.00122573122713	0.00187462825492	0.00119488127519	0.00016409299365	0.00139626586808	0.00074282445485	0.00119488127519	0.00222171053273
0.00033052326379	0.00054472014739	0.00022957744430	0.00038506570777	0.00027314981881	0.00054472014739	0.00347175209771	0.00217082854413	0.00115770630080	0.00179462139230	0.00022957744430	0.00217082854413	0.00372376771348	0.00050891876770	0.00096642835241	0.00038506570777	0.00115770630080	0.00050891876770	0.00140903839209	0.00106652961238	0.00027314981881	0.00179462139230	0.00096642835241	0.00106652961238	0.00296774852165
0.00073067116258	0.00064146068273	0.00008913827210	0.00006560207642	-0.00011222348483	0.00064146068273	0.00364355483662	0.00129382647076	0.00100424013365	0.00105593605877	0.00008913827210	0.00129382647076	0.00298248272688	0.00111964257394	0.00105591793661	0.00006560207642	0.00100424013365	0.00111964257394	0.00236619322104	0.00167855868493	-0.00011222348483	0.00105593605877	0.00105591793661	0.00167855868493	0.00254785194645
0.00122637290191	0.00135460786962	0.00084523249807	0.00062720324059	0.00031840925012	0.00135460786962	0.00580928640432	0.00288966713526	0.00161483108395	0.00197276523556	0.00084523249807	0.00288966713526	0.00407741099504	0.00133664765385	0.00075978910655	0.00062720324059	0.00161483108395	0.00133664765385	0.00250737227651	0.00119774605341	0.00031840925012	0.00197276523556	0.00075978910655	0.00119774605341	0.00229385865905
0.00086382322571	0.00064980339787	-0.00013702919418	0.00019596646346	-0.00024487442487	0.00064980339787	0.00494469970234	0.00194844796293	0.00252727188325	0.00183306229810	-0.00013702919418	0.00194844796293	0.00388084644305	0.00200245621782	0.00093429583842	0.00019596646346	0.00252727188325	0.00200245621782	0.00320642941980	0.00165433636905	-0.00024487442487	0.00183306229810	0.00093429583842	0.00165433636905	0.00230040715752
0.00121767273867	0.00058552148123	0.00035854050588	0.00078704101745	0.00029169560612	0.00058552148123	0.00495522267086	0.00257171106774	0.00243661091022	0.00228866617985	0.00035854050588	0.00257171106774	0.00415752938140	0.00185783619729	0.00186151898025	0.00078704101745	0.00243661091022	0.00185783619729	0.00292344624097	0.00225509554347	0.00029169560612	0.00228866617985	0.00186151898025	0.00225509554347	0.00291066070148
0.00060147272257	-0.00032700933687	-0.00026002820577	0.00012269013883	-0.00013688641386	-0.00032700933687	0.00308960105200	0.00097438648283	0.00102226955811	0.00108922781512	-0.00026002820577	0.00097438648283	0.00329411349029	0.00085924568666	0.00067839591166	0.00012269013883	0.00102226955811	0.00085924568666	0.00151973948504	0.00115346972557	-0.00013688641386	0.00108922781512	0.00067839591166	0.00115346972557	0.00233732507645
0.00116763635088	0.00058317585936	-0.00024735012712	0.00025067530339	-0.00009106380677	0.00058317585936	0.00393953099700	0.00214550928638	0.00106632839660	0.00006984347333	-0.00024735012712	0.00214550928638	0.00335188502809	0.00085905745889	0.00021902580815	0.00025067530339	0.00106632839660	0.00085905745889	0.00166397930616	0.00086203241485	-0.00009106380677	0.00006984347333	0.00021902580815	0.00086203241485	0.00194225614928
0.00096490029869	0.00014137266783	-0.00040619330458	0.00011293785023	-0.00012389305059	0.00014137266783	0.00516092209898	0.00211067395436	0.00076336747233	0.00206706851528	-0.00040619330458	0.00211067395436	0.00318383775316	0.00068753374096	0.00043988040367	0.00011293785023	0.00076336747233	0.00068753374096	0.00119266526207	0.00094870845180	-0.00012389305059	0.00206706851528	0.00043988040367	0.00094870845180	0.00340110279323
0.00096337416260	0.00054379489945	0.00024049087386	0.00035277747538	0.00022262276474	0.00054379489945	0.00405886514979	0.00215873718089	0.00145194089951	0.00172688261745	0.00024049087386	0.00215873718089	0.00344024507273	0.00124130214197	0.00116463643676	0.00035277747538	0.00145194089951	0.00124130214197	0.00203115941115	0.00140745775940	0.00022262276474	0.00172688261745	0.00116463643676	0.00140745775940	0.00301932540108
0.00096717469956	0.00048504506426	-0.00005267079529	0.00002609673597	-0.00020203995741	0.00048504506426	0.00411864581554	0.00229049078538	0.00140008095934	0.00160222023059	-0.00005267079529	0.00229049078538	0.00484530521571	0.00164402530879	0.00133693490538	0.00002609673597	0.00140008095934	0.00164402530879	0.00220379272132	0.00162580643041	-0.00020203995741	0.00160222023059	0.00133693490538	0.00162580643041	0.00280846716777
0.00079922186092	-0.00004068828978	-0.00015571798036	0.00019504877219	-0.00022927878685	-0.00004068828978	0.00390281583639	0.00184751040051	0.00072634199368	0.00132140031569	-0.00015571798036	0.00184751040051	0.00354042485577	0.00019058982788	0.00091121519894	0.00019504877219	0.00072634199368	0.00019058982788	0.00082293684295	0.00098332649189	-0.00022927878685	0.00132140031569	0.00091121519894	0.00098332649189	0.00229539727332
0.00062055224918	0.00025588300313	-0.00045787951279	-0.00008348639911	0.00016949570814	0.00025588300313	0.00388530226235	0.00182092252737	0.00159583479697	0.00186633870073	-0.00045787951279	0.00182092252737	0.00348413148385	0.00104239731203	0.00124996008066	-0.00008348639911	0.00159583479697	0.00104239731203	0.00226603322193	0.00181292504003	0.00016949570814	0.00186633870073	0.00124996008066	0.00181292504003	0.00310493402985
0.00090111103699	0.00069364481581	0.00018572748577	0.00023575178020	0.00006968192154	0.00069364481581	0.00334185650426	0.00133964840507	0.00113625697349	0.00158678024773	0.00018572748577	0.00133964840507	0.00347234130280	0.00076959055987	0.00081104561747	0.00023575178020	0.00113625697349	0.00076959055987	0.00160916083390	0.00118917408329	0.00006968192154	0.00158678024773	0.00081104561747	0.00118917408329	0.00260799104866
0.00041010186999	0.00043308086912	-0.00012352012892	0.00002193492021	-0.00008240641082	0.00043308086912	0.00289031997730	0.00087577127631	0.00089971798990	0.00093422188544	-0.00012352012892	0.00087577127631	0.00313850711142	0.00083703560438	0.00018679933878	0.00002193492021	0.00089971798990	0.00083703560438	0.00181159453500	0.00107607490523	-0.00008240641082	0.00093422188544	0.00018679933878	0.00107607490523	0.00212196101807
0.00054776344812	-0.00002325932462	-0.00010339804962	0.00016881646682	-0.00021943339719	-0.00002325932462	0.00288936282456	0.00106372317676	0.00075030441421	0.00039584429168	-0.00010339804962	0.00106372317676	0.00332635388070	0.00078238137708	0.00034973526174	0.00016881646682	0.00075030441421	0.00078238137708	0.00199607598463	0.00102469297395	-0.00021943339719	0.00039584429168	0.00034973526174	0.00102469297395	0.00179421902876
0.00098402260636	0.00010286425680	-0.00007322008014	0.00020041044928	-0.00025985267425	0.00010286425680	0.00508032029654	0.00281100571648	0.00225866593208	0.00262797424480	-0.00007322008014	0.00281100571648	0.00369970355808	0.00120540083021	0.00164578245892	0.00020041044928	0.00225866593208	0.00120540083021	0.00213470985227	0.00193858664917	-0.00025985267425	0.00262797424480	0.00164578245892	0.00193858664917	0.00311940681397
0.00068369830338	0.00055851304285	-0.00025269081996	-0.00006339397780	0.00020950944130	0.00055851304285	0.00275709358318	0.00092750430710	0.00098708849324	0.00119421199697	-0.00025269081996	0.00092750430710	0.00265292371015	0.00068130879708	0.00039166431934	-0.00006339397780	0.00098708849324	0.00068130879708	0.00150550821996	0.00122787630450	0.00020950944130	0.00119421199697	0.00039166431934	0.00122787630450	0.00289080296289
0.00054888594534	0.00027731583056	-0.00017483964582	0.00024391299608	-0.00003264851130	0.00027731583056	0.00244423869630	0.00094330090561	0.00081574510754	0.00069662441249	-0.00017483964582	0.00094330090561	0.00305026135258	0.00040936476271	0.00032801624296	0.00024391299608	0.00081574510754	0.00040936476271	0.00172579335788	0.00108410282217	-0.00003264851130	0.00069662441249	0.00032801624296	0.00108410282217	0.00211442151818
0.00087823641177	0.00033320278310	0.00018886444326	0.00025354009708	0.00002023675644	0.00033320278310	0.00251036575175	0.00061258595174	0.00028053440206	0.00084156053561	0.00018886444326	0.00061258595174	0.00254614275131	-0.00000718281941	0.00010021037704	0.00025354009708	0.00028053440206	-0.00000718281941	0.00157659184321	0.00081325879621	0.00002023675644	0.00084156053561	0.00010021037704	0.00081325879621	0.00210573892226
0.00069408160002	-0.00008169887636	-0.00021745743190	0.00006605080731	-0.00026120860318	-0.00008169887636	0.00291561247684	0.00141421209417	0.00051278846549	0.00077374929992	-0.00021745743190	0.00141421209417	0.00326013503983	0.00030176317905	0.00009536108774	0.00006605080731	0.00051278846549	0.00030176317905	0.00093907652061	0.00056894657747	-0.00026120860318	0.00077374929992	0.00009536108774	0.00056894657747	0.00178654583746
0.00003851880405	-0.00000224754358	-0.00019878519615	-0.00007048400293	-0.00013903278287	-0.00000224754358	0.00266076102076	0.00149838002190	0.00069279589269	0.00079752916698	-0.00019878519615	0.00149838002190	0.00343532349500	0.00086134549892	0.00079005752601	-0.00007048400293	0.00069279589269	0.00086134549892	0.00126376903737	0.00141847246111	-0.00013903278287	0.00079752916698	0.00079005752601	0.00141847246111	0.00294877918414
0.00051496198149	0.00007058702333	-0.00039016929960	0.00012897179237	-0.00015746482929	0.00007058702333	0.00294913911374	0.00098152002775	0.00059394965536	0.00106764112651	-0.00039016929960	0.00098152002775	0.00384349742229	0.00020326713245	0.00009645480716	0.00012897179237	0.00059394965536	0.00020326713245	0.00107136711855	0.00095065422092	-0.00015746482929	0.00106764112651	0.00009645480716	0.00095065422092	0.00240288091446
0.00073132689679	-0.00025411256384	-0.00056524421318	-0.00010007852778	-0.00026319488492	-0.00025411256384	0.00418213409929	0.00239255196483	0.00099183685770	0.00154922324229	-0.00056524421318	0.00239255196483	0.00345533758219	0.00103794153376	0.00125739251842	-0.00010007852778	0.00099183685770	0.00103794153376	0.00175217442460	0.00127961231988	-0.00026319488492	0.00154922324229	0.00125739251842	0.00127961231988	0.00259364751311
0.00035688715421	0.00001589101763	0.00012583979585	0.00036785472274	-0.00003559578555	0.00001589101763	0.00265715100058	0.00085976631081	0.00053920712437	0.00077693849739	0.00012583979585	0.00085976631081	0.00230487785191	0.00023587890144	0.00012695841916	0.00036785472274	0.00053920712437	0.00023587890144	0.00129400662566	0.00082373433129	-0.00003559578555	0.00077693849739	0.00012695841916	0.00082373433129	0.00198009909540
0.00064234633325	0.00002979462799	-0.00016693050460	-0.00002684084684	-0.00046139973465	0.00002979462799	0.00219085348738	0.00059819672860	0.00035679576143	0.00078834884092	-0.00016693050460	0.00059819672860	0.00177768718418	-0.00014810997928	0.00043710885537	-0.00002684084684	0.00035679576143	-0.00014810997928	0.00088371991010	0.00068848071480	-0.00046139973465	0.00078834884092	0.00043710885537	0.00068848071480	0.00251914324282
0.00124640457528	0.00089038244718	-0.00016146332376	0.00017926502168	0.00022504726118	0.00089038244718	0.00448471837712	0.00131596422019	0.00079520907348	0.00094108358819	-0.00016146332376	0.00131596422019	0.00274615126420	0.00036237290498	0.00053507626593	0.00017926502168	0.00079520907348	0.00036237290498	0.00095350349780	0.00081302755028	0.00022504726118	0.00094108358819	0.00053507626593	0.00081302755028	0.00185802917374
0.00048267884383	0.00004270726219	0.00014438491026	0.00009489010512	-0.00007445649736	0.00004270726219	0.00406546478266	0.00170753716576	0.00039500835620	0.00128501505869	0.00014438491026	0.00170753716576	0.00294303697324	0.00051100465998	0.00094616113040	0.00009489010512	0.00039500835620	0.00051100465998	0.00132073925481	0.00105559975070	-0.00007445649736	0.00128501505869	0.00094616113040	0.00105559975070	0.00220988219943
0.00087984802601	0.00063444164364	0.00005596176385	0.00024920049294	0.00018611102926	0.00063444164364	0.00409279118081	0.00191504804363	0.00103388625288	0.00119241605390	0.00005596176385	0.00191504804363	0.00368100153040	0.00144250088676	0.00097552437745	0.00024920049294	0.00103388625288	0.00144250088676	0.00263883127369	0.00186169272837	0.00018611102926	0.00119241605390	0.00097552437745	0.00186169272837	0.00221398525101
0.00108316391151	0.00090303205496	0.00050880523196	0.00067621534159	0.00048253438801	0.00090303205496	0.00437884530234	0.00183339898146	0.00148943984714	0.00182259915227	0.00050880523196	0.00183339898146	0.00266144715240	0.00105110825003	0.00111304625207	0.00067621534159	0.00148943984714	0.00105110825003	0.00187739863412	0.00178556105614	0.00048253438801	0.00182259915227	0.00111304625207	0.00178556105614	0.00284327044870
0.00083513291795	0.00048430187791	-0.00036540451302	-0.00001840706605	0.00004839455212	0.00048430187791	0.00327168881623	0.00058314173192	0.00024972054466	0.00138115360112	-0.00036540451302	0.00058314173192	0.00267837845169	0.00004249146927	-0.00008269967102	-0.00001840706605	0.00024972054466	0.00004249146927	0.00109162773437	0.00067276368995	0.00004839455212	0.00138115360112	-0.00008269967102	0.00067276368995	0.00217727894859
0.00064016125195	0.00016333728563	-0.00008786492666	0.00012175343862	-0.00019150447956	0.00016333728563	0.00454170639466	0.00143275638718	0.00166297329556	0.00197339526607	-0.00008786492666	0.00143275638718	0.00257514023241	0.00077120747183	0.00050517211854	0.00012175343862	0.00166297329556	0.00077120747183	0.00204414762318	0.00150202835579	-0.00019150447956	0.00197339526607	0.00050517211854	0.00150202835579	0.00310568720786
0.00114489841354	0.00005354682917	-0.00005512344705	0.00008744485962	-0.00011989285023	0.00005354682917	0.00349519785077	0.00122115232274	0.00046354848086	0.00083418863691	-0.00005512344705	0.00122115232274	0.00276962009204	0.00024193516253	0.00039256068070	0.00008744485962	0.00046354848086	0.00024193516253	0.00109177602206	0.00103690496916	-0.00011989285023	0.00083418863691	0.00039256068070	0.00103690496916	0.00212195223563
0.00041670212509	0.00005437209664	-0.00028779675426	0.00026397848041	-0.00023427394185	0.00005437209664	0.00323976636853	0.00093378900854	0.00030476846160	0.00072754633360	-0.00028779675426	0.00093378900854	0.00256776307816	0.00030824387869	0.00051653893318	0.00026397848041	0.00030476846160	0.00030824387869	0.00123088513423	0.00077610699245	-0.00023427394185	0.00072754633360	0.00051653893318	0.00077610699245	0.00200697475782
0.00128140832526	0.00087976587333	-0.00020434986328	0.00019734577740	0.00044382814291	0.00087976587333	0.00498963064319	0.00229941026837	0.00155490648066	0.00250683870334	-0.00020434986328	0.00229941026837	0.00346167414513	0.00110901896624	0.00108517168891	0.00019734577740	0.00155490648066	0.00110901896624	0.00167735120404	0.00137667209488	0.00044382814291	0.00250683870334	0.00108517168891	0.00137667209488	0.00300418626223
0.00055920999318	0.00077001877408	0.00041940766139	0.00026667108816	0.00017390937503	0.00077001877408	0.00386066592423	0.00184089997919	0.00095331564841	0.00123352644028	0.00041940766139	0.00184089997919	0.00351209770532	0.00090236386383	0.00044908762119	0.00026667108816	0.00095331564841	0.00090236386383	0.00116048225643	0.00075840612890	0.00017390937503	0.00123352644028	0.00044908762119	0.00075840612890	0.00199718506309
0.00039034079801	0.00036903153097	-0.00001440585874	0.00015077146029	0.00010733084511	0.00036903153097	0.00270602159487	0.00112029084973	0.00105709525687	0.00046069175910	-0.00001440585874	0.00112029084973	0.00220259975878	0.00079513015987	0.00033047059643	0.00015077146029	0.00105709525687	0.00079513015987	0.00176465271576	0.00088264628472	0.00010733084511	0.00046069175910	0.00033047059643	0.00088264628472	0.00165225768776
0.00086698711458	0.00068566570355	0.00018451821235	0.00011316054582	-0.00012488412764	0.00068566570355	0.00366976772483	0.00163729146747	0.00130083571642	0.00100726088413	0.00018451821235	0.00163729146747	0.00376675926877	0.00126736999153	0.00114008340905	0.00011316054582	0.00130083571642	0.00126736999153	0.00200823418291	0.00147227366759	-0.00012488412764	0.00100726088413	0.00114008340905	0.00147227366759	0.00258461595687
0.00081065740199	0.00021338019183	-0.00055601032230	0.00011672943318	0.00003116371450	0.00021338019183	0.00394058227244	0.00123360785781	0.00143538343517	0.00173982519012	-0.00055601032230	0.00123360785781	0.00304880847268	0.00064962758113	0.00063499122868	0.00011672943318	0.00143538343517	0.00064962758113	0.00163353400166	0.00104109739561	0.00003116371450	0.00173982519012	0.00063499122868	0.00104109739561	0.00236557194636
0.00080313100461	-0.00017571306304	0.00002594011511	-0.00004618673756	-0.00011915203452	-0.00017571306304	0.00410713516277	0.00171445413264	0.00114519970109	0.00102951035690	0.00002594011511	0.00171445413264	0.00283077043117	0.00055011989425	0.00057379609924	-0.00004618673756	0.00114519970109	0.00055011989425	0.00076324955214	0.00070854290303	-0.00011915203452	0.00102951035690	0.00057379609924	0.00070854290303	0.00222020743444
0.00043903567676	0.00023256965157	-0.00007419073823	-0.00002981663042	-0.00011789385171	0.00023256965157	0.00272710474723	0.00070648137813	0.00043270838374	0.00080922063249	-0.00007419073823	0.00070648137813	0.00267940292753	0.00035811708231	0.00018290059353	-0.00002981663042	0.00043270838374	0.00035811708231	0.00089451708454	0.00106913680279	-0.00011789385171	0.00080922063249	0.00018290059353	0.00106913680279	0.00249360292619
0.00127189417711	0.00071047579711	0.00008518796851	0.00037547631361	0.00000710590180	0.00071047579711	0.00397893796665	0.00190723693216	0.00119936423797	0.00089407404424	0.00008518796851	0.00190723693216	0.00325209712604	0.00087161685614	0.00039108032109	0.00037547631361	0.00119936423797	0.00087161685614	0.00198635788888	0.00128802342230	0.00000710590180	0.00089407404424	0.00039108032109	0.00128802342230	0.00215764731705
0.00089020400580	0.00004456788640	0.00056925658299	0.00042802473710	-0.00009041076080	0.00004456788640	0.00431856002073	0.00224992406287	0.00216931053524	0.00192879906167	0.00056925658299	0.00224992406287	0.00301613069324	0.00147199474576	0.00078288228388	0.00042802473710	0.00216931053524	0.00147199474576	0.00269634221898	0.00172782504194	-0.00009041076080	0.00192879906167	0.00078288228388	0.00172782504194	0.00282726701065
0.00093887208265	0.00012769556921	-0.00009162970061	0.00004250058899	-0.00015035805752	0.00012769556921	0.00396698035583	0.00219626974417	0.00129812186515	0.00179137895756	-0.00009162970061	0.00219626974417	0.00376566851726	0.00102397576666	0.00098772144619	0.00004250058899	0.00129812186515	0.00102397576666	0.00109642225143	0.00099667829247	-0.00015035805752	0.00179137895756	0.00098772144619	0.00099667829247	0.00259010082237
0.00009460450437	0.00015847710078	-0.00019121230563	0.00005577334891	0.00005359470876	0.00015847710078	0.00350661556158	0.00180193518100	0.00150679230934	0.00176127466382	-0.00019121230563	0.00180193518100	0.00357320305094	0.00116273949222	0.00115035907113	0.00005577334891	0.00150679230934	0.00116273949222	0.00203807430050	0.00190781418499	0.00005359470876	0.00176127466382	0.00115035907113	0.00190781418499	0.00348666149483
0.00076347212760	-0.00014474105476	-0.00021769074631	-0.00012489872389	-0.00030965198031	-0.00014474105476	0.00368546382532	0.00188876816510	0.00166028290353	0.00122893531533	-0.00021769074631	0.00188876816510	0.00326006646385	0.00122579647526	0.00087011292984	-0.00012489872389	0.00166028290353	0.00122579647526	0.00188999054212	0.00158334479385	-0.00030965198031	0.00122893531533	0.00087011292984	0.00158334479385	0.00207820082070
0.00060575686223	0.00045370356806	0.00022557964894	0.00002496372787	0.00003636810205	0.00045370356806	0.00406672795015	0.00190218830316	0.00126657443980	0.00183033986367	0.00022557964894	0.00190218830316	0.00358245353740	0.00112504187711	0.00095734322427	0.00002496372787	0.00126657443980	0.00112504187711	0.00239224443591	0.00150110789843	0.00003636810205	0.00183033986367	0.00095734322427	0.00150110789843	0.00269875940248
0.00058072435533	0.00023229833151	0.00050975287142	0.00026683738292	0.00040163332667	0.00023229833151	0.00391098969810	0.00103918301167	0.00123373982143	0.00167555747258	0.00050975287142	0.00103918301167	0.00256215882826	0.00052343470065	0.00091630226404	0.00026683738292	0.00123373982143	0.00052343470065	0.00168246594398	0.00152125746182	0.00040163332667	0.00167555747258	0.00091630226404	0.00152125746182	0.00307911731484
0.00039521601033	0.00015665967482	0.00023543194960	0.00023522162531	-0.00000447778737	0.00015665967482	0.00363824690706	0.00186936687294	0.00132876089223	0.00075073500347	0.00023543194960	0.00186936687294	0.00274543520157	0.00115957780282	0.00068013980518	0.00023522162531	0.00132876089223	0.00115957780282	0.00224566572054	0.00124896314530	-0.00000447778737	0.00075073500347	0.00068013980518	0.00124896314530	0.00187629857727
0.00087528095228	0.00092615873887	0.00035358780737	0.00044930429834	-0.00010418300461	0.00092615873887	0.00472178235415	0.00276425284838	0.00177547666310	0.00147460562703	0.00035358780737	0.00276425284838	0.00424384736162	0.00126242359315	0.00112669626407	0.00044930429834	0.00177547666310	0.00126242359315	0.00155733991259	0.00107912359864	-0.00010418300461	0.00147460562703	0.00112669626407	0.00107912359864	0.00221664138464
0.00087652797256	0.00043493495526	0.00038601826344	0.00066493896850	-0.00008179552173	0.00043493495526	0.00394597144928	0.00202557894627	0.00126169746014	0.00116599149433	0.00038601826344	0.00202557894627	0.00405130093543	0.00119618039980	0.00080600224477	0.00066493896850	0.00126169746014	0.00119618039980	0.00172654754165	0.00121355844023	-0.00008179552173	0.00116599149433	0.00080600224477	0.00121355844023	0.00222594210532
0.00011525660820	0.00001840432942	-0.00013128709558	0.00000875266211	-0.00006635540887	0.00001840432942	0.00442530811409	0.00121641750514	0.00139409976291	0.00154774978903	-0.00013128709558	0.00121641750514	0.00263062087684	0.00095404473964	0.00072843018708	0.00000875266211	0.00139409976291	0.00095404473964	0.00201841607602	0.00144084141563	-0.00006635540887	0.00154774978903	0.00072843018708	0.00144084141563	0.00180455523766
0.00074893326206	-0.00036661766580	-0.00025436265516	0.00001738491576	-0.00039626716964	-0.00036661766580	0.00452182355954	0.00226897330006	0.00146765194798	0.00228515029115	-0.00025436265516	0.00226897330006	0.00414573712286	0.00134235583637	0.00123312923927	0.00001738491576	0.00146765194798	0.00134235583637	0.00186448696419	0.00158206173992	-0.00039626716964	0.00228515029115	0.00123312923927	0.00158206173992	0.00304041317546
0.00022534468221	0.00004949061652	-0.00020281381456	-0.00027432127511	-0.00013553813215	0.00004949061652	0.00385796197373	0.00172618017334	0.00045857246128	0.00053003724208	-0.00020281381456	0.00172618017334	0.00276605604193	0.00034593412369	0.00005723916271	-0.00027432127511	0.00045857246128	0.00034593412369	0.00127566044670	0.00067436457023	-0.00013553813215	0.00053003724208	0.00005723916271	0.00067436457023	0.00211648202908
0.00122645818502	0.00086858384212	0.00000463538313	0.00011260948656	-0.00007755634420	0.00086858384212	0.00408331231883	0.00208479313072	0.00100449326277	0.00102150385058	0.00000463538313	0.00208479313072	0.00316158973510	0.00060584582716	0.00082895277583	0.00011260948656	0.00100449326277	0.00060584582716	0.00159649864627	0.00159551589477	-0.00007755634420	0.00102150385058	0.00082895277583	0.00159551589477	0.00279388530252
0.00060118095804	0.00058171387070	0.00028194449680	0.00028439236600	0.00016396061283	0.00058171387070	0.00296405707094	0.00112015690448	0.00034434857585	0.00060463004029	0.00028194449680	0.00112015690448	0.00318574082535	0.00064182596186	0.00036470317127	0.00028439236600	0.00034434857585	0.00064182596186	0.00144877701528	0.00100232788534	0.00016396061283	0.00060463004029	0.00036470317127	0.00100232788534	0.00190159721695
0.00037351338041	0.00035054486505	0.00006192994919	0.00018530409664	0.00022431978434	0.00035054486505	0.00398616284242	0.00182288496130	0.00086289956110	0.00123095505566	0.00006192994919	0.00182288496130	0.00304796568451	0.00049334857721	0.00036168460068	0.00018530409664	0.00086289956110	0.00049334857721	0.00142937302514	0.00107706130738	0.00022431978434	0.00123095505566	0.00036168460068	0.00107706130738	0.00281179449112
0.00089226213441	0.00026491409745	-0.00026355138566	0.00000877795722	0.00004903017864	0.00026491409745	0.00466457837649	0.00170496034071	0.00062535897367	0.00111669062681	-0.00026355138566	0.00170496034071	0.00329704795508	0.00099945124645	0.00071552870779	0.00000877795722	0.00062535897367	0.00099945124645	0.00201329955285	0.00129472290355	0.00004903017864	0.00111669062681	0.00071552870779	0.00129472290355	0.00230530877768
0.00115998175512	0.00101993065046	0.00026909448798	0.00051852856738	0.00015873454695	0.00101993065046	0.00344963741865	0.00120999593790	0.00118188614409	0.00134401942086	0.00026909448798	0.00120999593790	0.00265501131660	0.00113150345518	0.00062222275599	0.00051852856738	0.00118188614409	0.00113150345518	0.00237831997168	0.00125524555117	0.00015873454695	0.00134401942086	0.00062222275599	0.00125524555117	0.00240023662759
0.00039166535690	0.00031630177787	-0.00021237910150	-0.00003122277340	-0.00007653624908	0.00031630177787	0.00343863021710	0.00088146149382	0.00073351077304	0.00084294195125	-0.00021237910150	0.00088146149382	0.00304895917227	0.00059981099093	0.00061055965535	-0.00003122277340	0.00073351077304	0.00059981099093	0.00163785519041	0.00094562211662	-0.00007653624908	0.00084294195125	0.00061055965535	0.00094562211662	0.00262767952458
0.00142209128000	0.00076574862546	-0.00052754930710	-0.00006578810548	0.00055373842928	0.00076574862546	0.00323529484059	0.00126175459174	0.00114568259853	0.00126474707444	-0.00052754930710	0.00126175459174	0.00314882583415	0.00130356180595	0.00024662781553	-0.00006578810548	0.00114568259853	0.00130356180595	0.00272886133999	0.00128711233552	0.00055373842928	0.00126474707444	0.00024662781553	0.00128711233552	0.00243035052866
0.00067434491760	0.00039242703933	-0.00013480607552	-0.00006848271596	-0.00003948004918	0.00039242703933	0.00270698586802	0.00073837470112	0.00034437748040	0.00093979549049	-0.00013480607552	0.00073837470112	0.00232660833528	0.00036281269527	0.00039775660342	-0.00006848271596	0.00034437748040	0.00036281269527	0.00159663811725	0.00120776695939	-0.00003948004918	0.00093979549049	0.00039775660342	0.00120776695939	0.00248867088031
0.00052089714158	0.00062760205289	0.00037781427444	0.00034942456120	0.00004906190732	0.00062760205289	0.00469965653151	0.00227205226391	0.00180060756347	0.00110336103038	0.00037781427444	0.00227205226391	0.00308900843904	0.00096253271830	0.00034831000970	0.00034942456120	0.00180060756347	0.00096253271830	0.00186060899704	0.00129711857061	0.00004906190732	0.00110336103038	0.00034831000970	0.00129711857061	0.00257519585194
0.00057789789830	-0.00027943239426	-0.00035524273640	-0.00009772314030	-0.00052115868495	-0.00027943239426	0.00302828251390	0.00088376876307	0.00049288822789	0.00082973758848	-0.00035524273640	0.00088376876307	0.00281038242992	0.00031964841421	0.00013233834371	-0.00009772314030	0.00049288822789	0.00031964841421	0.00119110890686	0.00085346095852	-0.00052115868495	0.00082973758848	0.00013233834371	0.00085346095852	0.00209055119156
0.00077653954870	0.00075417943603	0.00015799550489	0.00034645237364	-0.00003121200960	0.00075417943603	0.00379140800556	0.00151890537137	0.00133729826106	0.00121867074778	0.00015799550489	0.00151890537137	0.00292036066753	0.00097273376793	0.00073075589750	0.00034645237364	0.00133729826106	0.00097273376793	0.00151415555204	0.00140376156916	-0.00003121200960	0.00121867074778	0.00073075589750	0.00140376156916	0.00253585947110
0.00072953406001	0.00082587233822	0.00015281938276	0.00030313128545	0.00042807501611	0.00082587233822	0.00358625397745	0.00088597168304	0.00156675052360	0.00156787256691	0.00015281938276	0.00088597168304	0.00242156484604	0.00065265945040	0.00056751488601	0.00030313128545	0.00156675052360	0.00065265945040	0.00185726703253	0.00140806743369	0.00042807501611	0.00156787256691	0.00056751488601	0.00140806743369	0.00296864929926
0.00085351493637	0.00093039449028	0.00015758364905	0.00031370112742	0.00002637303738	0.00093039449028	0.00376823485218	0.00120547912968	0.00132094999851	0.00144264001211	0.00015758364905	0.00120547912968	0.00309653682572	0.00066125165343	0.00051774937347	0.00031370112742	0.00132094999851	0.00066125165343	0.00160778619386	0.00110390416474	0.00002637303738	0.00144264001211	0.00051774937347	0.00110390416474	0.00225058513178
0.00054267990706	0.00002883378926	-0.00018547342044	0.00031232009286	-0.00012112697200	0.00002883378926	0.00313314185769	0.00061178484062	0.00092967841330	0.00076351034679	-0.00018547342044	0.00061178484062	0.00198042656042	0.00028333202307	-0.00019313400159	0.00031232009286	0.00092967841330	0.00028333202307	0.00175488657678	0.00091860570611	-0.00012112697200	0.00076351034679	-0.00019313400159	0.00091860570611	0.00159810229981
0.00023702462177	0.00058554529212	-0.00004422668412	0.00035343518267	0.00030435999227	0.00058554529212	0.00382907876960	0.00115972866823	0.00134090597201	0.00162330755396	-0.00004422668412	0.00115972866823	0.00223574606728	0.00067893342670	0.00068833862123	0.00035343518267	0.00134090597201	0.00067893342670	0.00194675745735	0.00145363114620	0.00030435999227	0.00162330755396	0.00068833862123	0.00145363114620	0.00212510951525
0.00075284999409	0.00092746615285	0.00036460178559	0.00083419460560	0.00056713237830	0.00092746615285	0.00591767036260	0.00349287397394	0.00288438944817	0.00233356379145	0.00036460178559	0.00349287397394	0.00489707053487	0.00212506016499	0.00124924264789	0.00083419460560	0.00288438944817	0.00212506016499	0.00297870001620	0.00174785379611	0.00056713237830	0.00233356379145	0.00124924264789	0.00174785379611	0.00293411991668
0.00084744442570	0.00007371353826	-0.00021868731867	-0.00029087185066	-0.00028401468737	0.00007371353826	0.00412889617346	0.00215104273314	0.00156251362257	0.00114718068363	-0.00021868731867	0.00215104273314	0.00342865103803	0.00091848155003	0.00028604871029	-0.00029087185066	0.00156251362257	0.00091848155003	0.00147395935434	0.00097487443622	-0.00028401468737	0.00114718068363	0.00028604871029	0.00097487443622	0.00213726456109
0.00125536730550	0.00110687120484	0.00002348367711	0.00038724436029	-0.00014215075191	0.00110687120484	0.00407621265036	0.00196066695193	0.00131074623508	0.00099472054783	0.00002348367711	0.00196066695193	0.00293278452313	0.00083570836685	0.00061354368748	0.00038724436029	0.00131074623508	0.00083570836685	0.00126279649231	0.00117888477775	-0.00014215075191	0.00099472054783	0.00061354368748	0.00117888477775	0.00192789431029
0.00075005090860	0.00025850598871	-0.00007708087278	0.00054859246760	-0.00009757041406	0.00025850598871	0.00462337233444	0.00180743585364	0.00147651258495	0.00162240399897	-0.00007708087278	0.00180743585364	0.00312566006934	0.00056502266396	0.00101993061197	0.00054859246760	0.00147651258495	0.00056502266396	0.00133066377229	0.00085700499145	-0.00009757041406	0.00162240399897	0.00101993061197	0.00085700499145	0.00179765410453
0.00088417898194	0.00075375535246	0.00049040401416	0.00040843736480	-0.00003776389202	0.00075375535246	0.00401437258134	0.00193771810940	0.00117602828834	0.00077841572047	0.00049040401416	0.00193771810940	0.00302614837289	0.00064769628916	-0.00008278255069	0.00040843736480	0.00117602828834	0.00064769628916	0.00242925853154	0.00092081286582	-0.00003776389202	0.00077841572047	-0.00008278255069	0.00092081286582	0.00192031930750
0.00077333830164	0.00034263346538	0.00017607045987	0.00030454297803	-0.00017078225511	0.00034263346538	0.00355670975478	0.00171665041509	0.00205738956097	0.00139075944811	0.00017607045987	0.00171665041509	0.00358811299983	0.00190036172009	0.00087031218398	0.00030454297803	0.00205738956097	0.00190036172009	0.00289128071036	0.00151049664545	-0.00017078225511	0.00139075944811	0.00087031218398	0.00151049664545	0.00292433916253
0.00005082402670	0.00002108667729	-0.00027124600306	-0.00009640837144	0.00001705457195	0.00002108667729	0.00346724542100	0.00121904557310	0.00011888735044	0.00113916550832	-0.00027124600306	0.00121904557310	0.00269068943382	0.00025577148694	0.00023931204409	-0.00009640837144	0.00011888735044	0.00025577148694	0.00155850232581	0.00081661243119	0.00001705457195	0.00113916550832	0.00023931204409	0.00081661243119	0.00185808434725
0.00063080391562	0.00028213816296	-0.00016021719062	0.00020048399515	-0.00042748207697	0.00028213816296	0.00299519392934	0.00116742617903	0.00052381145898	0.00116761470453	-0.00016021719062	0.00116742617903	0.00267578021484	0.00020763684635	0.00072299093135	0.00020048399515	0.00052381145898	0.00020763684635	0.00114576068787	0.00057234098886	-0.00042748207697	0.00116761470453	0.00072299093135	0.00057234098886	0.00267064841591
0.00102157239474	0.00069416546918	-0.00002854043322	0.00054436888600	-0.00029002402739	0.00069416546918	0.00378335072210	0.00153178638468	0.00154978071363	0.00100541039653	-0.00002854043322	0.00153178638468	0.00296050037828	0.00112212765345	0.00042952034853	0.00054436888600	0.00154978071363	0.00112212765345	0.00217991535833	0.00103236072741	-0.00029002402739	0.00100541039653	0.00042952034853	0.00103236072741	0.00161618312596
0.00024827348469	0.00007356797930	0.00015613641445	0.00033557145154	0.00003262045159	0.00007356797930	0.00329809801832	0.00178216121905	0.00111976751887	0.00114421533652	0.00015613641445	0.00178216121905	0.00298848831725	0.00091848313448	0.00043261494831	0.00033557145154	0.00111976751887	0.00091848313448	0.00175108255521	0.00109119924976	0.00003262045159	0.00114421533652	0.00043261494831	0.00109119924976	0.00199653448675
0.00121048695527	0.00042205411440	-0.00009954518463	0.00022435973908	-0.00028634179396	0.00042205411440	0.00269803302644	0.00131771152671	0.00110143357628	0.00093731567577	-0.00009954518463	0.00131771152671	0.00335466456556	0.00069958239983	0.00061918228217	0.00022435973908	0.00110143357628	0.00069958239983	0.00144038435871	0.00097356450972	-0.00028634179396	0.00093731567577	0.00061918228217	0.00097356450972	0.00271286645925
0.00048792923549	0.00041490872424	0.00018882041943	0.00050406872772	0.00015768051158	0.00041490872424	0.00452700115734	0.00157251241363	0.00200530812414	0.00177323783887	0.00018882041943	0.00157251241363	0.00355808999623	0.00106755366671	0.00060490958445	0.00050406872772	0.00200530812414	0.00106755366671	0.00271478145841	0.00173997854814	0.00015768051158	0.00177323783887	0.00060490958445	0.00173997854814	0.00256094879020
0.00040750299355	0.00023459910649	0.00013332437077	0.00019141976086	-0.00024608209795	0.00023459910649	0.00305098774261	0.00143193631616	0.00112079326993	0.00069183824144	0.00013332437077	0.00143193631616	0.00308003518600	0.00123385031248	0.00051585060992	0.00019141976086	0.00112079326993	0.00123385031248	0.00215964869033	0.00083351741619	-0.00024608209795	0.00069183824144	0.00051585060992	0.00083351741619	0.00262716333753
0.00110093594592	0.00051639208162	0.00030803574759	0.00069638377816	0.00014025756986	0.00051639208162	0.00316176233419	0.00151714990544	0.00092303427481	0.00068783031726	0.00030803574759	0.00151714990544	0.00305159411626	0.00068374869182	0.00071758518600	0.00069638377816	0.00092303427481	0.00068374869182	0.00203772221931	0.00130232600358	0.00014025756986	0.00068783031726	0.00071758518600	0.00130232600358	0.00205983055224
0.00034889361191	0.00019043237087	-0.00011106635706	0.00033331505743	0.00011144480429	0.00019043237087	0.00379451596706	0.00172792113052	0.00157758831657	0.00181817048563	-0.00011106635706	0.00172792113052	0.00327080661339	0.00143544369511	0.00107084790182	0.00033331505743	0.00157758831657	0.00143544369511	0.00315732021881	0.00248449578440	0.00011144480429	0.00181817048563	0.00107084790182	0.00248449578440	0.00364721114024
0.00016643135919	0.00043255269135	0.00015077158638	0.00000024399175	0.00010785507353	0.00043255269135	0.00310190175170	0.00137361593975	0.00052714571558	0.00080782554187	0.00015077158638	0.00137361593975	0.00297349739447	0.00048014308686	0.00022820266380	0.00000024399175	0.00052714571558	0.00048014308686	0.00120310994483	0.00075843517729	0.00010785507353	0.00080782554187	0.00022820266380	0.00075843517729	0.00188551055311
0.00034332161083	0.00042344248628	0.00001546128264	0.00000234153127	-0.00015504999127	0.00042344248628	0.00414220967187	0.00160488048010	0.00114874510493	0.00142013006144	0.00001546128264	0.00160488048010	0.00287959267150	0.00050003375633	0.00058572945618	0.00000234153127	0.00114874510493	0.00050003375633	0.00151397767723	0.00114936103668	-0.00015504999127	0.00142013006144	0.00058572945618	0.00114936103668	0.00271127261641
0.00068231629500	0.00032106319639	-0.00007097073411	0.00030574896863	0.00017975351279	0.00032106319639	0.00389738290582	0.00198123560041	0.00121515191183	0.00161142302895	-0.00007097073411	0.00198123560041	0.00316822578435	0.00064418545538	0.00082065209597	0.00030574896863	0.00121515191183	0.00064418545538	0.00139405731545	0.00135634842973	0.00017975351279	0.00161142302895	0.00082065209597	0.00135634842973	0.00275485510640
0.00119382339379	0.00127802492672	0.00057528657292	0.00036156045217	0.00026103644002	0.00127802492672	0.00367734583183	0.00118757877875	0.00085479044351	0.00109753342070	0.00057528657292	0.00118757877875	0.00293832167350	0.00074773205540	0.00097233495249	0.00036156045217	0.00085479044351	0.00074773205540	0.00150347317602	0.00152770939944	0.00026103644002	0.00109753342070	0.00097233495249	0.00152770939944	0.00276305598577
0.00076390356800	0.00072321054065	-0.00032049696217	0.00003567310949	-0.00013446785396	0.00072321054065	0.00319147859855	0.00116771308207	0.00087738317552	0.00110893918736	-0.00032049696217	0.00116771308207	0.00224022908813	0.00037941788167	0.00049599375911	0.00003567310949	0.00087738317552	0.00037941788167	0.00194019696939	0.00136783665586	-0.00013446785396	0.00110893918736	0.00049599375911	0.00136783665586	0.00217561911093
0.00063486232199	0.00099707282437	0.00090160714550	0.00061040723847	0.00045667446072	0.00099707282437	0.00463175389360	0.00192067043775	0.00120452335106	0.00153362212694	0.00090160714550	0.00192067043775	0.00359241169309	0.00081414750580	0.00055783849482	0.00061040723847	0.00120452335106	0.00081414750580	0.00272073460862	0.00112425047166	0.00045667446072	0.00153362212694	0.00055783849482	0.00112425047166	0.00233031026762
0.00058683693176	0.00000821046230	0.00004293716256	0.00023422060873	-0.00013988217336	0.00000821046230	0.00322351756277	0.00131692183883	0.00044462108776	0.00085938751303	0.00004293716256	0.00131692183883	0.00243490004854	0.00016660415609	0.00010121676078	0.00023422060873	0.00044462108776	0.00016660415609	0.00139894982120	0.00078221365301	-0.00013988217336	0.00085938751303	0.00010121676078	0.00078221365301	0.00174079024248
0.00078370817655	0.00028504263069	0.00051724999723	0.00055457003857	0.00019580117302	0.00028504263069	0.00291009807788	0.00143724665829	0.00039157031113	0.00100571484002	0.00051724999723	0.00143724665829	0.00353571541421	0.00058041732557	0.00065947028585	0.00055457003857	0.00039157031113	0.00058041732557	0.00116936736059	0.00099073807402	0.00019580117302	0.00100571484002	0.00065947028585	0.00099073807402	0.00218801967872
0.00116602068302	0.00005406242096	-0.00051995518161	-0.00036301020551	0.00000435698228	0.00005406242096	0.00343047437781	0.00140687856179	0.00163903407418	0.00118258691687	-0.00051995518161	0.00140687856179	0.00293074527981	0.00139507831618	0.00043978867494	-0.00036301020551	0.00163903407418	0.00139507831618	0.00299150095516	0.00137419581673	0.00000435698228	0.00118258691687	0.00043978867494	0.00137419581673	0.00234977878323
0.00065051232642	0.00048933990614	0.00003340505287	0.00023620894124	0.00015973691755	0.00048933990614	0.00434773449857	0.00186640545811	0.00147227734707	0.00098998094553	0.00003340505287	0.00186640545811	0.00331311002536	0.00131027903165	0.00065476018009	0.00023620894124	0.00147227734707	0.00131027903165	0.00248066027366	0.00137957170347	0.00015973691755	0.00098998094553	0.00065476018009	0.00137957170347	0.00254579858437
0.00060668153955	0.00064605476432	0.00018334286722	0.00010752992042	-0.00006671123675	0.00064605476432	0.00465356232376	0.00195644557628	0.00079691201756	0.00146192455793	0.00018334286722	0.00195644557628	0.00325982523689	0.00006376901411	0.00058294610906	0.00010752992042	0.00079691201756	0.00006376901411	0.00112205365171	0.00106814489721	-0.00006671123675	0.00146192455793	0.00058294610906	0.00106814489721	0.00247218011398
0.00073549625853	0.00084951868389	0.00036388173698	0.00036784388645	-0.00003087260644	0.00084951868389	0.00350021751251	0.00149268921237	0.00070545484269	0.00092460378740	0.00036388173698	0.00149268921237	0.00221029635193	0.00042259573731	0.00066423659074	0.00036784388645	0.00070545484269	0.00042259573731	0.00221233259063	0.00150559835715	-0.00003087260644	0.00092460378740	0.00066423659074	0.00150559835715	0.00269431876853
0.00081054502620	0.00002819064905	-0.00030086016123	0.00011619316729	-0.00044401630522	0.00002819064905	0.00383898434932	0.00141001189881	0.00047242923429	0.00081120869566	-0.00030086016123	0.00141001189881	0.00241407768564	0.00020409494949	0.00023256733826	0.00011619316729	0.00047242923429	0.00020409494949	0.00114710582310	0.00050715411070	-0.00044401630522	0.00081120869566	0.00023256733826	0.00050715411070	0.00228622628242
0.00059389754910	0.00010123056448	0.00003595362270	-0.00000107604073	-0.00028856975328	0.00010123056448	0.00343095201146	0.00092919347423	0.00070480957105	0.00052251445271	0.00003595362270	0.00092919347423	0.00223440244760	0.00028881631642	0.00025130284854	-0.00000107604073	0.00070480957105	0.00028881631642	0.00176754326391	0.00078572206245	-0.00028856975328	0.00052251445271	0.00025130284854	0.00078572206245	0.00237358530353
0.00112904370559	0.00079688165927	-0.00002423460488	0.00049248659098	0.00010001775581	0.00079688165927	0.00435975399999	0.00130537120478	0.00123317108566	0.00145376118022	-0.00002423460488	0.00130537120478	0.00290897518737	0.00050727573606	0.00036815817456	0.00049248659098	0.00123317108566	0.00050727573606	0.00140010944746	0.00108144093028	0.00010001775581	0.00145376118022	0.00036815817456	0.00108144093028	0.00250401231554
0.00041690233490	0.00027345928250	-0.00011357725342	0.00042788925361	0.00008184583999	0.00027345928250	0.00425109319819	0.00179154411703	0.00078989700244	0.00099601218534	-0.00011357725342	0.00179154411703	0.00348703060947	0.00036673053493	0.00039570100973	0.00042788925361	0.00078989700244	0.00036673053493	0.00126452715135	0.00080534108959	0.00008184583999	0.00099601218534	0.00039570100973	0.00080534108959	0.00170710152784
0.00071775554648	0.00094958653778	0.00065851062046	0.00080151765879	0.00046411830683	0.00094958653778	0.00284542405724	0.00134677299788	0.00101236882126	0.00104427043147	0.00065851062046	0.00134677299788	0.00395009111165	0.00190748034485	0.00028097276054	0.00080151765879	0.00101236882126	0.00190748034485	0.00273363923286	0.00140260195401	0.00046411830683	0.00104427043147	0.00028097276054	0.00140260195401	0.00207401493245
0.00080425420574	0.00124705114627	0.00033433891565	0.00040678158119	0.00041851096039	0.00124705114627	0.00505190712626	0.00224757989866	0.00166165697518	0.00171783933766	0.00033433891565	0.00224757989866	0.00290967394830	0.00120064311987	0.00091975309156	0.00040678158119	0.00166165697518	0.00120064311987	0.00192572215968	0.00138664791704	0.00041851096039	0.00171783933766	0.00091975309156	0.00138664791704	0.00260454939852
0.00049006581794	-0.00001433826692	-0.00018377021460	0.00005179049621	-0.00031408250967	-0.00001433826692	0.00363892884797	0.00150317778296	0.00119824874694	0.00147479588182	-0.00018377021460	0.00150317778296	0.00350927278366	0.00072549197576	0.00035763046062	0.00005179049621	0.00119824874694	0.00072549197576	0.00136674507586	0.00107586098690	-0.00031408250967	0.00147479588182	0.00035763046062	0.00107586098690	0.00233741284340
0.00105950547047	0.00085720678964	0.00014307712276	-0.00008543416568	0.00021181317600	0.00085720678964	0.00390663935454	0.00162693054314	0.00059009775298	0.00101948249440	0.00014307712276	0.00162693054314	0.00311709747951	0.00041020192562	0.00045547566451	-0.00008543416568	0.00059009775298	0.00041020192562	0.00159384509358	0.00093121524214	0.00021181317600	0.00101948249440	0.00045547566451	0.00093121524214	0.00188511487016
0.00063150885449	0.00003743648885	-0.00045326016551	0.00012409631296	-0.00027045560072	0.00003743648885	0.00385072340403	0.00178201449954	0.00223105940803	0.00118759401005	-0.00045326016551	0.00178201449954	0.00293764001253	0.00113357116312	0.00032154964954	0.00012409631296	0.00223105940803	0.00113357116312	0.00263364862587	0.00136573866265	-0.00027045560072	0.00118759401005	0.00032154964954	0.00136573866265	0.00213494190106
0.00083096212654	0.00011874405258	0.00027213860275	-0.00023647981145	0.00008913763830	0.00011874405258	0.00481979254951	0.00203167329575	0.00210365649347	0.00138608135705	0.00027213860275	0.00203167329575	0.00347548361952	0.00169297540702	0.00084711496137	-0.00023647981145	0.00210365649347	0.00169297540702	0.00348789142419	0.00119858251869	0.00008913763830	0.00138608135705	0.00084711496137	0.00119858251869	0.00222183532260
0.00067287946214	0.00038807213416	0.00026431710920	0.00012718885432	0.00028526236614	0.00038807213416	0.00491802058606	0.00241434079316	0.00108758343656	0.00124143889478	0.00026431710920	0.00241434079316	0.00329081490971	0.00071699447135	0.00078179044061	0.00012718885432	0.00108758343656	0.00071699447135	0.00094764625105	0.00117568588800	0.00028526236614	0.00124143889478	0.00078179044061	0.00117568588800	0.00209786769598
0.00069531335972	0.00073465024994	0.00019557821649	0.00067729001592	0.00002038012085	0.00073465024994	0.00397465706213	0.00212846032072	0.00155343089452	0.00142245472014	0.00019557821649	0.00212846032072	0.00328340153219	0.00125315676120	0.00066405811292	0.00067729001592	0.00155343089452	0.00125315676120	0.00209083663165	0.00086853151780	0.00002038012085	0.00142245472014	0.00066405811292	0.00086853151780	0.00214229704688
0.00086610183487	0.00106414735674	-0.00013083099694	-0.00004656111578	0.00006262029567	0.00106414735674	0.00416428902890	0.00178889703184	0.00049844586080	0.00077892702764	-0.00013083099694	0.00178889703184	0.00345088045112	0.00041479238963	0.00007796911388	-0.00004656111578	0.00049844586080	0.00041479238963	0.00174603332013	0.00059089745196	0.00006262029567	0.00077892702764	0.00007796911388	0.00059089745196	0.00185223531938
0.00040703293184	-0.00006141900259	-0.00031923641612	-0.00026256136643	-0.00011851357203	-0.00006141900259	0.00358919422463	0.00106730729410	0.00084914766466	0.00117181292749	-0.00031923641612	0.00106730729410	0.00255154239378	0.00036408186393	0.00020444784530	-0.00026256136643	0.00084914766466	0.00036408186393	0.00133188539384	0.00075727540066	-0.00011851357203	0.00117181292749	0.00020444784530	0.00075727540066	0.00198257459556
0.00021052230072	-0.00009939584823	-0.00000328027143	0.00002574035115	-0.00032318401701	-0.00009939584823	0.00414548334488	0.00223698197927	0.00131870665674	0.00163881044983	-0.00000328027143	0.00223698197927	0.00423618395141	0.00090426423480	0.00093588360766	0.00002574035115	0.00131870665674	0.00090426423480	0.00222245739788	0.00135130515145	-0.00032318401701	0.00163881044983	0.00093588360766	0.00135130515145	0.00316213079236
0.00057920338362	0.00024069184539	0.00006504155357	0.00047685013149	0.00024930377552	0.00024069184539	0.00283003840792	0.00132457464823	0.00070790610505	0.00062955115350	0.00006504155357	0.00132457464823	0.00364261655437	0.00115970562798	0.00016527903501	0.00047685013149	0.00070790610505	0.00115970562798	0.00171885650436	0.00096689692017	0.00024930377552	0.00062955115350	0.00016527903501	0.00096689692017	0.00232111424752
0.00083428883708	0.00090702925227	0.00016918980565	0.00034816060127	0.00037964888573	0.00090702925227	0.00451520952192	0.00169775802794	0.00208328870447	0.00163599955109	0.00016918980565	0.00169775802794	0.00316095275165	0.00125751385182	0.00089558254362	0.00034816060127	0.00208328870447	0.00125751385182	0.00243936753123	0.00141431820399	0.00037964888573	0.00163599955109	0.00089558254362	0.00141431820399	0.00234782706543
0.00093886876595	0.00095057219164	0.00019566129290	0.00038953804268	-0.00022147926958	0.00095057219164	0.00486701507761	0.00225566882181	0.00184905894999	0.00119951644465	0.00019566129290	0.00225566882181	0.00364047935511	0.00168580483219	0.00074551745098	0.00038953804268	0.00184905894999	0.00168580483219	0.00269534962675	0.00179857684346	-0.00022147926958	0.00119951644465	0.00074551745098	0.00179857684346	0.00268280519201
0.00042850291558	0.00043085751828	-0.00014644773172	0.00041841205589	0.00017185715149	0.00043085751828	0.00312868358579	0.00112641928048	0.00115143058687	0.00090943984214	-0.00014644773172	0.00112641928048	0.00263292664696	0.00055811883318	0.00030608606595	0.00041841205589	0.00115143058687	0.00055811883318	0.00200887960429	0.00133425933890	0.00017185715149	0.00090943984214	0.00030608606595	0.00133425933890	0.00221734261362
0.00095515161712	0.00057531819524	-0.00008893533556	0.00009944331893	0.00025377569696	0.00057531819524	0.00336630890013	0.00184355403580	0.00113508695044	0.00063669153526	-0.00008893533556	0.00184355403580	0.00364077748033	0.00115070627519	0.00029245203408	0.00009944331893	0.00113508695044	0.00115070627519	0.00239183256472	0.00104514496045	0.00025377569696	0.00063669153526	0.00029245203408	0.00104514496045	0.00214480849912
0.00043288770868	0.00038958251997	0.00016423844314	0.00017349180751	0.00015340668852	0.00038958251997	0.00297336872016	0.00074770991396	0.00059027207424	0.00074391797453	0.00016423844314	0.00074770991396	0.00247032167435	0.00037124314909	0.00042715337760	0.00017349180751	0.00059027207424	0.00037124314909	0.00076972569900	0.00092396440697	0.00015340668852	0.00074391797453	0.00042715337760	0.00092396440697	0.00232813271078
0.00088675110442	0.00037122078433	-0.00030927641101	-0.00010483363492	-0.00029059133804	0.00037122078433	0.00264614247464	0.00092953073427	-0.00001618774281	0.00069794628647	-0.00030927641101	0.00092953073427	0.00238736998108	0.00007546252158	0.00048568827846	-0.00010483363492	-0.00001618774281	0.00007546252158	0.00095198964846	0.00078878241038	-0.00029059133804	0.00069794628647	0.00048568827846	0.00078878241038	0.00206159785236
0.00117882697009	0.00086238126874	0.00024620749923	0.00091570225275	0.00013947537341	0.00086238126874	0.00384361648345	0.00214723769631	0.00135420586996	0.00139584632853	0.00024620749923	0.00214723769631	0.00406790224270	0.00138380375120	0.00036844017477	0.00091570225275	0.00135420586996	0.00138380375120	0.00237124922591	0.00104663061311	0.00013947537341	0.00139584632853	0.00036844017477	0.00104663061311	0.00247338803526
0.00115094059418	0.00136495087855	0.00025332383386	0.00041387815233	0.00016279248892	0.00136495087855	0.00529771596538	0.00155645726809	0.00114486091118	0.00130081181359	0.00025332383386	0.00155645726809	0.00287486988687	0.00081084292710	0.00038785279368	0.00041387815233	0.00114486091118	0.00081084292710	0.00163052416901	0.00103843020978	0.00016279248892	0.00130081181359	0.00038785279368	0.00103843020978	0.00198604659832
0.00070076833752	0.00051848699232	0.00006620264189	0.00049758773726	0.00028416677161	0.00051848699232	0.00397361863063	0.00191448571934	0.00175548126526	0.00127364698750	0.00006620264189	0.00191448571934	0.00308000287701	0.00056383957411	0.00041650384986	0.00049758773726	0.00175548126526	0.00056383957411	0.00215951813409	0.00145140755481	0.00028416677161	0.00127364698750	0.00041650384986	0.00145140755481	0.00304809370584
0.00066939145327	0.00051089076136	0.00049561537472	0.00023000708771	-0.00027828510016	0.00051089076136	0.00346657588867	0.00142549245322	0.00098002672766	0.00058169293099	0.00049561537472	0.00142549245322	0.00258351758531	0.00072151714143	0.00002790188370	0.00023000708771	0.00098002672766	0.00072151714143	0.00131972879000	0.00056796557555	-0.00027828510016	0.00058169293099	0.00002790188370	0.00056796557555	0.00154769988441
0.00014324965401	-0.00006483439950	0.00000066743538	-0.00000507559446	-0.00026944270428	-0.00006483439950	0.00439770727399	0.00199126262930	0.00105602558368	0.00108977776626	0.00000066743538	0.00199126262930	0.00401910415917	0.00099765270581	0.00065696230251	-0.00000507559446	0.00105602558368	0.00099765270581	0.00157903062122	0.00073658004150	-0.00026944270428	0.00108977776626	0.00065696230251	0.00073658004150	0.00197247775193
0.00058654533920	0.00006063407212	0.00010184125324	0.00055853767926	0.00029978476629	0.00006063407212	0.00364266523769	0.00169854299856	0.00086205080584	0.00160143638352	0.00010184125324	0.00169854299856	0.00367466137841	0.00089237909368	0.00067149503168	0.00055853767926	0.00086205080584	0.00089237909368	0.00163527018124	0.00158551495125	0.00029978476629	0.00160143638352	0.00067149503168	0.00158551495125	0.00295434127811
0.00062478465837	0.00029780474933	-0.00046338815384	0.00011061531919	-0.00017580634613	0.00029780474933	0.00484028090170	0.00209645161245	0.00100527597178	0.00151105952093	-0.00046338815384	0.00209645161245	0.00340132590374	0.00056129556121	0.00065955164304	0.00011061531919	0.00100527597178	0.00056129556121	0.00147323620537	0.00069018468742	-0.00017580634613	0.00151105952093	0.00065955164304	0.00069018468742	0.00195738985107
0.00125850624205	0.00075382530985	0.00037227102758	0.00031325020300	-0.00003110320768	0.00075382530985	0.00296434599443	0.00169482477060	0.00077801065207	0.00096029460209	0.00037227102758	0.00169482477060	0.00340335478313	0.00046390139805	0.00059142167643	0.00031325020300	0.00077801065207	0.00046390139805	0.00073064651992	0.00054520297478	-0.00003110320768	0.00096029460209	0.00059142167643	0.00054520297478	0.00223622816540
0.00037361107188	0.00040763237377	0.00027024687691	0.00042137479753	0.00019603550658	0.00040763237377	0.00354355054702	0.00202064278985	0.00106992232642	0.00154841879968	0.00027024687691	0.00202064278985	0.00425665394964	0.00102394615873	0.00102779168847	0.00042137479753	0.00106992232642	0.00102394615873	0.00164866121217	0.00143442559565	0.00019603550658	0.00154841879968	0.00102779168847	0.00143442559565	0.00300297463706
0.00050365441211	-0.00001209563757	-0.00005706663366	-0.00004917336367	-0.00013346125180	-0.00001209563757	0.00289814846722	0.00099873055040	0.00068758063692	0.00095960927334	-0.00005706663366	0.00099873055040	0.00316094827118	0.00121064695828	0.00071123593023	-0.00004917336367	0.00068758063692	0.00121064695828	0.00232830925443	0.00152866359147	-0.00013346125180	0.00095960927334	0.00071123593023	0.00152866359147	0.00276228760166
0.00021294361838	0.00016920640542	0.00014205149199	0.00020793528638	-0.00011301785835	0.00016920640542	0.00305782735081	0.00139999627278	0.00092826839578	0.00120949726343	0.00014205149199	0.00139999627278	0.00305663799828	0.00122587230846	0.00087531133493	0.00020793528638	0.00092826839578	0.00122587230846	0.00192388539835	0.00134398120574	-0.00011301785835	0.00120949726343	0.00087531133493	0.00134398120574	0.00246803663058
0.00066300114040	0.00085535680855	0.00034601985934	0.00061763908500	0.00035840679631	0.00085535680855	0.00395859357010	0.00193791569662	0.00173130272233	0.00212127758907	0.00034601985934	0.00193791569662	0.00360823233572	0.00142719904399	0.00109875846138	0.00061763908500	0.00173130272233	0.00142719904399	0.00253665503856	0.00149804645528	0.00035840679631	0.00212127758907	0.00109875846138	0.00149804645528	0.00279259548410
0.00086189480067	0.00029030150138	0.00023775656513	0.00059244609541	-0.00012003791849	0.00029030150138	0.00389927799286	0.00166161037199	0.00078729869531	0.00100627690440	0.00023775656513	0.00166161037199	0.00248404147852	0.00026213128590	0.00033603207647	0.00059244609541	0.00078729869531	0.00026213128590	0.00157188625231	0.00109311392522	-0.00012003791849	0.00100627690440	0.00033603207647	0.00109311392522	0.00171037889741
0.00037008148990	0.00040278210978	0.00010512686737	0.00042841940509	0.00018295188067	0.00040278210978	0.00304911232296	0.00166847440382	0.00069236797817	0.00095144088959	0.00010512686737	0.00166847440382	0.00315166311138	0.00064842336340	0.00047472280897	0.00042841940509	0.00069236797817	0.00064842336340	0.00168154587690	0.00098688020163	0.00018295188067	0.00095144088959	0.00047472280897	0.00098688020163	0.00172523352560
0.00061653922774	0.00044102917791	0.00015751298237	0.00038849987234	0.00007511987951	0.00044102917791	0.00361620230879	0.00210841939462	0.00171912896086	0.00149879553822	0.00015751298237	0.00210841939462	0.00336692349070	0.00102565307512	0.00091506397487	0.00038849987234	0.00171912896086	0.00102565307512	0.00173523481078	0.00155021725797	0.00007511987951	0.00149879553822	0.00091506397487	0.00155021725797	0.00288783784001
0.00028271463382	0.00053115837188	0.00028430186904	0.00015886274455	0.00005056570251	0.00053115837188	0.00328311442372	0.00142196280543	0.00074143110222	0.00094719588425	0.00028430186904	0.00142196280543	0.00306120232754	0.00049441593909	0.00072641615540	0.00015886274455	0.00074143110222	0.00049441593909	0.00195210708540	0.00157872101084	0.00005056570251	0.00094719588425	0.00072641615540	0.00157872101084	0.00239591840823
0.00039099551383	0.00062278644710	-0.00010020313853	0.00035203989750	0.00027890194357	0.00062278644710	0.00341945453841	0.00076827772506	0.00112565589823	0.00138275446735	-0.00010020313853	0.00076827772506	0.00367588170311	0.00069773934748	-0.00012307792187	0.00035203989750	0.00112565589823	0.00069773934748	0.00153330046888	0.00099495413147	0.00027890194357	0.00138275446735	-0.00012307792187	0.00099495413147	0.00268350397388
0.00055653555386	0.00011720984453	-0.00018916847972	0.00001425221914	-0.00002171265648	0.00011720984453	0.00419878988761	0.00144368814650	0.00065139322449	0.00141886555284	-0.00018916847972	0.00144368814650	0.00278162415396	0.00043215909910	0.00039607758213	0.00001425221914	0.00065139322449	0.00043215909910	0.00082193924432	0.00077224434072	-0.00002171265648	0.00141886555284	0.00039607758213	0.00077224434072	0.00231177225188
0.00065624831307	0.00030281970489	-0.00035533546351	0.00022386264540	0.00031621944627	0.00030281970489	0.00380944506612	0.00226387354620	0.00115585647910	0.00125609716877	-0.00035533546351	0.00226387354620	0.00425303728272	0.00113105449743	0.00121817443838	0.00022386264540	0.00115585647910	0.00113105449743	0.00126389227382	0.00171833317925	0.00031621944627	0.00125609716877	0.00121817443838	0.00171833317925	0.00299732616869
0.00103089659656	0.00059717772487	-0.00031679720050	0.00008931615240	-0.00001725535721	0.00059717772487	0.00318913601914	0.00105296967225	0.00055710742954	0.00078785028430	-0.00031679720050	0.00105296967225	0.00216397104917	0.00008793006809	0.00014978315592	0.00008931615240	0.00055710742954	0.00008793006809	0.00111586551546	0.00085262341814	-0.00001725535721	0.00078785028430	0.00014978315592	0.00085262341814	0.00195955489334
0.00129647628582	0.00102563446754	0.00034552121920	0.00047487192241	0.00048729532538	0.00102563446754	0.00395272691636	0.00082377212156	0.00083205724581	0.00144050409043	0.00034552121920	0.00082377212156	0.00229019112020	0.00036044501830	0.00019181267368	0.00047487192241	0.00083205724581	0.00036044501830	0.00151688877587	0.00124405514118	0.00048729532538	0.00144050409043	0.00019181267368	0.00124405514118	0.00240861165020
0.00108476241779	0.00090563646557	0.00017365214694	0.00055962675535	0.00031998044624	0.00090563646557	0.00376011130977	0.00107516679405	0.00120977091590	0.00118660834965	0.00017365214694	0.00107516679405	0.00292581729184	0.00088545185855	0.00094032066636	0.00055962675535	0.00120977091590	0.00088545185855	0.00179315656454	0.00150916695844	0.00031998044624	0.00118660834965	0.00094032066636	0.00150916695844	0.00255449219749
0.00103053037673	0.00039950509187	0.00011205888649	0.00038913049647	0.00018907187125	0.00039950509187	0.00511554471417	0.00206529154843	0.00155384488249	0.00207059397549	0.00011205888649	0.00206529154843	0.00257066954405	0.00075533761599	0.00103135028809	0.00038913049647	0.00155384488249	0.00075533761599	0.00157667139766	0.00136840135174	0.00018907187125	0.00207059397549	0.00103135028809	0.00136840135174	0.00264381478895
0.00071449152683	0.00083104784814	0.00007565931409	0.00028096935143	0.00000003772147	0.00083104784814	0.00336637680980	0.00114313574975	0.00042163270643	0.00115199132798	0.00007565931409	0.00114313574975	0.00231039159489	0.00049304249718	0.00044453588419	0.00028096935143	0.00042163270643	0.00049304249718	0.00160099895911	0.00082845354158	0.00000003772147	0.00115199132798	0.00044453588419	0.00082845354158	0.00241666293987
0.00106656895202	0.00114387822035	0.00044200804456	0.00065956162009	0.00035485652976	0.00114387822035	0.00326236390342	0.00149018030047	0.00120629254532	0.00143715468863	0.00044200804456	0.00149018030047	0.00321584948933	0.00069340999494	0.00074620301300	0.00065956162009	0.00120629254532	0.00069340999494	0.00256311074102	0.00147653544519	0.00035485652976	0.00143715468863	0.00074620301300	0.00147653544519	0.00255807376798
0.00107716384677	0.00076307394586	0.00045453243380	0.00072726591582	-0.00006266339951	0.00076307394586	0.00368608669246	0.00189156008539	0.00148428666280	0.00103939509305	0.00045453243380	0.00189156008539	0.00357034888646	0.00149393205480	0.00053839898916	0.00072726591582	0.00148428666280	0.00149393205480	0.00266970410316	0.00106337254706	-0.00006266339951	0.00103939509305	0.00053839898916	0.00106337254706	0.00260243981256
0.00015761430592	0.00039861443419	0.00007592062708	0.00032975339556	0.00006756375928	0.00039861443419	0.00423326644153	0.00252811360206	0.00212391807996	0.00170575266840	0.00007592062708	0.00252811360206	0.00420638713881	0.00165455825954	0.00091941457394	0.00032975339556	0.00212391807996	0.00165455825954	0.00198859033548	0.00123650998374	0.00006756375928	0.00170575266840	0.00091941457394	0.00123650998374	0.00248135824007
0.00075314355949	0.00025925458164	-0.00004745323256	0.00007250106778	-0.00017394454583	0.00025925458164	0.00392423224687	0.00183572927127	0.00091196747599	0.00171931539162	-0.00004745323256	0.00183572927127	0.00386725296633	0.00114944661041	0.00088653623094	0.00007250106778	0.00091196747599	0.00114944661041	0.00271377918837	0.00095003063590	-0.00017394454583	0.00171931539162	0.00088653623094	0.00095003063590	0.00268493307559
0.00102801409413	0.00048028561015	-0.00007735188814	0.00032469794090	0.00008511126509	0.00048028561015	0.00376994906113	0.00137331749241	0.00120348974309	0.00114749155999	-0.00007735188814	0.00137331749241	0.00258619056711	0.00071981526001	0.00042806753912	0.00032469794090	0.00120348974309	0.00071981526001	0.00143231856574	0.00093400471670	0.00008511126509	0.00114749155999	0.00042806753912	0.00093400471670	0.00216574096100
0.00105817805086	0.00000643627541	0.00031459957686	0.00054480191607	-0.00013837710660	0.00000643627541	0.00269291891537	0.00106098952676	0.00099133052523	0.00110411709445	0.00031459957686	0.00106098952676	0.00254977270694	0.00071659801455	0.00055556249507	0.00054480191607	0.00099133052523	0.00071659801455	0.00241722450880	0.00164768990222	-0.00013837710660	0.00110411709445	0.00055556249507	0.00164768990222	0.00286618310455
0.00056368429050	0.00062186784188	0.00014056358390	0.00043503745675	0.00028529136983	0.00062186784188	0.00279540874372	0.00094740238626	0.00078766046117	0.00076667750742	0.00014056358390	0.00094740238626	0.00307806069734	0.00040889286470	0.00043016830965	0.00043503745675	0.00078766046117	0.00040889286470	0.00211531293192	0.00136438342347	0.00028529136983	0.00076667750742	0.00043016830965	0.00136438342347	0.00239568484984
0.00064990714151	0.00072045706040	0.00027556283925	0.00020398432228	-0.00006094296378	0.00072045706040	0.00485904371067	0.00185379620664	0.00133214448704	0.00172170414939	0.00027556283925	0.00185379620664	0.00352526894628	0.00129371129952	0.00112942964799	0.00020398432228	0.00133214448704	0.00129371129952	0.00219079026341	0.00195615970459	-0.00006094296378	0.00172170414939	0.00112942964799	0.00195615970459	0.00285690684914
0.00038532909222	0.00045243871762	0.00017973639982	0.00055711499463	-0.00004326906674	0.00045243871762	0.00334103504500	0.00124222910666	0.00142470691912	0.00101746567328	0.00017973639982	0.00124222910666	0.00203577446503	0.00096394592613	0.00044799934175	0.00055711499463	0.00142470691912	0.00096394592613	0.00208922143624	0.00105127788644	-0.00004326906674	0.00101746567328	0.00044799934175	0.00105127788644	0.00241985949314
0.00078827816676	0.00097794253233	0.00038497546198	0.00059201184528	0.00014913981978	0.00097794253233	0.00503262113599	0.00277225812737	0.00147630140923	0.00156007153102	0.00038497546198	0.00277225812737	0.00370092143708	0.00124145315740	0.00097434942159	0.00059201184528	0.00147630140923	0.00124145315740	0.00197831313928	0.00104481767085	0.00014913981978	0.00156007153102	0.00097434942159	0.00104481767085	0.00236622462165
0.00115778194035	0.00100734753327	0.00015112581145	0.00078234270798	0.00050922425655	0.00100734753327	0.00513412236383	0.00174405301364	0.00122023311579	0.00197930768094	0.00015112581145	0.00174405301364	0.00269861879126	0.00075904070954	0.00062004978948	0.00078234270798	0.00122023311579	0.00075904070954	0.00210737361121	0.00141735857620	0.00050922425655	0.00197930768094	0.00062004978948	0.00141735857620	0.00248401264273
0.00069558208577	0.00090417082210	0.00048546744843	0.00012530569985	-0.00000568341110	0.00090417082210	0.00479977121704	0.00210696747513	0.00108943768020	0.00165185017003	0.00048546744843	0.00210696747513	0.00358920845284	0.00067406245777	0.00071543274482	0.00012530569985	0.00108943768020	0.00067406245777	0.00175406369204	0.00127906477080	-0.00000568341110	0.00165185017003	0.00071543274482	0.00127906477080	0.00277776958549
0.00103692448858	0.00106782547254	0.00037654660367	0.00028813127503	0.00045729327518	0.00106782547254	0.00418605164303	0.00147272849865	0.00076708255246	0.00160204779956	0.00037654660367	0.00147272849865	0.00266251363314	0.00059127650244	0.00063097763224	0.00028813127503	0.00076708255246	0.00059127650244	0.00154688087004	0.00117702010124	0.00045729327518	0.00160204779956	0.00063097763224	0.00117702010124	0.00266147410532
0.00075777188215	0.00045449542181	0.00008760618996	0.00055464650785	-0.00000532803982	0.00045449542181	0.00374851082645	0.00101841489119	0.00050542600627	0.00015113257602	0.00008760618996	0.00101841489119	0.00210872457252	0.00024958926242	0.00004724689579	0.00055464650785	0.00050542600627	0.00024958926242	0.00165798981079	0.00091116859166	-0.00000532803982	0.00015113257602	0.00004724689579	0.00091116859166	0.00169389527051
0.00078709844562	0.00072319077421	-0.00020560589297	0.00011788178220	0.00004930842844	0.00072319077421	0.00446917384318	0.00211694849814	0.00133638462179	0.00089092925064	-0.00020560589297	0.00211694849814	0.00420476694401	0.00186628247118	0.00043314606809	0.00011788178220	0.00133638462179	0.00186628247118	0.00242332546620	0.00073067309503	0.00004930842844	0.00089092925064	0.00043314606809	0.00073067309503	0.00169178061167
0.00046644550312	0.00016042072195	0.00006844292742	0.00016675281289	-0.00005463930629	0.00016042072195	0.00330623443998	0.00151828125765	0.00049661784089	0.00068331794550	0.00006844292742	0.00151828125765	0.00297331500254	0.00078288382487	0.00073800581211	0.00016675281289	0.00049661784089	0.00078288382487	0.00180233469603	0.00127312403701	-0.00005463930629	0.00068331794550	0.00073800581211	0.00127312403701	0.00212472914518
0.00022575103331	-0.00021793857158	-0.00025549145109	0.00003010121969	-0.00016561843623	-0.00021793857158	0.00345570430284	0.00153350558266	0.00063990944249	0.00114012583554	-0.00025549145109	0.00153350558266	0.00352077205287	0.00067431771837	0.00075142883404	0.00003010121969	0.00063990944249	0.00067431771837	0.00132852451607	0.00077790943709	-0.00016561843623	0.00114012583554	0.00075142883404	0.00077790943709	0.00267705640672
0.00084370102215	0.00061804365506	0.00029825714921	0.00033850016377	0.00022127845824	0.00061804365506	0.00340244160046	0.00192101332144	0.00087914148625	0.00133782253071	0.00029825714921	0.00192101332144	0.00441372320924	0.00147398790837	0.00118490843938	0.00033850016377	0.00087914148625	0.00147398790837	0.00139370154065	0.00108175333367	0.00022127845824	0.00133782253071	0.00118490843938	0.00108175333367	0.00245167597230
0.00067366961393	0.00035701949925	-0.00015710578942	0.00048225126756	0.00017020855464	0.00035701949925	0.00531329605040	0.00326006011622	0.00262774224719	0.00219127789075	-0.00015710578942	0.00326006011622	0.00478152184654	0.00213684107213	0.00161256440145	0.00048225126756	0.00262774224719	0.00213684107213	0.00313633251928	0.00206296915539	0.00017020855464	0.00219127789075	0.00161256440145	0.00206296915539	0.00245966765763
0.00140990472744	0.00118464483236	0.00016162360526	0.00042856378222	0.00064883027658	0.00118464483236	0.00363430696245	0.00107969170404	0.00068081634325	0.00024605767336	0.00016162360526	0.00107969170404	0.00284236255836	0.00034756195951	-0.00059720751173	0.00042856378222	0.00068081634325	0.00034756195951	0.00107889733772	0.00070111743384	0.00064883027658	0.00024605767336	-0.00059720751173	0.00070111743384	0.00202417946066
0.00071920574475	0.00014485105994	-0.00018293934660	0.00004959691505	-0.00033322892291	0.00014485105994	0.00436398412431	0.00117175285911	0.00087927523900	0.00132095419022	-0.00018293934660	0.00117175285911	0.00212403276487	0.00016171445008	0.00034893703185	0.00004959691505	0.00087927523900	0.00016171445008	0.00093702697038	0.00108228786371	-0.00033322892291	0.00132095419022	0.00034893703185	0.00108228786371	0.00252632343232
0.00088957528146	0.00040071102890	0.00052677462399	0.00056085303926	-0.00009920614590	0.00040071102890	0.00361545889238	0.00122396219815	0.00092805144494	0.00072332657286	0.00052677462399	0.00122396219815	0.00240521832014	0.00081553419292	0.00023447426970	0.00056085303926	0.00092805144494	0.00081553419292	0.00165428179782	0.00094598825555	-0.00009920614590	0.00072332657286	0.00023447426970	0.00094598825555	0.00212216673869
0.00068186042938	0.00001159074729	-0.00015615583704	0.00028264932608	-0.00002593408714	0.00001159074729	0.00395468955972	0.00133405247007	0.00018391890757	0.00127670649001	-0.00015615583704	0.00133405247007	0.00290140762046	0.00051793360277	0.00072572846273	0.00028264932608	0.00018391890757	0.00051793360277	0.00206098333724	0.00152330038234	-0.00002593408714	0.00127670649001	0.00072572846273	0.00152330038234	0.00257638397504
0.00052840527778	0.00007143829177	0.00003753988661	-0.00002842812354	-0.00018710269514	0.00007143829177	0.00352038855082	0.00141886225161	0.00113285319427	0.00104997587521	0.00003753988661	0.00141886225161	0.00252835868245	0.00043170364423	0.00055972578135	-0.00002842812354	0.00113285319427	0.00043170364423	0.00111434897372	0.00082013880928	-0.00018710269514	0.00104997587521	0.00055972578135	0.00082013880928	0.00262628127546
0.00055435437112	-0.00014059890044	-0.00044118689029	-0.00028332651713	-0.00031041504016	-0.00014059890044	0.00294239060355	0.00093356520942	0.00079092103397	0.00081498664666	-0.00044118689029	0.00093356520942	0.00334276526255	0.00074799779035	-0.00005758731937	-0.00028332651713	0.00079092103397	0.00074799779035	0.00187359640409	0.00105670117965	-0.00031041504016	0.00081498664666	-0.00005758731937	0.00105670117965	0.00231612795737
0.00059872300250	0.00040313449823	0.00028086592623	-0.00003825084027	-0.00029553173061	0.00040313449823	0.00413895777564	0.00209525348053	0.00059801991244	0.00089661645069	0.00028086592623	0.00209525348053	0.00294449549924	0.00030357960126	0.00029449091614	-0.00003825084027	0.00059801991244	0.00030357960126	0.00161223429535	0.00086967059663	-0.00029553173061	0.00089661645069	0.00029449091614	0.00086967059663	0.00179977423360
0.00090145164209	0.00016852913031	-0.00015956143160	0.00017667235146	-0.00033053110469	0.00016852913031	0.00474888387176	0.00140936676839	0.00047697485454	0.00101427690443	-0.00015956143160	0.00140936676839	0.00209655212482	-0.00011048857486	0.00045086458213	0.00017667235146	0.00047697485454	-0.00011048857486	0.00065411404719	0.00075548932170	-0.00033053110469	0.00101427690443	0.00045086458213	0.00075548932170	0.00197394204580
0.00086664368077	0.00070295332272	0.00040708469699	0.00021239778740	0.00007114016618	0.00070295332272	0.00322802290321	0.00072750274370	0.00050167557679	0.00133969309157	0.00040708469699	0.00072750274370	0.00259110037719	0.00065486146841	0.00064934714938	0.00021239778740	0.00050167557679	0.00065486146841	0.00186589486657	0.00159662078602	0.00007114016618	0.00133969309157	0.00064934714938	0.00159662078602	0.00264823850520
0.00092034388308	0.00039641405444	-0.00000811591670	0.00015224522625	-0.00000313010797	0.00039641405444	0.00316221825342	0.00082769737782	0.00016039167067	0.00132308619794	-0.00000811591670	0.00082769737782	0.00280500376423	0.00034281882200	0.00036390493010	0.00015224522625	0.00016039167067	0.00034281882200	0.00127150458189	0.00076361819615	-0.00000313010797	0.00132308619794	0.00036390493010	0.00076361819615	0.00226592822756
0.00039332544218	0.00031333447703	-0.00020034932201	0.00004000038849	0.00003505750307	0.00031333447703	0.00366467347244	0.00172220206051	0.00113400719716	0.00128249996916	-0.00020034932201	0.00172220206051	0.00410801455537	0.00099250210137	0.00032703248402	0.00004000038849	0.00113400719716	0.00099250210137	0.00191345829316	0.00110945810893	0.00003505750307	0.00128249996916	0.00032703248402	0.00110945810893	0.00213558501226
0.00045820302015	0.00072634104674	-0.00000063113839	0.00042014980278	0.00026708685628	0.00072634104674	0.00348896552083	0.00171811822983	0.00159611339164	0.00116786774606	-0.00000063113839	0.00171811822983	0.00340399803564	0.00129838664939	0.00057045993212	0.00042014980278	0.00159611339164	0.00129838664939	0.00250078408793	0.00151748686013	0.00026708685628	0.00116786774606	0.00057045993212	0.00151748686013	0.00242917229106
0.00073952236647	0.00025003817274	-0.00007670233347	-0.00002168685458	-0.00034774155047	0.00025003817274	0.00401757686632	0.00143895921187	0.00066425108402	0.00071503740288	-0.00007670233347	0.00143895921187	0.00253216174864	0.00044069606691	-0.00009341539309	-0.00002168685458	0.00066425108402	0.00044069606691	0.00139455917780	0.00074680263608	-0.00034774155047	0.00071503740288	-0.00009341539309	0.00074680263608	0.00225925862299
0.00049376293973	0.00004491844294	-0.00014441209564	-0.00004157071263	-0.00038221780517	0.00004491844294	0.00467258103768	0.00151542658844	0.00071899921033	0.00070183910353	-0.00014441209564	0.00151542658844	0.00252252313962	0.00020228525454	0.00017678670780	-0.00004157071263	0.00071899921033	0.00020228525454	0.00124070783039	0.00057777997645	-0.00038221780517	0.00070183910353	0.00017678670780	0.00057777997645	0.00148947657519
0.00052217943509	0.00067705666691	0.00019418533122	0.00040448715444	-0.00015784302365	0.00067705666691	0.00356715355193	0.00121422164490	0.00127635778726	0.00104842349645	0.00019418533122	0.00121422164490	0.00359467909966	0.00156408850032	0.00074569582616	0.00040448715444	0.00127635778726	0.00156408850032	0.00268850922349	0.00127263456448	-0.00015784302365	0.00104842349645	0.00074569582616	0.00127263456448	0.00211601953182
0.00091502957530	0.00092522583519	0.00036681851760	0.00075805773057	0.00037500892966	0.00092522583519	0.00366276304446	0.00091591380871	0.00135167377957	0.00136964841501	0.00036681851760	0.00091591380871	0.00281965310017	0.00080489855205	0.00066650913145	0.00075805773057	0.00135167377957	0.00080489855205	0.00207648818089	0.00160583338897	0.00037500892966	0.00136964841501	0.00066650913145	0.00160583338897	0.00260966816282
0.00075786117879	0.00061766997929	-0.00004112520108	0.00004829889777	0.00022945896928	0.00061766997929	0.00416255914070	0.00137799199453	0.00082835289389	0.00129822963980	-0.00004112520108	0.00137799199453	0.00255176522446	0.00047086882725	0.00081232389473	0.00004829889777	0.00082835289389	0.00047086882725	0.00130575831554	0.00098420312477	0.00022945896928	0.00129822963980	0.00081232389473	0.00098420312477	0.00231399624993
0.00072251516252	0.00048319132149	-0.00013447953973	0.00037206843915	-0.00006850362675	0.00048319132149	0.00474204372847	0.00233008415037	0.00116604218488	0.00171506263294	-0.00013447953973	0.00233008415037	0.00363210445273	0.00085637343395	0.00124184024340	0.00037206843915	0.00116604218488	0.00085637343395	0.00187741957587	0.00158154119463	-0.00006850362675	0.00171506263294	0.00124184024340	0.00158154119463	0.00255315485587
0.00020989609240	-0.00009947484764	-0.00018756292098	0.00003910234040	-0.00020323624665	-0.00009947484764	0.00358911432063	0.00131538216179	0.00089543919716	0.00133872564968	-0.00018756292098	0.00131538216179	0.00309069000786	0.00067822266788	0.00058454604069	0.00003910234040	0.00089543919716	0.00067822266788	0.00168840746768	0.00111907637310	-0.00020323624665	0.00133872564968	0.00058454604069	0.00111907637310	0.00202160623211
0.00072572539416	0.00014078288753	-0.00015682248835	0.00042877454203	-0.00034298979893	0.00014078288753	0.00433108901357	0.00120531474517	0.00051036987201	0.00125745644651	-0.00015682248835	0.00120531474517	0.00279475247241	-0.00002034114824	0.00036523103945	0.00042877454203	0.00051036987201	-0.00002034114824	0.00078759483920	0.00046206984489	-0.00034298979893	0.00125745644651	0.00036523103945	0.00046206984489	0.00208722047579
0.00080343090939	0.00065297141501	-0.00003517429648	0.00053928666869	0.00015818316334	0.00065297141501	0.00287554934505	0.00103229507546	0.00124968191277	0.00133863168520	-0.00003517429648	0.00103229507546	0.00322538833595	0.00066822099096	0.00064182867466	0.00053928666869	0.00124968191277	0.00066822099096	0.00251020355586	0.00130055434786	0.00015818316334	0.00133863168520	0.00064182867466	0.00130055434786	0.00265120377641
0.00091218724490	-0.00009838746821	-0.00028983397849	0.00009864617417	-0.00005183910719	-0.00009838746821	0.00348509275785	0.00098139727714	0.00069258747071	0.00123230295347	-0.00028983397849	0.00098139727714	0.00225806094360	0.00038184908271	0.00035247926526	0.00009864617417	0.00069258747071	0.00038184908271	0.00149821894525	0.00080011308756	-0.00005183910719	0.00123230295347	0.00035247926526	0.00080011308756	0.00212545402619
0.00067922349156	0.00058209956156	0.00033627164013	0.00041287549181	-0.00022935460378	0.00058209956156	0.00294785815642	0.00072999102917	0.00088162328464	0.00056663103189	0.00033627164013	0.00072999102917	0.00252206158000	0.00040662639764	0.00021920759954	0.00041287549181	0.00088162328464	0.00040662639764	0.00163248691232	0.00121882468247	-0.00022935460378	0.00056663103189	0.00021920759954	0.00121882468247	0.00213698326916
0.00032235988923	0.00061493776241	0.00027466718995	0.00023410154900	0.00029763612218	0.00061493776241	0.00408577178041	0.00230838360629	0.00109411103337	0.00145070934246	0.00027466718995	0.00230838360629	0.00334456007377	0.00077276940416	0.00072844077404	0.00023410154900	0.00109411103337	0.00077276940416	0.00135317942278	0.00127559829176	0.00029763612218	0.00145070934246	0.00072844077404	0.00127559829176	0.00319214645208
0.00048969453592	-0.00067758249507	-0.00045884589966	0.00032955157609	-0.00039379392720	-0.00067758249507	0.00359350300155	0.00149988978057	0.00090953124293	0.00199156032493	-0.00045884589966	0.00149988978057	0.00292623043923	0.00061859506501	0.00104994140843	0.00032955157609	0.00090953124293	0.00061859506501	0.00223404917553	0.00151227048422	-0.00039379392720	0.00199156032493	0.00104994140843	0.00151227048422	0.00311183519095
0.00074356530954	0.00050555550927	0.00001327558487	0.00059375544253	0.00022749627854	0.00050555550927	0.00433532104481	0.00235031989508	0.00172719875902	0.00156577504927	0.00001327558487	0.00235031989508	0.00325250477116	0.00111620604915	0.00085927100373	0.00059375544253	0.00172719875902	0.00111620604915	0.00205327074437	0.00136838863122	0.00022749627854	0.00156577504927	0.00085927100373	0.00136838863122	0.00211028108195
0.00065658768788	0.00041791070798	0.00021210549824	0.00042048158788	0.00009864080174	0.00041791070798	0.00475075711781	0.00253772270453	0.00164018918237	0.00166004998010	0.00021210549824	0.00253772270453	0.00388193151102	0.00107421387589	0.00086754031686	0.00042048158788	0.00164018918237	0.00107421387589	0.00240376589169	0.00121854034660	0.00009864080174	0.00166004998010	0.00086754031686	0.00121854034660	0.00241734861876
0.00017655714484	-0.00023340844168	-0.00027736510640	-0.00022653461799	-0.00053788718199	-0.00023340844168	0.00337729536756	0.00199623714188	0.00160678116205	0.00140299977289	-0.00027736510640	0.00199623714188	0.00392920810279	0.00155704745509	0.00091153647593	-0.00022653461799	0.00160678116205	0.00155704745509	0.00225561470467	0.00194956001052	-0.00053788718199	0.00140299977289	0.00091153647593	0.00194956001052	0.00309944969597
0.00107332103789	0.00021657696713	0.00017470129041	0.00020400593204	0.00014575539462	0.00021657696713	0.00322418419171	0.00151862847018	0.00067241741677	0.00094725964044	0.00017470129041	0.00151862847018	0.00276915236050	0.00027321811447	0.00022058643983	0.00020400593204	0.00067241741677	0.00027321811447	0.00108900530501	0.00095243213516	0.00014575539462	0.00094725964044	0.00022058643983	0.00095243213516	0.00245757707799
0.00113426723869	-0.00028211882005	0.00023466389015	0.00054557450294	-0.00050079224859	-0.00028211882005	0.00467941135592	0.00196235476087	0.00160852642063	0.00163516928840	0.00023466389015	0.00196235476087	0.00296316993810	0.00139124572750	0.00064358414912	0.00054557450294	0.00160852642063	0.00139124572750	0.00194233814828	0.00108049276347	-0.00050079224859	0.00163516928840	0.00064358414912	0.00108049276347	0.00236941517580
0.00027810431027	0.00051335003239	0.00007143887308	0.00040666081628	0.00013915066128	0.00051335003239	0.00287353917183	0.00091951069176	0.00103894656942	0.00049570625399	0.00007143887308	0.00091951069176	0.00271121816445	0.00122344340971	0.00061866358464	0.00040666081628	0.00103894656942	0.00122344340971	0.00241468730627	0.00103481931788	0.00013915066128	0.00049570625399	0.00061866358464	0.00103481931788	0.00228796004200
0.00103743588518	0.00028455027938	-0.00006274230112	0.00032549660663	0.00011726234031	0.00028455027938	0.00507914268005	0.00160925318887	0.00090927928991	0.00141459183475	-0.00006274230112	0.00160925318887	0.00224696620016	0.00017664773333	0.00067947161058	0.00032549660663	0.00090927928991	0.00017664773333	0.00191636005104	0.00187319051519	0.00011726234031	0.00141459183475	0.00067947161058	0.00187319051519	0.00289199698034
0.00031032684729	-0.00024413433219	-0.00044080747149	-0.00002902006155	0.00003703765270	-0.00024413433219	0.00267141015132	0.00097756895002	0.00064154449255	0.00117018643847	-0.00044080747149	0.00097756895002	0.00266083517019	0.00029323806028	0.00012756006465	-0.00002902006155	0.00064154449255	0.00029323806028	0.00135073369288	0.00097174461169	0.00003703765270	0.00117018643847	0.00012756006465	0.00097174461169	0.00235902749370
0.00076365500341	0.00070477917687	0.00029781964276	0.00023097439307	-0.00044505766900	0.00070477917687	0.00389769873390	0.00258443938139	0.00166143585837	0.00108046586665	0.00029781964276	0.00258443938139	0.00424745093749	0.00199098264250	0.00094033652846	0.00023097439307	0.00166143585837	0.00199098264250	0.00177111906408	0.00111192657189	-0.00044505766900	0.00108046586665	0.00094033652846	0.00111192657189	0.00218846763689
0.00039051221248	0.00037925913335	0.00004909167869	0.00014929302554	0.00003439365901	0.00037925913335	0.00390776603138	0.00146944187961	0.00110783051545	0.00168726962926	0.00004909167869	0.00146944187961	0.00276893280585	0.00089321055681	0.00088285519846	0.00014929302554	0.00110783051545	0.00089321055681	0.00225223410554	0.00140678534277	0.00003439365901	0.00168726962926	0.00088285519846	0.00140678534277	0.00289483106861
0.00122543949259	0.00049013965941	-0.00006790539737	0.00007520783690	-0.00015131054430	0.00049013965941	0.00354235447541	0.00154093042471	0.00127003926117	0.00085517584938	-0.00006790539737	0.00154093042471	0.00335538118172	0.00106911452629	0.00047443226062	0.00007520783690	0.00127003926117	0.00106911452629	0.00299466621006	0.00126178692988	-0.00015131054430	0.00085517584938	0.00047443226062	0.00126178692988	0.00211642770115
0.00055732591674	0.00031693608342	-0.00004123011919	0.00023405299418	0.00024679693323	0.00031693608342	0.00394086880321	0.00196032256188	0.00134971235134	0.00182778446104	-0.00004123011919	0.00196032256188	0.00360306732658	0.00097888493369	0.00105482911022	0.00023405299418	0.00134971235134	0.00097888493369	0.00212189184785	0.00159793108915	0.00024679693323	0.00182778446104	0.00105482911022	0.00159793108915	0.00260421717151
0.00073114149753	0.00030907692433	0.00001479950668	0.00046785632723	0.00006617701544	0.00030907692433	0.00381594601584	0.00166469576408	0.00186755838750	0.00162244698042	0.00001479950668	0.00166469576408	0.00304492726390	0.00111577562246	0.00081085591267	0.00046785632723	0.00186755838750	0.00111577562246	0.00224100681560	0.00170196962727	0.00006617701544	0.00162244698042	0.00081085591267	0.00170196962727	0.00280601185465
0.00054948633025	0.00056969793332	0.00002669018984	0.00041126972273	0.00031217390755	0.00056969793332	0.00251400844088	0.00070353067047	0.00073168955136	0.00118020158373	0.00002669018984	0.00070353067047	0.00329849849934	0.00058447121640	0.00042993493322	0.00041126972273	0.00073168955136	0.00058447121640	0.00186516466646	0.00119929245170	0.00031217390755	0.00118020158373	0.00042993493322	0.00119929245170	0.00232498061510
0.00093832079156	0.00115014548391	0.00036204545986	0.00075678824080	0.00008115822556	0.00115014548391	0.00386992825885	0.00162513662618	0.00121299016494	0.00114341157153	0.00036204545986	0.00162513662618	0.00315506453456	0.00035083355707	0.00021442177566	0.00075678824080	0.00121299016494	0.00035083355707	0.00123487400818	0.00108783545614	0.00008115822556	0.00114341157153	0.00021442177566	0.00108783545614	0.00293496705176
0.00062410159587	0.00090426021851	0.00014187460439	0.00015652885745	0.00001499546192	0.00090426021851	0.00314123294946	0.00086836241582	0.00070284237250	0.00066595901926	0.00014187460439	0.00086836241582	0.00243942991663	0.00025449723446	0.00019818397984	0.00015652885745	0.00070284237250	0.00025449723446	0.00157113117903	0.00104048469053	0.00001499546192	0.00066595901926	0.00019818397984	0.00104048469053	0.00176874915225
0.00064347637599	0.00035166090987	0.00009778790999	0.00026619241661	-0.00008009271540	0.00035166090987	0.00260445018964	0.00090668780265	0.00070975750176	0.00075409370265	0.00009778790999	0.00090668780265	0.00230816648394	0.00049360463066	0.00040415185370	0.00026619241661	0.00070975750176	0.00049360463066	0.00196085110747	0.00086694901479	-0.00008009271540	0.00075409370265	0.00040415185370	0.00086694901479	0.00211003794476
0.00028090108140	0.00028609327432	-0.00013246318775	0.00009055422223	0.00003746793500	0.00028609327432	0.00283012228777	0.00127984123956	0.00112573805266	0.00095388978874	-0.00013246318775	0.00127984123956	0.00313806991499	0.00088891646621	0.00025615076354	0.00009055422223	0.00112573805266	0.00088891646621	0.00185704342713	0.00109881606467	0.00003746793500	0.00095388978874	0.00025615076354	0.00109881606467	0.00224842052180
0.00031059905256	0.00052747934752	0.00031763273446	0.00049219318996	0.00032913767634	0.00052747934752	0.00330518635879	0.00084949183184	0.00122980671138	0.00116365253816	0.00031763273446	0.00084949183184	0.00228249429879	0.00082752392724	0.00002415517650	0.00049219318996	0.00122980671138	0.00082752392724	0.00176694908425	0.00124580642142	0.00032913767634	0.00116365253816	0.00002415517650	0.00124580642142	0.00261864841499
0.00056243454453	0.00067734503233	-0.00018598989799	0.00035191861126	0.00013082127328	0.00067734503233	0.00535153748927	0.00203022268160	0.00250816045072	0.00165099244925	-0.00018598989799	0.00203022268160	0.00354970974377	0.00180744829664	0.00058152897220	0.00035191861126	0.00250816045072	0.00180744829664	0.00351989047138	0.00208757423601	0.00013082127328	0.00165099244925	0.00058152897220	0.00208757423601	0.00255873493657
0.00042785225610	-0.00013245120084	-0.00004849304187	0.00004425010761	-0.00001686941734	-0.00013245120084	0.00270593726001	0.00090177707252	0.00062952628502	0.00103076565645	-0.00004849304187	0.00090177707252	0.00270844898220	0.00043938098669	0.00059364854828	0.00004425010761	0.00062952628502	0.00043938098669	0.00114529931296	0.00115934297279	-0.00001686941734	0.00103076565645	0.00059364854828	0.00115934297279	0.00243764656568
0.00034879513200	0.00109064727451	0.00037387687499	0.00030934665990	0.00005840219288	0.00109064727451	0.00561146613320	0.00239579077573	0.00166818150131	0.00144229574729	0.00037387687499	0.00239579077573	0.00283041467710	0.00064274227536	0.00070267019399	0.00030934665990	0.00166818150131	0.00064274227536	0.00168140576950	0.00153728580906	0.00005840219288	0.00144229574729	0.00070267019399	0.00153728580906	0.00226527527635
0.00038263265699	0.00017596567368	-0.00020535828923	0.00026592288405	0.00007564084412	0.00017596567368	0.00347804101432	0.00063727508713	0.00024778776659	0.00108421275596	-0.00020535828923	0.00063727508713	0.00122245116242	-0.00010409438491	-0.00006160442252	0.00026592288405	0.00024778776659	-0.00010409438491	0.00154630759239	0.00096393849570	0.00007564084412	0.00108421275596	-0.00006160442252	0.00096393849570	0.00199424037276
0.00096574695720	0.00050226637414	0.00006452434292	0.00091732818464	0.00028457606875	0.00050226637414	0.00245702169823	0.00126721333563	0.00086333250116	0.00104746419398	0.00006452434292	0.00126721333563	0.00303515413447	0.00013990436871	0.00023311065836	0.00091732818464	0.00086333250116	0.00013990436871	0.00127862902537	0.00080367398394	0.00028457606875	0.00104746419398	0.00023311065836	0.00080367398394	0.00216232481256
0.00062753630274	-0.00055135368086	-0.00036244776018	-0.00002843299523	0.00000626098489	-0.00055135368086	0.00329771340749	0.00143687739780	0.00138704405293	0.00085743007757	-0.00036244776018	0.00143687739780	0.00381200330559	0.00139170832473	0.00038822708681	-0.00002843299523	0.00138704405293	0.00139170832473	0.00238545548728	0.00141184450811	0.00000626098489	0.00085743007757	0.00038822708681	0.00141184450811	0.00187888484895
0.00007852655293	0.00033264909447	0.00023587135707	0.00023687870997	0.00030550018817	0.00033264909447	0.00416064142088	0.00149501657131	0.00097530988590	0.00177193524811	0.00023587135707	0.00149501657131	0.00342221821625	0.00093190966115	0.00106357409567	0.00023687870997	0.00097530988590	0.00093190966115	0.00116926511156	0.00144328531057	0.00030550018817	0.00177193524811	0.00106357409567	0.00144328531057	0.00316093808218
0.00053932546268	0.00069338890217	0.00059278291031	0.00014353425306	0.00005857695743	0.00069338890217	0.00256575054714	0.00125701587494	0.00051797704789	0.00070832272693	0.00059278291031	0.00125701587494	0.00328154888786	0.00044565569625	0.00040947772440	0.00014353425306	0.00051797704789	0.00044565569625	0.00109011368539	0.00087527845420	0.00005857695743	0.00070832272693	0.00040947772440	0.00087527845420	0.00214220946456
0.00058280975337	0.00001115596210	-0.00029234696658	0.00005037300415	0.00005693354010	0.00001115596210	0.00253701986919	0.00088621531503	0.00066382195103	0.00103144722265	-0.00029234696658	0.00088621531503	0.00196660276752	0.00060243356454	0.00049987380029	0.00005037300415	0.00066382195103	0.00060243356454	0.00243047168119	0.00129007537337	0.00005693354010	0.00103144722265	0.00049987380029	0.00129007537337	0.00198803583720
0.00082963852724	0.00046231090630	0.00026460662862	0.00033115768856	-0.00008601215698	0.00046231090630	0.00279715403568	0.00131231696287	0.00032719851891	0.00067391987423	0.00026460662862	0.00131231696287	0.00294921598314	0.00018295137224	0.00003861952720	0.00033115768856	0.00032719851891	0.00018295137224	0.00175754068866	0.00085801942532	-0.00008601215698	0.00067391987423	0.00003861952720	0.00085801942532	0.00233888082188
0.00029366169161	0.00003758641833	-0.00033917873702	0.00000806727059	-0.00011687206935	0.00003758641833	0.00294420854047	0.00072056057580	0.00038998686401	0.00078097726615	-0.00033917873702	0.00072056057580	0.00277914883749	0.00006606390265	0.00030053093767	0.00000806727059	0.00038998686401	0.00006606390265	0.00126060418790	0.00089737029230	-0.00011687206935	0.00078097726615	0.00030053093767	0.00089737029230	0.00199524004254
0.00126749562011	0.00121294847926	0.00082274618391	0.00115133420403	0.00055178774195	0.00121294847926	0.00550545016702	0.00279104110173	0.00213768635516	0.00173310837972	0.00082274618391	0.00279104110173	0.00396961644177	0.00178906127272	0.00124461886838	0.00115133420403	0.00213768635516	0.00178906127272	0.00235755437132	0.00143207482930	0.00055178774195	0.00173310837972	0.00124461886838	0.00143207482930	0.00233019701679
0.00015209928056	-0.00007598472809	-0.00025082884648	-0.00009085696265	-0.00023981682500	-0.00007598472809	0.00237108462534	0.00057116225310	0.00066673435415	0.00086556752743	-0.00025082884648	0.00057116225310	0.00155238244296	0.00001756785328	0.00010282113791	-0.00009085696265	0.00066673435415	0.00001756785328	0.00086441590218	0.00102201103409	-0.00023981682500	0.00086556752743	0.00010282113791	0.00102201103409	0.00201372710659
0.00140524168221	0.00060150972768	-0.00022780159614	0.00043617333125	-0.00030029767240	0.00060150972768	0.00372043487276	0.00151113339224	0.00178888939232	0.00143222100052	-0.00022780159614	0.00151113339224	0.00401990886093	0.00146253230513	0.00107757408977	0.00043617333125	0.00178888939232	0.00146253230513	0.00315017488410	0.00176286446682	-0.00030029767240	0.00143222100052	0.00107757408977	0.00176286446682	0.00264814725130
0.00092521126028	0.00030755305731	-0.00050267408946	0.00014804714503	-0.00000806407953	0.00030755305731	0.00314596320700	0.00057747360986	0.00054523936212	0.00104230222128	-0.00050267408946	0.00057747360986	0.00216497250154	0.00035995051364	0.00034117569391	0.00014804714503	0.00054523936212	0.00035995051364	0.00134406722535	0.00117622447999	-0.00000806407953	0.00104230222128	0.00034117569391	0.00117622447999	0.00267733223762
0.00020383156111	0.00058888002629	0.00037763528184	0.00042113538856	0.00035731211406	0.00058888002629	0.00244673050447	0.00141466091670	0.00086657747668	0.00099141357395	0.00037763528184	0.00141466091670	0.00347689493377	0.00091215742739	0.00054236049717	0.00042113538856	0.00086657747668	0.00091215742739	0.00156786584502	0.00108534841048	0.00035731211406	0.00099141357395	0.00054236049717	0.00108534841048	0.00177497121765
0.00082444192603	0.00089723549012	0.00026435542188	0.00021012240929	-0.00016594928297	0.00089723549012	0.00429156529603	0.00185492036179	0.00112678192233	0.00114328124985	0.00026435542188	0.00185492036179	0.00386520690914	0.00073012768267	0.00056994842356	0.00021012240929	0.00112678192233	0.00073012768267	0.00117015161205	0.00068548365402	-0.00016594928297	0.00114328124985	0.00056994842356	0.00068548365402	0.00212382452192
0.00075587390752	0.00116113374392	0.00043282297155	0.00061263580261	0.00030942584864	0.00116113374392	0.00448621120312	0.00166049209932	0.00150443998946	0.00179160651713	0.00043282297155	0.00166049209932	0.00272247667772	0.00085639283869	0.00079329631534	0.00061263580261	0.00150443998946	0.00085639283869	0.00139793203852	0.00126837771355	0.00030942584864	0.00179160651713	0.00079329631534	0.00126837771355	0.00253000487158
0.00055587517106	0.00045045907079	0.00015448486782	0.00043529519595	-0.00014560769977	0.00045045907079	0.00423486398620	0.00214473372063	0.00143213575329	0.00093181307342	0.00015448486782	0.00214473372063	0.00398413666968	0.00218116946987	0.00065677494236	0.00043529519595	0.00143213575329	0.00218116946987	0.00319316343251	0.00135171083403	-0.00014560769977	0.00093181307342	0.00065677494236	0.00135171083403	0.00225367826517
0.00133218661971	0.00053130019273	-0.00011099382360	0.00049647136649	-0.00017378184291	0.00053130019273	0.00420475650905	0.00187353595544	0.00155930758327	0.00111763133561	-0.00011099382360	0.00187353595544	0.00277337667673	0.00074018130351	0.00021604535136	0.00049647136649	0.00155930758327	0.00074018130351	0.00173929997273	0.00085740886406	-0.00017378184291	0.00111763133561	0.00021604535136	0.00085740886406	0.00217526501610
0.00038990129762	0.00039870757228	0.00031759633511	0.00054785070605	0.00015408707977	0.00039870757228	0.00361478456793	0.00195055543004	0.00121855323996	0.00098148105795	0.00031759633511	0.00195055543004	0.00329324092898	0.00087003810488	0.00030612821887	0.00054785070605	0.00121855323996	0.00087003810488	0.00217569124639	0.00108776505083	0.00015408707977	0.00098148105795	0.00030612821887	0.00108776505083	0.00261876521203
0.00076730333962	0.00044832469907	0.00033001036006	0.00022771591735	-0.00032085500568	0.00044832469907	0.00476152085875	0.00232900715841	0.00133210565715	0.00137466074851	0.00033001036006	0.00232900715841	0.00380878394847	0.00055189574185	0.00057501357673	0.00022771591735	0.00133210565715	0.00055189574185	0.00135962495830	0.00133135413296	-0.00032085500568	0.00137466074851	0.00057501357673	0.00133135413296	0.00242048794418
0.00097026932052	0.00040054546360	-0.00012490496946	0.00015154311733	-0.00037355081511	0.00040054546360	0.00314410266410	0.00089542923294	0.00118760492505	0.00064948484294	-0.00012490496946	0.00089542923294	0.00238073386797	0.00037936849319	0.00008446164994	0.00015154311733	0.00118760492505	0.00037936849319	0.00177326803840	0.00099599868466	-0.00037355081511	0.00064948484294	0.00008446164994	0.00099599868466	0.00192707961423
0.00041747739470	0.00024456604347	-0.00000531858753	0.00027459893404	0.00032193920923	0.00024456604347	0.00317614527102	0.00080447024476	0.00052576849037	0.00077235790844	-0.00000531858753	0.00080447024476	0.00267937711107	0.00050597206952	0.00021030029456	0.00027459893404	0.00052576849037	0.00050597206952	0.00195544004787	0.00143073767393	0.00032193920923	0.00077235790844	0.00021030029456	0.00143073767393	0.00285667328216
0.00083507941221	0.00009869364075	-0.00060420318496	0.00000384368103	-0.00010604605871	0.00009869364075	0.00357693844862	0.00124482286685	0.00036291453094	0.00093331238943	-0.00060420318496	0.00124482286685	0.00302429767034	0.00042352018182	0.00023686886917	0.00000384368103	0.00036291453094	0.00042352018182	0.00161692391708	0.00104464438091	-0.00010604605871	0.00093331238943	0.00023686886917	0.00104464438091	0.00198422726886
0.00051000544301	0.00037456106654	-0.00016501198187	0.00014209340104	-0.00038274854925	0.00037456106654	0.00302778837249	0.00097797314931	0.00078814156333	0.00054111100076	-0.00016501198187	0.00097797314931	0.00275956610585	0.00051422235718	0.00026068610511	0.00014209340104	0.00078814156333	0.00051422235718	0.00137528583373	0.00101886615909	-0.00038274854925	0.00054111100076	0.00026068610511	0.00101886615909	0.00281328714166
0.00079315944555	0.00105241248041	0.00025050430004	0.00018876516992	-0.00007728399536	0.00105241248041	0.00476554295631	0.00229848494460	0.00093138628008	0.00124358917429	0.00025050430004	0.00229848494460	0.00400134165883	0.00088681309853	0.00051745873506	0.00018876516992	0.00093138628008	0.00088681309853	0.00158012541496	0.00130419657694	-0.00007728399536	0.00124358917429	0.00051745873506	0.00130419657694	0.00245230079504
0.00159107880411	0.00136657155333	0.00026593059207	-0.00018789939493	0.00028107149881	0.00136657155333	0.00444031427630	0.00164487096725	0.00040510491241	0.00137185051962	0.00026593059207	0.00164487096725	0.00321916317343	0.00046351117010	0.00061871379300	-0.00018789939493	0.00040510491241	0.00046351117010	0.00152315636273	0.00082320635932	0.00028107149881	0.00137185051962	0.00061871379300	0.00082320635932	0.00204990550518
0.00033773218531	0.00022956090529	-0.00028124610361	0.00011670983351	0.00005276908832	0.00022956090529	0.00330702420271	0.00142066859591	0.00096640040816	0.00084357861126	-0.00028124610361	0.00142066859591	0.00261177841566	0.00057818580951	0.00021951010200	0.00011670983351	0.00096640040816	0.00057818580951	0.00160461395240	0.00121905105343	0.00005276908832	0.00084357861126	0.00021951010200	0.00121905105343	0.00178295141399
0.00134880716971	0.00093467577788	-0.00002801768895	0.00066399691992	0.00017415901469	0.00093467577788	0.00380424107893	0.00195509956476	0.00157821351138	0.00151819844365	-0.00002801768895	0.00195509956476	0.00370176037710	0.00165011377222	0.00095057891150	0.00066399691992	0.00157821351138	0.00165011377222	0.00242943896010	0.00136558447169	0.00017415901469	0.00151819844365	0.00095057891150	0.00136558447169	0.00253694246621
0.00057084539672	-0.00017768042076	-0.00024380943145	-0.00004177828488	-0.00033310352700	-0.00017768042076	0.00311891461664	0.00144908055978	0.00144490144690	0.00125077199289	-0.00024380943145	0.00144908055978	0.00323717681047	0.00133559992604	0.00047128668370	-0.00004177828488	0.00144490144690	0.00133559992604	0.00217192343963	0.00149051639861	-0.00033310352700	0.00125077199289	0.00047128668370	0.00149051639861	0.00226828613976
0.00031689536648	0.00044873538774	0.00015439273520	0.00031996617893	0.00016038520866	0.00044873538774	0.00314328712820	0.00112082973673	0.00059297777304	0.00101402955482	0.00015439273520	0.00112082973673	0.00325438872693	0.00052923864715	0.00016072684156	0.00031996617893	0.00059297777304	0.00052923864715	0.00145078163299	0.00075788975179	0.00016038520866	0.00101402955482	0.00016072684156	0.00075788975179	0.00213741085954
0.00054316374717	0.00015072241034	-0.00051699461342	0.00003225535844	-0.00013984076864	0.00015072241034	0.00395190073356	0.00151040286173	0.00138539221746	0.00162514487768	-0.00051699461342	0.00151040286173	0.00281894544008	0.00078233418117	0.00085179298080	0.00003225535844	0.00138539221746	0.00078233418117	0.00117187293665	0.00141432146858	-0.00013984076864	0.00162514487768	0.00085179298080	0.00141432146858	0.00308115930551
0.00027011603202	0.00029046656533	0.00001609996301	0.00009766701255	-0.00013191633022	0.00029046656533	0.00365341573522	0.00101295561299	0.00066760863086	0.00091859056285	0.00001609996301	0.00101295561299	0.00203551696337	0.00044748617587	0.00048560258502	0.00009766701255	0.00066760863086	0.00044748617587	0.00130674308669	0.00092153871474	-0.00013191633022	0.00091859056285	0.00048560258502	0.00092153871474	0.00246274408590
0.00061620027126	0.00044373034186	0.00023201250991	0.00047399687427	0.00008741735171	0.00044373034186	0.00246704993330	0.00058887751301	-0.00003650136632	0.00068744845936	0.00023201250991	0.00058887751301	0.00251442747146	0.00034305164580	0.00033819577817	0.00047399687427	-0.00003650136632	0.00034305164580	0.00240899489913	0.00131453169022	0.00008741735171	0.00068744845936	0.00033819577817	0.00131453169022	0.00245625362828
0.00040083509009	0.00025907779863	0.00014864666577	0.00053251516833	0.00007824970273	0.00025907779863	0.00629750870380	0.00280773291165	0.00118716500212	0.00127649613533	0.00014864666577	0.00280773291165	0.00352027809066	0.00106700545794	0.00068933877503	0.00053251516833	0.00118716500212	0.00106700545794	0.00167142024008	0.00097576874569	0.00007824970273	0.00127649613533	0.00068933877503	0.00097576874569	0.00243502176549
0.00076422653360	-0.00029798459815	-0.00080280542368	-0.00043049213803	-0.00039124116955	-0.00029798459815	0.00373119779852	0.00178553020700	0.00141921374926	0.00142955285168	-0.00080280542368	0.00178553020700	0.00338470157986	0.00117069087363	0.00118742771880	-0.00043049213803	0.00141921374926	0.00117069087363	0.00215491081697	0.00150669034732	-0.00039124116955	0.00142955285168	0.00118742771880	0.00150669034732	0.00272908995714
0.00136339063352	-0.00007391285962	0.00001106037313	0.00031414252476	-0.00026663597283	-0.00007391285962	0.00342811782868	0.00128809042560	0.00063897342076	0.00091674147681	0.00001106037313	0.00128809042560	0.00287388665492	0.00054505552046	0.00021808361987	0.00031414252476	0.00063897342076	0.00054505552046	0.00110167408033	0.00068474545843	-0.00026663597283	0.00091674147681	0.00021808361987	0.00068474545843	0.00239218511956
0.00120354474901	0.00055440123960	0.00008160167140	0.00032047821217	0.00006568810155	0.00055440123960	0.00405780451957	0.00176100116974	0.00128908193484	0.00138205002039	0.00008160167140	0.00176100116974	0.00262694745039	0.00082071769078	0.00079813074128	0.00032047821217	0.00128908193484	0.00082071769078	0.00173302612225	0.00113431925636	0.00006568810155	0.00138205002039	0.00079813074128	0.00113431925636	0.00217323370026
0.00097899528698	0.00071152919793	0.00014433002602	0.00042521210138	0.00027945184084	0.00071152919793	0.00538542329075	0.00365345694194	0.00242696173946	0.00218607608466	0.00014433002602	0.00365345694194	0.00587100213610	0.00239373457476	0.00161034010467	0.00042521210138	0.00242696173946	0.00239373457476	0.00271767564254	0.00165884721505	0.00027945184084	0.00218607608466	0.00161034010467	0.00165884721505	0.00285773855879
0.00046021391889	0.00062982818704	0.00033391749611	0.00003648799429	0.00001325573209	0.00062982818704	0.00338439517595	0.00127545212860	0.00067612807436	0.00104900330329	0.00033391749611	0.00127545212860	0.00279049637372	0.00083229799262	0.00058763349515	0.00003648799429	0.00067612807436	0.00083229799262	0.00170572403222	0.00118736789004	0.00001325573209	0.00104900330329	0.00058763349515	0.00118736789004	0.00212988620748
0.00097219914210	0.00017672050938	0.00004936785232	0.00007985887597	-0.00042642347856	0.00017672050938	0.00390201966203	0.00184161084911	0.00099428746415	0.00121302240472	0.00004936785232	0.00184161084911	0.00289723731947	0.00070856064765	0.00076026778436	0.00007985887597	0.00099428746415	0.00070856064765	0.00097995897464	0.00082081530013	-0.00042642347856	0.00121302240472	0.00076026778436	0.00082081530013	0.00248100295294
0.00059636755979	0.00016320026450	0.00023862069005	0.00019298998964	-0.00012347434153	0.00016320026450	0.00476426390009	0.00142286641849	0.00164574799715	0.00241090349149	0.00023862069005	0.00142286641849	0.00261655856592	0.00040040117189	0.00091149033952	0.00019298998964	0.00164574799715	0.00040040117189	0.00197892758590	0.00197306253722	-0.00012347434153	0.00241090349149	0.00091149033952	0.00197306253722	0.00355616976315
0.00102459345786	0.00081963711381	0.00034244592864	0.00069241227303	0.00018903243615	0.00081963711381	0.00342406697494	0.00149275821348	0.00170382578757	0.00171230751808	0.00034244592864	0.00149275821348	0.00381273882420	0.00121293897801	0.00068212683180	0.00069241227303	0.00170382578757	0.00121293897801	0.00250650215850	0.00138194661059	0.00018903243615	0.00171230751808	0.00068212683180	0.00138194661059	0.00266063247016
0.00023214476672	0.00055745924148	0.00013055712923	0.00032764007795	0.00003758128432	0.00055745924148	0.00488159284909	0.00189218170031	0.00230024101572	0.00176052444135	0.00013055712923	0.00189218170031	0.00335606616289	0.00151168096591	0.00055629969391	0.00032764007795	0.00230024101572	0.00151168096591	0.00259500892431	0.00157448639546	0.00003758128432	0.00176052444135	0.00055629969391	0.00157448639546	0.00223770467469
0.00110259367934	0.00079846923209	-0.00006672850562	0.00022033343958	0.00034796134186	0.00079846923209	0.00308725705835	0.00071809556748	0.00005293214833	0.00086204014866	-0.00006672850562	0.00071809556748	0.00235973624373	0.00009754281399	0.00028954057871	0.00022033343958	0.00005293214833	0.00009754281399	0.00161840239481	0.00048201361191	0.00034796134186	0.00086204014866	0.00028954057871	0.00048201361191	0.00251338071221
0.00014161245402	0.00002139486125	0.00009146321098	-0.00010285697579	-0.00013649690216	0.00002139486125	0.00385453655029	0.00220917702764	0.00117561104072	0.00156055368105	0.00009146321098	0.00220917702764	0.00351044417829	0.00070140232880	0.00122803060484	-0.00010285697579	0.00117561104072	0.00070140232880	0.00157065164459	0.00144915083125	-0.00013649690216	0.00156055368105	0.00122803060484	0.00144915083125	0.00267222290036
0.00095148937266	0.00066204745310	0.00014850857579	0.00029921520566	0.00011204709076	0.00066204745310	0.00462804340099	0.00162699700996	0.00127391016266	0.00153014058179	0.00014850857579	0.00162699700996	0.00223771435134	0.00077905017829	0.00084167758201	0.00029921520566	0.00127391016266	0.00077905017829	0.00199838081136	0.00145486173905	0.00011204709076	0.00153014058179	0.00084167758201	0.00145486173905	0.00241923123790
0.00038458576375	0.00024485023994	-0.00015474435841	0.00033829174290	0.00016078177611	0.00024485023994	0.00482214860193	0.00222252457913	0.00085412401713	0.00117391197413	-0.00015474435841	0.00222252457913	0.00325248804785	0.00067672366414	0.00050462929397	0.00033829174290	0.00085412401713	0.00067672366414	0.00124185980964	0.00083011103939	0.00016078177611	0.00117391197413	0.00050462929397	0.00083011103939	0.00220586398839
0.00027373207461	0.00027169285334	0.00005504228465	0.00045262959133	0.00024333903709	0.00027169285334	0.00284159670323	0.00121322525062	0.00105739135593	0.00097943894500	0.00005504228465	0.00121322525062	0.00245645656845	0.00073617127197	0.00008207235796	0.00045262959133	0.00105739135593	0.00073617127197	0.00178121904986	0.00085789352367	0.00024333903709	0.00097943894500	0.00008207235796	0.00085789352367	0.00189596631592
0.00074083557197	-0.00010158081940	-0.00003950451034	-0.00017666200204	-0.00028727773363	-0.00010158081940	0.00375652569566	0.00245759519288	0.00187132918733	0.00134098648884	-0.00003950451034	0.00245759519288	0.00402597535943	0.00161719323390	0.00091085072039	-0.00017666200204	0.00187132918733	0.00161719323390	0.00285353384746	0.00183757286265	-0.00028727773363	0.00134098648884	0.00091085072039	0.00183757286265	0.00236592351385
0.00069938902184	0.00036907840542	0.00001339045178	0.00012729965458	-0.00024124864717	0.00036907840542	0.00367471042682	0.00112178558376	0.00089751261425	0.00042328684071	0.00001339045178	0.00112178558376	0.00187714866486	-0.00001754615555	-0.00001691446101	0.00012729965458	0.00089751261425	-0.00001754615555	0.00086356899678	0.00065303121088	-0.00024124864717	0.00042328684071	-0.00001691446101	0.00065303121088	0.00187934606463
0.00032432052091	-0.00011488556631	-0.00063209466290	-0.00016122231218	-0.00010645546443	-0.00011488556631	0.00429192770936	0.00194542574761	0.00138610811676	0.00119414932226	-0.00063209466290	0.00194542574761	0.00337084350506	0.00098453795898	0.00068687320483	-0.00016122231218	0.00138610811676	0.00098453795898	0.00135231974053	0.00103753211124	-0.00010645546443	0.00119414932226	0.00068687320483	0.00103753211124	0.00198754082750
0.00061738446344	0.00042761892526	0.00039014675477	0.00016861801675	0.00004536215147	0.00042761892526	0.00334947986513	0.00147538777154	0.00122470453014	0.00131548780684	0.00039014675477	0.00147538777154	0.00340494694066	0.00072699902916	0.00033775582586	0.00016861801675	0.00122470453014	0.00072699902916	0.00156326335434	0.00086940386418	0.00004536215147	0.00131548780684	0.00033775582586	0.00086940386418	0.00223368036574
0.00073914558144	0.00047666635535	-0.00006024357588	-0.00002219497057	-0.00017502957652	0.00047666635535	0.00399579157351	0.00184647019528	0.00100006649237	0.00186633159745	-0.00006024357588	0.00184647019528	0.00353148754533	0.00102758795514	0.00150141452937	-0.00002219497057	0.00100006649237	0.00102758795514	0.00132693719839	0.00136533829255	-0.00017502957652	0.00186633159745	0.00150141452937	0.00136533829255	0.00290669624819
0.00037492507442	0.00045945363772	0.00036462747239	0.00037474165387	-0.00001318134713	0.00045945363772	0.00349142645338	0.00184540156112	0.00100889570294	0.00104634903691	0.00036462747239	0.00184540156112	0.00361103562354	0.00098557868689	0.00066035919719	0.00037474165387	0.00100889570294	0.00098557868689	0.00152303274755	0.00092294942953	-0.00001318134713	0.00104634903691	0.00066035919719	0.00092294942953	0.00230591458237
0.00108633573848	0.00031933433778	-0.00012010161236	0.00045208762695	0.00017698637021	0.00031933433778	0.00296918845196	0.00030667207758	0.00018141210741	0.00024795210751	-0.00012010161236	0.00030667207758	0.00187254917459	-0.00006520149398	-0.00023533073017	0.00045208762695	0.00018141210741	-0.00006520149398	0.00158581513657	0.00116626673602	0.00017698637021	0.00024795210751	-0.00023533073017	0.00116626673602	0.00210594225788
0.00039817101893	-0.00014454728916	-0.00042012502951	0.00008036629187	0.00004397258210	-0.00014454728916	0.00257634791905	0.00113328028408	0.00118963569145	0.00082862632506	-0.00042012502951	0.00113328028408	0.00255372303510	0.00084458527084	0.00046774288623	0.00008036629187	0.00118963569145	0.00084458527084	0.00220976717051	0.00138189867304	0.00004397258210	0.00082862632506	0.00046774288623	0.00138189867304	0.00193991622713
0.00096452222906	0.00066026240682	-0.00036342666825	0.00008552212298	0.00006185192985	0.00066026240682	0.00376364869927	0.00153850259178	0.00109276713885	0.00173014306969	-0.00036342666825	0.00153850259178	0.00261360385051	0.00055292776007	0.00056270794890	0.00008552212298	0.00109276713885	0.00055292776007	0.00161794694401	0.00139717339267	0.00006185192985	0.00173014306969	0.00056270794890	0.00139717339267	0.00283744496589
0.00073556525252	0.00073214223564	0.00024327206843	-0.00009770952470	-0.00022670646374	0.00073214223564	0.00462367616369	0.00191160571557	0.00083778449840	0.00076341290694	0.00024327206843	0.00191160571557	0.00336995433388	0.00083949026192	0.00049632137774	-0.00009770952470	0.00083778449840	0.00083949026192	0.00176299535846	0.00090746234273	-0.00022670646374	0.00076341290694	0.00049632137774	0.00090746234273	0.00240610521683
0.00063342863253	0.00046055787753	-0.00000533949839	0.00026037485816	0.00005738402876	0.00046055787753	0.00329951801913	0.00177507452958	0.00128794799122	0.00119187125020	-0.00000533949839	0.00177507452958	0.00354220319392	0.00127215446381	0.00069106102319	0.00026037485816	0.00128794799122	0.00127215446381	0.00209351266377	0.00108563716285	0.00005738402876	0.00119187125020	0.00069106102319	0.00108563716285	0.00204087280711
0.00074560195670	0.00051521262660	0.00009863262718	0.00033745163249	0.00005911385152	0.00051521262660	0.00346837706626	0.00163823335225	0.00179306196099	0.00146526406008	0.00009863262718	0.00163823335225	0.00329219768238	0.00135252410323	0.00065496864481	0.00033745163249	0.00179306196099	0.00135252410323	0.00209648168607	0.00134760180381	0.00005911385152	0.00146526406008	0.00065496864481	0.00134760180381	0.00241909904724
0.00071247339397	0.00091294694894	0.00032550498619	0.00035675721165	0.00018472295294	0.00091294694894	0.00406364094861	0.00200234467324	0.00115137533345	0.00064044617289	0.00032550498619	0.00200234467324	0.00363424063088	0.00084947807894	0.00021261510871	0.00035675721165	0.00115137533345	0.00084947807894	0.00165924219758	0.00111759511265	0.00018472295294	0.00064044617289	0.00021261510871	0.00111759511265	0.00241429948122
0.00068102650249	0.00026108873263	-0.00006672069335	-0.00000139060246	-0.00001115563949	0.00026108873263	0.00443486812990	0.00165926819709	0.00209065819503	0.00135735629538	-0.00006672069335	0.00165926819709	0.00339585358003	0.00114846600394	0.00072016497850	-0.00000139060246	0.00209065819503	0.00114846600394	0.00260669624474	0.00122732728616	-0.00001115563949	0.00135735629538	0.00072016497850	0.00122732728616	0.00238585448764
0.00100231843580	0.00039910252944	0.00023199924769	0.00023256391424	-0.00041041804276	0.00039910252944	0.00597328129637	0.00315327794767	0.00172178762959	0.00170866123298	0.00023199924769	0.00315327794767	0.00420407329164	0.00132477425037	0.00094621696153	0.00023256391424	0.00172178762959	0.00132477425037	0.00141580507645	0.00110379240180	-0.00041041804276	0.00170866123298	0.00094621696153	0.00110379240180	0.00279971887733
0.00125040663326	0.00005171192601	0.00005318866810	0.00013252112877	0.00027309790901	0.00005171192601	0.00374261615049	0.00093542935943	0.00084651109174	0.00062399134067	0.00005318866810	0.00093542935943	0.00331215834903	0.00057625858147	-0.00051179055114	0.00013252112877	0.00084651109174	0.00057625858147	0.00191930766644	0.00056430617426	0.00027309790901	0.00062399134067	-0.00051179055114	0.00056430617426	0.00154360486815
0.00018234371719	0.00025237250373	-0.00006633322423	-0.00002143141423	-0.00005883434801	0.00025237250373	0.00422187878822	0.00234140369321	0.00121985621263	0.00114778816455	-0.00006633322423	0.00234140369321	0.00404080555636	0.00089414172987	0.00044056398280	-0.00002143141423	0.00121985621263	0.00089414172987	0.00148486697536	0.00113922256806	-0.00005883434801	0.00114778816455	0.00044056398280	0.00113922256806	0.00234688716071
0.00050932197999	0.00034209378720	-0.00012715348775	-0.00005373004553	-0.00066516423711	0.00034209378720	0.00418955038864	0.00147330031916	0.00123951274492	0.00130167707108	-0.00012715348775	0.00147330031916	0.00257136440055	0.00040734861949	0.00028047595737	-0.00005373004553	0.00123951274492	0.00040734861949	0.00119425804089	0.00106808299983	-0.00066516423711	0.00130167707108	0.00028047595737	0.00106808299983	0.00265671098883
0.00000458706304	-0.00004038190764	-0.00002725583858	-0.00004106204891	-0.00006844110233	-0.00004038190764	0.00285225053315	0.00071115952668	0.00036077204451	0.00113735571795	-0.00002725583858	0.00071115952668	0.00280479221243	0.00082354746722	0.00044173936200	-0.00004106204891	0.00036077204451	0.00082354746722	0.00182074930178	0.00076564448291	-0.00006844110233	0.00113735571795	0.00044173936200	0.00076564448291	0.00254062882167
0.00107822116335	0.00080086566340	0.00051454603655	0.00049062344650	0.00018934798823	0.00080086566340	0.00402242847641	0.00194565736665	0.00119231497651	0.00130910931630	0.00051454603655	0.00194565736665	0.00318274419069	0.00116488133063	0.00072539289531	0.00049062344650	0.00119231497651	0.00116488133063	0.00199670662191	0.00109957249566	0.00018934798823	0.00130910931630	0.00072539289531	0.00109957249566	0.00211662529814
0.00141516856918	0.00039706226630	-0.00025325591457	0.00050789221026	-0.00000417162723	0.00039706226630	0.00200850735491	0.00122093593539	0.00062126879033	0.00066323270765	-0.00025325591457	0.00122093593539	0.00296502083842	0.00012895758384	0.00047816135049	0.00050789221026	0.00062126879033	0.00012895758384	0.00092949580199	0.00079417107284	-0.00000417162723	0.00066323270765	0.00047816135049	0.00079417107284	0.00235412852388
0.00104029791296	0.00067681717147	0.00075515256645	0.00087498496285	0.00031201094569	0.00067681717147	0.00398180282642	0.00218865237731	0.00183513722784	0.00170062604061	0.00075515256645	0.00218865237731	0.00379118724344	0.00127831493859	0.00067914165383	0.00087498496285	0.00183513722784	0.00127831493859	0.00229556881930	0.00153567300569	0.00031201094569	0.00170062604061	0.00067914165383	0.00153567300569	0.00229743903971
0.00111580511774	0.00037747491356	0.00023390350916	0.00035842781225	-0.00003014514390	0.00037747491356	0.00279506271946	0.00087150475391	0.00008388925572	0.00039728992980	0.00023390350916	0.00087150475391	0.00287981581661	0.00033546000848	-0.00011126966663	0.00035842781225	0.00008388925572	0.00033546000848	0.00121219772528	0.00085942499531	-0.00003014514390	0.00039728992980	-0.00011126966663	0.00085942499531	0.00177609696952
0.00046460683919	0.00021151010403	-0.00010345986959	0.00024848330067	-0.00022083809937	0.00021151010403	0.00256146370706	0.00092988696522	0.00097902703924	0.00100112712698	-0.00010345986959	0.00092988696522	0.00338999181890	0.00055238261685	0.00013023796804	0.00024848330067	0.00097902703924	0.00055238261685	0.00161941083134	0.00106690224588	-0.00022083809937	0.00100112712698	0.00013023796804	0.00106690224588	0.00192237207506
0.00063083471049	0.00063443859561	0.00071083274551	0.00049397408930	0.00006857124071	0.00063443859561	0.00338428485427	0.00116001927479	0.00058148866920	0.00092892435805	0.00071083274551	0.00116001927479	0.00308251229944	0.00055395068167	0.00029212486406	0.00049397408930	0.00058148866920	0.00055395068167	0.00129956695807	0.00104890806291	0.00006857124071	0.00092892435805	0.00029212486406	0.00104890806291	0.00209018782340
0.00012679077093	-0.00014098442750	-0.00018607485210	-0.00014254426271	-0.00023546627482	-0.00014098442750	0.00341248689007	0.00135809611670	0.00076615463679	0.00106035291322	-0.00018607485210	0.00135809611670	0.00233769454575	0.00002046703384	0.00032370308655	-0.00014254426271	0.00076615463679	0.00002046703384	0.00127825328988	0.00111600844153	-0.00023546627482	0.00106035291322	0.00032370308655	0.00111600844153	0.00212901031282
0.00109004419185	-0.00008180228968	-0.00022958426120	0.00008977832265	-0.00019049212763	-0.00008180228968	0.00323539192576	0.00141018827368	0.00074179569631	0.00066395523914	-0.00022958426120	0.00141018827368	0.00283063104306	0.00059535013278	0.00015377991216	0.00008977832265	0.00074179569631	0.00059535013278	0.00204150953241	0.00095812405928	-0.00019049212763	0.00066395523914	0.00015377991216	0.00095812405928	0.00198252495909
0.00067248366456	0.00039466856309	-0.00023992559057	0.00001657208322	-0.00020553658504	0.00039466856309	0.00300109789400	0.00092476745572	0.00085064654384	0.00133771441712	-0.00023992559057	0.00092476745572	0.00213206141439	0.00005552957056	0.00034722541836	0.00001657208322	0.00085064654384	0.00005552957056	0.00133533809412	0.00128875857129	-0.00020553658504	0.00133771441712	0.00034722541836	0.00128875857129	0.00283679070203
0.00069947213554	0.00048962280445	-0.00022641808369	-0.00020875685975	-0.00012505525644	0.00048962280445	0.00285927205058	0.00074488454133	0.00034610412828	0.00035308460656	-0.00022641808369	0.00074488454133	0.00286323108548	0.00095077675170	0.00047391829740	-0.00020875685975	0.00034610412828	0.00095077675170	0.00154682210613	0.00090393213030	-0.00012505525644	0.00035308460656	0.00047391829740	0.00090393213030	0.00202934287372
0.00053074162703	0.00049803534321	-0.00007730150093	0.00032321163002	0.00000221358887	0.00049803534321	0.00335345204163	0.00097713164492	0.00076167758579	0.00084491557053	-0.00007730150093	0.00097713164492	0.00335851202174	0.00063339232863	0.00040898494509	0.00032321163002	0.00076167758579	0.00063339232863	0.00166788559497	0.00125795461786	0.00000221358887	0.00084491557053	0.00040898494509	0.00125795461786	0.00251016966976
0.00014470293558	0.00033516726976	0.00015258147091	0.00035708164802	0.00007829451640	0.00033516726976	0.00230466686694	0.00148451784777	0.00139598581037	0.00100317972162	0.00015258147091	0.00148451784777	0.00364791668092	0.00130174496700	0.00088649562582	0.00035708164802	0.00139598581037	0.00130174496700	0.00216455058417	0.00158182697306	0.00007829451640	0.00100317972162	0.00088649562582	0.00158182697306	0.00243139775281
0.00096617552709	0.00064753227372	0.00033714098868	0.00069898711657	-0.00000085985859	0.00064753227372	0.00360166068939	0.00133156208936	0.00123865452487	0.00079646870414	0.00033714098868	0.00133156208936	0.00242098260976	0.00072485198006	0.00039963697884	0.00069898711657	0.00123865452487	0.00072485198006	0.00219603647794	0.00144660528914	-0.00000085985859	0.00079646870414	0.00039963697884	0.00144660528914	0.00222232162599
0.00105788222406	0.00068003164200	0.00027273087518	0.00105379024095	0.00049428985558	0.00068003164200	0.00342294644282	0.00169732818820	0.00167177857695	0.00162356904209	0.00027273087518	0.00169732818820	0.00363493196731	0.00163993623225	0.00103997598440	0.00105379024095	0.00167177857695	0.00163993623225	0.00306568499485	0.00174554337989	0.00049428985558	0.00162356904209	0.00103997598440	0.00174554337989	0.00275011773256
0.00067231307302	0.00034119217043	-0.00001351790907	0.00023947013878	0.00013372718933	0.00034119217043	0.00486319711682	0.00169636164484	0.00170228031859	0.00100181340765	-0.00001351790907	0.00169636164484	0.00302220973423	0.00078529582911	0.00030961953615	0.00023947013878	0.00170228031859	0.00078529582911	0.00147608720396	0.00081445201618	0.00013372718933	0.00100181340765	0.00030961953615	0.00081445201618	0.00227328933159
0.00018885922942	0.00016523735771	-0.00031761625825	0.00010059978381	-0.00000423624628	0.00016523735771	0.00391943189653	0.00129061415645	0.00078675602058	0.00083325215401	-0.00031761625825	0.00129061415645	0.00299133554354	0.00049002713815	0.00051721925455	0.00010059978381	0.00078675602058	0.00049002713815	0.00137470106546	0.00117695585544	-0.00000423624628	0.00083325215401	0.00051721925455	0.00117695585544	0.00186670270055
0.00063250564115	0.00065199795102	0.00034545767603	0.00053254572256	0.00045275223303	0.00065199795102	0.00304031148556	0.00114106651536	0.00059828731148	0.00067125218507	0.00034545767603	0.00114106651536	0.00249560385039	0.00065478306643	0.00062488583480	0.00053254572256	0.00059828731148	0.00065478306643	0.00161353284901	0.00138634974941	0.00045275223303	0.00067125218507	0.00062488583480	0.00138634974941	0.00250839326314
0.00044928384410	0.00032909725452	0.00049253726594	0.00031578985147	0.00011240473743	0.00032909725452	0.00360723728581	0.00152104224465	0.00105935043923	0.00133299679072	0.00049253726594	0.00152104224465	0.00435152517180	0.00102912369458	0.00060302187682	0.00031578985147	0.00105935043923	0.00102912369458	0.00190777320700	0.00097056121804	0.00011240473743	0.00133299679072	0.00060302187682	0.00097056121804	0.00220908299566
0.00042625990203	0.00081337520748	0.00036414389728	0.00020299471286	-0.00003697033763	0.00081337520748	0.00497734686458	0.00224791831979	0.00095556551568	0.00161554150479	0.00036414389728	0.00224791831979	0.00365845462061	0.00156754096056	0.00055641161091	0.00020299471286	0.00095556551568	0.00156754096056	0.00199851255131	0.00108132636960	-0.00003697033763	0.00161554150479	0.00055641161091	0.00108132636960	0.00249877794356
0.00030631349349	0.00041351549543	-0.00010316426964	0.00018182751200	0.00033934148534	0.00041351549543	0.00306957443132	0.00123672771203	0.00028416402358	0.00100937305327	-0.00010316426964	0.00123672771203	0.00265903705272	0.00018218234654	0.00054206088268	0.00018182751200	0.00028416402358	0.00018218234654	0.00119328252278	0.00081433230057	0.00033934148534	0.00100937305327	0.00054206088268	0.00081433230057	0.00249951565344
0.00105625488918	0.00086279521514	0.00061328254734	0.00027739105204	-0.00000234584068	0.00086279521514	0.00365427490057	0.00157509559989	0.00110753029875	0.00143411976107	0.00061328254734	0.00157509559989	0.00243873065544	0.00061837713730	0.00085980962815	0.00027739105204	0.00110753029875	0.00061837713730	0.00143687689156	0.00122619722442	-0.00000234584068	0.00143411976107	0.00085980962815	0.00122619722442	0.00245090568665
0.00067452490154	0.00023812721293	-0.00050729790988	-0.00004338454242	-0.00019651752323	0.00023812721293	0.00267208679808	0.00117761259447	0.00050934087989	0.00075427435437	-0.00050729790988	0.00117761259447	0.00353266826087	0.00078402024376	0.00004777501632	-0.00004338454242	0.00050934087989	0.00078402024376	0.00215456993221	0.00128864415292	-0.00019651752323	0.00075427435437	0.00004777501632	0.00128864415292	0.00244804872837
0.00094891940250	0.00068034751418	-0.00004277177570	0.00068601213736	0.00030483777885	0.00068034751418	0.00368866378604	0.00186224482726	0.00169025061840	0.00139334220203	-0.00004277177570	0.00186224482726	0.00337772284870	0.00135587744990	0.00092410689772	0.00068601213736	0.00169025061840	0.00135587744990	0.00217078407450	0.00130927526073	0.00030483777885	0.00139334220203	0.00092410689772	0.00130927526073	0.00264762781803
0.00067763341708	0.00090963091392	0.00041892966787	0.00033997181779	0.00032467291332	0.00090963091392	0.00347580598784	0.00157473326974	0.00053831612390	0.00113867822804	0.00041892966787	0.00157473326974	0.00238066967872	0.00018534842143	0.00039275015611	0.00033997181779	0.00053831612390	0.00018534842143	0.00083691262682	0.00081264583526	0.00032467291332	0.00113867822804	0.00039275015611	0.00081264583526	0.00234973430012
0.00102265113196	0.00070495049680	0.00034297603148	0.00028708269938	0.00022279362698	0.00070495049680	0.00388553306388	0.00182810637617	0.00106614016016	0.00158094020457	0.00034297603148	0.00182810637617	0.00446334910767	0.00064944458261	0.00137882590779	0.00028708269938	0.00106614016016	0.00064944458261	0.00087389220785	0.00105035070622	0.00022279362698	0.00158094020457	0.00137882590779	0.00105035070622	0.00251450829909
0.00085089470706	0.00044190652420	0.00011797778322	0.00027781109502	-0.00016104402894	0.00044190652420	0.00414514668855	0.00182055454946	0.00159574143301	0.00133229945106	0.00011797778322	0.00182055454946	0.00257661349214	0.00085265014149	0.00034057254104	0.00027781109502	0.00159574143301	0.00085265014149	0.00167596361821	0.00116415923034	-0.00016104402894	0.00133229945106	0.00034057254104	0.00116415923034	0.00207613882356
0.00083406046883	0.00051077633197	-0.00053161122800	-0.00011118088563	-0.00002077719618	0.00051077633197	0.00354098921024	0.00148854061856	0.00057535425478	0.00091857819368	-0.00053161122800	0.00148854061856	0.00306941447311	-0.00008476462783	0.00029999984440	-0.00011118088563	0.00057535425478	-0.00008476462783	0.00102795285544	0.00117002346550	-0.00002077719618	0.00091857819368	0.00029999984440	0.00117002346550	0.00228889345586
0.00084461926577	0.00083768793129	-0.00013012787687	0.00028385571396	0.00013695657478	0.00083768793129	0.00379695937980	0.00152301236684	0.00112804923008	0.00119160806633	-0.00013012787687	0.00152301236684	0.00236661641484	0.00023570868822	0.00010025293874	0.00028385571396	0.00112804923008	0.00023570868822	0.00209978507579	0.00110423751331	0.00013695657478	0.00119160806633	0.00010025293874	0.00110423751331	0.00204867160698
0.00019559910045	0.00016145703387	-0.00028116074181	0.00017663189713	0.00002059489036	0.00016145703387	0.00237829680561	0.00067588495430	0.00052956679348	0.00089935007696	-0.00028116074181	0.00067588495430	0.00263195696880	0.00041361010874	0.00040235842954	0.00017663189713	0.00052956679348	0.00041361010874	0.00158457755767	0.00091089886399	0.00002059489036	0.00089935007696	0.00040235842954	0.00091089886399	0.00237433156095
0.00040881957064	-0.00000682784904	0.00023210300806	0.00008167026729	-0.00014908510027	-0.00000682784904	0.00329209916989	0.00151060183923	0.00096764528865	0.00153027883826	0.00023210300806	0.00151060183923	0.00307677095602	0.00066860654805	0.00066608810194	0.00008167026729	0.00096764528865	0.00066860654805	0.00153551780006	0.00099463617131	-0.00014908510027	0.00153027883826	0.00066608810194	0.00099463617131	0.00220857079255
0.00071435326118	0.00061694852092	0.00003212547495	0.00037861738973	-0.00006355344692	0.00061694852092	0.00469862042189	0.00212857744210	0.00165520812523	0.00184714694288	0.00003212547495	0.00212857744210	0.00353333374451	0.00116260240363	0.00089702129792	0.00037861738973	0.00165520812523	0.00116260240363	0.00172939768157	0.00112978137784	-0.00006355344692	0.00184714694288	0.00089702129792	0.00112978137784	0.00216106542790
0.00076318477169	0.00048693601320	0.00026181734989	0.00020516097540	-0.00004178657303	0.00048693601320	0.00296311316278	0.00094804216978	0.00067173792289	0.00055592326437	0.00026181734989	0.00094804216978	0.00285107272432	0.00036473771159	-0.00012476749632	0.00020516097540	0.00067173792289	0.00036473771159	0.00265143591513	0.00105662143678	-0.00004178657303	0.00055592326437	-0.00012476749632	0.00105662143678	0.00214221357404
0.00053039385633	0.00074920961514	0.00026926322845	0.00031409718392	0.00030680382498	0.00074920961514	0.00459740629063	0.00258222396501	0.00145156860975	0.00123568598078	0.00026926322845	0.00258222396501	0.00465557564300	0.00169106448888	0.00097415307170	0.00031409718392	0.00145156860975	0.00169106448888	0.00183431062445	0.00131227291902	0.00030680382498	0.00123568598078	0.00097415307170	0.00131227291902	0.00205192370914
0.00091882503901	0.00062373178844	0.00031019112764	0.00065526580945	0.00028939552762	0.00062373178844	0.00389721353961	0.00124030390193	0.00033980890569	0.00103636759454	0.00031019112764	0.00124030390193	0.00310937596382	0.00088174842920	0.00054712848791	0.00065526580945	0.00033980890569	0.00088174842920	0.00260612374174	0.00141114615360	0.00028939552762	0.00103636759454	0.00054712848791	0.00141114615360	0.00212985938202
0.00072778757916	0.00050363026924	0.00021988758608	-0.00005966909808	-0.00011059892833	0.00050363026924	0.00327905344412	0.00145462198909	0.00110507745935	0.00164431689120	0.00021988758608	0.00145462198909	0.00395908251179	0.00120058530567	0.00085465916149	-0.00005966909808	0.00110507745935	0.00120058530567	0.00256682014113	0.00168594746121	-0.00011059892833	0.00164431689120	0.00085465916149	0.00168594746121	0.00239456793789
0.00017341333656	0.00013621929066	0.00012879234893	0.00007558779669	-0.00010271323942	0.00013621929066	0.00524255427097	0.00183471307970	0.00125109463533	0.00237997112477	0.00012879234893	0.00183471307970	0.00273169546264	0.00042857436182	0.00062937097085	0.00007558779669	0.00125109463533	0.00042857436182	0.00095129030313	0.00083229787332	-0.00010271323942	0.00237997112477	0.00062937097085	0.00083229787332	0.00262007952678
0.00093508579581	0.00024810520173	-0.00011844854080	0.00025745084645	0.00005345914167	0.00024810520173	0.00256578991220	0.00092983105634	0.00130674391594	0.00128521168649	-0.00011844854080	0.00092983105634	0.00260303131577	0.00081958136877	0.00060314736954	0.00025745084645	0.00130674391594	0.00081958136877	0.00206258431120	0.00150056197648	0.00005345914167	0.00128521168649	0.00060314736954	0.00150056197648	0.00274129615640
0.00042409016762	-0.00027482815752	-0.00039537174526	-0.00024270107749	-0.00043628362275	-0.00027482815752	0.00343348588662	0.00152072979705	0.00054728852564	0.00086068702753	-0.00039537174526	0.00152072979705	0.00385109640387	0.00058684100253	0.00035486239751	-0.00024270107749	0.00054728852564	0.00058684100253	0.00096162949909	0.00092302328855	-0.00043628362275	0.00086068702753	0.00035486239751	0.00092302328855	0.00259934139771
0.00095296197559	0.00060303419668	0.00026380701852	0.00033816108980	-0.00007337752805	0.00060303419668	0.00431267819742	0.00188358401138	0.00106157992656	0.00127543291134	0.00026380701852	0.00188358401138	0.00359065522988	0.00102869644231	0.00046031825618	0.00033816108980	0.00106157992656	0.00102869644231	0.00176485262727	0.00076837926954	-0.00007337752805	0.00127543291134	0.00046031825618	0.00076837926954	0.00186192625730
0.00049296010301	0.00077972805041	0.00032740615329	0.00026118783781	-0.00000664157881	0.00077972805041	0.00469877424107	0.00209632876521	0.00196834835431	0.00230892740631	0.00032740615329	0.00209632876521	0.00303740044688	0.00091757045970	0.00112304433322	0.00026118783781	0.00196834835431	0.00091757045970	0.00260328814053	0.00213854815293	-0.00000664157881	0.00230892740631	0.00112304433322	0.00213854815293	0.00331067781755
0.00085010595236	0.00032286679084	0.00006390971636	0.00034644930839	-0.00023131331232	0.00032286679084	0.00500531322323	0.00285926597115	0.00183000221081	0.00133692476514	0.00006390971636	0.00285926597115	0.00371601911871	0.00136932506672	0.00101232334881	0.00034644930839	0.00183000221081	0.00136932506672	0.00193966683357	0.00129114111921	-0.00023131331232	0.00133692476514	0.00101232334881	0.00129114111921	0.00219218234863
0.00084540215328	-0.00009121130668	-0.00055018908050	-0.00038241157705	-0.00060681008157	-0.00009121130668	0.00243542030115	0.00080980155128	0.00067053260038	0.00041190129573	-0.00055018908050	0.00080980155128	0.00285674368783	0.00020359500705	0.00036423149237	-0.00038241157705	0.00067053260038	0.00020359500705	0.00195196940965	0.00139058782779	-0.00060681008157	0.00041190129573	0.00036423149237	0.00139058782779	0.00206410609680
0.00043849228673	0.00039888034333	0.00003508154007	0.00004092682569	-0.00037669227629	0.00039888034333	0.00305032606803	0.00191287825957	0.00060145263826	0.00075340230317	0.00003508154007	0.00191287825957	0.00347496881871	0.00048663038297	0.00084667606085	0.00004092682569	0.00060145263826	0.00048663038297	0.00122665371822	0.00107002074904	-0.00037669227629	0.00075340230317	0.00084667606085	0.00107002074904	0.00266175353267
0.00026117419600	0.00074976147569	0.00016984996689	0.00020382811249	0.00035085877449	0.00074976147569	0.00503192849326	0.00134847832081	0.00017303971326	0.00123824338524	0.00016984996689	0.00134847832081	0.00252525957092	0.00056733120648	0.00033137473545	0.00020382811249	0.00017303971326	0.00056733120648	0.00122199494095	0.00068296468782	0.00035085877449	0.00123824338524	0.00033137473545	0.00068296468782	0.00295517368756
0.00103724193505	0.00094156657292	0.00032362736718	0.00021892706216	0.00004625933489	0.00094156657292	0.00425643836544	0.00178919873025	0.00124406236274	0.00192310438173	0.00032362736718	0.00178919873025	0.00352023872563	0.00136642741362	0.00103056529825	0.00021892706216	0.00124406236274	0.00136642741362	0.00236358064356	0.00150169605030	0.00004625933489	0.00192310438173	0.00103056529825	0.00150169605030	0.00269677247422
0.00062760625932	0.00067815269015	-0.00002343145780	0.00036225266335	0.00002029185161	0.00067815269015	0.00321545279308	0.00109329033513	0.00050703098634	0.00043597512111	-0.00002343145780	0.00109329033513	0.00300807154402	0.00056887656876	0.00004907578701	0.00036225266335	0.00050703098634	0.00056887656876	0.00146159613145	0.00036927203419	0.00002029185161	0.00043597512111	0.00004907578701	0.00036927203419	0.00165689665366
0.00074899077055	0.00055599147532	0.00026339226680	0.00023665733519	-0.00001164990877	0.00055599147532	0.00289708467368	0.00174178292866	0.00126168143707	0.00118145285014	0.00026339226680	0.00174178292866	0.00322538499285	0.00088609699088	0.00070884306802	0.00023665733519	0.00126168143707	0.00088609699088	0.00192415400045	0.00117422450758	-0.00001164990877	0.00118145285014	0.00070884306802	0.00117422450758	0.00204007781955
0.00058185586271	0.00057822192635	0.00037972126165	0.00044641619866	0.00015463212014	0.00057822192635	0.00273216654886	0.00091743103745	0.00060890748035	0.00076914521673	0.00037972126165	0.00091743103745	0.00206672270098	0.00023286254459	0.00028830949085	0.00044641619866	0.00060890748035	0.00023286254459	0.00088243463945	0.00080446465483	0.00015463212014	0.00076914521673	0.00028830949085	0.00080446465483	0.00161486722137
0.00032378685845	0.00006414078768	-0.00021514502353	0.00025089065128	-0.00009081336336	0.00006414078768	0.00257148704639	0.00098064518358	0.00081941673924	0.00094582561679	-0.00021514502353	0.00098064518358	0.00305463143327	0.00061800969593	0.00038596197827	0.00025089065128	0.00081941673924	0.00061800969593	0.00146746721688	0.00100507638232	-0.00009081336336	0.00094582561679	0.00038596197827	0.00100507638232	0.00228706941824
0.00032112124229	-0.00023367720259	-0.00000227311771	0.00003032477108	-0.00026027839310	-0.00023367720259	0.00387918950179	0.00196781655733	0.00104653875033	0.00104739859270	-0.00000227311771	0.00196781655733	0.00412044457334	0.00153521625853	0.00088753369988	0.00003032477108	0.00104653875033	0.00153521625853	0.00219143819244	0.00154551411687	-0.00026027839310	0.00104739859270	0.00088753369988	0.00154551411687	0.00284060544196
0.00045129040188	0.00044867220900	-0.00000758093654	0.00018547233537	0.00001046897191	0.00044867220900	0.00318436181406	0.00141283165906	0.00098886588231	0.00160396398114	-0.00000758093654	0.00141283165906	0.00279244737344	0.00041394551188	0.00074718814855	0.00018547233537	0.00098886588231	0.00041394551188	0.00127193846631	0.00144751767313	0.00001046897191	0.00160396398114	0.00074718814855	0.00144751767313	0.00269507282203
0.00029040990377	0.00034376195527	0.00009383674994	0.00012637148989	0.00007583387656	0.00034376195527	0.00393404107072	0.00149220944125	0.00150892126810	0.00109785803517	0.00009383674994	0.00149220944125	0.00296851445508	0.00088384556116	0.00064422849676	0.00012637148989	0.00150892126810	0.00088384556116	0.00201837228854	0.00128446228665	0.00007583387656	0.00109785803517	0.00064422849676	0.00128446228665	0.00189939580584
0.00118013483415	-0.00020144212428	-0.00068102567298	-0.00025001517775	-0.00044952071394	-0.00020144212428	0.00308988831221	0.00153711883661	0.00093237688477	0.00063479899784	-0.00068102567298	0.00153711883661	0.00428082869786	0.00137665845599	0.00068459474472	-0.00025001517775	0.00093237688477	0.00137665845599	0.00199449070185	0.00141167612444	-0.00044952071394	0.00063479899784	0.00068459474472	0.00141167612444	0.00260984278683
0.00091508060074	0.00050379316664	0.00006277519951	0.00036076983499	0.00023467684925	0.00050379316664	0.00382854771312	0.00137917598476	0.00073920289988	0.00129644920845	0.00006277519951	0.00137917598476	0.00218497311679	0.00053082053511	0.00066524655052	0.00036076983499	0.00073920289988	0.00053082053511	0.00140234055171	0.00113930679688	0.00023467684925	0.00129644920845	0.00066524655052	0.00113930679688	0.00226863969823
0.00070754018396	-0.00004973936291	-0.00044806331384	0.00005165021872	0.00005160331210	-0.00004973936291	0.00428854070275	0.00270744656101	0.00122470389143	0.00175985895957	-0.00044806331384	0.00270744656101	0.00418657713610	0.00097469417281	0.00077762582148	0.00005165021872	0.00122470389143	0.00097469417281	0.00170518991460	0.00112377217469	0.00005160331210	0.00175985895957	0.00077762582148	0.00112377217469	0.00247550778920
0.00061838406988	0.00055701995297	-0.00007137161432	0.00023312379465	0.00011450013330	0.00055701995297	0.00330119729363	0.00150105454181	0.00126426992196	0.00125012349730	-0.00007137161432	0.00150105454181	0.00328184955369	0.00096523757756	0.00055269816532	0.00023312379465	0.00126426992196	0.00096523757756	0.00168795108959	0.00113549365498	0.00011450013330	0.00125012349730	0.00055269816532	0.00113549365498	0.00205134942593
0.00097247560793	0.00077809832279	0.00027041925014	0.00038594963474	0.00026758355378	0.00077809832279	0.00335633344797	0.00162125813389	0.00127244816654	0.00108610617266	0.00027041925014	0.00162125813389	0.00443525142139	0.00169623863508	0.00027149098515	0.00038594963474	0.00127244816654	0.00169623863508	0.00291420092759	0.00115733190407	0.00026758355378	0.00108610617266	0.00027149098515	0.00115733190407	0.00179256691720
0.00062074769466	0.00053001292382	-0.00026864042266	0.00012297502164	0.00004269151104	0.00053001292382	0.00292070014847	0.00063147840316	0.00013337010609	0.00062200527006	-0.00026864042266	0.00063147840316	0.00230368445419	-0.00029903372912	-0.00001094035257	0.00012297502164	0.00013337010609	-0.00029903372912	0.00153209662166	0.00083516202134	0.00004269151104	0.00062200527006	-0.00001094035257	0.00083516202134	0.00243387925986
0.00097231774233	0.00015518636620	-0.00064772294187	-0.00034805553416	-0.00044548412259	0.00015518636620	0.00336583417150	0.00129248888970	0.00132203079008	0.00146626581959	-0.00064772294187	0.00129248888970	0.00268700870015	0.00093910243820	0.00118217223349	-0.00034805553416	0.00132203079008	0.00093910243820	0.00252049720115	0.00153880529807	-0.00044548412259	0.00146626581959	0.00118217223349	0.00153880529807	0.00249606493052
0.00042907656234	0.00064237224002	0.00004377939636	0.00044887103555	0.00042920765965	0.00064237224002	0.00386126940748	0.00209603679105	0.00177568706448	0.00172786089401	0.00004377939636	0.00209603679105	0.00422442113463	0.00178739668532	0.00122342033668	0.00044887103555	0.00177568706448	0.00178739668532	0.00220922495053	0.00151740721889	0.00042920765965	0.00172786089401	0.00122342033668	0.00151740721889	0.00261773927479
0.00107415493575	0.00140439987938	0.00066588050167	0.00060352067124	0.00046004174550	0.00140439987938	0.00541284344008	0.00344298698007	0.00200172477250	0.00195486149739	0.00066588050167	0.00344298698007	0.00470199881447	0.00184534515802	0.00159811132636	0.00060352067124	0.00200172477250	0.00184534515802	0.00209487581415	0.00188071018409	0.00046004174550	0.00195486149739	0.00159811132636	0.00188071018409	0.00267023615378
0.00016700742505	0.00015756094094	-0.00012692579909	0.00013761087843	0.00004194369815	0.00015756094094	0.00241370414541	0.00145943246914	0.00084839064839	0.00075534358007	-0.00012692579909	0.00145943246914	0.00308525829166	0.00065599345748	0.00057145662331	0.00013761087843	0.00084839064839	0.00065599345748	0.00147764682816	0.00106155486275	0.00004194369815	0.00075534358007	0.00057145662331	0.00106155486275	0.00263418992255
0.00017397048126	0.00010510186366	-0.00014204211270	0.00003020964293	-0.00014589301052	0.00010510186366	0.00344461586607	0.00084509850075	0.00150235203871	0.00153621639962	-0.00014204211270	0.00084509850075	0.00282019427296	0.00108198846529	0.00119573698068	0.00003020964293	0.00150235203871	0.00108198846529	0.00206033394481	0.00177793604444	-0.00014589301052	0.00153621639962	0.00119573698068	0.00177793604444	0.00296574129991
0.00094324109410	0.00042681648919	-0.00036639239213	-0.00010722327177	-0.00017302201271	0.00042681648919	0.00323314789528	0.00135272889220	0.00051925371366	0.00094446182553	-0.00036639239213	0.00135272889220	0.00269700132682	0.00018725672491	0.00042896873682	-0.00010722327177	0.00051925371366	0.00018725672491	0.00122313612649	0.00062682332218	-0.00017302201271	0.00094446182553	0.00042896873682	0.00062682332218	0.00262807612090
0.00078676542514	0.00082495771925	0.00055036541132	-0.00000808791779	-0.00000298967287	0.00082495771925	0.00289532454175	0.00149369726305	0.00047126164323	0.00082339677350	0.00055036541132	0.00149369726305	0.00384863724684	0.00069905011125	0.00051844568006	-0.00000808791779	0.00047126164323	0.00069905011125	0.00109437871575	0.00079996936611	-0.00000298967287	0.00082339677350	0.00051844568006	0.00079996936611	0.00217373830960
0.00109695709840	0.00023850266218	-0.00031072109256	-0.00010691960991	-0.00021941682646	0.00023850266218	0.00208399891996	0.00085018716985	0.00050791857585	0.00039150053966	-0.00031072109256	0.00085018716985	0.00284134292348	0.00046347157559	0.00018581397581	-0.00010691960991	0.00050791857585	0.00046347157559	0.00157767932152	0.00108503556216	-0.00021941682646	0.00039150053966	0.00018581397581	0.00108503556216	0.00237103759831
0.00036371053269	-0.00012464553372	-0.00013303417378	-0.00002391765752	-0.00022544403500	-0.00012464553372	0.00306855221093	0.00118302442780	0.00066397104415	0.00113308218261	-0.00013303417378	0.00118302442780	0.00320949558975	0.00043071568832	0.00061718238359	-0.00002391765752	0.00066397104415	0.00043071568832	0.00087849846433	0.00112097626972	-0.00022544403500	0.00113308218261	0.00061718238359	0.00112097626972	0.00273365580969
0.00072692728626	0.00071079233250	0.00001890873133	0.00041062035660	0.00009265869029	0.00071079233250	0.00359360372954	0.00099021544231	0.00115948458906	0.00139274922502	0.00001890873133	0.00099021544231	0.00231128537698	0.00044081624722	0.00025398486417	0.00041062035660	0.00115948458906	0.00044081624722	0.00170351558550	0.00105576010128	0.00009265869029	0.00139274922502	0.00025398486417	0.00105576010128	0.00208327086755
0.00055247915627	0.00046932085179	-0.00005657798931	0.00027899435182	0.00009850455927	0.00046932085179	0.00454666621906	0.00152338004223	0.00149396386048	0.00177854694704	-0.00005657798931	0.00152338004223	0.00292613038365	0.00069759118224	0.00084492864867	0.00027899435182	0.00149396386048	0.00069759118224	0.00176420523208	0.00170088237340	0.00009850455927	0.00177854694704	0.00084492864867	0.00170088237340	0.00316454789276
0.00097858197833	0.00049790200514	0.00020326353351	0.00020497923558	0.00030791381107	0.00049790200514	0.00370324378330	0.00085382326189	0.00073000049778	0.00104329738785	0.00020326353351	0.00085382326189	0.00251526393484	0.00055350530678	0.00025998434063	0.00020497923558	0.00073000049778	0.00055350530678	0.00128800210001	0.00073965040816	0.00030791381107	0.00104329738785	0.00025998434063	0.00073965040816	0.00202236490179
0.00091461765307	0.00045588646731	0.00015409035763	0.00076075567850	0.00017606250010	0.00045588646731	0.00322550837759	0.00171188345905	0.00140051151850	0.00059890503165	0.00015409035763	0.00171188345905	0.00349255452233	0.00139008549304	0.00046934303868	0.00076075567850	0.00140051151850	0.00139008549304	0.00280707106568	0.00138685414931	0.00017606250010	0.00059890503165	0.00046934303868	0.00138685414931	0.00223350585619
0.00084039485526	0.00051807720082	0.00007753825700	0.00014363790785	0.00002660851252	0.00051807720082	0.00452189891489	0.00171109711250	0.00104883312893	0.00154391758293	0.00007753825700	0.00171109711250	0.00326365733188	0.00083925231661	0.00055819756132	0.00014363790785	0.00104883312893	0.00083925231661	0.00206226767542	0.00138658025006	0.00002660851252	0.00154391758293	0.00055819756132	0.00138658025006	0.00290556654018
0.00119710028137	0.00049110077992	0.00062376493897	0.00011233005148	0.00009706415401	0.00049110077992	0.00276159791419	0.00150166641843	0.00099549163091	0.00097544223712	0.00062376493897	0.00150166641843	0.00355815003847	0.00098219364116	0.00090713429357	0.00011233005148	0.00099549163091	0.00098219364116	0.00168177892922	0.00113387985066	0.00009706415401	0.00097544223712	0.00090713429357	0.00113387985066	0.00224865757767
0.00101570199721	0.00096510103520	0.00033345594273	0.00054421559172	0.00024451237357	0.00096510103520	0.00333596247059	0.00063427669282	0.00073872026017	0.00103134569237	0.00033345594273	0.00063427669282	0.00252919113603	-0.00009208630853	-0.00019563994582	0.00054421559172	0.00073872026017	-0.00009208630853	0.00110496655253	0.00059951556799	0.00024451237357	0.00103134569237	-0.00019563994582	0.00059951556799	0.00217140809475
0.00071891442315	0.00062058077298	0.00017390379701	0.00062972430566	0.00025580033294	0.00062058077298	0.00399541793040	0.00169279302786	0.00142174225751	0.00073306333636	0.00017390379701	0.00169279302786	0.00325209287979	0.00096004785770	0.00035852194952	0.00062972430566	0.00142174225751	0.00096004785770	0.00216388062219	0.00120807662869	0.00025580033294	0.00073306333636	0.00035852194952	0.00120807662869	0.00215587856011
0.00105277029334	0.00033013183541	0.00026444447494	0.00051435971231	0.00010666951558	0.00033013183541	0.00299923231299	0.00088677539105	0.00041668771155	0.00044776491872	0.00026444447494	0.00088677539105	0.00304200006604	0.00036628919763	-0.00031032079121	0.00051435971231	0.00041668771155	0.00036628919763	0.00086753801389	0.00057994050367	0.00010666951558	0.00044776491872	-0.00031032079121	0.00057994050367	0.00168380861017
0.00090029566539	0.00102878093122	0.00048731257480	0.00057295455083	0.00013750189949	0.00102878093122	0.00432599180296	0.00184510222676	0.00162190707768	0.00203271109023	0.00048731257480	0.00184510222676	0.00268865072957	0.00080678060067	0.00065555485817	0.00057295455083	0.00162190707768	0.00080678060067	0.00144333590422	0.00123440284314	0.00013750189949	0.00203271109023	0.00065555485817	0.00123440284314	0.00278697729883
0.00071338826233	0.00048588644408	0.00027376139203	0.00017928021800	-0.00010053003272	0.00048588644408	0.00358826189897	0.00190894225664	0.00175533114219	0.00173643380166	0.00027376139203	0.00190894225664	0.00369035373295	0.00145318205733	0.00101295174194	0.00017928021800	0.00175533114219	0.00145318205733	0.00264961510588	0.00205953163237	-0.00010053003272	0.00173643380166	0.00101295174194	0.00205953163237	0.00283354172809
0.00034371759654	-0.00004519159962	-0.00019818475260	0.00009483011931	-0.00002374931825	-0.00004519159962	0.00278031801301	0.00122535639360	0.00091026561234	0.00038642427227	-0.00019818475260	0.00122535639360	0.00362590799735	0.00092932888979	0.00008081851377	0.00009483011931	0.00091026561234	0.00092932888979	0.00185145432087	0.00117498733867	-0.00002374931825	0.00038642427227	0.00008081851377	0.00117498733867	0.00200197637367
0.00077048842042	0.00015664711848	-0.00020373018371	0.00022473848811	-0.00038723653092	0.00015664711848	0.00455111148687	0.00229203708475	0.00194832491843	0.00174585508889	-0.00020373018371	0.00229203708475	0.00353168263258	0.00158485204411	0.00114293825772	0.00022473848811	0.00194832491843	0.00158485204411	0.00260651828369	0.00161997145403	-0.00038723653092	0.00174585508889	0.00114293825772	0.00161997145403	0.00269829788770
0.00017640618443	0.00049400406234	-0.00015155745748	-0.00016184291736	-0.00010897254264	0.00049400406234	0.00477475112825	0.00131026296170	0.00086214922798	0.00120968354397	-0.00015155745748	0.00131026296170	0.00276612077249	0.00097055845841	0.00075293465037	-0.00016184291736	0.00086214922798	0.00097055845841	0.00191273095753	0.00108356055126	-0.00010897254264	0.00120968354397	0.00075293465037	0.00108356055126	0.00235811047336
0.00092125371176	0.00048926475451	-0.00005884402104	-0.00003181068324	-0.00025398927732	0.00048926475451	0.00377785557719	0.00160658997877	0.00141279246439	0.00169928689023	-0.00005884402104	0.00160658997877	0.00338384220823	0.00077547732112	0.00075295276824	-0.00003181068324	0.00141279246439	0.00077547732112	0.00184135868673	0.00178076260449	-0.00025398927732	0.00169928689023	0.00075295276824	0.00178076260449	0.00288693334293
0.00098065485016	0.00026504449082	0.00001033356714	0.00030342572375	-0.00005230384106	0.00026504449082	0.00413688004866	0.00235248893581	0.00157494795106	0.00155300044576	0.00001033356714	0.00235248893581	0.00420496796052	0.00150323759205	0.00095218220066	0.00030342572375	0.00157494795106	0.00150323759205	0.00181175241306	0.00131825006161	-0.00005230384106	0.00155300044576	0.00095218220066	0.00131825006161	0.00225388595817
0.00113951870277	0.00077124700664	0.00032808304896	0.00042642556330	0.00009134920726	0.00077124700664	0.00388444023032	0.00217129352590	0.00112153339278	0.00144270615816	0.00032808304896	0.00217129352590	0.00348949972285	0.00122691659145	0.00096122256474	0.00042642556330	0.00112153339278	0.00122691659145	0.00202341687054	0.00120674260577	0.00009134920726	0.00144270615816	0.00096122256474	0.00120674260577	0.00240880583021
0.00044360428884	0.00024099764014	0.00006806332008	0.00041140329257	-0.00019242416105	0.00024099764014	0.00384135606520	0.00141175888927	0.00156174115476	0.00083990309762	0.00006806332008	0.00141175888927	0.00326482423384	0.00146227718734	0.00088626093863	0.00041140329257	0.00156174115476	0.00146227718734	0.00241981905994	0.00116581361175	-0.00019242416105	0.00083990309762	0.00088626093863	0.00116581361175	0.00247868168405
0.00104199542878	0.00100624429974	0.00055135639585	0.00064874849555	0.00015528936759	0.00100624429974	0.00461828274782	0.00296111808781	0.00212028956762	0.00155542002038	0.00055135639585	0.00296111808781	0.00511406594246	0.00215474771349	0.00061738251725	0.00064874849555	0.00212028956762	0.00215474771349	0.00325700315660	0.00115197841939	0.00015528936759	0.00155542002038	0.00061738251725	0.00115197841939	0.00231420368565
0.00056300544138	0.00027568879794	-0.00005676947180	0.00033666802415	0.00002429397579	0.00027568879794	0.00297128733483	0.00144809008799	0.00094356050269	0.00106488636716	-0.00005676947180	0.00144809008799	0.00272239762310	0.00058058819951	0.00068037722718	0.00033666802415	0.00094356050269	0.00058058819951	0.00133351568989	0.00131919340775	0.00002429397579	0.00106488636716	0.00068037722718	0.00131919340775	0.00239360175387
0.00133710708084	0.00018960966507	0.00006988394130	0.00038673425267	-0.00021652859373	0.00018960966507	0.00389353417798	0.00242708065990	0.00131848631429	0.00087998681278	0.00006988394130	0.00242708065990	0.00410131233932	0.00153133660059	0.00057509703198	0.00038673425267	0.00131848631429	0.00153133660059	0.00267154096441	0.00100447655840	-0.00021652859373	0.00087998681278	0.00057509703198	0.00100447655840	0.00208546291511
0.00093807232076	-0.00014776082498	-0.00049352221676	-0.00027293385087	-0.00049383506732	-0.00014776082498	0.00412228829303	0.00136792179485	0.00077907160805	0.00110272173422	-0.00049352221676	0.00136792179485	0.00316603942559	0.00086498587523	0.00028961775793	-0.00027293385087	0.00077907160805	0.00086498587523	0.00144690663575	0.00073399812922	-0.00049383506732	0.00110272173422	0.00028961775793	0.00073399812922	0.00223355721689
0.00036219226160	0.00002344730147	-0.00038659923434	-0.00010971527616	-0.00023946122619	0.00002344730147	0.00257304229454	0.00133566538268	0.00039959872659	0.00064634057161	-0.00038659923434	0.00133566538268	0.00378493932526	0.00102045626382	0.00042333249653	-0.00010971527616	0.00039959872659	0.00102045626382	0.00194341357747	0.00102358522007	-0.00023946122619	0.00064634057161	0.00042333249653	0.00102358522007	0.00184686012000
0.00102757408948	0.00052702479629	-0.00018759924046	0.00021645603608	-0.00016501086212	0.00052702479629	0.00421623186154	0.00198334227536	0.00150021303493	0.00177956605342	-0.00018759924046	0.00198334227536	0.00269726482286	0.00047599964083	0.00112240206807	0.00021645603608	0.00150021303493	0.00047599964083	0.00169572029492	0.00136164087961	-0.00016501086212	0.00177956605342	0.00112240206807	0.00136164087961	0.00261431307960
0.00049395117559	0.00044509705687	0.00017011772263	0.00012291712720	-0.00036320754218	0.00044509705687	0.00384722236992	0.00148396946898	0.00101023674931	0.00121111778611	0.00017011772263	0.00148396946898	0.00311922849124	0.00060721601114	0.00056854545721	0.00012291712720	0.00101023674931	0.00060721601114	0.00129893879569	0.00104205791038	-0.00036320754218	0.00121111778611	0.00056854545721	0.00104205791038	0.00243466745805
0.00022685667479	0.00032278191988	-0.00003317556804	0.00033517606226	-0.00004391405209	0.00032278191988	0.00347373210631	0.00146442285915	0.00160618537542	0.00139325072031	-0.00003317556804	0.00146442285915	0.00336109207513	0.00133411517921	0.00060420981779	0.00033517606226	0.00160618537542	0.00133411517921	0.00315881596779	0.00141281556030	-0.00004391405209	0.00139325072031	0.00060420981779	0.00141281556030	0.00197909857428
0.00041698664160	-0.00001583876350	-0.00019750376330	-0.00009787668814	-0.00027006418662	-0.00001583876350	0.00383641399857	0.00124442306586	0.00084104972045	0.00119162740321	-0.00019750376330	0.00124442306586	0.00249700804606	0.00011936829354	0.00020672151616	-0.00009787668814	0.00084104972045	0.00011936829354	0.00122119356033	0.00116578505064	-0.00027006418662	0.00119162740321	0.00020672151616	0.00116578505064	0.00227825004678
0.00042425984141	0.00005528398491	-0.00030796773337	0.00009522984405	-0.00013795448023	0.00005528398491	0.00310030318670	0.00119036161621	0.00073374122899	0.00103322159794	-0.00030796773337	0.00119036161621	0.00261561007365	0.00083715902138	0.00068141531231	0.00009522984405	0.00073374122899	0.00083715902138	0.00132566373272	0.00122170141935	-0.00013795448023	0.00103322159794	0.00068141531231	0.00122170141935	0.00235196291303
0.00071791516154	0.00095276635709	0.00080708652231	0.00064992006255	0.00050137289076	0.00095276635709	0.00399786217310	0.00194368739331	0.00090098202086	0.00135603951897	0.00080708652231	0.00194368739331	0.00362492742390	0.00109559810627	0.00104165719798	0.00064992006255	0.00090098202086	0.00109559810627	0.00171997831406	0.00137520582726	0.00050137289076	0.00135603951897	0.00104165719798	0.00137520582726	0.00268979924134
0.00105595913218	-0.00001611808807	-0.00047809245516	-0.00011824668781	-0.00047671569555	-0.00001611808807	0.00313460521107	0.00135053842482	0.00055015820062	0.00081547077468	-0.00047809245516	0.00135053842482	0.00264373030028	0.00038024663577	0.00005545606111	-0.00011824668781	0.00055015820062	0.00038024663577	0.00128197290947	0.00073718746747	-0.00047671569555	0.00081547077468	0.00005545606111	0.00073718746747	0.00163915519430
0.00010276121546	0.00015304102003	0.00003815044900	-0.00008283477678	-0.00027643967222	0.00015304102003	0.00341553634310	0.00125270727376	0.00055829930621	0.00083714137016	0.00003815044900	0.00125270727376	0.00303326343156	0.00062856945218	0.00068579311386	-0.00008283477678	0.00055829930621	0.00062856945218	0.00147924412540	0.00104912427725	-0.00027643967222	0.00083714137016	0.00068579311386	0.00104912427725	0.00240296131248
0.00073501869473	0.00015824743513	-0.00040673870009	0.00025832023078	0.00018129322732	0.00015824743513	0.00422889226270	0.00138928363731	0.00085544497118	0.00163874226366	-0.00040673870009	0.00138928363731	0.00239466405755	0.00003195980571	0.00024092646886	0.00025832023078	0.00085544497118	0.00003195980571	0.00104567623445	0.00110298081425	0.00018129322732	0.00163874226366	0.00024092646886	0.00110298081425	0.00259447524341
0.00061724132173	0.00059838535742	0.00034409056325	0.00044601140704	0.00023207470903	0.00059838535742	0.00436702471451	0.00261570686527	0.00135743661207	0.00147308848153	0.00034409056325	0.00261570686527	0.00453200539097	0.00159426471603	0.00094532238139	0.00044601140704	0.00135743661207	0.00159426471603	0.00185409121272	0.00127647297280	0.00023207470903	0.00147308848153	0.00094532238139	0.00127647297280	0.00196492632910
0.00086415218117	0.00077755684157	0.00056820076624	0.00062113881225	-0.00014937047413	0.00077755684157	0.00341176765604	0.00201238864190	0.00178991095558	0.00083505226607	0.00056820076624	0.00201238864190	0.00388501379422	0.00191311422178	0.00062684760331	0.00062113881225	0.00178991095558	0.00191311422178	0.00332414891575	0.00143461038780	-0.00014937047413	0.00083505226607	0.00062684760331	0.00143461038780	0.00203910084201
0.00111134396730	0.00086420324375	0.00018035058454	0.00033448524361	0.00035467315000	0.00086420324375	0.00378835105087	0.00165841564311	0.00031928304410	0.00096402384725	0.00018035058454	0.00165841564311	0.00370796150105	0.00048641707228	0.00063223938528	0.00033448524361	0.00031928304410	0.00048641707228	0.00121087471058	0.00096160814827	0.00035467315000	0.00096402384725	0.00063223938528	0.00096160814827	0.00230293581693
0.00110646382985	0.00023889477689	-0.00005334160529	-0.00030390139650	-0.00008991648862	0.00023889477689	0.00568052383354	0.00209834988896	0.00122891497850	0.00218706585218	-0.00005334160529	0.00209834988896	0.00300012470332	0.00046489865721	0.00106159607175	-0.00030390139650	0.00122891497850	0.00046489865721	0.00230676981364	0.00124854926798	-0.00008991648862	0.00218706585218	0.00106159607175	0.00124854926798	0.00285149758779
0.00071803600973	0.00000683518661	0.00007513344190	0.00015595432971	0.00000022235907	0.00000683518661	0.00468303314735	0.00251995389935	0.00151838616940	0.00173805137531	0.00007513344190	0.00251995389935	0.00466914227277	0.00159046982190	0.00130251207826	0.00015595432971	0.00151838616940	0.00159046982190	0.00215935365432	0.00167505913048	0.00000022235907	0.00173805137531	0.00130251207826	0.00167505913048	0.00216721296244
0.00053298101874	0.00021759299519	0.00040358569883	0.00055643341613	0.00047542530676	0.00021759299519	0.00430021108562	0.00313315546686	0.00201400945869	0.00138965083631	0.00040358569883	0.00313315546686	0.00480260812264	0.00259248065063	0.00129596364253	0.00055643341613	0.00201400945869	0.00259248065063	0.00326995601809	0.00176266478762	0.00047542530676	0.00138965083631	0.00129596364253	0.00176266478762	0.00295324135721
0.00048319696481	0.00011357304000	-0.00064912180651	0.00010509169713	-0.00011790373742	0.00011357304000	0.00376793325781	0.00166243267404	0.00141292847070	0.00119247798228	-0.00064912180651	0.00166243267404	0.00338027270134	0.00090000705542	0.00086665446497	0.00010509169713	0.00141292847070	0.00090000705542	0.00188419340380	0.00174817129663	-0.00011790373742	0.00119247798228	0.00086665446497	0.00174817129663	0.00323038741080
0.00059516641470	0.00050296844934	0.00021238241602	0.00011672193148	-0.00007470575579	0.00050296844934	0.00474970398614	0.00224721935751	0.00098666818645	0.00130744730366	0.00021238241602	0.00224721935751	0.00311637992287	0.00093276529280	0.00094238962468	0.00011672193148	0.00098666818645	0.00093276529280	0.00254711005184	0.00103652232409	-0.00007470575579	0.00130744730366	0.00094238962468	0.00103652232409	0.00193857447761
0.00104796981901	0.00038568420212	-0.00024021912701	0.00010987477684	-0.00007890854097	0.00038568420212	0.00309713808750	0.00093469306441	0.00085132956683	0.00095326827086	-0.00024021912701	0.00093469306441	0.00339147372841	0.00067944559484	0.00034385236104	0.00010987477684	0.00085132956683	0.00067944559484	0.00139322664025	0.00075759461108	-0.00007890854097	0.00095326827086	0.00034385236104	0.00075759461108	0.00156607015820
0.00042365716980	0.00018393001455	-0.00029620873038	0.00024981204841	0.00036802676384	0.00018393001455	0.00310009645873	0.00136948691715	0.00040841673418	0.00120464877671	-0.00029620873038	0.00136948691715	0.00291282779421	0.00035962794202	0.00045890562544	0.00024981204841	0.00040841673418	0.00035962794202	0.00169086873070	0.00130535978633	0.00036802676384	0.00120464877671	0.00045890562544	0.00130535978633	0.00320123808055
0.00059457937498	0.00002536532550	-0.00039487452034	0.00014672502129	-0.00020181621464	0.00002536532550	0.00304603130026	0.00070763090977	0.00054402774483	0.00121012549676	-0.00039487452034	0.00070763090977	0.00237913338474	0.00056507788027	0.00076328772721	0.00014672502129	0.00054402774483	0.00056507788027	0.00138706883335	0.00084929324265	-0.00020181621464	0.00121012549676	0.00076328772721	0.00084929324265	0.00241818033342
0.00096521987243	0.00082766617650	0.00064906784361	0.00112103953986	0.00032064829458	0.00082766617650	0.00421334016902	0.00221608907825	0.00171897856719	0.00157859452028	0.00064906784361	0.00221608907825	0.00344730937163	0.00154952136104	0.00087385146773	0.00112103953986	0.00171897856719	0.00154952136104	0.00204389024492	0.00108677402116	0.00032064829458	0.00157859452028	0.00087385146773	0.00108677402116	0.00246140946470
0.00034855451948	0.00046788594825	0.00000495282701	0.00030414343387	0.00001583863021	0.00046788594825	0.00306098998035	0.00151736466479	0.00094480418733	0.00130592643813	0.00000495282701	0.00151736466479	0.00280502397482	0.00062946242574	0.00082912621017	0.00030414343387	0.00094480418733	0.00062946242574	0.00196747748970	0.00110918488577	0.00001583863021	0.00130592643813	0.00082912621017	0.00110918488577	0.00221949900066
0.00123075111595	0.00087925282369	0.00069625422812	0.00039352853938	0.00026689198833	0.00087925282369	0.00351594483202	0.00171798978213	0.00101614909810	0.00130761238855	0.00069625422812	0.00171798978213	0.00298104575128	0.00079016578696	0.00050086676846	0.00039352853938	0.00101614909810	0.00079016578696	0.00221688545522	0.00128502639262	0.00026689198833	0.00130761238855	0.00050086676846	0.00128502639262	0.00285939395554
0.00064166671377	0.00060626728638	0.00006600475111	0.00070297267824	0.00033061333122	0.00060626728638	0.00489330686013	0.00220541773710	0.00216548835887	0.00167187103883	0.00006600475111	0.00220541773710	0.00318905307360	0.00150963175885	0.00080614961715	0.00070297267824	0.00216548835887	0.00150963175885	0.00265880087315	0.00151075343768	0.00033061333122	0.00167187103883	0.00080614961715	0.00151075343768	0.00243044975990
0.00115080324234	0.00131265936802	0.00042739257941	0.00039968241005	0.00024896670727	0.00131265936802	0.00374518681595	0.00173259660185	0.00095841199579	0.00122900641091	0.00042739257941	0.00173259660185	0.00352743704672	0.00073998898044	0.00095147962204	0.00039968241005	0.00095841199579	0.00073998898044	0.00158441908444	0.00101724250080	0.00024896670727	0.00122900641091	0.00095147962204	0.00101724250080	0.00249676121668
0.00027757391456	-0.00018759752170	-0.00063103871330	-0.00008007774431	-0.00020996518320	-0.00018759752170	0.00297223337564	0.00122827968665	0.00099137846640	0.00138015788027	-0.00063103871330	0.00122827968665	0.00335338396830	0.00098896693857	0.00118469796328	-0.00008007774431	0.00099137846640	0.00098896693857	0.00241154644697	0.00188661719605	-0.00020996518320	0.00138015788027	0.00118469796328	0.00188661719605	0.00325828693827
0.00074508960256	-0.00007312697760	-0.00005123605802	0.00003826562298	-0.00028246740740	-0.00007312697760	0.00270303459415	0.00044896895018	0.00056335648006	0.00117004847893	-0.00005123605802	0.00044896895018	0.00307800853567	0.00106487092745	0.00027564119624	0.00003826562298	0.00056335648006	0.00106487092745	0.00206399275118	0.00085722259907	-0.00028246740740	0.00117004847893	0.00027564119624	0.00085722259907	0.00219898253425
0.00104586250496	0.00119016060459	0.00043460672156	0.00048976242137	0.00011558008641	0.00119016060459	0.00445890909004	0.00196546094612	0.00118304762125	0.00093240400991	0.00043460672156	0.00196546094612	0.00254355125092	0.00049831803894	0.00003530210612	0.00048976242137	0.00118304762125	0.00049831803894	0.00161107879260	0.00075529340619	0.00011558008641	0.00093240400991	0.00003530210612	0.00075529340619	0.00220985461731
0.00045599637632	0.00051352053184	-0.00022941541775	-0.00007283165963	-0.00014534876439	0.00051352053184	0.00417235549534	0.00216358156886	0.00123209950319	0.00181049450332	-0.00022941541775	0.00216358156886	0.00347030885494	0.00101190828877	0.00128382391019	-0.00007283165963	0.00123209950319	0.00101190828877	0.00161296187070	0.00144649823648	-0.00014534876439	0.00181049450332	0.00128382391019	0.00144649823648	0.00265676199589
0.00046353098581	0.00025739740187	-0.00057626576795	0.00004241023114	-0.00017945165263	0.00025739740187	0.00262676133084	0.00099016433841	0.00087656029803	0.00079572101797	-0.00057626576795	0.00099016433841	0.00364388097091	0.00098234946700	0.00060395013332	0.00004241023114	0.00087656029803	0.00098234946700	0.00263039263418	0.00138984308822	-0.00017945165263	0.00079572101797	0.00060395013332	0.00138984308822	0.00261153805099
0.00046566902051	0.00077376092711	0.00049871236282	0.00046931376776	0.00058819684566	0.00077376092711	0.00557732297071	0.00319247018955	0.00251283714286	0.00245246625736	0.00049871236282	0.00319247018955	0.00443786027072	0.00231287907854	0.00174523440719	0.00046931376776	0.00251283714286	0.00231287907854	0.00293903878978	0.00183109094602	0.00058819684566	0.00245246625736	0.00174523440719	0.00183109094602	0.00319794439077
0.00000610912399	0.00005004875063	0.00008220474338	0.00006670518655	0.00008851816369	0.00005004875063	0.00486399027987	0.00217802023894	0.00116132716097	0.00179423920328	0.00008220474338	0.00217802023894	0.00274939607561	0.00059504174091	0.00108367942186	0.00006670518655	0.00116132716097	0.00059504174091	0.00138840401763	0.00146501447548	0.00008851816369	0.00179423920328	0.00108367942186	0.00146501447548	0.00264713448217
0.00110324713141	0.00028316808056	-0.00022535023926	0.00055668590380	-0.00008403137186	0.00028316808056	0.00323358129442	0.00134865123211	0.00073471263996	0.00110155648298	-0.00022535023926	0.00134865123211	0.00355536800989	0.00115066994006	0.00058418391115	0.00055668590380	0.00073471263996	0.00115066994006	0.00240204133531	0.00153251209035	-0.00008403137186	0.00110155648298	0.00058418391115	0.00153251209035	0.00263508474429
0.00101759442216	0.00022331067208	-0.00004494729684	0.00022734504748	0.00013730533236	0.00022331067208	0.00475568068598	0.00239630269088	0.00122356456686	0.00155086245722	-0.00004494729684	0.00239630269088	0.00391215323404	0.00073311722858	0.00037545898282	0.00022734504748	0.00122356456686	0.00073311722858	0.00141646708806	0.00092356952530	0.00013730533236	0.00155086245722	0.00037545898282	0.00092356952530	0.00259170967541
0.00082173650292	0.00054660481162	-0.00002770462100	0.00033822517194	-0.00011280037407	0.00054660481162	0.00402724273493	0.00150527346542	0.00104664812253	0.00118194427574	-0.00002770462100	0.00150527346542	0.00358908608337	0.00094236985714	0.00029187452214	0.00033822517194	0.00104664812253	0.00094236985714	0.00138838016532	0.00101088972898	-0.00011280037407	0.00118194427574	0.00029187452214	0.00101088972898	0.00233329307381
0.00071182604372	-0.00020536678467	0.00013355837409	0.00038152139599	-0.00020657424477	-0.00020536678467	0.00313342731128	0.00106891845832	0.00059651297349	0.00098891517855	0.00013355837409	0.00106891845832	0.00305934120141	0.00095117973657	0.00004020208892	0.00038152139599	0.00059651297349	0.00095117973657	0.00227114666869	0.00065470089451	-0.00020657424477	0.00098891517855	0.00004020208892	0.00065470089451	0.00199425770436
0.00097187821681	0.00103457927374	0.00078068149329	0.00075522122203	0.00030352836037	0.00103457927374	0.00358539733735	0.00211861665246	0.00121087927053	0.00138676144483	0.00078068149329	0.00211861665246	0.00350982213337	0.00112869892263	0.00087732060852	0.00075522122203	0.00121087927053	0.00112869892263	0.00188788908861	0.00147451916596	0.00030352836037	0.00138676144483	0.00087732060852	0.00147451916596	0.00236238646963
0.00097638133391	0.00073595725480	-0.00007774091887	-0.00028804489624	-0.00012867386818	0.00073595725480	0.00287222438611	0.00080754060891	0.00113231240765	0.00119880685149	-0.00007774091887	0.00080754060891	0.00227517497597	0.00056810924600	0.00051183577126	-0.00028804489624	0.00113231240765	0.00056810924600	0.00207278490770	0.00152739667906	-0.00012867386818	0.00119880685149	0.00051183577126	0.00152739667906	0.00252613143319
0.00043055651512	-0.00009146440281	0.00025383165133	0.00030976162691	-0.00029742848192	-0.00009146440281	0.00260913298093	0.00133372795058	0.00059993113887	0.00088740574023	0.00025383165133	0.00133372795058	0.00418539771793	0.00183090719247	0.00074275776127	0.00030976162691	0.00059993113887	0.00183090719247	0.00329670530766	0.00174429675126	-0.00029742848192	0.00088740574023	0.00074275776127	0.00174429675126	0.00289596685238
0.00037547979214	0.00035506671860	-0.00001775324910	0.00013502158842	0.00028931960489	0.00035506671860	0.00377233967742	0.00138588333621	0.00160358531875	0.00140482197448	-0.00001775324910	0.00138588333621	0.00230121141910	0.00075716892792	0.00051185249337	0.00013502158842	0.00160358531875	0.00075716892792	0.00227534824536	0.00143663491253	0.00028931960489	0.00140482197448	0.00051185249337	0.00143663491253	0.00252157410284
0.00104911680637	0.00020917883455	-0.00032382107658	0.00014025233382	-0.00001186274299	0.00020917883455	0.00311151010378	0.00123679951435	0.00047263567154	0.00075225819326	-0.00032382107658	0.00123679951435	0.00271804280450	0.00029758200098	0.00048484203661	0.00014025233382	0.00047263567154	0.00029758200098	0.00131419752583	0.00057761190116	-0.00001186274299	0.00075225819326	0.00048484203661	0.00057761190116	0.00207024377419
0.00069450838168	0.00027478297249	0.00030161616199	0.00061794214236	0.00014994628878	0.00027478297249	0.00295623623765	0.00065813537952	0.00057489157104	0.00075281004219	0.00030161616199	0.00065813537952	0.00286000773723	0.00054494416035	-0.00007905698822	0.00061794214236	0.00057489157104	0.00054494416035	0.00146135361772	0.00081968179815	0.00014994628878	0.00075281004219	-0.00007905698822	0.00081968179815	0.00178535192863
0.00136269245511	0.00069853948913	0.00025575105136	0.00066803789364	0.00011850374931	0.00069853948913	0.00296130880689	0.00093260027319	0.00054376964979	0.00108581846353	0.00025575105136	0.00093260027319	0.00264844611494	0.00029474070213	0.00036041043672	0.00066803789364	0.00054376964979	0.00029474070213	0.00187056685815	0.00163613277548	0.00011850374931	0.00108581846353	0.00036041043672	0.00163613277548	0.00283750657130
0.00050235736919	0.00033766457218	0.00023750729025	0.00012993542563	-0.00000129249956	0.00033766457218	0.00323737856527	0.00081665189766	0.00085747767617	0.00128200065598	0.00023750729025	0.00081665189766	0.00257567891569	0.00040374843615	0.00020703106414	0.00012993542563	0.00085747767617	0.00040374843615	0.00098541013153	0.00123510230635	-0.00000129249956	0.00128200065598	0.00020703106414	0.00123510230635	0.00260258037624
0.00078392012272	0.00110469663541	0.00023171129570	0.00056716804790	0.00032571687255	0.00110469663541	0.00418480087514	0.00148216400803	0.00122943713597	0.00084574917765	0.00023171129570	0.00148216400803	0.00252791640455	0.00048152138251	-0.00003882213944	0.00056716804790	0.00122943713597	0.00048152138251	0.00158231664099	0.00069602887981	0.00032571687255	0.00084574917765	-0.00003882213944	0.00069602887981	0.00207733337549
0.00073467821167	0.00062077980605	0.00060558934145	0.00059440335433	-0.00029910760529	0.00062077980605	0.00275179052597	0.00112202629486	0.00088858961106	0.00042865147198	0.00060558934145	0.00112202629486	0.00275032329800	0.00103367668458	0.00005265183428	0.00059440335433	0.00088858961106	0.00103367668458	0.00226738597667	0.00095420336872	-0.00029910760529	0.00042865147198	0.00005265183428	0.00095420336872	0.00221836927113
0.00072917321400	0.00070955157276	0.00030408655079	0.00025890338532	-0.00001900100903	0.00070955157276	0.00324730552955	0.00073223535759	0.00094362541622	0.00099065148349	0.00030408655079	0.00073223535759	0.00186539231145	-0.00000636107983	-0.00031917831896	0.00025890338532	0.00094362541622	-0.00000636107983	0.00105578664283	0.00089002630318	-0.00001900100903	0.00099065148349	-0.00031917831896	0.00089002630318	0.00211288055492
0.00042170827295	0.00050730067081	0.00017885924783	0.00055347748989	0.00023759092773	0.00050730067081	0.00435517886922	0.00238958797131	0.00160977998514	0.00200600550917	0.00017885924783	0.00238958797131	0.00426868228281	0.00136314252381	0.00124887363206	0.00055347748989	0.00160977998514	0.00136314252381	0.00262219578449	0.00184208741322	0.00023759092773	0.00200600550917	0.00124887363206	0.00184208741322	0.00256306667839
0.00097281139884	0.00067588076151	0.00049826330390	0.00038710359483	-0.00017269199801	0.00067588076151	0.00447787797299	0.00258634643530	0.00134839594166	0.00105828467892	0.00049826330390	0.00258634643530	0.00437917316896	0.00136866222823	0.00095454982060	0.00038710359483	0.00134839594166	0.00136866222823	0.00155325747909	0.00130484161021	-0.00017269199801	0.00105828467892	0.00095454982060	0.00130484161021	0.00234487100258
0.00086082127791	0.00006468327728	-0.00026362837338	-0.00008483722411	-0.00022288589634	0.00006468327728	0.00354882649141	0.00100010326576	0.00101360429352	0.00125734993847	-0.00026362837338	0.00100010326576	0.00246157235217	0.00018556414537	0.00016921635166	-0.00008483722411	0.00101360429352	0.00018556414537	0.00146749322330	0.00118417802887	-0.00022288589634	0.00125734993847	0.00016921635166	0.00118417802887	0.00229912889308
0.00161905754070	0.00118112569642	0.00049476093268	0.00084188881094	0.00060493849356	0.00118112569642	0.00634088710453	0.00354781219343	0.00255534845762	0.00177052186198	0.00049476093268	0.00354781219343	0.00462504843864	0.00174593295168	0.00101609317718	0.00084188881094	0.00255534845762	0.00174593295168	0.00319113570635	0.00143924640981	0.00060493849356	0.00177052186198	0.00101609317718	0.00143924640981	0.00260994614479
0.00082836807737	0.00017049877078	-0.00010660365880	-0.00019141989234	-0.00017950549171	0.00017049877078	0.00400854610865	0.00161771239928	0.00067803592607	0.00106671491814	-0.00010660365880	0.00161771239928	0.00317564851635	0.00079839114007	-0.00002546500495	-0.00019141989234	0.00067803592607	0.00079839114007	0.00164474947398	0.00055830974284	-0.00017950549171	0.00106671491814	-0.00002546500495	0.00055830974284	0.00208057840858
0.00072320689605	0.00111159596173	0.00036158543707	0.00067790034395	0.00025428072557	0.00111159596173	0.00437309125550	0.00216188967744	0.00147184782947	0.00117582463374	0.00036158543707	0.00216188967744	0.00343976453917	0.00089877700586	0.00046032801502	0.00067790034395	0.00147184782947	0.00089877700586	0.00171132682827	0.00136100001216	0.00025428072557	0.00117582463374	0.00046032801502	0.00136100001216	0.00265208621185
0.00145899150509	0.00086233320727	0.00010756905245	0.00024757079945	0.00005139851318	0.00086233320727	0.00342650783717	0.00133037078440	0.00091039598842	0.00079344127218	0.00010756905245	0.00133037078440	0.00312374529395	0.00075772149106	0.00039704930331	0.00024757079945	0.00091039598842	0.00075772149106	0.00196626878638	0.00108889111062	0.00005139851318	0.00079344127218	0.00039704930331	0.00108889111062	0.00188941112465
0.00060429366700	0.00025611627147	-0.00024905667761	0.00017147267449	-0.00007176868794	0.00025611627147	0.00256810522993	0.00119379415349	0.00131790576147	0.00090376810949	-0.00024905667761	0.00119379415349	0.00316652172907	0.00145573860395	0.00088088528960	0.00017147267449	0.00131790576147	0.00145573860395	0.00222241745835	0.00123010961945	-0.00007176868794	0.00090376810949	0.00088088528960	0.00123010961945	0.00230082825015
0.00011144104729	0.00045630766442	0.00018393508298	0.00040537020286	0.00030095186423	0.00045630766442	0.00388744798587	0.00204500594619	0.00239026657716	0.00136712268230	0.00018393508298	0.00204500594619	0.00341299096325	0.00171024337590	0.00098864379742	0.00040537020286	0.00239026657716	0.00171024337590	0.00298851467174	0.00191520148829	0.00030095186423	0.00136712268230	0.00098864379742	0.00191520148829	0.00260511162260
0.00088332457897	0.00017586608618	-0.00007493559303	0.00021633448434	-0.00031531960848	0.00017586608618	0.00291722590113	0.00182121710333	0.00071307874318	0.00059842850534	-0.00007493559303	0.00182121710333	0.00296643446390	0.00037176056066	0.00017575372493	0.00021633448434	0.00071307874318	0.00037176056066	0.00121236670943	0.00067682470773	-0.00031531960848	0.00059842850534	0.00017575372493	0.00067682470773	0.00191416675576
0.00046493448470	0.00029947026300	-0.00005704142669	-0.00005390320901	-0.00026956384994	0.00029947026300	0.00508798000195	0.00207379799199	0.00167903495519	0.00195938013749	-0.00005704142669	0.00207379799199	0.00312327181939	0.00076265206742	0.00078573259842	-0.00005390320901	0.00167903495519	0.00076265206742	0.00205688262107	0.00157932637885	-0.00026956384994	0.00195938013749	0.00078573259842	0.00157932637885	0.00264036509348
0.00172488721827	0.00085021124787	0.00028333506294	0.00061697582654	-0.00002173548826	0.00085021124787	0.00402517330643	0.00146714665705	0.00140069349098	0.00117174479889	0.00028333506294	0.00146714665705	0.00271378282335	0.00077345928541	0.00042670045944	0.00061697582654	0.00140069349098	0.00077345928541	0.00167495404111	0.00092939837482	-0.00002173548826	0.00117174479889	0.00042670045944	0.00092939837482	0.00199000687719
0.00075287556078	0.00053277472039	-0.00008225790986	0.00021753578561	0.00007737756511	0.00053277472039	0.00432357631421	0.00163775732874	0.00190794460529	0.00199543373008	-0.00008225790986	0.00163775732874	0.00311177758798	0.00051783035875	0.00043050073203	0.00021753578561	0.00190794460529	0.00051783035875	0.00173131029346	0.00172761148338	0.00007737756511	0.00199543373008	0.00043050073203	0.00172761148338	0.00246797425269
0.00064407914983	0.00012941851526	-0.00007706950500	-0.00014224703396	-0.00019942685914	0.00012941851526	0.00370496250344	0.00138715198246	0.00056510822141	0.00112691424381	-0.00007706950500	0.00138715198246	0.00253942888195	0.00082059011144	0.00051097836584	-0.00014224703396	0.00056510822141	0.00082059011144	0.00110415959941	0.00097872578487	-0.00019942685914	0.00112691424381	0.00051097836584	0.00097872578487	0.00238728336408
0.00092268789943	0.00023157756369	-0.00051818826573	-0.00010291731963	-0.00007656189113	0.00023157756369	0.00356680518960	0.00187501292983	0.00102739541928	0.00122299653201	-0.00051818826573	0.00187501292983	0.00394244714171	0.00074222713478	0.00061912420854	-0.00010291731963	0.00102739541928	0.00074222713478	0.00146368121454	0.00082066374467	-0.00007656189113	0.00122299653201	0.00061912420854	0.00082066374467	0.00276564815963
0.00070256570399	0.00096048188510	0.00006909622188	0.00016817535438	0.00014286657513	0.00096048188510	0.00507850587884	0.00197881844654	0.00179828823456	0.00172214426120	0.00006909622188	0.00197881844654	0.00285183583883	0.00086688357399	0.00053865379879	0.00016817535438	0.00179828823456	0.00086688357399	0.00233072742942	0.00139550459080	0.00014286657513	0.00172214426120	0.00053865379879	0.00139550459080	0.00244837239471
0.00036090399851	0.00014087757371	-0.00010572978602	0.00003129250537	0.00001028825920	0.00014087757371	0.00273051451999	0.00078986637052	0.00041485271679	0.00057840198908	-0.00010572978602	0.00078986637052	0.00236331087595	0.00017783900584	0.00033304050362	0.00003129250537	0.00041485271679	0.00017783900584	0.00062730199959	0.00070604159216	0.00001028825920	0.00057840198908	0.00033304050362	0.00070604159216	0.00180101712294
0.00080138049769	0.00006115745511	0.00001378996172	0.00002515510833	-0.00006166563395	0.00006115745511	0.00297537426994	0.00072681099840	0.00056652392385	0.00095126219531	0.00001378996172	0.00072681099840	0.00212251950502	0.00001860235512	0.00015460313101	0.00002515510833	0.00056652392385	0.00001860235512	0.00132945448465	0.00126272265799	-0.00006166563395	0.00095126219531	0.00015460313101	0.00126272265799	0.00219952791965
0.00060297461087	0.00009339430562	-0.00055403901136	-0.00024544543058	-0.00028911666650	0.00009339430562	0.00382898308595	0.00198488867515	0.00072656090738	0.00134759753659	-0.00055403901136	0.00198488867515	0.00403148586853	0.00092526204073	0.00112789626710	-0.00024544543058	0.00072656090738	0.00092526204073	0.00117031602295	0.00117902487802	-0.00028911666650	0.00134759753659	0.00112789626710	0.00117902487802	0.00199812378402
0.00026014671311	0.00024380328003	0.00012747941601	0.00008297824395	0.00011893265699	0.00024380328003	0.00375127179437	0.00164790928753	0.00155859311396	0.00159259236582	0.00012747941601	0.00164790928753	0.00406165652966	0.00202870637153	0.00086038100999	0.00008297824395	0.00155859311396	0.00202870637153	0.00263529581759	0.00134835209201	0.00011893265699	0.00159259236582	0.00086038100999	0.00134835209201	0.00213127625316
0.00064761695301	0.00069024630038	0.00064852989010	0.00059477612270	-0.00005835484329	0.00069024630038	0.00395122735941	0.00247902543970	0.00109720794087	0.00063530652196	0.00064852989010	0.00247902543970	0.00346956614442	0.00074523532008	0.00030746720975	0.00059477612270	0.00109720794087	0.00074523532008	0.00135468548525	0.00065444367121	-0.00005835484329	0.00063530652196	0.00030746720975	0.00065444367121	0.00162948123929
0.00109141531269	0.00061454657259	-0.00002863253674	0.00038347594824	0.00032332568808	0.00061454657259	0.00401185050890	0.00105930700676	0.00105428641201	0.00160231624978	-0.00002863253674	0.00105930700676	0.00279257582251	0.00057932848816	0.00032161683025	0.00038347594824	0.00105428641201	0.00057932848816	0.00154676077429	0.00108410959821	0.00032332568808	0.00160231624978	0.00032161683025	0.00108410959821	0.00208931020385
0.00060864100576	0.00054174613110	0.00021708196555	0.00012038506902	-0.00027979532942	0.00054174613110	0.00375150413185	0.00150245258323	0.00146925311195	0.00087978851949	0.00021708196555	0.00150245258323	0.00272451919339	0.00087884189089	0.00069729074216	0.00012038506902	0.00146925311195	0.00087884189089	0.00172720061461	0.00125220599676	-0.00027979532942	0.00087978851949	0.00069729074216	0.00125220599676	0.00201074719361
0.00060592244835	0.00051414688493	0.00010065551017	0.00012468088912	0.00008545338792	0.00051414688493	0.00502398893202	0.00273163606719	0.00087778396181	0.00147732366262	0.00010065551017	0.00273163606719	0.00401111815622	0.00053641412070	0.00037632885719	0.00012468088912	0.00087778396181	0.00053641412070	0.00113294890376	0.00093963255722	0.00008545338792	0.00147732366262	0.00037632885719	0.00093963255722	0.00212630077298
0.00029271919844	0.00009887412894	-0.00032966735703	-0.00019616725903	-0.00029603440608	0.00009887412894	0.00434174883526	0.00244698809704	0.00040829412180	0.00131896159802	-0.00032966735703	0.00244698809704	0.00428477587069	0.00086786565302	0.00114096200981	-0.00019616725903	0.00040829412180	0.00086786565302	0.00129197078946	0.00129001311000	-0.00029603440608	0.00131896159802	0.00114096200981	0.00129001311000	0.00298052639334
0.00139582123730	0.00124152123004	0.00014024079784	0.00016465904401	-0.00000236160591	0.00124152123004	0.00323804935258	0.00135538174955	0.00096898566518	0.00071037869473	0.00014024079784	0.00135538174955	0.00325209202045	0.00063955603276	-0.00013774682496	0.00016465904401	0.00096898566518	0.00063955603276	0.00200129881975	0.00095951613224	-0.00000236160591	0.00071037869473	-0.00013774682496	0.00095951613224	0.00205792774640
0.00057456055456	0.00054743260965	-0.00011862229662	-0.00004462446320	0.00004915502644	0.00054743260965	0.00315438922735	0.00148248531621	0.00125098737692	0.00075384423867	-0.00011862229662	0.00148248531621	0.00309497840432	0.00098561026390	0.00042232680265	-0.00004462446320	0.00125098737692	0.00098561026390	0.00178999451739	0.00130986924032	0.00004915502644	0.00075384423867	0.00042232680265	0.00130986924032	0.00246185959188
0.00053736782927	0.00042704584220	-0.00016364447651	0.00026170543345	-0.00022903595609	0.00042704584220	0.00323367625218	0.00088941561918	0.00067572714426	0.00037880643282	-0.00016364447651	0.00088941561918	0.00268415873530	0.00067117346560	0.00018139529967	0.00026170543345	0.00067572714426	0.00067117346560	0.00196226110594	0.00094968264358	-0.00022903595609	0.00037880643282	0.00018139529967	0.00094968264358	0.00217635064588
0.00091895298594	0.00085423624485	0.00025676587054	0.00016168311272	0.00004433492994	0.00085423624485	0.00462328343818	0.00214922153873	0.00142875955802	0.00226241667203	0.00025676587054	0.00214922153873	0.00290722373188	0.00082731350822	0.00109429465249	0.00016168311272	0.00142875955802	0.00082731350822	0.00241723924734	0.00163756109700	0.00004433492994	0.00226241667203	0.00109429465249	0.00163756109700	0.00317917374637
0.00004378508194	0.00010995133589	-0.00011583567056	0.00003185682194	0.00013070058357	0.00010995133589	0.00256449948577	0.00115600103546	0.00083916744910	0.00040588681245	-0.00011583567056	0.00115600103546	0.00300613651040	0.00104623328961	0.00029199556638	0.00003185682194	0.00083916744910	0.00104623328961	0.00178884912676	0.00085969736222	0.00013070058357	0.00040588681245	0.00029199556638	0.00085969736222	0.00187873381537
0.00162146851858	0.00154145382014	0.00046881765385	0.00005352713129	0.00067135078118	0.00154145382014	0.00534591111716	0.00183344833495	0.00119545450584	0.00154847815865	0.00046881765385	0.00183344833495	0.00338834626126	0.00106225201363	0.00033036129536	0.00005352713129	0.00119545450584	0.00106225201363	0.00179171541392	0.00062819717786	0.00067135078118	0.00154847815865	0.00033036129536	0.00062819717786	0.00242414584103
0.00017142154693	0.00030133449756	-0.00008946174454	0.00007062104306	0.00006740385626	0.00030133449756	0.00339975438677	0.00177333612555	0.00091308692277	0.00142156776540	-0.00008946174454	0.00177333612555	0.00315435871555	0.00063496063289	0.00079710561721	0.00007062104306	0.00091308692277	0.00063496063289	0.00174052912867	0.00122239152472	0.00006740385626	0.00142156776540	0.00079710561721	0.00122239152472	0.00202850033190
0.00014409128793	-0.00001127573726	-0.00019660454751	-0.00009585402792	-0.00025652659918	-0.00001127573726	0.00294654837239	0.00138132690106	0.00129152894062	0.00076224520202	-0.00019660454751	0.00138132690106	0.00258103773440	0.00089655642242	0.00066375765183	-0.00009585402792	0.00129152894062	0.00089655642242	0.00241297163189	0.00101316674817	-0.00025652659918	0.00076224520202	0.00066375765183	0.00101316674817	0.00228958172158
0.00074484759593	0.00056364553902	0.00014062126253	0.00036384797241	0.00007465479785	0.00056364553902	0.00370829540035	0.00154829281900	0.00097328210298	0.00100540706761	0.00014062126253	0.00154829281900	0.00303514969325	0.00071242480047	0.00039252813662	0.00036384797241	0.00097328210298	0.00071242480047	0.00164667626851	0.00104402828230	0.00007465479785	0.00100540706761	0.00039252813662	0.00104402828230	0.00265416140609
0.00137973303664	0.00093028831609	0.00034270435648	0.00032399358400	-0.00004583137396	0.00093028831609	0.00307945629884	0.00162648598657	0.00112552751873	0.00121215456984	0.00034270435648	0.00162648598657	0.00387867320951	0.00084059440404	0.00074311527867	0.00032399358400	0.00112552751873	0.00084059440404	0.00168234034620	0.00152798444637	-0.00004583137396	0.00121215456984	0.00074311527867	0.00152798444637	0.00287052725734
0.00073079551008	0.00009660743633	-0.00028440490398	0.00012861700004	-0.00028442149524	0.00009660743633	0.00232349602623	0.00069376488665	0.00034944286578	0.00016183453391	-0.00028440490398	0.00069376488665	0.00226629637741	-0.00008200675372	-0.00044405743191	0.00012861700004	0.00034944286578	-0.00008200675372	0.00073373878758	0.00040273731178	-0.00028442149524	0.00016183453391	-0.00044405743191	0.00040273731178	0.00175342778143
0.00036910231244	0.00020675425032	-0.00007423781887	0.00020686770939	0.00016696471124	0.00020675425032	0.00306516620885	0.00078712815897	0.00051283878834	0.00066648425546	-0.00007423781887	0.00078712815897	0.00278409818375	0.00006366516147	0.00015775936010	0.00020686770939	0.00051283878834	0.00006366516147	0.00119754890921	0.00075218450926	0.00016696471124	0.00066648425546	0.00015775936010	0.00075218450926	0.00249393240297
0.00132067634940	0.00081033512084	0.00035664523110	0.00030203968765	0.00013530561688	0.00081033512084	0.00421857092401	0.00148375056321	0.00096938052213	0.00139298999506	0.00035664523110	0.00148375056321	0.00320744309212	0.00116203384073	0.00090790584837	0.00030203968765	0.00096938052213	0.00116203384073	0.00186425347732	0.00096554944843	0.00013530561688	0.00139298999506	0.00090790584837	0.00096554944843	0.00236821386377
0.00062235101298	-0.00011682952136	-0.00006259600601	0.00016985632649	-0.00036167610401	-0.00011682952136	0.00504308856502	0.00266004460184	0.00149589027139	0.00161541010117	-0.00006259600601	0.00266004460184	0.00404343964915	0.00081222103905	0.00093597765154	0.00016985632649	0.00149589027139	0.00081222103905	0.00196471626527	0.00167255942051	-0.00036167610401	0.00161541010117	0.00093597765154	0.00167255942051	0.00293629086440
0.00071586234191	0.00045505302080	0.00001529079900	0.00034629792127	-0.00002103452421	0.00045505302080	0.00363988518505	0.00123474521326	0.00118429411669	0.00090751827163	0.00001529079900	0.00123474521326	0.00231435576089	0.00039158619027	0.00004821836265	0.00034629792127	0.00118429411669	0.00039158619027	0.00178796838930	0.00105232565267	-0.00002103452421	0.00090751827163	0.00004821836265	0.00105232565267	0.00196420762454
0.00002360768505	0.00008814626585	0.00008761009480	-0.00003209108881	-0.00013115101802	0.00008814626585	0.00359462534614	0.00085013137732	0.00048576950722	0.00031747509237	0.00008761009480	0.00085013137732	0.00278887234996	0.00019794198334	0.00040162442608	-0.00003209108881	0.00048576950722	0.00019794198334	0.00112724902415	0.00110894802341	-0.00013115101802	0.00031747509237	0.00040162442608	0.00110894802341	0.00256091057155
0.00079119097775	0.00068975904513	0.00037950307280	0.00051468640902	0.00007403440796	0.00068975904513	0.00415685332258	0.00221187215873	0.00126764531211	0.00146403788510	0.00037950307280	0.00221187215873	0.00409359551607	0.00068069477382	0.00062108729255	0.00051468640902	0.00126764531211	0.00068069477382	0.00201759041394	0.00136291283691	0.00007403440796	0.00146403788510	0.00062108729255	0.00136291283691	0.00237783733992
0.00065660877236	0.00055714175035	-0.00007155772393	-0.00014179041804	0.00006636457177	0.00055714175035	0.00376783009455	0.00132642595286	0.00112100389501	0.00134007813510	-0.00007155772393	0.00132642595286	0.00260679468893	0.00078674858982	0.00076171952940	-0.00014179041804	0.00112100389501	0.00078674858982	0.00167327486270	0.00116587226279	0.00006636457177	0.00134007813510	0.00076171952940	0.00116587226279	0.00272608279087
0.00037525422540	0.00003161104854	-0.00011433327045	-0.00003228766408	-0.00018529762448	0.00003161104854	0.00405352743314	0.00194259928357	0.00102519003557	0.00123819576039	-0.00011433327045	0.00194259928357	0.00318216233372	0.00065017247040	0.00087700224873	-0.00003228766408	0.00102519003557	0.00065017247040	0.00104175965993	0.00122551583576	-0.00018529762448	0.00123819576039	0.00087700224873	0.00122551583576	0.00260479212258
0.00112500230664	0.00043695070557	0.00010809095769	0.00008544341839	0.00034789432720	0.00043695070557	0.00441788780316	0.00217024538888	0.00104147742077	0.00138273255874	0.00010809095769	0.00217024538888	0.00383109637322	0.00122601780700	0.00076506930622	0.00008544341839	0.00104147742077	0.00122601780700	0.00176959840516	0.00104240177342	0.00034789432720	0.00138273255874	0.00076506930622	0.00104240177342	0.00267294615536
0.00075719988265	0.00032822138068	0.00019432040253	0.00050986096274	0.00013197640290	0.00032822138068	0.00482070705393	0.00256017568447	0.00137745637356	0.00148268985782	0.00019432040253	0.00256017568447	0.00399459142297	0.00087066021793	0.00067581937660	0.00050986096274	0.00137745637356	0.00087066021793	0.00170718672005	0.00102567687375	0.00013197640290	0.00148268985782	0.00067581937660	0.00102567687375	0.00193523931566
0.00045157922312	0.00088262591858	0.00038381774874	0.00017994041555	0.00018930970761	0.00088262591858	0.00322504275559	0.00103038506779	0.00071046001256	0.00109554825322	0.00038381774874	0.00103038506779	0.00236817002636	0.00015799588950	0.00012857865746	0.00017994041555	0.00071046001256	0.00015799588950	0.00141763019263	0.00125414053357	0.00018930970761	0.00109554825322	0.00012857865746	0.00125414053357	0.00269551237506
0.00109714593005	0.00044827848276	0.00004044353272	0.00018390923444	0.00001753545018	0.00044827848276	0.00398591596025	0.00206029435773	0.00130148538736	0.00127870729066	0.00004044353272	0.00206029435773	0.00303804402655	0.00076934889897	0.00049153095343	0.00018390923444	0.00130148538736	0.00076934889897	0.00154872469901	0.00090928857363	0.00001753545018	0.00127870729066	0.00049153095343	0.00090928857363	0.00211144305736
0.00068584277069	0.00066179599805	0.00010290402835	0.00052880072983	0.00043198454862	0.00066179599805	0.00293145119637	0.00187667384015	0.00147209102225	0.00110408034587	0.00010290402835	0.00187667384015	0.00361946104743	0.00114649201095	0.00053564446461	0.00052880072983	0.00147209102225	0.00114649201095	0.00178682712592	0.00170534392664	0.00043198454862	0.00110408034587	0.00053564446461	0.00170534392664	0.00277417944651
0.00037719547318	0.00086989943895	0.00051205928489	0.00024186713842	0.00009065266836	0.00086989943895	0.00398652067800	0.00221601823449	0.00168012886134	0.00111597835542	0.00051205928489	0.00221601823449	0.00362547794588	0.00152776658217	0.00076070775845	0.00024186713842	0.00168012886134	0.00152776658217	0.00282419923318	0.00124160750944	0.00009065266836	0.00111597835542	0.00076070775845	0.00124160750944	0.00237149312286
0.00043658764849	0.00059358908015	0.00017725828020	0.00023142143322	0.00002324434194	0.00059358908015	0.00305353245454	0.00124479522925	0.00093820496973	0.00090729030938	0.00017725828020	0.00124479522925	0.00248201809008	0.00058056635411	0.00055002785520	0.00023142143322	0.00093820496973	0.00058056635411	0.00119824139044	0.00103152250721	0.00002324434194	0.00090729030938	0.00055002785520	0.00103152250721	0.00203855440103
0.00006743267387	0.00017024187357	0.00006456628757	0.00020516676636	0.00003977880170	0.00017024187357	0.00328946087969	0.00187361800240	0.00082164365866	0.00109312592444	0.00006456628757	0.00187361800240	0.00317596966961	0.00046219911118	0.00027992005611	0.00020516676636	0.00082164365866	0.00046219911118	0.00148420771415	0.00067007225410	0.00003977880170	0.00109312592444	0.00027992005611	0.00067007225410	0.00203998861476
0.00070551888487	0.00064859775667	0.00021791391866	0.00032587741429	0.00032956292438	0.00064859775667	0.00456956299787	0.00215773580809	0.00125529858512	0.00176525503887	0.00021791391866	0.00215773580809	0.00352558091627	0.00049027080889	0.00063373449913	0.00032587741429	0.00125529858512	0.00049027080889	0.00090454351702	0.00091304697268	0.00032956292438	0.00176525503887	0.00063373449913	0.00091304697268	0.00299532193861
0.00058655745822	0.00075876519603	0.00006666961694	0.00041164646092	0.00022703922774	0.00075876519603	0.00463082430229	0.00181849536598	0.00161656515333	0.00123006164872	0.00006666961694	0.00181849536598	0.00334883601365	0.00092058204535	0.00031533003638	0.00041164646092	0.00161656515333	0.00092058204535	0.00199065652796	0.00084583989940	0.00022703922774	0.00123006164872	0.00031533003638	0.00084583989940	0.00210384036590
0.00057834384269	0.00020026954956	-0.00010084166344	0.00022397704401	-0.00013704869664	0.00020026954956	0.00299446495470	0.00111519692836	0.00056338805567	0.00097689519354	-0.00010084166344	0.00111519692836	0.00293665185728	0.00067670302578	0.00047391174269	0.00022397704401	0.00056338805567	0.00067670302578	0.00160163490172	0.00074597937949	-0.00013704869664	0.00097689519354	0.00047391174269	0.00074597937949	0.00156429598449
0.00020174469821	-0.00022521663370	-0.00025136904785	-0.00029814628499	-0.00047453500138	-0.00022521663370	0.00244090601144	0.00094101238334	0.00081143146705	0.00073788734244	-0.00025136904785	0.00094101238334	0.00268663717533	0.00035371092313	0.00052425371318	-0.00029814628499	0.00081143146705	0.00035371092313	0.00140300104084	0.00154648526002	-0.00047453500138	0.00073788734244	0.00052425371318	0.00154648526002	0.00257161283309
0.00083481793304	0.00055916037930	-0.00002628029183	0.00064597286332	0.00013492622197	0.00055916037930	0.00276489020259	0.00146940033716	0.00103168378136	0.00033243107660	-0.00002628029183	0.00146940033716	0.00392268328285	0.00087275124941	-0.00005098446141	0.00064597286332	0.00103168378136	0.00087275124941	0.00168369910864	0.00070442210846	0.00013492622197	0.00033243107660	-0.00005098446141	0.00070442210846	0.00187489088253
0.00075888994433	0.00059699796825	0.00001533020678	0.00017574570142	0.00013711989911	0.00059699796825	0.00405283830255	0.00183710603755	0.00149918263116	0.00178507952865	0.00001533020678	0.00183710603755	0.00421458292217	0.00141252526147	0.00126489825517	0.00017574570142	0.00149918263116	0.00141252526147	0.00220701723344	0.00139473402149	0.00013711989911	0.00178507952865	0.00126489825517	0.00139473402149	0.00234544539841
0.00059714345613	0.00016321498210	-0.00044563214345	0.00004873491121	-0.00040083168855	0.00016321498210	0.00348089837262	0.00157767419585	0.00006618758673	0.00074309097530	-0.00044563214345	0.00157767419585	0.00421256826890	0.00082530510840	0.00093928101838	0.00004873491121	0.00006618758673	0.00082530510840	0.00136885842477	0.00075681098346	-0.00040083168855	0.00074309097530	0.00093928101838	0.00075681098346	0.00252690597957
0.00045091431926	0.00025137756363	0.00000096650795	0.00034474855231	0.00012584390144	0.00025137756363	0.00374115230410	0.00220038641765	0.00163678051851	0.00134071985605	0.00000096650795	0.00220038641765	0.00446892381617	0.00150699756254	0.00098224068657	0.00034474855231	0.00163678051851	0.00150699756254	0.00220910563871	0.00136493702008	0.00012584390144	0.00134071985605	0.00098224068657	0.00136493702008	0.00217997651951
0.00086480565069	0.00055564990796	0.00005485976830	0.00076800961656	0.00059998822130	0.00055564990796	0.00481855823516	0.00173251591202	0.00197866738154	0.00210023047505	0.00005485976830	0.00173251591202	0.00264674382930	0.00084915597601	0.00080362356164	0.00076800961656	0.00197866738154	0.00084915597601	0.00234803710409	0.00185192146875	0.00059998822130	0.00210023047505	0.00080362356164	0.00185192146875	0.00276206931196
0.00035290941352	0.00036016551290	-0.00033341014980	-0.00018077044048	-0.00024982049410	0.00036016551290	0.00378969754983	0.00120631919332	0.00080094233218	0.00114951536486	-0.00033341014980	0.00120631919332	0.00268175668924	0.00027326321518	0.00053258435351	-0.00018077044048	0.00080094233218	0.00027326321518	0.00102130357241	0.00079078207916	-0.00024982049410	0.00114951536486	0.00053258435351	0.00079078207916	0.00193313010672
0.00060612931068	0.00037817818864	0.00026889318235	0.00056885261653	0.00003652305576	0.00037817818864	0.00453402231510	0.00239447159203	0.00180633203260	0.00142610739276	0.00026889318235	0.00239447159203	0.00395844366087	0.00137457685104	0.00101188659185	0.00056885261653	0.00180633203260	0.00137457685104	0.00243568633039	0.00115935605135	0.00003652305576	0.00142610739276	0.00101188659185	0.00115935605135	0.00174474086809
0.00078254975124	0.00044417464251	-0.00020137889927	0.00030959148918	-0.00012888921189	0.00044417464251	0.00331920902285	0.00116585010272	0.00126546355413	0.00120019571363	-0.00020137889927	0.00116585010272	0.00294522276211	0.00089531922904	0.00069742108231	0.00030959148918	0.00126546355413	0.00089531922904	0.00253054239009	0.00176583361563	-0.00012888921189	0.00120019571363	0.00069742108231	0.00176583361563	0.00242380932681
0.00063696357099	0.00029176184492	0.00024656951222	0.00017948531469	-0.00002554775850	0.00029176184492	0.00277446475126	0.00086467117872	0.00050244426119	0.00075225618330	0.00024656951222	0.00086467117872	0.00330121742608	0.00079510044422	0.00035470251643	0.00017948531469	0.00050244426119	0.00079510044422	0.00232520157881	0.00144772260311	-0.00002554775850	0.00075225618330	0.00035470251643	0.00144772260311	0.00263282374161
0.00054750542573	0.00020767473891	-0.00009433580625	-0.00017759655928	-0.00040465523874	0.00020767473891	0.00208116144610	0.00062975593773	-0.00001648046112	0.00042733254149	-0.00009433580625	0.00062975593773	0.00230475585649	0.00031526285909	0.00061037470158	-0.00017759655928	-0.00001648046112	0.00031526285909	0.00138687360175	0.00113055743847	-0.00040465523874	0.00042733254149	0.00061037470158	0.00113055743847	0.00205645448254
0.00121595624226	0.00005077176815	0.00003967767304	0.00064911274571	-0.00018406375976	0.00005077176815	0.00395562656832	0.00202426588126	0.00161053546210	0.00169783011988	0.00003967767304	0.00202426588126	0.00292380139642	0.00094886309326	0.00089245992407	0.00064911274571	0.00161053546210	0.00094886309326	0.00187408506397	0.00144595419493	-0.00018406375976	0.00169783011988	0.00089245992407	0.00144595419493	0.00266673306937
0.00039834821188	0.00036137454033	-0.00022448828954	0.00017918233740	-0.00024878533404	0.00036137454033	0.00384957133821	0.00178733236250	0.00077243127440	0.00068855982198	-0.00022448828954	0.00178733236250	0.00336865379427	-0.00006060942160	0.00042052876651	0.00017918233740	0.00077243127440	-0.00006060942160	0.00109531615263	0.00047024279020	-0.00024878533404	0.00068855982198	0.00042052876651	0.00047024279020	0.00165911224584
0.00062322926404	0.00058718502725	0.00030681400614	0.00007845414512	-0.00003965018151	0.00058718502725	0.00382375579730	0.00164268798760	0.00096184361161	0.00072369701744	0.00030681400614	0.00164268798760	0.00343996356000	0.00103324685775	0.00063929901866	0.00007845414512	0.00096184361161	0.00103324685775	0.00158720307875	0.00124367948946	-0.00003965018151	0.00072369701744	0.00063929901866	0.00124367948946	0.00250910898201
0.00093028489906	0.00068143761224	0.00022765858838	0.00032882665108	-0.00012405694018	0.00068143761224	0.00352325442913	0.00129174000846	0.00091546983435	0.00070022856200	0.00022765858838	0.00129174000846	0.00306163704865	0.00140311383233	-0.00010270443899	0.00032882665108	0.00091546983435	0.00140311383233	0.00189272473995	0.00066927563350	-0.00012405694018	0.00070022856200	-0.00010270443899	0.00066927563350	0.00178921405728
0.00044115899851	-0.00000082773482	-0.00051306631814	-0.00021088858223	-0.00018109348973	-0.00000082773482	0.00408481177898	0.00183332302180	0.00121056415229	0.00117853501241	-0.00051306631814	0.00183332302180	0.00361919089144	0.00104822040705	0.00100140594464	-0.00021088858223	0.00121056415229	0.00104822040705	0.00167751396588	0.00099296447456	-0.00018109348973	0.00117853501241	0.00100140594464	0.00099296447456	0.00270299680723
0.00055582258474	0.00079042158170	0.00028793011675	0.00061412440336	0.00012363029356	0.00079042158170	0.00443406753470	0.00265282609290	0.00199742346016	0.00168318463268	0.00028793011675	0.00265282609290	0.00416244189603	0.00128561338754	0.00104373614913	0.00061412440336	0.00199742346016	0.00128561338754	0.00191839795973	0.00137418308853	0.00012363029356	0.00168318463268	0.00104373614913	0.00137418308853	0.00255271267160
0.00025579132169	0.00027407418808	-0.00013596221856	0.00029946963083	-0.00000499175840	0.00027407418808	0.00365959479040	0.00156769802218	0.00066952973509	0.00101276646837	-0.00013596221856	0.00156769802218	0.00331237769582	0.00041112511547	0.00035222001105	0.00029946963083	0.00066952973509	0.00041112511547	0.00121992256078	0.00084946711311	-0.00000499175840	0.00101276646837	0.00035222001105	0.00084946711311	0.00223603835465
0.00068728113065	-0.00000442281461	-0.00040303489513	-0.00004495461925	-0.00034164223686	-0.00000442281461	0.00327868909873	0.00138519739845	0.00092230547536	0.00094973778784	-0.00040303489513	0.00138519739845	0.00298969095898	0.00093535003982	0.00057284576739	-0.00004495461925	0.00092230547536	0.00093535003982	0.00156355647634	0.00109207060509	-0.00034164223686	0.00094973778784	0.00057284576739	0.00109207060509	0.00243585909586
0.00016814778545	0.00041463785456	0.00015588639311	0.00011892379832	0.00025648738677	0.00041463785456	0.00434166608630	0.00203859743198	0.00066412940055	0.00131349138424	0.00015588639311	0.00203859743198	0.00312032525453	0.00084856167368	0.00063492166026	0.00011892379832	0.00066412940055	0.00084856167368	0.00211360119367	0.00111810196457	0.00025648738677	0.00131349138424	0.00063492166026	0.00111810196457	0.00212804621047
0.00086010489150	0.00030534586772	0.00012385150903	0.00029858214056	0.00005867685331	0.00030534586772	0.00348090848763	0.00153192898882	0.00091453672285	0.00133197498826	0.00012385150903	0.00153192898882	0.00304682954616	0.00046700030494	0.00077563217454	0.00029858214056	0.00091453672285	0.00046700030494	0.00151894862156	0.00128012405584	0.00005867685331	0.00133197498826	0.00077563217454	0.00128012405584	0.00243444572337
0.00069530301036	0.00043494259179	-0.00007619277308	0.00027442929879	-0.00012404688725	0.00043494259179	0.00407358035850	0.00149412381394	0.00081538825984	0.00052778939139	-0.00007619277308	0.00149412381394	0.00265845939764	0.00047943582083	-0.00002427209827	0.00027442929879	0.00081538825984	0.00047943582083	0.00113176741970	0.00107252145216	-0.00012404688725	0.00052778939139	-0.00002427209827	0.00107252145216	0.00194124232546
0.00137823135402	0.00031808258358	-0.00029798679852	-0.00003721456543	-0.00021325673652	0.00031808258358	0.00334241544382	0.00149562391443	0.00117648796061	0.00065879616756	-0.00029798679852	0.00149562391443	0.00306899072002	0.00066151342706	0.00039916743293	-0.00003721456543	0.00117648796061	0.00066151342706	0.00123145961100	0.00083398126052	-0.00021325673652	0.00065879616756	0.00039916743293	0.00083398126052	0.00181177433979
0.00026169519795	0.00020465922624	0.00010797711674	-0.00006464052544	-0.00008514491887	0.00020465922624	0.00303063334970	0.00107290556799	0.00029883797746	0.00093903759882	0.00010797711674	0.00107290556799	0.00262800866967	0.00047160690964	0.00046308099137	-0.00006464052544	0.00029883797746	0.00047160690964	0.00201896906453	0.00124335113719	-0.00008514491887	0.00093903759882	0.00046308099137	0.00124335113719	0.00251229761680
0.00108311623207	0.00124592786064	0.00066485291746	0.00049617538175	0.00033030299312	0.00124592786064	0.00451338076760	0.00180766283920	0.00149533793156	0.00094742134937	0.00066485291746	0.00180766283920	0.00296293939409	0.00118521389582	0.00036092434063	0.00049617538175	0.00149533793156	0.00118521389582	0.00227533599615	0.00129477300273	0.00033030299312	0.00094742134937	0.00036092434063	0.00129477300273	0.00195829434386
0.00115306645921	0.00094204785029	0.00004625090643	0.00013464153976	-0.00037026207932	0.00094204785029	0.00262603732338	0.00095623017761	0.00069444776777	0.00061785781105	0.00004625090643	0.00095623017761	0.00273541702308	0.00030863425226	0.00004064700272	0.00013464153976	0.00069444776777	0.00030863425226	0.00146955632115	0.00095151294142	-0.00037026207932	0.00061785781105	0.00004064700272	0.00095151294142	0.00227027419132
0.00049581721686	-0.00008292488842	-0.00016761685816	0.00014679168465	-0.00018925299304	-0.00008292488842	0.00341706461838	0.00115475179505	0.00026802319234	0.00068365249151	-0.00016761685816	0.00115475179505	0.00264869688841	-0.00012791651577	0.00007385280134	0.00014679168465	0.00026802319234	-0.00012791651577	0.00075487559885	0.00046392449235	-0.00018925299304	0.00068365249151	0.00007385280134	0.00046392449235	0.00157540997874
0.00108356546674	0.00099565594812	-0.00037392755719	0.00003985804082	0.00010187621490	0.00099565594812	0.00398910948782	0.00150836744259	0.00155011997319	0.00133146428079	-0.00037392755719	0.00150836744259	0.00313026622877	0.00152457886798	0.00029807395459	0.00003985804082	0.00155011997319	0.00152457886798	0.00246078465566	0.00102432639654	0.00010187621490	0.00133146428079	0.00029807395459	0.00102432639654	0.00201802266738
0.00120692760251	0.00113704826625	0.00049837022315	0.00062950009972	0.00032853892421	0.00113704826625	0.00396558473704	0.00186204937273	0.00127219204576	0.00108794822170	0.00049837022315	0.00186204937273	0.00323135798208	0.00098268770276	0.00051524768050	0.00062950009972	0.00127219204576	0.00098268770276	0.00208600703102	0.00080524386060	0.00032853892421	0.00108794822170	0.00051524768050	0.00080524386060	0.00222233832666
0.00062181713710	0.00060445059699	-0.00007108259629	-0.00005400659388	0.00014730722064	0.00060445059699	0.00332981881458	0.00139711090437	0.00090961418092	0.00110408729021	-0.00007108259629	0.00139711090437	0.00295271980833	0.00079542279190	0.00047754782980	-0.00005400659388	0.00090961418092	0.00079542279190	0.00170467269349	0.00130984115038	0.00014730722064	0.00110408729021	0.00047754782980	0.00130984115038	0.00273012974874
0.00070270889582	0.00035436788151	-0.00008893424046	0.00025210687307	0.00030433890874	0.00035436788151	0.00457733585165	0.00227447032537	0.00148502254784	0.00196389416607	-0.00008893424046	0.00227447032537	0.00346983105304	0.00065376660420	0.00116747828986	0.00025210687307	0.00148502254784	0.00065376660420	0.00182515800908	0.00134890310665	0.00030433890874	0.00196389416607	0.00116747828986	0.00134890310665	0.00257436459291
0.00096731525380	0.00006971125918	-0.00053016462290	0.00022818873005	-0.00031700440506	0.00006971125918	0.00307256679583	0.00145120222431	0.00061342588491	0.00099437342775	-0.00053016462290	0.00145120222431	0.00329957090388	0.00054921205598	0.00084931497893	0.00022818873005	0.00061342588491	0.00054921205598	0.00167729397569	0.00115378039809	-0.00031700440506	0.00099437342775	0.00084931497893	0.00115378039809	0.00253251944912
0.00090402843728	0.00030897711865	-0.00021789271005	0.00005741768817	-0.00045595704903	0.00030897711865	0.00248496992746	0.00023405295051	0.00043734539646	0.00034292680482	-0.00021789271005	0.00023405295051	0.00180228037418	-0.00004399206850	0.00021926710997	0.00005741768817	0.00043734539646	-0.00004399206850	0.00100497781017	0.00104563070131	-0.00045595704903	0.00034292680482	0.00021926710997	0.00104563070131	0.00226679608364
0.00069230334779	0.00048409875427	-0.00000720981974	0.00025187562148	0.00003667328796	0.00048409875427	0.00409173623938	0.00105682926033	0.00071537080804	0.00145625517651	-0.00000720981974	0.00105682926033	0.00185876561871	-0.00024409661691	-0.00024883387268	0.00025187562148	0.00071537080804	-0.00024409661691	0.00080462393845	0.00073103412826	0.00003667328796	0.00145625517651	-0.00024883387268	0.00073103412826	0.00280613486296
0.00092218219439	0.00057431613330	0.00034361104499	0.00004365230400	0.00004786152793	0.00057431613330	0.00439761475427	0.00231074441670	0.00105933329369	0.00108548933782	0.00034361104499	0.00231074441670	0.00381481618320	0.00110583880612	0.00080997714955	0.00004365230400	0.00105933329369	0.00110583880612	0.00177134941285	0.00128225391133	0.00004786152793	0.00108548933782	0.00080997714955	0.00128225391133	0.00250017763309
0.00070818514297	0.00019009164176	0.00017795260404	0.00010478384231	-0.00023886374140	0.00019009164176	0.00412466593577	0.00212262900539	0.00126722672571	0.00146679414401	0.00017795260404	0.00212262900539	0.00478116988935	0.00110293739709	0.00099109945765	0.00010478384231	0.00126722672571	0.00110293739709	0.00166234729931	0.00142698946241	-0.00023886374140	0.00146679414401	0.00099109945765	0.00142698946241	0.00238770767467
0.00087395654997	0.00078412992871	0.00070207541249	0.00048663632788	0.00020659745731	0.00078412992871	0.00275760319120	0.00138169619843	0.00058180386879	0.00091675558465	0.00070207541249	0.00138169619843	0.00335121752226	0.00034522647961	0.00020343353313	0.00048663632788	0.00058180386879	0.00034522647961	0.00163605944831	0.00101800052286	0.00020659745731	0.00091675558465	0.00020343353313	0.00101800052286	0.00215159257518
0.00076448061368	0.00111904243691	0.00039871612871	0.00041545528832	0.00012111028172	0.00111904243691	0.00500028444670	0.00205766150678	0.00142949222411	0.00169635810442	0.00039871612871	0.00205766150678	0.00241515867900	0.00049837973093	0.00068454297142	0.00041545528832	0.00142949222411	0.00049837973093	0.00176626746199	0.00109535693566	0.00012111028172	0.00169635810442	0.00068454297142	0.00109535693566	0.00232802547769
0.00038629452931	0.00014428503522	-0.00034065265166	0.00019947785208	0.00002858660352	0.00014428503522	0.00316951971358	0.00130493288136	0.00103053896642	0.00121412707541	-0.00034065265166	0.00130493288136	0.00265340305563	0.00084517729249	0.00045083219876	0.00019947785208	0.00103053896642	0.00084517729249	0.00141634544820	0.00107816698264	0.00002858660352	0.00121412707541	0.00045083219876	0.00107816698264	0.00203381278617
0.00101868617274	0.00022823235160	-0.00006748407613	0.00031889329083	0.00003968229724	0.00022823235160	0.00440477127198	0.00159078138333	0.00121841851427	0.00156999082401	-0.00006748407613	0.00159078138333	0.00352394813406	0.00072466964171	0.00085162038474	0.00031889329083	0.00121841851427	0.00072466964171	0.00188843737991	0.00168440920664	0.00003968229724	0.00156999082401	0.00085162038474	0.00168440920664	0.00285985008883
0.00234977219388	0.00079974476143	-0.00010984449074	0.00015101852542	0.00034738019408	0.00079974476143	0.00325077876970	0.00119261633516	0.00095196735323	0.00084796216294	-0.00010984449074	0.00119261633516	0.00285383379121	0.00030357624096	0.00021868453469	0.00015101852542	0.00095196735323	0.00030357624096	0.00104939859552	0.00083068184229	0.00034738019408	0.00084796216294	0.00021868453469	0.00083068184229	0.00194904925502
0.00018332559233	0.00017989948091	-0.00001934398572	0.00003662715646	-0.00005841664554	0.00017989948091	0.00305913111052	0.00168093385963	0.00111679676661	0.00153844645085	-0.00001934398572	0.00168093385963	0.00365263558208	0.00080388505825	0.00113227797879	0.00003662715646	0.00111679676661	0.00080388505825	0.00179554098797	0.00184220338628	-0.00005841664554	0.00153844645085	0.00113227797879	0.00184220338628	0.00315218665521
0.00063056083079	0.00034029421152	0.00013788061760	0.00033585144692	0.00008545520079	0.00034029421152	0.00360751650683	0.00164031962114	0.00080686924038	0.00046056920119	0.00013788061760	0.00164031962114	0.00299216513450	0.00076390089731	0.00010343457173	0.00033585144692	0.00080686924038	0.00076390089731	0.00147263930519	0.00075299827144	0.00008545520079	0.00046056920119	0.00010343457173	0.00075299827144	0.00202155041689
0.00073789748572	-0.00000209761779	-0.00027607166853	0.00008649087234	-0.00034625817364	-0.00000209761779	0.00312641376436	0.00125264805942	0.00126610660792	0.00109872759720	-0.00027607166853	0.00125264805942	0.00304987170272	0.00094766454628	0.00056594931673	0.00008649087234	0.00126610660792	0.00094766454628	0.00244290416094	0.00150667468394	-0.00034625817364	0.00109872759720	0.00056594931673	0.00150667468394	0.00278570633989
0.00030295024323	-0.00002373306941	-0.00013912686164	0.00004171151383	-0.00029766994767	-0.00002373306941	0.00245948463416	0.00082720153661	0.00046505745681	0.00081895636861	-0.00013912686164	0.00082720153661	0.00243592917718	0.00002396219916	0.00014503692648	0.00004171151383	0.00046505745681	0.00002396219916	0.00073269955019	0.00082407148874	-0.00029766994767	0.00081895636861	0.00014503692648	0.00082407148874	0.00191695277376
0.00007652215043	0.00030932916469	0.00031880929202	0.00012902527202	0.00020025376822	0.00030932916469	0.00470955473823	0.00231625305064	0.00161850089705	0.00183448078368	0.00031880929202	0.00231625305064	0.00410626951178	0.00148309468035	0.00122640574224	0.00012902527202	0.00161850089705	0.00148309468035	0.00270128340276	0.00125255962247	0.00020025376822	0.00183448078368	0.00122640574224	0.00125255962247	0.00256801945709
0.00086509252690	0.00071835301833	-0.00017092953171	0.00002765697654	0.00002201620533	0.00071835301833	0.00493413139646	0.00170358853519	0.00150523875509	0.00152776899015	-0.00017092953171	0.00170358853519	0.00281387172900	0.00073181801288	0.00069377848509	0.00002765697654	0.00150523875509	0.00073181801288	0.00158478835507	0.00138623138972	0.00002201620533	0.00152776899015	0.00069377848509	0.00138623138972	0.00292814516431
0.00097028086812	-0.00003367344601	-0.00066526697834	0.00058247792348	0.00025393045549	-0.00003367344601	0.00309785979086	0.00060224848449	0.00030985889301	0.00092627925327	-0.00066526697834	0.00060224848449	0.00376216588506	0.00088183060197	-0.00010443299967	0.00058247792348	0.00030985889301	0.00088183060197	0.00238751845881	0.00113135881664	0.00025393045549	0.00092627925327	-0.00010443299967	0.00113135881664	0.00244843161550
0.00064400725529	0.00050896702953	0.00008899548978	0.00040009625327	-0.00023949501503	0.00050896702953	0.00329866695184	0.00165120055239	0.00105148447361	0.00134230459258	0.00008899548978	0.00165120055239	0.00334441964106	0.00076833612573	0.00064791875858	0.00040009625327	0.00105148447361	0.00076833612573	0.00116509013095	0.00089367425380	-0.00023949501503	0.00134230459258	0.00064791875858	0.00089367425380	0.00270792747525
0.00067581469246	0.00068018871173	0.00016466678335	0.00027144572140	0.00035469630595	0.00068018871173	0.00541500819954	0.00216969111889	0.00120939587230	0.00164514377586	0.00016466678335	0.00216969111889	0.00251244583987	0.00055328561074	0.00047902958887	0.00027144572140	0.00120939587230	0.00055328561074	0.00117487027492	0.00107623463624	0.00035469630595	0.00164514377586	0.00047902958887	0.00107623463624	0.00224027862153
0.00019811812181	0.00046772528518	0.00024271362192	0.00035946210120	0.00011875527654	0.00046772528518	0.00424172510400	0.00189770866195	0.00145698129123	0.00129641248018	0.00024271362192	0.00189770866195	0.00364483607612	0.00104253805057	0.00049946482144	0.00035946210120	0.00145698129123	0.00104253805057	0.00190017480176	0.00125072242382	0.00011875527654	0.00129641248018	0.00049946482144	0.00125072242382	0.00229766062725
0.00091322015879	0.00085582002772	0.00027072611137	0.00050687431976	0.00023393214230	0.00085582002772	0.00500263765561	0.00276362080359	0.00145302911806	0.00213218999967	0.00027072611137	0.00276362080359	0.00341049958827	0.00087701638439	0.00116257509733	0.00050687431976	0.00145302911806	0.00087701638439	0.00137103214646	0.00115381058849	0.00023393214230	0.00213218999967	0.00116257509733	0.00115381058849	0.00296899781375
0.00064855728295	0.00100067522491	0.00051444577829	0.00060073332275	0.00015953297178	0.00100067522491	0.00552607295830	0.00288581643183	0.00109385584036	0.00154711202599	0.00051444577829	0.00288581643183	0.00352118472766	0.00064202802599	0.00044854680213	0.00060073332275	0.00109385584036	0.00064202802599	0.00202941438506	0.00068844361813	0.00015953297178	0.00154711202599	0.00044854680213	0.00068844361813	0.00256250554605
0.00078424938843	0.00038472348513	-0.00006623157216	0.00011002838588	-0.00010260916326	0.00038472348513	0.00354349373500	0.00126501685817	0.00067452097884	0.00124260677467	-0.00006623157216	0.00126501685817	0.00230471760694	0.00005294424295	0.00039277177241	0.00011002838588	0.00067452097884	0.00005294424295	0.00080819553486	0.00089689883497	-0.00010260916326	0.00124260677467	0.00039277177241	0.00089689883497	0.00261706102789
0.00089982576612	0.00093591286786	0.00038101904275	0.00045221219618	-0.00005545289624	0.00093591286786	0.00357038652157	0.00177164721866	0.00130459862973	0.00104299964998	0.00038101904275	0.00177164721866	0.00327098914229	0.00088847307191	0.00072343804830	0.00045221219618	0.00130459862973	0.00088847307191	0.00116247127201	0.00109609228135	-0.00005545289624	0.00104299964998	0.00072343804830	0.00109609228135	0.00270441468263
0.00056707039423	0.00040931694575	0.00020375214094	0.00003128624571	-0.00018785173608	0.00040931694575	0.00478504689307	0.00239930519092	0.00182359038601	0.00196785106772	0.00020375214094	0.00239930519092	0.00366678270560	0.00097242868547	0.00144196847231	0.00003128624571	0.00182359038601	0.00097242868547	0.00216744169221	0.00180641462387	-0.00018785173608	0.00196785106772	0.00144196847231	0.00180641462387	0.00312057013014
0.00019754251812	0.00025833264912	0.00003967001330	0.00030137169171	-0.00016332069819	0.00025833264912	0.00403407924753	0.00190053799057	0.00150941127898	0.00155041317195	0.00003967001330	0.00190053799057	0.00386418274502	0.00126693423478	0.00078207481530	0.00030137169171	0.00150941127898	0.00126693423478	0.00280732553309	0.00171188515249	-0.00016332069819	0.00155041317195	0.00078207481530	0.00171188515249	0.00332670389915
0.00088237307905	0.00057839716234	-0.00015988491563	0.00017558326528	-0.00015185946219	0.00057839716234	0.00301048174262	0.00056758988299	0.00051017451891	0.00047531958374	-0.00015988491563	0.00056758988299	0.00284287036734	0.00046062412178	0.00032886175775	0.00017558326528	0.00051017451891	0.00046062412178	0.00161525759898	0.00066416983233	-0.00015185946219	0.00047531958374	0.00032886175775	0.00066416983233	0.00242428721570
0.00085848566654	0.00078581835641	0.00018361965757	0.00021524010468	0.00002700136124	0.00078581835641	0.00370591267924	0.00128831499816	0.00079624818772	0.00079370076120	0.00018361965757	0.00128831499816	0.00285644490816	0.00041270300979	0.00025678513639	0.00021524010468	0.00079624818772	0.00041270300979	0.00147976634515	0.00086176091635	0.00002700136124	0.00079370076120	0.00025678513639	0.00086176091635	0.00227215428798
0.00049887495352	0.00035417103705	0.00008022448676	0.00043546579818	0.00025697454998	0.00035417103705	0.00247808069875	0.00073827747772	0.00077027770073	0.00082190914776	0.00008022448676	0.00073827747772	0.00244276886921	0.00074538724811	0.00021987488457	0.00043546579818	0.00077027770073	0.00074538724811	0.00165086226675	0.00090422906910	0.00025697454998	0.00082190914776	0.00021987488457	0.00090422906910	0.00234795643032
0.00057012095047	0.00003255345119	0.00013672626237	0.00012042965612	-0.00023292060138	0.00003255345119	0.00421853146955	0.00150533607898	0.00087479413590	0.00096558338339	0.00013672626237	0.00150533607898	0.00366494598833	0.00145004115095	0.00059542389241	0.00012042965612	0.00087479413590	0.00145004115095	0.00237457708516	0.00134294466162	-0.00023292060138	0.00096558338339	0.00059542389241	0.00134294466162	0.00227553358431
0.00114771512139	0.00036236425781	-0.00050388765213	0.00019146167090	0.00030260666185	0.00036236425781	0.00377590388561	0.00162921036901	0.00162072486028	0.00125865852166	-0.00050388765213	0.00162921036901	0.00308384724384	0.00109484079218	0.00050067539488	0.00019146167090	0.00162072486028	0.00109484079218	0.00215636157396	0.00134341296748	0.00030260666185	0.00125865852166	0.00050067539488	0.00134341296748	0.00266825692406
0.00056701205708	-0.00021686670234	-0.00017252309295	-0.00033177409649	-0.00085193486909	-0.00021686670234	0.00340005307711	0.00139857538087	0.00099673670408	0.00132113964684	-0.00017252309295	0.00139857538087	0.00264471300497	0.00040965384249	0.00046860690375	-0.00033177409649	0.00099673670408	0.00040965384249	0.00185896995819	0.00166107552991	-0.00085193486909	0.00132113964684	0.00046860690375	0.00166107552991	0.00280865666473
0.00101415752012	0.00084503135459	0.00028793200277	0.00048481293404	0.00019593954000	0.00084503135459	0.00356719299851	0.00167181725117	0.00075351947024	0.00104165837214	0.00028793200277	0.00167181725117	0.00264757994993	0.00034490289763	0.00047258251088	0.00048481293404	0.00075351947024	0.00034490289763	0.00111260826677	0.00103634717954	0.00019593954000	0.00104165837214	0.00047258251088	0.00103634717954	0.00229160255386
0.00113590165043	0.00065774812714	0.00017263147105	0.00040521624964	0.00007427773124	0.00065774812714	0.00308386282392	0.00120281500585	0.00092305236301	0.00039398050931	0.00017263147105	0.00120281500585	0.00308566897308	0.00076989358691	0.00003458864797	0.00040521624964	0.00092305236301	0.00076989358691	0.00103235472999	0.00038020958282	0.00007427773124	0.00039398050931	0.00003458864797	0.00038020958282	0.00140418910504
0.00087780954540	-0.00024199013311	-0.00044849491208	-0.00011363109728	-0.00025702668759	-0.00024199013311	0.00234820928442	0.00043304385232	0.00040229585062	0.00042900424876	-0.00044849491208	0.00043304385232	0.00257574482064	0.00034975904303	-0.00014929943010	-0.00011363109728	0.00040229585062	0.00034975904303	0.00111169318298	0.00054481219599	-0.00025702668759	0.00042900424876	-0.00014929943010	0.00054481219599	0.00167528886026
0.00030832105335	-0.00004391392685	0.00015148936130	0.00035588712218	-0.00031168262184	-0.00004391392685	0.00274909348967	0.00115640295134	0.00089402421861	0.00102385227923	0.00015148936130	0.00115640295134	0.00256676294952	0.00055517537281	0.00009079589855	0.00035588712218	0.00089402421861	0.00055517537281	0.00218764260233	0.00103294724575	-0.00031168262184	0.00102385227923	0.00009079589855	0.00103294724575	0.00248983341987
0.00070501332489	0.00068268757741	0.00026667524672	0.00027484769992	0.00015472784853	0.00068268757741	0.00489405203145	0.00196466841591	0.00096327679869	0.00144366055083	0.00026667524672	0.00196466841591	0.00231894952039	0.00054984348123	0.00061994587817	0.00027484769992	0.00096327679869	0.00054984348123	0.00154744126415	0.00105582514004	0.00015472784853	0.00144366055083	0.00061994587817	0.00105582514004	0.00225289936330
0.00077309429636	0.00067860821662	0.00020480054208	0.00055872658141	-0.00010794293476	0.00067860821662	0.00426827669529	0.00178298915650	0.00135022370445	0.00127854481985	0.00020480054208	0.00178298915650	0.00366236018156	0.00096004598677	0.00060621625235	0.00055872658141	0.00135022370445	0.00096004598677	0.00169195224726	0.00112414490766	-0.00010794293476	0.00127854481985	0.00060621625235	0.00112414490766	0.00209802674597
0.00055857820057	0.00062477328839	0.00012072137970	0.00047349533465	0.00020636568676	0.00062477328839	0.00363953704203	0.00162135555421	0.00130626347647	0.00176521947428	0.00012072137970	0.00162135555421	0.00347235021229	0.00137230567219	0.00095732359170	0.00047349533465	0.00130626347647	0.00137230567219	0.00276684625722	0.00131834851245	0.00020636568676	0.00176521947428	0.00095732359170	0.00131834851245	0.00296350489355
0.00098494354353	0.00024136255870	-0.00022597445866	-0.00015937523213	-0.00054066889194	0.00024136255870	0.00286807102396	0.00093987626136	0.00088317437065	0.00061049036179	-0.00022597445866	0.00093987626136	0.00228825662761	0.00054036081911	0.00020986340370	-0.00015937523213	0.00088317437065	0.00054036081911	0.00137763795559	0.00035864264446	-0.00054066889194	0.00061049036179	0.00020986340370	0.00035864264446	0.00201515079341
0.00096839310288	0.00064962258429	-0.00028393157298	0.00059787135804	0.00033488891286	0.00064962258429	0.00476303141453	0.00070040199613	0.00106548433079	0.00154959633170	-0.00028393157298	0.00070040199613	0.00218995708607	0.00042966510292	-0.00003584995250	0.00059787135804	0.00106548433079	0.00042966510292	0.00176541039022	0.00113953899122	0.00033488891286	0.00154959633170	-0.00003584995250	0.00113953899122	0.00208025190194
0.00081642606263	0.00060785505226	0.00030380069149	0.00026315183752	0.00022645729675	0.00060785505226	0.00352114930819	0.00131862950966	0.00106894987692	0.00118076599971	0.00030380069149	0.00131862950966	0.00281777340464	0.00047476787907	0.00074510738003	0.00026315183752	0.00106894987692	0.00047476787907	0.00175482438196	0.00127442715653	0.00022645729675	0.00118076599971	0.00074510738003	0.00127442715653	0.00252953473873
0.00003280703148	-0.00005776995632	-0.00010315984258	-0.00000709848979	-0.00010262448929	-0.00005776995632	0.00253139329507	0.00072816839137	0.00040735269041	0.00097694018822	-0.00010315984258	0.00072816839137	0.00283373861476	0.00040990161229	0.00023958990831	-0.00000709848979	0.00040735269041	0.00040990161229	0.00116200808851	0.00097017490151	-0.00010262448929	0.00097694018822	0.00023958990831	0.00097017490151	0.00226327124413
0.00093278959708	0.00058167321280	-0.00019361660019	-0.00004263199272	0.00011752588210	0.00058167321280	0.00402484450401	0.00146477067733	0.00088006762459	0.00147860967779	-0.00019361660019	0.00146477067733	0.00289795242939	0.00097593461886	0.00066590267265	-0.00004263199272	0.00088006762459	0.00097593461886	0.00186537160814	0.00146094419565	0.00011752588210	0.00147860967779	0.00066590267265	0.00146094419565	0.00256491866824
0.00065487785237	-0.00002641215213	0.00007563720586	-0.00015381771273	-0.00014124352724	-0.00002641215213	0.00211808741861	0.00069056683146	0.00038830779651	0.00028738522849	0.00007563720586	0.00069056683146	0.00179737616050	0.00005548218315	-0.00009486527176	-0.00015381771273	0.00038830779651	0.00005548218315	0.00113085386371	0.00068142293117	-0.00014124352724	0.00028738522849	-0.00009486527176	0.00068142293117	0.00161679780170
0.00075315189655	0.00061446793209	0.00011608374886	0.00028205411939	0.00005239893889	0.00061446793209	0.00379597488756	0.00119521866597	0.00037445927584	0.00141492929296	0.00011608374886	0.00119521866597	0.00344539434422	0.00088978276641	0.00074149303600	0.00028205411939	0.00037445927584	0.00088978276641	0.00149928822791	0.00102514935104	0.00005239893889	0.00141492929296	0.00074149303600	0.00102514935104	0.00221088269427
0.00057619226984	0.00042210568536	-0.00006205499232	-0.00001952620657	-0.00002942291898	0.00042210568536	0.00366399803187	0.00131270350124	0.00120066288104	0.00117701875712	-0.00006205499232	0.00131270350124	0.00307593813001	0.00097725688291	0.00046455655230	-0.00001952620657	0.00120066288104	0.00097725688291	0.00219708514400	0.00097426607736	-0.00002942291898	0.00117701875712	0.00046455655230	0.00097426607736	0.00206486862595
0.00031053240544	0.00003813182203	-0.00038590485345	-0.00027335241633	-0.00032138545718	0.00003813182203	0.00395665518307	0.00127584878622	0.00024980630752	0.00160766981972	-0.00038590485345	0.00127584878622	0.00320203576601	0.00082415707257	0.00089039358628	-0.00027335241633	0.00024980630752	0.00082415707257	0.00171916778605	0.00114559465253	-0.00032138545718	0.00160766981972	0.00089039358628	0.00114559465253	0.00295009309266
0.00057606542173	0.00028510822319	0.00015912597128	0.00003345174746	-0.00014454904649	0.00028510822319	0.00306185589915	0.00080169433852	0.00090834731676	0.00130123876346	0.00015912597128	0.00080169433852	0.00302012404931	0.00025220284646	0.00047830124232	0.00003345174746	0.00090834731676	0.00025220284646	0.00150083713713	0.00111813197394	-0.00014454904649	0.00130123876346	0.00047830124232	0.00111813197394	0.00209060425138
0.00096042224298	0.00044293371556	-0.00032101661030	0.00001959068940	-0.00002041834270	0.00044293371556	0.00448833215335	0.00186646827649	0.00141846003462	0.00195623757637	-0.00032101661030	0.00186646827649	0.00318988100219	0.00096598404191	0.00077320862173	0.00001959068940	0.00141846003462	0.00096598404191	0.00184133310019	0.00139127252996	-0.00002041834270	0.00195623757637	0.00077320862173	0.00139127252996	0.00277784683586
0.00046015407327	0.00050774598706	-0.00016548072099	0.00034338963942	-0.00016009315329	0.00050774598706	0.00308387399796	0.00070160028154	0.00068180234541	0.00063465190911	-0.00016548072099	0.00070160028154	0.00269148487696	0.00045947297252	-0.00001820021760	0.00034338963942	0.00068180234541	0.00045947297252	0.00157369636404	0.00066596183106	-0.00016009315329	0.00063465190911	-0.00001820021760	0.00066596183106	0.00202621315113
0.00045783854099	0.00058246384367	0.00026635491851	0.00025631716401	-0.00005745295176	0.00058246384367	0.00315584951380	0.00134805940010	0.00109316578232	0.00116781575662	0.00026635491851	0.00134805940010	0.00356516762683	0.00057572753413	0.00058986516701	0.00025631716401	0.00109316578232	0.00057572753413	0.00100951566435	0.00105371415950	-0.00005745295176	0.00116781575662	0.00058986516701	0.00105371415950	0.00212723455277
0.00119280379946	0.00014211394201	0.00002052776813	0.00006328030080	-0.00011736487994	0.00014211394201	0.00436559026593	0.00196745903805	0.00063473607186	0.00137787527789	0.00002052776813	0.00196745903805	0.00365800903911	0.00064180058880	0.00066660808124	0.00006328030080	0.00063473607186	0.00064180058880	0.00165712067325	0.00092412944016	-0.00011736487994	0.00137787527789	0.00066660808124	0.00092412944016	0.00232197779955
0.00003696073616	-0.00003033088435	0.00004239107392	0.00005915392670	-0.00006255530292	-0.00003033088435	0.00424048536964	0.00221113109255	0.00126891918903	0.00151492902012	0.00004239107392	0.00221113109255	0.00364828526031	0.00105486126199	0.00081569343144	0.00005915392670	0.00126891918903	0.00105486126199	0.00198580483933	0.00102325742774	-0.00006255530292	0.00151492902012	0.00081569343144	0.00102325742774	0.00249440557132
0.00099279859936	0.00069238168408	0.00044841189009	0.00053278323554	0.00030431253629	0.00069238168408	0.00342128527771	0.00160038010049	0.00110981816426	0.00121302515514	0.00044841189009	0.00160038010049	0.00368650276963	0.00061560427607	0.00042786612258	0.00053278323554	0.00110981816426	0.00061560427607	0.00098786811437	0.00104537881131	0.00030431253629	0.00121302515514	0.00042786612258	0.00104537881131	0.00238650977841
0.00036039739857	0.00024523240983	0.00030932738900	0.00045566107078	-0.00013687197099	0.00024523240983	0.00288545546532	0.00161548074562	0.00080950755997	0.00067981582421	0.00030932738900	0.00161548074562	0.00424943681214	0.00129712816455	0.00101075423106	0.00045566107078	0.00080950755997	0.00129712816455	0.00180059043981	0.00117459839320	-0.00013687197099	0.00067981582421	0.00101075423106	0.00117459839320	0.00195443634347
0.00050121548907	-0.00006847651394	-0.00030491890623	-0.00000573746128	0.00002371897274	-0.00006847651394	0.00227191372023	0.00028839927978	0.00041862881029	0.00090337378185	-0.00030491890623	0.00028839927978	0.00180448920527	0.00078475478227	0.00088944687560	-0.00000573746128	0.00041862881029	0.00078475478227	0.00167239736535	0.00128020056968	0.00002371897274	0.00090337378185	0.00088944687560	0.00128020056968	0.00284741828874
0.00053506368364	0.00065122944375	-0.00002727557424	0.00039461366846	0.00023782451709	0.00065122944375	0.00334566841862	0.00126673410486	0.00147803128033	0.00131420337288	-0.00002727557424	0.00126673410486	0.00332415678583	0.00124409940861	0.00048144969834	0.00039461366846	0.00147803128033	0.00124409940861	0.00166932182323	0.00092740007065	0.00023782451709	0.00131420337288	0.00048144969834	0.00092740007065	0.00218356711717
0.00068487096964	0.00020627217396	-0.00034047304443	0.00019976025081	-0.00002886277667	0.00020627217396	0.00321217007428	0.00110840401392	0.00035803651712	0.00096472455292	-0.00034047304443	0.00110840401392	0.00241475655474	-0.00010554388944	0.00040985024100	0.00019976025081	0.00035803651712	-0.00010554388944	0.00134105719455	0.00098631548857	-0.00002886277667	0.00096472455292	0.00040985024100	0.00098631548857	0.00217050918549
0.00074814984629	0.00110856582720	0.00052036492988	0.00049922584796	0.00052717407179	0.00110856582720	0.00378949722658	0.00203817795754	0.00118754085069	0.00168096179860	0.00052036492988	0.00203817795754	0.00365373216367	0.00086584023345	0.00093522466092	0.00049922584796	0.00118754085069	0.00086584023345	0.00149014128625	0.00133937492306	0.00052717407179	0.00168096179860	0.00093522466092	0.00133937492306	0.00272341460160
0.00070525392888	0.00061967118131	-0.00006852062661	0.00034310537327	-0.00014402795499	0.00061967118131	0.00293466674847	0.00111341986509	0.00096016456296	0.00045078184487	-0.00006852062661	0.00111341986509	0.00199058568382	0.00040985833945	0.00029622230450	0.00034310537327	0.00096016456296	0.00040985833945	0.00177641967677	0.00127136969907	-0.00014402795499	0.00045078184487	0.00029622230450	0.00127136969907	0.00237288112873
0.00108027730400	0.00091896183787	0.00025835400249	0.00055954155921	0.00045332116361	0.00091896183787	0.00421805468129	0.00127153574189	0.00093407158547	0.00153294977710	0.00025835400249	0.00127153574189	0.00312550847854	0.00088660240520	0.00069344833137	0.00055954155921	0.00093407158547	0.00088660240520	0.00230116243011	0.00162928668191	0.00045332116361	0.00153294977710	0.00069344833137	0.00162928668191	0.00264731993474
0.00105068635117	0.00060319868743	-0.00053957960489	0.00004874654749	-0.00010772097416	0.00060319868743	0.00349026142338	0.00110108551643	0.00052000282789	0.00108566048022	-0.00053957960489	0.00110108551643	0.00276737826150	0.00033116047127	0.00051275859213	0.00004874654749	0.00052000282789	0.00033116047127	0.00081577185161	0.00091967597682	-0.00010772097416	0.00108566048022	0.00051275859213	0.00091967597682	0.00243424436302
0.00072474893787	0.00016075503984	0.00020892104801	0.00013826041334	0.00015884989456	0.00016075503984	0.00319283340477	0.00107982517675	0.00063556685303	0.00104994541737	0.00020892104801	0.00107982517675	0.00293848428834	0.00055819768247	0.00011661912572	0.00013826041334	0.00063556685303	0.00055819768247	0.00128126819688	0.00077511054933	0.00015884989456	0.00104994541737	0.00011661912572	0.00077511054933	0.00256085924248
0.00039396159382	0.00037773632110	0.00008776134907	0.00021439839237	-0.00014403437519	0.00037773632110	0.00314099425226	0.00188934667636	0.00079688111508	0.00068959994980	0.00008776134907	0.00188934667636	0.00378718941595	0.00105356765039	0.00045334637978	0.00021439839237	0.00079688111508	0.00105356765039	0.00195946960696	0.00093476189271	-0.00014403437519	0.00068959994980	0.00045334637978	0.00093476189271	0.00205110440020
0.00024986390393	0.00067086741863	0.00025937551963	0.00039980554733	-0.00003890060739	0.00067086741863	0.00453561259806	0.00211721697253	0.00164004760125	0.00133478394426	0.00025937551963	0.00211721697253	0.00272226615496	0.00071047836526	0.00066360312931	0.00039980554733	0.00164004760125	0.00071047836526	0.00155935594780	0.00065405179587	-0.00003890060739	0.00133478394426	0.00066360312931	0.00065405179587	0.00256679624400
0.00049008611612	0.00035098436989	-0.00023633612656	-0.00001404724933	0.00000043257894	0.00035098436989	0.00442271885060	0.00149505079734	0.00140803312695	0.00241433427934	-0.00023633612656	0.00149505079734	0.00343263815260	0.00162531949767	0.00143253690449	-0.00001404724933	0.00140803312695	0.00162531949767	0.00268048314364	0.00176269763389	0.00000043257894	0.00241433427934	0.00143253690449	0.00176269763389	0.00304303599709
0.00066315462455	0.00025134871415	0.00010289167797	0.00006346020404	0.00018124448208	0.00025134871415	0.00242817683024	0.00103777997065	0.00049343273324	0.00053076808205	0.00010289167797	0.00103777997065	0.00253751622552	0.00056368105232	-0.00001216933715	0.00006346020404	0.00049343273324	0.00056368105232	0.00103717625325	0.00068950186018	0.00018124448208	0.00053076808205	-0.00001216933715	0.00068950186018	0.00190262327819
0.00056767715973	0.00040270040093	0.00008414255762	0.00027065906319	0.00008363712628	0.00040270040093	0.00350635503249	0.00158978283758	0.00077977517582	0.00128799675960	0.00008414255762	0.00158978283758	0.00319965038812	0.00047481667023	0.00050028754903	0.00027065906319	0.00077977517582	0.00047481667023	0.00100434488907	0.00098633307180	0.00008363712628	0.00128799675960	0.00050028754903	0.00098633307180	0.00253668446354
0.00093504518236	0.00055230813047	0.00025737266860	0.00054011018945	0.00033827325970	0.00055230813047	0.00339009478470	0.00167932086148	0.00144861700981	0.00127605446798	0.00025737266860	0.00167932086148	0.00320232358271	0.00103571565756	0.00079796050550	0.00054011018945	0.00144861700981	0.00103571565756	0.00166087676685	0.00112321651295	0.00033827325970	0.00127605446798	0.00079796050550	0.00112321651295	0.00213962159492
0.00070289445266	0.00005174266837	-0.00033203227944	0.00013479189795	-0.00004153979734	0.00005174266837	0.00399233751822	0.00186100857395	0.00161514722429	0.00178906285508	-0.00033203227944	0.00186100857395	0.00370634930320	0.00168342679837	0.00099315976162	0.00013479189795	0.00161514722429	0.00168342679837	0.00298155363271	0.00189944042089	-0.00004153979734	0.00178906285508	0.00099315976162	0.00189944042089	0.00311723434482
0.00129596217102	0.00044718621889	-0.00002312496286	0.00024446836676	0.00013678778357	0.00044718621889	0.00449253937508	0.00129528435733	0.00113950725599	0.00101989549709	-0.00002312496286	0.00129528435733	0.00279422218182	0.00092411716302	0.00060009557928	0.00024446836676	0.00113950725599	0.00092411716302	0.00151130152291	0.00110554137059	0.00013678778357	0.00101989549709	0.00060009557928	0.00110554137059	0.00198173739946
0.00060186670775	0.00021707826004	-0.00015947566521	-0.00032485039023	-0.00031183530128	0.00021707826004	0.00253554266227	0.00152639997617	0.00070696160615	0.00091030226193	-0.00015947566521	0.00152639997617	0.00350692422445	0.00073506167129	0.00085855937660	-0.00032485039023	0.00070696160615	0.00073506167129	0.00218917159213	0.00122457427903	-0.00031183530128	0.00091030226193	0.00085855937660	0.00122457427903	0.00221764764281
0.00021768667180	0.00020697033580	-0.00009871634954	0.00045102236826	0.00005241633294	0.00020697033580	0.00309942869035	0.00147944849605	0.00109850241519	0.00049957030454	-0.00009871634954	0.00147944849605	0.00321854365006	0.00053834372714	0.00027309035701	0.00045102236826	0.00109850241519	0.00053834372714	0.00203641552918	0.00103959264499	0.00005241633294	0.00049957030454	0.00027309035701	0.00103959264499	0.00178261701435
0.00073359626905	0.00100948280252	0.00043485634501	0.00020439710655	0.00022253115992	0.00100948280252	0.00490792751263	0.00199783911200	0.00122318125683	0.00151660745606	0.00043485634501	0.00199783911200	0.00282438761976	0.00075213298744	0.00101918820423	0.00020439710655	0.00122318125683	0.00075213298744	0.00184200049675	0.00124409630879	0.00022253115992	0.00151660745606	0.00101918820423	0.00124409630879	0.00253943993067
0.00125972772014	0.00047917089304	-0.00048701146134	0.00021022364968	0.00004152860381	0.00047917089304	0.00398736583579	0.00145424702209	0.00068211393708	0.00164101241936	-0.00048701146134	0.00145424702209	0.00292219385367	0.00008123131105	0.00031098571104	0.00021022364968	0.00068211393708	0.00008123131105	0.00084907748540	0.00076166340586	0.00004152860381	0.00164101241936	0.00031098571104	0.00076166340586	0.00229248668265
0.00075154470285	0.00076805858821	0.00018786124710	0.00031240110633	-0.00006282895392	0.00076805858821	0.00340578580383	0.00186697759506	0.00097531723494	0.00053833089235	0.00018786124710	0.00186697759506	0.00310266072428	0.00092198471175	0.00010660671750	0.00031240110633	0.00097531723494	0.00092198471175	0.00148258239306	0.00030822332947	-0.00006282895392	0.00053833089235	0.00010660671750	0.00030822332947	0.00173440120846
0.00025192892991	0.00036453266843	0.00018482957404	0.00047920886075	0.00026141822516	0.00036453266843	0.00331383865171	0.00210170864385	0.00154040578289	0.00167936379880	0.00018482957404	0.00210170864385	0.00324819380697	0.00123908019606	0.00074327800000	0.00047920886075	0.00154040578289	0.00123908019606	0.00223927295897	0.00165475886518	0.00026141822516	0.00167936379880	0.00074327800000	0.00165475886518	0.00252766917255
0.00098647410035	-0.00002816859665	-0.00040215358850	0.00005651775808	-0.00009856706650	-0.00002816859665	0.00260095143942	0.00101601373429	0.00085097890569	0.00059700839620	-0.00040215358850	0.00101601373429	0.00278956959561	0.00075680217145	0.00059001006487	0.00005651775808	0.00085097890569	0.00075680217145	0.00163576720358	0.00086869007942	-0.00009856706650	0.00059700839620	0.00059001006487	0.00086869007942	0.00191781890045
0.00096192709905	0.00020450151100	-0.00004958294522	0.00022196972066	-0.00018466273585	0.00020450151100	0.00299256650183	0.00068520096844	0.00049635521737	0.00090323245394	-0.00004958294522	0.00068520096844	0.00175822394835	-0.00010310246900	-0.00024462352662	0.00022196972066	0.00049635521737	-0.00010310246900	0.00098603996470	0.00090271893449	-0.00018466273585	0.00090323245394	-0.00024462352662	0.00090271893449	0.00190318900308
0.00076340863710	0.00029214158851	-0.00008501379876	0.00013259322449	0.00005513057280	0.00029214158851	0.00399683723304	0.00171623437721	0.00148637395656	0.00166372937533	-0.00008501379876	0.00171623437721	0.00324602233925	0.00141700990014	0.00091496639515	0.00013259322449	0.00148637395656	0.00141700990014	0.00220102702407	0.00129201085862	0.00005513057280	0.00166372937533	0.00091496639515	0.00129201085862	0.00292144917457
0.00099056257509	0.00069677698419	0.00039689034274	0.00071934595671	0.00029193075519	0.00069677698419	0.00385806204516	0.00099369328039	0.00082554731205	0.00088496187815	0.00039689034274	0.00099369328039	0.00318253088445	0.00090976742328	0.00010031707077	0.00071934595671	0.00082554731205	0.00090976742328	0.00239490527556	0.00110133411058	0.00029193075519	0.00088496187815	0.00010031707077	0.00110133411058	0.00168459344250
0.00043472467252	0.00106280166680	0.00043145158750	0.00039145829714	0.00019553540850	0.00106280166680	0.00497551240360	0.00248429705612	0.00139149043773	0.00162207543090	0.00043145158750	0.00248429705612	0.00358394429355	0.00106086591118	0.00100472706123	0.00039145829714	0.00139149043773	0.00106086591118	0.00170914266558	0.00101471844231	0.00019553540850	0.00162207543090	0.00100472706123	0.00101471844231	0.00267281577331
0.00100428152454	0.00019869446705	0.00005231813638	0.00057625740992	0.00053058055756	0.00019869446705	0.00341654873126	0.00052806796718	0.00043801708294	0.00103499523536	0.00005231813638	0.00052806796718	0.00264299991214	0.00034947734393	0.00028927339645	0.00057625740992	0.00043801708294	0.00034947734393	0.00175995176495	0.00117014468647	0.00053058055756	0.00103499523536	0.00028927339645	0.00117014468647	0.00231812667173
0.00027804663158	0.00020213577189	0.00000030854472	-0.00009577959297	-0.00006235800207	0.00020213577189	0.00340941064150	0.00135924897801	0.00069354476513	0.00129345728028	0.00000030854472	0.00135924897801	0.00330649275766	0.00030351599134	0.00079325151746	-0.00009577959297	0.00069354476513	0.00030351599134	0.00096039235396	0.00081829435391	-0.00006235800207	0.00129345728028	0.00079325151746	0.00081829435391	0.00227959599529
0.00072701533357	0.00042387623203	-0.00025823657497	0.00031446828233	0.00005803751142	0.00042387623203	0.00334798809479	0.00119010055553	0.00139826006344	0.00155509606951	-0.00025823657497	0.00119010055553	0.00282871128566	0.00084977642011	0.00108141296140	0.00031446828233	0.00139826006344	0.00084977642011	0.00187443526031	0.00165500472812	0.00005803751142	0.00155509606951	0.00108141296140	0.00165500472812	0.00253526090296
0.00062914033753	0.00056747114442	0.00011295567064	0.00024806971947	-0.00001065912598	0.00056747114442	0.00462839853000	0.00185247963907	0.00132319051777	0.00167731985708	0.00011295567064	0.00185247963907	0.00310886094709	0.00101465928036	0.00042081297054	0.00024806971947	0.00132319051777	0.00101465928036	0.00201027414861	0.00125152595198	-0.00001065912598	0.00167731985708	0.00042081297054	0.00125152595198	0.00290475880771
0.00072236816429	0.00073556431011	0.00002230131566	0.00008426252740	-0.00014244660446	0.00073556431011	0.00288580706946	0.00040501815004	0.00035843971794	0.00072777272978	0.00002230131566	0.00040501815004	0.00248325215081	0.00036379230988	0.00010478010284	0.00008426252740	0.00035843971794	0.00036379230988	0.00180471882364	0.00065775864176	-0.00014244660446	0.00072777272978	0.00010478010284	0.00065775864176	0.00191892833226
0.00044909098297	0.00004319483929	-0.00024739010481	0.00005768591463	-0.00011679111100	0.00004319483929	0.00257421484997	0.00115515207604	0.00011028435721	0.00063150954207	-0.00024739010481	0.00115515207604	0.00337547629129	0.00027871179267	0.00035880695255	0.00005768591463	0.00011028435721	0.00027871179267	0.00145573502025	0.00120962934494	-0.00011679111100	0.00063150954207	0.00035880695255	0.00120962934494	0.00228192947527
0.00064145344035	0.00055619002587	-0.00031063262133	0.00015067644013	-0.00000624831381	0.00055619002587	0.00431406579335	0.00153598363898	0.00086614065035	0.00173229769388	-0.00031063262133	0.00153598363898	0.00264364522912	0.00055932161991	0.00073003686706	0.00015067644013	0.00086614065035	0.00055932161991	0.00158430815503	0.00087058512942	-0.00000624831381	0.00173229769388	0.00073003686706	0.00087058512942	0.00246520263018
0.00046036350253	0.00042003556961	-0.00000352692336	0.00006948719633	-0.00031658336365	0.00042003556961	0.00271408484784	0.00065376315010	0.00077043770038	0.00073825253211	-0.00000352692336	0.00065376315010	0.00219677304485	0.00033436040561	0.00031515686097	0.00006948719633	0.00077043770038	0.00033436040561	0.00198491512052	0.00131160463528	-0.00031658336365	0.00073825253211	0.00031515686097	0.00131160463528	0.00223146137136
0.00130431482661	0.00050727925474	0.00037597928385	0.00014708384556	-0.00015073517625	0.00050727925474	0.00304809602623	0.00166873304505	0.00096653334226	0.00071534297426	0.00037597928385	0.00166873304505	0.00293527145101	0.00093382628781	0.00020253666065	0.00014708384556	0.00096653334226	0.00093382628781	0.00184696199281	0.00089314560645	-0.00015073517625	0.00071534297426	0.00020253666065	0.00089314560645	0.00170482639024
0.00106025906486	0.00052939755277	0.00052412956135	0.00065308254947	-0.00001083153458	0.00052939755277	0.00413978483800	0.00214894932433	0.00211825656420	0.00110902014908	0.00052412956135	0.00214894932433	0.00421365326567	0.00183818108270	0.00085154638467	0.00065308254947	0.00211825656420	0.00183818108270	0.00255908411572	0.00142771006056	-0.00001083153458	0.00110902014908	0.00085154638467	0.00142771006056	0.00213995767264
0.00065125692418	0.00004804419245	-0.00061410941988	-0.00000275857060	0.00018244102461	0.00004804419245	0.00278508941235	0.00119628940535	0.00049257910441	0.00044817804117	-0.00061410941988	0.00119628940535	0.00314755841827	0.00084927040531	0.00010018944483	-0.00000275857060	0.00049257910441	0.00084927040531	0.00144323107297	0.00097368303092	0.00018244102461	0.00044817804117	0.00010018944483	0.00097368303092	0.00178944325345
0.00054934393988	0.00054352648712	0.00053087574345	0.00077253426249	0.00065835774225	0.00054352648712	0.00292324717645	0.00127552867858	0.00137006725339	0.00160541728149	0.00053087574345	0.00127552867858	0.00407204923800	0.00166838739319	0.00126549774160	0.00077253426249	0.00137006725339	0.00166838739319	0.00259491480407	0.00180137428221	0.00065835774225	0.00160541728149	0.00126549774160	0.00180137428221	0.00285736942657
0.00125901303485	0.00080079581462	0.00025582696583	0.00019756332411	-0.00002377268343	0.00080079581462	0.00405642269548	0.00184049660415	0.00120425170511	0.00071553456645	0.00025582696583	0.00184049660415	0.00304240342573	0.00072879036055	0.00027756430368	0.00019756332411	0.00120425170511	0.00072879036055	0.00153386419692	0.00064507873767	-0.00002377268343	0.00071553456645	0.00027756430368	0.00064507873767	0.00178388873373
0.00105984533335	0.00028862165220	-0.00015006195563	-0.00006922167832	-0.00009049477953	0.00028862165220	0.00399839213251	0.00136870160452	0.00118296218232	0.00169199844233	-0.00015006195563	0.00136870160452	0.00307315998947	0.00028517296183	0.00049128717897	-0.00006922167832	0.00118296218232	0.00028517296183	0.00132290549980	0.00106681119722	-0.00009049477953	0.00169199844233	0.00049128717897	0.00106681119722	0.00264398486628
0.00097287352563	0.00042274039110	0.00001658097042	0.00008674459650	-0.00026268527965	0.00042274039110	0.00519025939532	0.00207531031877	0.00143464136421	0.00189971009964	0.00001658097042	0.00207531031877	0.00320729998353	0.00087068564958	0.00050366857667	0.00008674459650	0.00143464136421	0.00087068564958	0.00121838797422	0.00088985664111	-0.00026268527965	0.00189971009964	0.00050366857667	0.00088985664111	0.00241045733606
0.00009165750031	-0.00011402762160	-0.00043878972750	-0.00018829985957	-0.00007729348843	-0.00011402762160	0.00221014909743	0.00030177587033	0.00052053917224	0.00116605606566	-0.00043878972750	0.00030177587033	0.00263844303210	0.00104343945403	0.00002239632296	-0.00018829985957	0.00052053917224	0.00104343945403	0.00188545173291	0.00081054422510	-0.00007729348843	0.00116605606566	0.00002239632296	0.00081054422510	0.00239266473607
0.00019430440913	0.00034826087727	-0.00005919776568	0.00011754534421	0.00032867922749	0.00034826087727	0.00333775423964	0.00070167701971	0.00086786054322	0.00145054945198	-0.00005919776568	0.00070167701971	0.00229247347828	0.00030900330153	0.00058497675977	0.00011754534421	0.00086786054322	0.00030900330153	0.00146155003025	0.00129045306705	0.00032867922749	0.00145054945198	0.00058497675977	0.00129045306705	0.00262081340508
0.00152865023624	0.00146608553189	0.00064898578691	0.00085272989429	0.00064949706024	0.00146608553189	0.00582393757327	0.00352153663926	0.00214410067968	0.00165778084231	0.00064898578691	0.00352153663926	0.00493131617880	0.00182941199896	0.00092343959720	0.00085272989429	0.00214410067968	0.00182941199896	0.00274342821397	0.00153578150788	0.00064949706024	0.00165778084231	0.00092343959720	0.00153578150788	0.00225335972352
0.00071136976898	0.00033388220638	0.00009296792394	0.00037365727259	0.00004533531859	0.00033388220638	0.00309552166229	0.00151936469185	0.00112637173136	0.00092509560499	0.00009296792394	0.00151936469185	0.00322201675166	0.00083360353278	0.00043522757333	0.00037365727259	0.00112637173136	0.00083360353278	0.00165190580109	0.00119703860566	0.00004533531859	0.00092509560499	0.00043522757333	0.00119703860566	0.00256930448501
0.00059638060464	0.00083932400279	0.00063389157409	0.00078381127904	0.00027765932470	0.00083932400279	0.00523441318963	0.00262433893915	0.00203147959157	0.00188884143144	0.00063389157409	0.00262433893915	0.00375456011655	0.00190425316481	0.00110261423921	0.00078381127904	0.00203147959157	0.00190425316481	0.00294907711232	0.00167546408705	0.00027765932470	0.00188884143144	0.00110261423921	0.00167546408705	0.00247654680613
0.00073528073387	0.00078225906918	0.00021606471698	0.00026079205500	0.00025070264809	0.00078225906918	0.00415923511345	0.00158550713008	0.00150215171482	0.00100195274182	0.00021606471698	0.00158550713008	0.00371949118695	0.00128279536855	0.00038085269311	0.00026079205500	0.00150215171482	0.00128279536855	0.00230040049281	0.00128638690046	0.00025070264809	0.00100195274182	0.00038085269311	0.00128638690046	0.00191700401278
0.00063419860465	0.00012388501349	0.00011207051572	0.00047140240346	-0.00016105543721	0.00012388501349	0.00372761911306	0.00201029081521	0.00150386016783	0.00143085310048	0.00011207051572	0.00201029081521	0.00404160348564	0.00134025534906	0.00048573725511	0.00047140240346	0.00150386016783	0.00134025534906	0.00198364665101	0.00108288331023	-0.00016105543721	0.00143085310048	0.00048573725511	0.00108288331023	0.00246817883194
0.00049866647386	0.00058434082386	0.00025348524011	0.00024515722208	0.00005141442718	0.00058434082386	0.00298892586750	0.00153358812523	0.00157199978454	0.00138473395190	0.00025348524011	0.00153358812523	0.00291788414596	0.00102152101585	0.00078158783209	0.00024515722208	0.00157199978454	0.00102152101585	0.00243839501834	0.00197814255574	0.00005141442718	0.00138473395190	0.00078158783209	0.00197814255574	0.00287026294769
0.00009769327434	-0.00002192580322	-0.00003691207977	-0.00002133230922	-0.00016409634963	-0.00002192580322	0.00328814879214	0.00152723170953	0.00148599830120	0.00092663954300	-0.00003691207977	0.00152723170953	0.00316918783967	0.00102467110968	0.00076801135613	-0.00002133230922	0.00148599830120	0.00102467110968	0.00235290837648	0.00145790004455	-0.00016409634963	0.00092663954300	0.00076801135613	0.00145790004455	0.00217498823538
0.00062325485515	-0.00037960353406	-0.00072752645821	-0.00001266222178	-0.00028518192786	-0.00037960353406	0.00302216646249	0.00112192965572	0.00063725558032	0.00109485505005	-0.00072752645821	0.00112192965572	0.00336532937776	0.00082837677951	0.00051764961340	-0.00001266222178	0.00063725558032	0.00082837677951	0.00172605977267	0.00088835831831	-0.00028518192786	0.00109485505005	0.00051764961340	0.00088835831831	0.00217451725704
0.00116533092488	0.00118885167358	0.00030552911511	0.00041851664972	0.00015942764643	0.00118885167358	0.00420985767564	0.00166089461096	0.00087031771659	0.00130349817992	0.00030552911511	0.00166089461096	0.00287164643402	0.00040549606057	0.00059697499728	0.00041851664972	0.00087031771659	0.00040549606057	0.00101536565692	0.00096760217898	0.00015942764643	0.00130349817992	0.00059697499728	0.00096760217898	0.00225387976669
0.00041019046163	0.00078978194154	0.00017267355986	0.00004697286941	-0.00001108266528	0.00078978194154	0.00440910126535	0.00201146233793	0.00153931569871	0.00105407640731	0.00017267355986	0.00201146233793	0.00308324597024	0.00082329583651	0.00060752376421	0.00004697286941	0.00153931569871	0.00082329583651	0.00187857880361	0.00123418082499	-0.00001108266528	0.00105407640731	0.00060752376421	0.00123418082499	0.00230374388009
0.00024723212595	0.00026420040697	-0.00023758363715	0.00006770308824	0.00019260702145	0.00026420040697	0.00269741709144	0.00131049764236	0.00115667648842	0.00148346172639	-0.00023758363715	0.00131049764236	0.00350907837918	0.00127001861718	0.00076996862003	0.00006770308824	0.00115667648842	0.00127001861718	0.00191550885954	0.00141280839346	0.00019260702145	0.00148346172639	0.00076996862003	0.00141280839346	0.00296819001156
0.00112013660577	0.00058680376614	-0.00010633888375	0.00048788725283	0.00030819979799	0.00058680376614	0.00365769982785	0.00185499466689	0.00156685608916	0.00153697156249	-0.00010633888375	0.00185499466689	0.00397214161769	0.00093172253583	0.00112763739973	0.00048788725283	0.00156685608916	0.00093172253583	0.00221969004195	0.00175634583730	0.00030819979799	0.00153697156249	0.00112763739973	0.00175634583730	0.00253682410581
0.00080566520748	0.00081062359804	0.00080140588150	0.00061448328978	0.00040823213591	0.00081062359804	0.00357470700164	0.00187357817603	0.00132378905365	0.00156937705666	0.00080140588150	0.00187357817603	0.00403299868031	0.00085944423771	0.00057323719944	0.00061448328978	0.00132378905365	0.00085944423771	0.00239167292031	0.00139120064836	0.00040823213591	0.00156937705666	0.00057323719944	0.00139120064836	0.00243110439888
0.00057180562940	0.00054194286675	0.00019418278300	0.00016840774265	-0.00014231212898	0.00054194286675	0.00488083856831	0.00269382334685	0.00169675432132	0.00180873672439	0.00019418278300	0.00269382334685	0.00337654906115	0.00113244705822	0.00085018361300	0.00016840774265	0.00169675432132	0.00113244705822	0.00196076912798	0.00139938717389	-0.00014231212898	0.00180873672439	0.00085018361300	0.00139938717389	0.00276996232400
0.00053082636887	0.00054559527354	0.00001623649217	0.00007884539511	-0.00013847540513	0.00054559527354	0.00298834336631	0.00080306317493	0.00079849749468	0.00090339676634	0.00001623649217	0.00080306317493	0.00195479675145	0.00026903857655	0.00004331690657	0.00007884539511	0.00079849749468	0.00026903857655	0.00138874284132	0.00107077014201	-0.00013847540513	0.00090339676634	0.00004331690657	0.00107077014201	0.00225743847543
0.00112123016263	0.00094125546846	0.00022418793308	0.00030658207345	0.00038270696125	0.00094125546846	0.00359308355125	0.00133820594866	0.00083545344062	0.00150805496721	0.00022418793308	0.00133820594866	0.00296001028660	0.00034092539763	0.00050146907539	0.00030658207345	0.00083545344062	0.00034092539763	0.00128931049877	0.00095184538601	0.00038270696125	0.00150805496721	0.00050146907539	0.00095184538601	0.00218936510901
0.00048221880217	0.00040438617891	-0.00000614174835	0.00039743204938	0.00013844825359	0.00040438617891	0.00402243532404	0.00171434647214	0.00119751914001	0.00106695080554	-0.00000614174835	0.00171434647214	0.00339898762814	0.00089694621562	0.00044799147610	0.00039743204938	0.00119751914001	0.00089694621562	0.00210420986018	0.00163458771383	0.00013844825359	0.00106695080554	0.00044799147610	0.00163458771383	0.00279497252819
0.00063477888800	0.00042723675658	0.00022777407025	-0.00022371455582	-0.00025789700610	0.00042723675658	0.00313077516579	0.00133530903606	0.00055776886065	0.00057229555000	0.00022777407025	0.00133530903606	0.00350450384791	0.00048588322376	0.00029476847128	-0.00022371455582	0.00055776886065	0.00048588322376	0.00093986848073	0.00103141575034	-0.00025789700610	0.00057229555000	0.00029476847128	0.00103141575034	0.00182248388866
0.00092447397565	0.00135765185310	0.00034102970290	0.00069898383730	0.00058387061516	0.00135765185310	0.00424588679083	0.00161897998960	0.00154794345963	0.00202283207940	0.00034102970290	0.00161897998960	0.00320908325996	0.00104453119491	0.00130618215513	0.00069898383730	0.00154794345963	0.00104453119491	0.00207115914687	0.00199012756018	0.00058387061516	0.00202283207940	0.00130618215513	0.00199012756018	0.00349598970030
0.00074327501168	0.00043159925973	-0.00029167926881	-0.00024392199210	-0.00018627360981	0.00043159925973	0.00324449593448	0.00081553915998	0.00054908769257	0.00050690874736	-0.00029167926881	0.00081553915998	0.00298466875998	0.00073650785159	0.00016836557404	-0.00024392199210	0.00054908769257	0.00073650785159	0.00153451917460	0.00093556658929	-0.00018627360981	0.00050690874736	0.00016836557404	0.00093556658929	0.00184238312543
0.00060426964584	0.00036329707937	-0.00007685811176	0.00029865064480	0.00015812047853	0.00036329707937	0.00370154712838	0.00140974206720	0.00137453397392	0.00167195471989	-0.00007685811176	0.00140974206720	0.00311330927104	0.00108840693171	0.00112845078159	0.00029865064480	0.00137453397392	0.00108840693171	0.00203815837975	0.00178435976288	0.00015812047853	0.00167195471989	0.00112845078159	0.00178435976288	0.00292031152658
0.00059795898825	0.00019326753706	-0.00033349509968	0.00024257863012	-0.00000619346739	0.00019326753706	0.00315391328660	0.00101135797219	0.00060176451094	0.00077654292781	-0.00033349509968	0.00101135797219	0.00246586252542	-0.00006882585665	0.00003411244883	0.00024257863012	0.00060176451094	-0.00006882585665	0.00134177491981	0.00084629817617	-0.00000619346739	0.00077654292781	0.00003411244883	0.00084629817617	0.00212863906333
0.00042553479175	0.00059805292864	0.00035705078882	0.00058021225004	0.00030124459324	0.00059805292864	0.00355026367302	0.00094843742643	0.00128064413451	0.00112183140431	0.00035705078882	0.00094843742643	0.00295314613910	0.00152150545542	0.00111885827101	0.00058021225004	0.00128064413451	0.00152150545542	0.00190875486262	0.00133324664640	0.00030124459324	0.00112183140431	0.00111885827101	0.00133324664640	0.00288339979655
0.00053978734119	0.00024490787515	0.00010672146937	0.00042536815619	0.00028224793361	0.00024490787515	0.00321790939151	0.00168222091436	0.00144602715713	0.00170700600889	0.00010672146937	0.00168222091436	0.00361417046647	0.00113117605776	0.00075512890623	0.00042536815619	0.00144602715713	0.00113117605776	0.00209094235370	0.00188504151206	0.00028224793361	0.00170700600889	0.00075512890623	0.00188504151206	0.00336072980098
0.00083082655480	0.00079303210873	0.00028229946256	0.00016408963131	0.00028311620916	0.00079303210873	0.00574638353266	0.00261487253690	0.00110966862618	0.00175791153321	0.00028229946256	0.00261487253690	0.00378405540951	0.00094534698438	0.00096848650982	0.00016408963131	0.00110966862618	0.00094534698438	0.00134210505453	0.00095307095678	0.00028311620916	0.00175791153321	0.00096848650982	0.00095307095678	0.00203131365373
0.00083991650482	0.00047519236191	0.00014638639081	0.00032836931519	-0.00014824007315	0.00047519236191	0.00296379159406	0.00167157863685	0.00084272181296	0.00131445388719	0.00014638639081	0.00167157863685	0.00355883092880	0.00097202376458	0.00097606700037	0.00032836931519	0.00084272181296	0.00097202376458	0.00161701013738	0.00141420665118	-0.00014824007315	0.00131445388719	0.00097606700037	0.00141420665118	0.00253442095952
0.00043344846360	0.00063609503554	0.00029956182880	0.00036526231563	0.00000290782622	0.00063609503554	0.00318068864560	0.00148348335723	0.00089195612220	0.00091315459657	0.00029956182880	0.00148348335723	0.00305104911036	0.00066844052249	0.00051645423529	0.00036526231563	0.00089195612220	0.00066844052249	0.00163233983982	0.00115527414788	0.00000290782622	0.00091315459657	0.00051645423529	0.00115527414788	0.00270489085377
0.00064473102727	0.00041071379054	0.00043689014373	0.00058376999725	0.00032092576587	0.00041071379054	0.00534389656354	0.00226810956735	0.00197393285984	0.00232059268141	0.00043689014373	0.00226810956735	0.00354738845528	0.00132927909410	0.00139308122117	0.00058376999725	0.00197393285984	0.00132927909410	0.00191374614227	0.00178472577992	0.00032092576587	0.00232059268141	0.00139308122117	0.00178472577992	0.00283943697895
0.00081153675436	0.00041106491815	0.00017162544771	0.00040161438470	-0.00003373031459	0.00041106491815	0.00464344501237	0.00248156628623	0.00176982817911	0.00160012674890	0.00017162544771	0.00248156628623	0.00386916224556	0.00195383435065	0.00105585261854	0.00040161438470	0.00176982817911	0.00195383435065	0.00292463694065	0.00154135956241	-0.00003373031459	0.00160012674890	0.00105585261854	0.00154135956241	0.00259421084728
0.00145203822359	0.00064136308218	-0.00014263044919	0.00028350060249	-0.00030792160274	0.00064136308218	0.00392808362349	0.00089715440529	0.00072092119600	0.00102402859713	-0.00014263044919	0.00089715440529	0.00301497058153	0.00101356650551	0.00037453248799	0.00028350060249	0.00072092119600	0.00101356650551	0.00238934606924	0.00139753662341	-0.00030792160274	0.00102402859713	0.00037453248799	0.00139753662341	0.00217831394589
0.00043853299069	0.00062554286514	0.00031427747201	0.00053182453964	0.00026664022607	0.00062554286514	0.00348777606193	0.00178867830580	0.00117320721896	0.00117131769508	0.00031427747201	0.00178867830580	0.00323305882596	0.00102444737557	0.00074807684409	0.00053182453964	0.00117320721896	0.00102444737557	0.00157593816122	0.00123103266275	0.00026664022607	0.00117131769508	0.00074807684409	0.00123103266275	0.00257527477449
0.00116150029027	0.00095055483805	0.00016794022171	0.00032410796122	0.00013384402196	0.00095055483805	0.00499438854471	0.00259819562698	0.00200106041608	0.00198030212881	0.00016794022171	0.00259819562698	0.00444485337537	0.00141509674698	0.00101746268628	0.00032410796122	0.00200106041608	0.00141509674698	0.00158897935018	0.00139301506449	0.00013384402196	0.00198030212881	0.00101746268628	0.00139301506449	0.00288128399332
0.00023968455555	0.00036478628931	0.00004767552961	0.00019984052239	0.00008126286993	0.00036478628931	0.00338634598809	0.00128547395058	0.00092188184856	0.00129247313417	0.00004767552961	0.00128547395058	0.00276062096371	0.00073588204167	0.00064438588226	0.00019984052239	0.00092188184856	0.00073588204167	0.00188464802216	0.00125018423244	0.00008126286993	0.00129247313417	0.00064438588226	0.00125018423244	0.00234580737830
0.00131630711606	0.00079204364282	0.00010424695446	0.00050942493309	0.00019457949154	0.00079204364282	0.00420537651726	0.00195337888705	0.00149244697066	0.00098712166906	0.00010424695446	0.00195337888705	0.00258653883595	0.00056171356699	0.00011136844417	0.00050942493309	0.00149244697066	0.00056171356699	0.00165734028422	0.00109564646086	0.00019457949154	0.00098712166906	0.00011136844417	0.00109564646086	0.00253160559763
0.00039764530408	-0.00005340789403	-0.00025833775732	0.00001489824115	-0.00030196084740	-0.00005340789403	0.00181793069353	0.00061458918044	0.00054107873290	0.00058344246848	-0.00025833775732	0.00061458918044	0.00249997943746	0.00041717104627	0.00036483792006	0.00001489824115	0.00054107873290	0.00041717104627	0.00125289887567	0.00107120202660	-0.00030196084740	0.00058344246848	0.00036483792006	0.00107120202660	0.00241504462595
[truncated: 75 more rows]
