# Supplementary material for: Genetic constraints predict evolutionary divergence in Dalechampia blossoms
Source: Philos Trans R Soc Lond B Biol Sci. 2014 Aug 19;369(1649):20130255. doi: 10.1098/rstb.2013.0255 (PMC4084540; doi:10.1098/rstb.2013.0255)
Supplement: Supplementary Table 6 [file rstb20130255supp4.csv]

UBLc:UBLc	UBLs:UBLc	UBW:UBLc	LBLc:UBLc	LBLs:UBLc	LBW:UBLc	UBLc:UBLs	UBLs:UBLs	UBW:UBLs	LBLc:UBLs	LBLs:UBLs	LBW:UBLs	UBLc:UBW	UBLs:UBW	UBW:UBW	LBLc:UBW	LBLs:UBW	LBW:UBW	UBLc:LBLc	UBLs:LBLc	UBW:LBLc	LBLc:LBLc	LBLs:LBLc	LBW:LBLc	UBLc:LBLs	UBLs:LBLs	UBW:LBLs	LBLc:LBLs	LBLs:LBLs	LBW:LBLs	UBLc:LBW	UBLs:LBW	UBW:LBW	LBLc:LBW	LBLs:LBW	LBW:LBW
0.003548538	0.003251360	0.002540948	0.003898948	0.003588041	0.002552367	0.003251360	0.003218844	0.002599197	0.003717899	0.003534559	0.002572057	0.002540948	0.002599197	0.003470244	0.002858000	0.002632958	0.003495480	0.003898948	0.003717899	0.002858000	0.004431995	0.004119329	0.002873509	0.003588041	0.003534559	0.002632958	0.004119329	0.003958606	0.002571044	0.002552367	0.002572057	0.003495480	0.002873509	0.002571044	0.003900727
0.004197978	0.004124161	0.003340783	0.004347444	0.004342409	0.003429487	0.004124161	0.004196901	0.003389491	0.004305496	0.004374831	0.003486083	0.003340783	0.003389491	0.004208606	0.003369478	0.003278640	0.003920036	0.004347444	0.004305496	0.003369478	0.004621678	0.004656360	0.003475810	0.004342409	0.004374831	0.003278640	0.004656360	0.004842302	0.003412582	0.003429487	0.003486083	0.003920036	0.003475810	0.003412582	0.004164345
0.003389638	0.003186283	0.002348934	0.003896697	0.003931250	0.002668249	0.003186283	0.003165754	0.002428129	0.003767877	0.003904477	0.002709506	0.002348934	0.002428129	0.003275634	0.002829028	0.002943952	0.003288276	0.003896697	0.003767877	0.002829028	0.004620091	0.004708560	0.003246856	0.003931250	0.003904477	0.002943952	0.004708560	0.004923189	0.003349841	0.002668249	0.002709506	0.003288276	0.003246856	0.003349841	0.003863459
0.003642973	0.003465443	0.002612038	0.004113326	0.003944242	0.002786728	0.003465443	0.003519724	0.002613665	0.003951547	0.003956978	0.002788152	0.002612038	0.002613665	0.003197815	0.003001921	0.003069026	0.003220343	0.004113326	0.003951547	0.003001921	0.004809059	0.004637706	0.003175053	0.003944242	0.003956978	0.003069026	0.004637706	0.004682915	0.003228973	0.002786728	0.002788152	0.003220343	0.003175053	0.003228973	0.003555197
0.004237476	0.003960972	0.003286432	0.004373376	0.004206797	0.003316883	0.003960972	0.003830099	0.003147534	0.004205454	0.004144956	0.003144666	0.003286432	0.003147534	0.004092496	0.003412158	0.003306567	0.004084382	0.004373376	0.004205454	0.003412158	0.004668109	0.004564842	0.003396617	0.004206797	0.004144956	0.003306567	0.004564842	0.004620142	0.003238602	0.003316883	0.003144666	0.004084382	0.003396617	0.003238602	0.004269585
0.003691940	0.003567529	0.002483706	0.003941483	0.003925745	0.002406911	0.003567529	0.003656989	0.002587520	0.003998489	0.004105802	0.002503837	0.002483706	0.002587520	0.003235972	0.002758594	0.002835051	0.002967785	0.003941483	0.003998489	0.002758594	0.004541377	0.004612612	0.002601506	0.003925745	0.004105802	0.002835051	0.004612612	0.004923687	0.002767128	0.002406911	0.002503837	0.002967785	0.002601506	0.002767128	0.002989467
0.003442004	0.003552895	0.002833481	0.003741549	0.003736525	0.002763069	0.003552895	0.003941449	0.003147035	0.004020941	0.004141433	0.003117108	0.002833481	0.003147035	0.003961165	0.003278422	0.003059701	0.003726840	0.003741549	0.004020941	0.003278422	0.004251525	0.004256455	0.003196682	0.003736525	0.004141433	0.003059701	0.004256455	0.004521840	0.003024025	0.002763069	0.003117108	0.003726840	0.003196682	0.003024025	0.003923970
0.002718934	0.002534688	0.001874289	0.002803327	0.002650483	0.001794877	0.002534688	0.002641303	0.001950033	0.002906035	0.002786866	0.001887789	0.001874289	0.001950033	0.002379184	0.002082579	0.001880612	0.002310183	0.002803327	0.002906035	0.002082579	0.003321309	0.003155153	0.002056890	0.002650483	0.002786866	0.001880612	0.003155153	0.003200743	0.001847015	0.001794877	0.001887789	0.002310183	0.002056890	0.001847015	0.002426569
0.003790005	0.003620539	0.002931392	0.004025759	0.003882670	0.002774062	0.003620539	0.003691735	0.002970937	0.003978931	0.004006290	0.002855812	0.002931392	0.002970937	0.003918223	0.003071479	0.002949889	0.003362612	0.004025759	0.003978931	0.003071479	0.004498365	0.004404913	0.002860542	0.003882670	0.004006290	0.002949889	0.004404913	0.004563781	0.002869773	0.002774062	0.002855812	0.003362612	0.002860542	0.002869773	0.003412100
0.003176355	0.003167244	0.002198000	0.003540299	0.003362883	0.002041338	0.003167244	0.003343223	0.002520153	0.003683006	0.003581326	0.002394310	0.002198000	0.002520153	0.003339746	0.002475975	0.002320018	0.002716061	0.003540299	0.003683006	0.002475975	0.004194833	0.004041685	0.002471098	0.003362883	0.003581326	0.002320018	0.004041685	0.004094634	0.002341067	0.002041338	0.002394310	0.002716061	0.002471098	0.002341067	0.002798411
0.004035850	0.003756333	0.003097324	0.004231857	0.004133584	0.003043082	0.003756333	0.003655245	0.003044236	0.004034544	0.004024697	0.002971123	0.003097324	0.003044236	0.004215238	0.003354151	0.003300688	0.003932530	0.004231857	0.004034544	0.003354151	0.004615933	0.004454942	0.003294826	0.004133584	0.004024697	0.003300688	0.004454942	0.004490062	0.003157420	0.003043082	0.002971123	0.003932530	0.003294826	0.003157420	0.004020449
0.003604603	0.003332870	0.002478757	0.003974536	0.003936963	0.002680857	0.003332870	0.003232165	0.002431331	0.003781974	0.003803557	0.002568008	0.002478757	0.002431331	0.002935947	0.002730152	0.002708843	0.002978425	0.003974536	0.003781974	0.002730152	0.004574243	0.004553746	0.002908765	0.003936963	0.003803557	0.002708843	0.004553746	0.004606936	0.002862856	0.002680857	0.002568008	0.002978425	0.002908765	0.002862856	0.003262393
0.003788007	0.003608467	0.003311136	0.004219115	0.004036572	0.003641895	0.003608467	0.003669729	0.003345193	0.004134904	0.004127808	0.003504664	0.003311136	0.003345193	0.004319925	0.003721782	0.003687867	0.004494675	0.004219115	0.004134904	0.003721782	0.004855118	0.004697532	0.003953008	0.004036572	0.004127808	0.003687867	0.004697532	0.004796233	0.003812056	0.003641895	0.003504664	0.004494675	0.003953008	0.003812056	0.005065378
0.003698075	0.003804675	0.002775970	0.004111995	0.004179402	0.002830925	0.003804675	0.004106699	0.003080944	0.004265441	0.004405330	0.003035232	0.002775970	0.003080944	0.003417228	0.003119814	0.003182599	0.003330987	0.004111995	0.004265441	0.003119814	0.004629653	0.004716748	0.003145392	0.004179402	0.004405330	0.003182599	0.004716748	0.004921573	0.003145764	0.002830925	0.003035232	0.003330987	0.003145392	0.003145764	0.003475494
0.002921234	0.002787003	0.002056097	0.003145949	0.003078432	0.001930888	0.002787003	0.003011184	0.002350429	0.003154528	0.003209025	0.002274317	0.002056097	0.002350429	0.003265136	0.002294682	0.002286011	0.003020106	0.003145949	0.003154528	0.002294682	0.003654640	0.003521761	0.002182834	0.003078432	0.003209025	0.002286011	0.003521761	0.003626473	0.002238202	0.001930888	0.002274317	0.003020106	0.002182834	0.002238202	0.002962472
0.003036779	0.002933040	0.002240037	0.003399354	0.003269739	0.002476133	0.002933040	0.003064006	0.002325787	0.003469744	0.003449422	0.002477980	0.002240037	0.002325787	0.003378686	0.002596334	0.002456090	0.003349021	0.003399354	0.003469744	0.002596334	0.004117804	0.003946716	0.002872677	0.003269739	0.003449422	0.002456090	0.003946716	0.003990569	0.002624969	0.002476133	0.002477980	0.003349021	0.002872677	0.002624969	0.003842746
0.003467669	0.003188115	0.002221424	0.003647190	0.003359037	0.002092158	0.003188115	0.003151832	0.002236277	0.003506156	0.003357095	0.002084462	0.002221424	0.002236277	0.002626282	0.002394712	0.002283231	0.002460503	0.003647190	0.003506156	0.002394712	0.004069857	0.003809477	0.002294669	0.003359037	0.003357095	0.002283231	0.003809477	0.003725522	0.002150699	0.002092158	0.002084462	0.002460503	0.002294669	0.002150699	0.002623535
0.003700955	0.003591725	0.002902284	0.004279927	0.004084495	0.002958759	0.003591725	0.003726868	0.003080329	0.004201124	0.004136750	0.003042997	0.002902284	0.003080329	0.003915082	0.003299676	0.003165259	0.003612538	0.004279927	0.004201124	0.003299676	0.005054771	0.004874808	0.003377299	0.004084495	0.004136750	0.003165259	0.004874808	0.004891308	0.003217620	0.002958759	0.003042997	0.003612538	0.003377299	0.003217620	0.003666235
0.004383321	0.003982582	0.003186314	0.004213472	0.004174394	0.003237359	0.003982582	0.003759942	0.002972689	0.003908651	0.003945113	0.002962583	0.003186314	0.002972689	0.003839424	0.002997188	0.002969967	0.003678015	0.004213472	0.003908651	0.002997188	0.004282935	0.004240868	0.003071488	0.004174394	0.003945113	0.002969967	0.004240868	0.004326619	0.002964530	0.003237359	0.002962583	0.003678015	0.003071488	0.002964530	0.003955706
0.004845010	0.004502810	0.003563607	0.005168555	0.004926613	0.003402671	0.004502810	0.004316306	0.003385255	0.004933236	0.004750157	0.003242099	0.003563607	0.003385255	0.004214114	0.003709414	0.003532156	0.003794240	0.005168555	0.004933236	0.003709414	0.005802307	0.005557564	0.003606123	0.004926613	0.004750157	0.003532156	0.005557564	0.005393380	0.003408309	0.003402671	0.003242099	0.003794240	0.003606123	0.003408309	0.003702372
0.004171946	0.003769476	0.003109953	0.004336531	0.004150131	0.003075136	0.003769476	0.003632432	0.003140681	0.004073846	0.004019078	0.003089428	0.003109953	0.003140681	0.004192473	0.003403915	0.003418627	0.003971157	0.004336531	0.004073846	0.003403915	0.004714900	0.004570647	0.003381442	0.004150131	0.004019078	0.003418627	0.004570647	0.004563892	0.003439966	0.003075136	0.003089428	0.003971157	0.003381442	0.003439966	0.004269473
0.003176222	0.003263942	0.002357920	0.003505520	0.003453146	0.002315810	0.003263942	0.003487132	0.002562025	0.003657641	0.003664170	0.002532485	0.002357920	0.002562025	0.002737555	0.002607429	0.002517814	0.002609613	0.003505520	0.003657641	0.002607429	0.004031934	0.003982435	0.002549388	0.003453146	0.003664170	0.002517814	0.003982435	0.004071692	0.002462913	0.002315810	0.002532485	0.002609613	0.002549388	0.002462913	0.002773390
0.003418701	0.003317500	0.002546108	0.003612533	0.003389182	0.002735015	0.003317500	0.003435709	0.002625964	0.003679308	0.003525706	0.002875180	0.002546108	0.002625964	0.003198548	0.002588398	0.002469344	0.003182074	0.003612533	0.003679308	0.002588398	0.004089768	0.003863946	0.002813677	0.003389182	0.003525706	0.002469344	0.003863946	0.003825897	0.002660958	0.002735015	0.002875180	0.003182074	0.002813677	0.002660958	0.003606104
0.003209531	0.003200689	0.002425946	0.003395917	0.003480574	0.002209829	0.003200689	0.003399592	0.002625278	0.003447675	0.003719477	0.002394666	0.002425946	0.002625278	0.003397903	0.002585167	0.002720241	0.003096363	0.003395917	0.003447675	0.002585167	0.003781719	0.003788775	0.002354051	0.003480574	0.003719477	0.002720241	0.003788775	0.004175212	0.002486767	0.002209829	0.002394666	0.003096363	0.002354051	0.002486767	0.002986070
0.003237728	0.003128393	0.002472195	0.003568551	0.003653009	0.002276617	0.003128393	0.003239269	0.002684264	0.003611790	0.003758373	0.002433201	0.002472195	0.002684264	0.003781211	0.002953331	0.003002286	0.003252166	0.003568551	0.003611790	0.002953331	0.004120128	0.004242040	0.002654087	0.003653009	0.003758373	0.003002286	0.004242040	0.004495172	0.002700899	0.002276617	0.002433201	0.003252166	0.002654087	0.002700899	0.003073437
0.004072188	0.003830877	0.003242668	0.004576707	0.004395509	0.003246034	0.003830877	0.003758843	0.003037499	0.004390587	0.004321552	0.003030114	0.003242668	0.003037499	0.004133796	0.003765816	0.003538437	0.003878541	0.004576707	0.004390587	0.003765816	0.005275059	0.005071346	0.003727215	0.004395509	0.004321552	0.003538437	0.005071346	0.005050185	0.003525716	0.003246034	0.003030114	0.003878541	0.003727215	0.003525716	0.004010378
0.004122039	0.003944307	0.003309102	0.004283159	0.004333558	0.003567093	0.003944307	0.004151029	0.003231385	0.004366989	0.004571704	0.003404456	0.003309102	0.003231385	0.004023078	0.003592462	0.003648821	0.004061891	0.004283159	0.004366989	0.003592462	0.004806336	0.004851524	0.003777437	0.004333558	0.004571704	0.003648821	0.004851524	0.005187736	0.003828541	0.003567093	0.003404456	0.004061891	0.003777437	0.003828541	0.004456178
0.003829605	0.003627394	0.003000322	0.004086417	0.003818017	0.003052745	0.003627394	0.003546528	0.002845817	0.003931844	0.003714681	0.002810294	0.003000322	0.002845817	0.003878670	0.003251095	0.002883334	0.003663909	0.004086417	0.003931844	0.003251095	0.004599846	0.004301217	0.003313927	0.003818017	0.003714681	0.002883334	0.004301217	0.004198403	0.002931173	0.003052745	0.002810294	0.003663909	0.003313927	0.002931173	0.003998890
0.004538688	0.004076467	0.003235229	0.004582043	0.004390357	0.002956218	0.004076467	0.003795560	0.002981396	0.004286064	0.004139327	0.002773063	0.003235229	0.002981396	0.003501478	0.003258409	0.003103494	0.003374630	0.004582043	0.004286064	0.003258409	0.004893594	0.004714476	0.003025813	0.004390357	0.004139327	0.003103494	0.004714476	0.004639741	0.002882601	0.002956218	0.002773063	0.003374630	0.003025813	0.002882601	0.003437014
0.003881625	0.003875290	0.003033224	0.004056771	0.004092615	0.003091387	0.003875290	0.004166021	0.003160177	0.004203705	0.004410019	0.003190623	0.003033224	0.003160177	0.003847857	0.003143398	0.003165505	0.003646866	0.004056771	0.004203705	0.003143398	0.004421375	0.004501132	0.003150727	0.004092615	0.004410019	0.003165505	0.004501132	0.004787017	0.003142113	0.003091387	0.003190623	0.003646866	0.003150727	0.003142113	0.003795781
0.003945018	0.003637239	0.002883779	0.004342564	0.004115303	0.002854011	0.003637239	0.003676140	0.002851097	0.004231723	0.004125655	0.002879516	0.002883779	0.002851097	0.003310501	0.003280358	0.003081816	0.003127143	0.004342564	0.004231723	0.003280358	0.005012817	0.004780174	0.003272474	0.004115303	0.004125655	0.003081816	0.004780174	0.004702716	0.003073477	0.002854011	0.002879516	0.003127143	0.003272474	0.003073477	0.003288146
0.003137655	0.002857445	0.002340171	0.003215207	0.003169939	0.002375939	0.002857445	0.002824108	0.002358280	0.003115804	0.003137205	0.002355446	0.002340171	0.002358280	0.003430396	0.002558853	0.002537583	0.003180501	0.003215207	0.003115804	0.002558853	0.003567166	0.003475973	0.002569916	0.003169939	0.003137205	0.002537583	0.003475973	0.003560910	0.002534031	0.002375939	0.002355446	0.003180501	0.002569916	0.002534031	0.003384125
0.003814451	0.003643068	0.002981045	0.003947906	0.003787705	0.002910870	0.003643068	0.003643297	0.002913063	0.003923559	0.003856038	0.002845679	0.002981045	0.002913063	0.003149734	0.003096252	0.002962011	0.003095889	0.003947906	0.003923559	0.003096252	0.004352246	0.004262409	0.003101197	0.003787705	0.003856038	0.002962011	0.004262409	0.004340913	0.002960536	0.002910870	0.002845679	0.003095889	0.003101197	0.002960536	0.003298736
0.002965950	0.003022293	0.002072244	0.003395959	0.003325811	0.001883391	0.003022293	0.003229376	0.002350454	0.003518301	0.003506398	0.002138084	0.002072244	0.002350454	0.002700581	0.002477054	0.002417644	0.002422989	0.003395959	0.003518301	0.002477054	0.003964857	0.003884096	0.002277037	0.003325811	0.003506398	0.002417644	0.003884096	0.003937014	0.002192743	0.001883391	0.002138084	0.002422989	0.002277037	0.002192743	0.002452772
0.004047158	0.003871047	0.003372135	0.004042571	0.003910773	0.003251614	0.003871047	0.003949609	0.003425882	0.004021033	0.004120721	0.003326753	0.003372135	0.003425882	0.004450006	0.003317138	0.003323937	0.004248343	0.004042571	0.004021033	0.003317138	0.004308747	0.004239342	0.003277453	0.003910773	0.004120721	0.003323937	0.004239342	0.004513877	0.003263246	0.003251614	0.003326753	0.004248343	0.003277453	0.003263246	0.004490607
0.003783051	0.003880670	0.003128258	0.004162335	0.004189713	0.002980682	0.003880670	0.004167252	0.003480300	0.004442954	0.004524896	0.003322802	0.003128258	0.003480300	0.004088590	0.003544663	0.003645338	0.003802079	0.004162335	0.004442954	0.003544663	0.004938516	0.004948919	0.003377929	0.004189713	0.004524896	0.003645338	0.004948919	0.005102196	0.003482973	0.002980682	0.003322802	0.003802079	0.003377929	0.003482973	0.003821616
0.004345473	0.004186430	0.003323447	0.004513847	0.004595288	0.003394166	0.004186430	0.004180171	0.003265591	0.004513238	0.004653479	0.003376503	0.003323447	0.003265591	0.003906581	0.003385684	0.003478810	0.003683037	0.004513847	0.004513238	0.003385684	0.005069728	0.005121968	0.003487659	0.004595288	0.004653479	0.003478810	0.005121968	0.005334614	0.003627618	0.003394166	0.003376503	0.003683037	0.003487659	0.003627618	0.003914703
0.003716762	0.003612510	0.002777329	0.003813356	0.003785765	0.002899890	0.003612510	0.003743070	0.002836787	0.003845134	0.003970561	0.002980592	0.002777329	0.002836787	0.003528587	0.002875734	0.002936600	0.003493969	0.003813356	0.003845134	0.002875734	0.004243787	0.004149170	0.003126082	0.003785765	0.003970561	0.002936600	0.004149170	0.004303736	0.003151231	0.002899890	0.002980592	0.003493969	0.003126082	0.003151231	0.003876879
0.003419201	0.003252430	0.002922583	0.003823747	0.003584484	0.003019464	0.003252430	0.003290120	0.002851786	0.003807284	0.003623255	0.002968359	0.002922583	0.002851786	0.003819026	0.003486023	0.003151358	0.003913581	0.003823747	0.003807284	0.003486023	0.004691706	0.004357251	0.003708859	0.003584484	0.003623255	0.003151358	0.004357251	0.004272934	0.003272227	0.003019464	0.002968359	0.003913581	0.003708859	0.003272227	0.004363741
0.003082972	0.003003306	0.002402829	0.003141849	0.003055416	0.002212077	0.003003306	0.003170373	0.002619592	0.003240405	0.003289986	0.002471657	0.002402829	0.002619592	0.003627498	0.002577908	0.002582122	0.003477811	0.003141849	0.003240405	0.002577908	0.003425580	0.003390764	0.002427479	0.003055416	0.003289986	0.002582122	0.003390764	0.003497530	0.002449676	0.002212077	0.002471657	0.003477811	0.002427479	0.002449676	0.003603307
0.003895334	0.003819265	0.003242141	0.004058293	0.003890263	0.003270389	0.003819265	0.003882920	0.003279081	0.004072049	0.003978341	0.003258644	0.003242141	0.003279081	0.004070125	0.003233230	0.003171895	0.003878067	0.004058293	0.004072049	0.003233230	0.004471864	0.004270785	0.003271773	0.003890263	0.003978341	0.003171895	0.004270785	0.004237261	0.003195028	0.003270389	0.003258644	0.003878067	0.003271773	0.003195028	0.004094508
0.003299835	0.003128002	0.002442717	0.003398850	0.003277153	0.002306336	0.003128002	0.003190109	0.002500117	0.003435964	0.003367733	0.002367056	0.002442717	0.002500117	0.003309066	0.002686277	0.002609588	0.003021195	0.003398850	0.003435964	0.002686277	0.003848448	0.003700355	0.002637777	0.003277153	0.003367733	0.002609588	0.003700355	0.003657422	0.002469879	0.002306336	0.002367056	0.003021195	0.002637777	0.002469879	0.003238732
0.004225767	0.003897969	0.002865463	0.004358305	0.004112294	0.002738113	0.003897969	0.003807599	0.002769756	0.004209783	0.004106946	0.002764613	0.002865463	0.002769756	0.002998126	0.003013287	0.002935423	0.003082017	0.004358305	0.004209783	0.003013287	0.004691414	0.004531492	0.002971428	0.004112294	0.004106946	0.002935423	0.004531492	0.004520166	0.002938955	0.002738113	0.002764613	0.003082017	0.002971428	0.002938955	0.003568204
0.003763936	0.003646747	0.003044142	0.004124006	0.004080397	0.003317092	0.003646747	0.003739222	0.003128985	0.004141954	0.004207761	0.003356228	0.003044142	0.003128985	0.004173532	0.003625005	0.003583447	0.004333901	0.004124006	0.004141954	0.003625005	0.004710906	0.004696091	0.003849661	0.004080397	0.004207761	0.003583447	0.004696091	0.004879395	0.003737389	0.003317092	0.003356228	0.004333901	0.003849661	0.003737389	0.004923125
0.003356856	0.003134122	0.002236390	0.003553513	0.003384548	0.002360831	0.003134122	0.003119817	0.002370562	0.003470441	0.003381199	0.002475828	0.002236390	0.002370562	0.003356577	0.002458088	0.002355463	0.003207189	0.003553513	0.003470441	0.002458088	0.004023214	0.003840890	0.002505085	0.003384548	0.003381199	0.002355463	0.003840890	0.003871273	0.002427795	0.002360831	0.002475828	0.003207189	0.002505085	0.002427795	0.003400571
0.003664618	0.003569708	0.002697832	0.003835987	0.003940667	0.002626473	0.003569708	0.003740928	0.002851734	0.003888267	0.004105922	0.002797715	0.002697832	0.002851734	0.003123297	0.002953167	0.003034516	0.003015328	0.003835987	0.003888267	0.002953167	0.004213097	0.004326513	0.002922580	0.003940667	0.004105922	0.003034516	0.004326513	0.004620752	0.002904911	0.002626473	0.002797715	0.003015328	0.002922580	0.002904911	0.003487241
0.003591053	0.003263805	0.002663482	0.003612358	0.003411724	0.002732543	0.003263805	0.003258709	0.002700848	0.003522293	0.003463442	0.002770328	0.002663482	0.002700848	0.003784231	0.002816037	0.002700131	0.003704931	0.003612358	0.003522293	0.002816037	0.003934420	0.003801077	0.002865939	0.003411724	0.003463442	0.002700131	0.003801077	0.003837957	0.002717132	0.002732543	0.002770328	0.003704931	0.002865939	0.002717132	0.003845117
0.003712059	0.003332000	0.002231448	0.003727516	0.003747564	0.002360166	0.003332000	0.003164431	0.002235207	0.003486012	0.003580058	0.002308967	0.002231448	0.002235207	0.002622673	0.002311062	0.002351343	0.002525211	0.003727516	0.003486012	0.002311062	0.004002281	0.004011817	0.002389828	0.003747564	0.003580058	0.002351343	0.004011817	0.004242049	0.002357609	0.002360166	0.002308967	0.002525211	0.002389828	0.002357609	0.002835690
0.003767836	0.003621359	0.002823819	0.004108965	0.003959791	0.002908401	0.003621359	0.003763568	0.003123426	0.004138656	0.004130583	0.003278550	0.002823819	0.003123426	0.003693361	0.003217827	0.003234141	0.004008982	0.004108965	0.004138656	0.003217827	0.004732888	0.004591130	0.003332298	0.003959791	0.004130583	0.003234141	0.004591130	0.004679231	0.003385159	0.002908401	0.003278550	0.004008982	0.003332298	0.003385159	0.004704760
0.004092703	0.003770473	0.003240319	0.004353544	0.004059444	0.003156600	0.003770473	0.003725396	0.003253603	0.004208230	0.004050509	0.003155200	0.003240319	0.003253603	0.004117477	0.003507391	0.003340180	0.003983930	0.004353544	0.004208230	0.003507391	0.004834352	0.004591379	0.003428058	0.004059444	0.004050509	0.003340180	0.004591379	0.004486338	0.003239697	0.003156600	0.003155200	0.003983930	0.003428058	0.003239697	0.004117431
0.003773849	0.003727333	0.002912632	0.004245462	0.004288069	0.002582038	0.003727333	0.003927701	0.003145558	0.004360334	0.004530276	0.002856251	0.002912632	0.003145558	0.003673697	0.003292419	0.003433004	0.003301598	0.004245462	0.004360334	0.003292419	0.005043898	0.005073593	0.002928714	0.004288069	0.004530276	0.003433004	0.005073593	0.005377539	0.003043371	0.002582038	0.002856251	0.003301598	0.002928714	0.003043371	0.003206171
0.003433902	0.003190089	0.002451641	0.003511542	0.003414339	0.002549393	0.003190089	0.003231825	0.002470909	0.003554415	0.003511000	0.002523516	0.002451641	0.002470909	0.003102769	0.002625925	0.002587966	0.002944682	0.003511542	0.003554415	0.002625925	0.003951555	0.003882103	0.002693247	0.003414339	0.003511000	0.002587966	0.003882103	0.003890018	0.002589816	0.002549393	0.002523516	0.002944682	0.002693247	0.002589816	0.003263332
0.004052650	0.003855704	0.003177358	0.004326734	0.004277345	0.003181290	0.003855704	0.003870790	0.003184015	0.004313625	0.004371742	0.003272030	0.003177358	0.003184015	0.003939158	0.003415964	0.003482588	0.003847791	0.004326734	0.004313625	0.003415964	0.004942057	0.004944243	0.003423949	0.004277345	0.004371742	0.003482588	0.004944243	0.005154785	0.003480314	0.003181290	0.003272030	0.003847791	0.003423949	0.003480314	0.004176371
0.003304604	0.003030490	0.002556827	0.003338978	0.003266958	0.002319027	0.003030490	0.002957452	0.002438593	0.003197766	0.003219064	0.002266192	0.002556827	0.002438593	0.003291050	0.002482660	0.002515305	0.002892778	0.003338978	0.003197766	0.002482660	0.003570008	0.003532121	0.002246902	0.003266958	0.003219064	0.002515305	0.003532121	0.003584889	0.002278777	0.002319027	0.002266192	0.002892778	0.002246902	0.002278777	0.002873989
0.003720891	0.003502296	0.003297437	0.003869740	0.003745381	0.003167793	0.003502296	0.003457002	0.003331211	0.003780479	0.003699065	0.003154344	0.003297437	0.003331211	0.004730906	0.003557395	0.003353509	0.004313311	0.003869740	0.003780479	0.003557395	0.004346805	0.004203644	0.003309042	0.003745381	0.003699065	0.003353509	0.004203644	0.004219521	0.003165284	0.003167793	0.003154344	0.004313311	0.003309042	0.003165284	0.004314738
0.003176405	0.003311154	0.002708937	0.003263680	0.003338475	0.002573201	0.003311154	0.003610098	0.003103467	0.003462703	0.003630674	0.002986636	0.002708937	0.003103467	0.003940877	0.002789432	0.002912366	0.003587965	0.003263680	0.003462703	0.002789432	0.003644676	0.003561300	0.002638171	0.003338475	0.003630674	0.002912366	0.003561300	0.003789567	0.002785211	0.002573201	0.002986636	0.003587965	0.002638171	0.002785211	0.003793987
0.003547932	0.003460233	0.002276762	0.003853677	0.003812250	0.002576346	0.003460233	0.003533627	0.002410943	0.003900130	0.003927363	0.002705696	0.002276762	0.002410943	0.002689496	0.002584210	0.002579904	0.002899219	0.003853677	0.003900130	0.002584210	0.004401108	0.004368951	0.002904884	0.003812250	0.003927363	0.002579904	0.004368951	0.004461414	0.002862324	0.002576346	0.002705696	0.002899219	0.002904884	0.002862324	0.003298110
0.003543185	0.003530059	0.002637437	0.003909570	0.003905642	0.002740776	0.003530059	0.003675795	0.002722044	0.003918640	0.004056625	0.002773431	0.002637437	0.002722044	0.003390336	0.002880038	0.002900586	0.003133120	0.003909570	0.003918640	0.002880038	0.004463981	0.004376377	0.002931166	0.003905642	0.004056625	0.002900586	0.004376377	0.004592861	0.002966785	0.002740776	0.002773431	0.003133120	0.002931166	0.002966785	0.003231590
0.003760392	0.003670673	0.002767245	0.003973693	0.003969654	0.002602012	0.003670673	0.003775861	0.002847240	0.004006238	0.004103890	0.002638437	0.002767245	0.002847240	0.003443866	0.003114002	0.003146746	0.003275341	0.003973693	0.004006238	0.003114002	0.004383524	0.004390200	0.002976923	0.003969654	0.004103890	0.003146746	0.004390200	0.004584759	0.002941855	0.002602012	0.002638437	0.003275341	0.002976923	0.002941855	0.003560190
0.004206882	0.004002783	0.003167466	0.004345199	0.004084379	0.003053776	0.004002783	0.004092379	0.003179246	0.004338367	0.004208356	0.003063581	0.003167466	0.003179246	0.003705230	0.003182710	0.003092820	0.003453741	0.004345199	0.004338367	0.003182710	0.004781504	0.004573854	0.003064927	0.004084379	0.004208356	0.003092820	0.004573854	0.004563218	0.002983253	0.003053776	0.003063581	0.003453741	0.003064927	0.002983253	0.003629060
0.003555921	0.003525001	0.002545119	0.004067359	0.004050550	0.002487821	0.003525001	0.003632745	0.002782564	0.004107012	0.004161647	0.002678923	0.002545119	0.002782564	0.003447896	0.002997762	0.003149840	0.003302290	0.004067359	0.004107012	0.002997762	0.004772617	0.004750127	0.002914470	0.004050550	0.004161647	0.003149840	0.004750127	0.004836704	0.003026563	0.002487821	0.002678923	0.003302290	0.002914470	0.003026563	0.003420007
0.003010916	0.002957279	0.002256755	0.003160906	0.003170473	0.002154399	0.002957279	0.003190337	0.002388096	0.003345656	0.003494037	0.002264002	0.002256755	0.002388096	0.003160054	0.002442571	0.002513148	0.002874973	0.003160906	0.003345656	0.002442571	0.003704345	0.003713650	0.002315248	0.003170473	0.003494037	0.002513148	0.003713650	0.003979561	0.002342773	0.002154399	0.002264002	0.002874973	0.002315248	0.002342773	0.002975561
0.003834185	0.003743502	0.003117237	0.004055794	0.004007944	0.002931756	0.003743502	0.003808575	0.003226760	0.004074845	0.004090551	0.003054325	0.003117237	0.003226760	0.004292756	0.003431302	0.003423090	0.003867699	0.004055794	0.004074845	0.003431302	0.004497978	0.004447301	0.003244261	0.004007944	0.004090551	0.003423090	0.004447301	0.004574230	0.003204140	0.002931756	0.003054325	0.003867699	0.003244261	0.003204140	0.003937668
0.003668409	0.003290243	0.002154330	0.003542746	0.003504677	0.002267312	0.003290243	0.003305417	0.002319153	0.003458055	0.003550969	0.002377853	0.002154330	0.002319153	0.002712005	0.002387080	0.002334279	0.002767189	0.003542746	0.003458055	0.002387080	0.003700918	0.003721821	0.002463775	0.003504677	0.003550969	0.002334279	0.003721821	0.003925233	0.002359203	0.002267312	0.002377853	0.002767189	0.002463775	0.002359203	0.002995295
0.004027385	0.003977969	0.003421781	0.004386466	0.004263098	0.003396954	0.003977969	0.004076494	0.003532265	0.004486203	0.004404972	0.003587231	0.003421781	0.003532265	0.004554201	0.003836511	0.003827018	0.004317286	0.004386466	0.004486203	0.003836511	0.005043121	0.004892794	0.003911346	0.004263098	0.004404972	0.003827018	0.004892794	0.004885887	0.003939382	0.003396954	0.003587231	0.004317286	0.003911346	0.003939382	0.004798900
0.003854922	0.003700275	0.003299411	0.004294540	0.004099816	0.003187509	0.003700275	0.003751987	0.003287785	0.004323933	0.004235441	0.003220792	0.003299411	0.003287785	0.004224201	0.003923761	0.003750122	0.004139380	0.004294540	0.004323933	0.003923761	0.005193923	0.005024661	0.003933764	0.004099816	0.004235441	0.003750122	0.005024661	0.005037044	0.003796567	0.003187509	0.003220792	0.004139380	0.003933764	0.003796567	0.004330671
0.003346619	0.003195477	0.002478788	0.003647896	0.003497309	0.002469793	0.003195477	0.003230715	0.002589457	0.003675759	0.003608029	0.002587414	0.002478788	0.002589457	0.003260008	0.002753962	0.002737433	0.003029365	0.003647896	0.003675759	0.002753962	0.004300235	0.004201843	0.002784606	0.003497309	0.003608029	0.002737433	0.004201843	0.004238116	0.002791393	0.002469793	0.002587414	0.003029365	0.002784606	0.002791393	0.003293181
0.004276449	0.004250762	0.003358998	0.004837510	0.004645744	0.003555562	0.004250762	0.004428829	0.003541342	0.004957518	0.004805760	0.003693692	0.003358998	0.003541342	0.004147662	0.003742971	0.003514792	0.003891000	0.004837510	0.004957518	0.003742971	0.005691822	0.005493213	0.004091586	0.004645744	0.004805760	0.003514792	0.005493213	0.005457151	0.003841380	0.003555562	0.003693692	0.003891000	0.004091586	0.003841380	0.004343292
0.004160443	0.004091781	0.003195249	0.004515440	0.004541447	0.003044951	0.004091781	0.004193033	0.003314791	0.004613783	0.004740035	0.003166633	0.003195249	0.003314791	0.003737626	0.003539809	0.003729949	0.003399051	0.004515440	0.004613783	0.003539809	0.005126557	0.005236598	0.003354914	0.004541447	0.004740035	0.003729949	0.005236598	0.005504743	0.003573908	0.003044951	0.003166633	0.003399051	0.003354914	0.003573908	0.003606032
0.003619453	0.003553559	0.002645674	0.004080644	0.004024314	0.002640454	0.003553559	0.003637831	0.002830175	0.004061796	0.004143145	0.002842161	0.002645674	0.002830175	0.003235980	0.003204020	0.003247035	0.003392641	0.004080644	0.004061796	0.003204020	0.004683543	0.004618366	0.003171080	0.004024314	0.004143145	0.003247035	0.004618366	0.004812159	0.003208984	0.002640454	0.002842161	0.003392641	0.003171080	0.003208984	0.003945225
0.004149637	0.003979623	0.002949229	0.004545893	0.004373283	0.003109527	0.003979623	0.003994764	0.002977298	0.004438877	0.004392919	0.003116676	0.002949229	0.002977298	0.003330584	0.003281518	0.003166909	0.003342723	0.004545893	0.004438877	0.003281518	0.005088438	0.004887097	0.003472420	0.004373283	0.004392919	0.003166909	0.004887097	0.004883447	0.003308077	0.003109527	0.003116676	0.003342723	0.003472420	0.003308077	0.003721431
0.003760050	0.003478176	0.002651402	0.003917363	0.003870508	0.002523555	0.003478176	0.003439830	0.002558746	0.003752046	0.003888645	0.002373950	0.002651402	0.002558746	0.002999261	0.002833557	0.002814275	0.002923752	0.003917363	0.003752046	0.002833557	0.004207717	0.004214227	0.002656990	0.003870508	0.003888645	0.002814275	0.004214227	0.004443244	0.002560411	0.002523555	0.002373950	0.002923752	0.002656990	0.002560411	0.003296092
0.004367918	0.004097100	0.003054814	0.004440810	0.004431648	0.003089174	0.004097100	0.004115774	0.003145227	0.004282401	0.004452040	0.003206004	0.003054814	0.003145227	0.003885739	0.003271760	0.003270058	0.003650193	0.004440810	0.004282401	0.003271760	0.004670938	0.004692611	0.003267095	0.004431648	0.004452040	0.003270058	0.004692611	0.004929668	0.003280355	0.003089174	0.003206004	0.003650193	0.003267095	0.003280355	0.003822509
0.003828969	0.003548458	0.002711275	0.003962932	0.004061583	0.003033115	0.003548458	0.003541004	0.002861096	0.003867077	0.004114607	0.003208464	0.002711275	0.002861096	0.003372841	0.003057852	0.003315907	0.003696180	0.003962932	0.003867077	0.003057852	0.004441420	0.004535691	0.003403859	0.004061583	0.004114607	0.003315907	0.004535691	0.004953422	0.003719430	0.003033115	0.003208464	0.003696180	0.003403859	0.003719430	0.004311645
0.004340511	0.004315978	0.003402811	0.004480223	0.004628311	0.003623695	0.004315978	0.004463256	0.003520056	0.004559806	0.004797356	0.003682209	0.003402811	0.003520056	0.004041274	0.003527396	0.003686868	0.003969994	0.004480223	0.004559806	0.003527396	0.004832156	0.004950682	0.003702032	0.004628311	0.004797356	0.003686868	0.004950682	0.005279899	0.003816964	0.003623695	0.003682209	0.003969994	0.003702032	0.003816964	0.004345900
0.003796913	0.003695930	0.002595824	0.004122037	0.004106082	0.002533330	0.003695930	0.003745258	0.002614194	0.004112972	0.004120367	0.002521590	0.002595824	0.002614194	0.003084061	0.002890872	0.002826078	0.002845338	0.004122037	0.004112972	0.002890872	0.004599684	0.004581719	0.002821470	0.004106082	0.004120367	0.002826078	0.004581719	0.004682122	0.002739359	0.002533330	0.002521590	0.002845338	0.002821470	0.002739359	0.002993066
0.003665181	0.003571116	0.002528549	0.004092095	0.004104319	0.002851993	0.003571116	0.003618763	0.002547351	0.004123038	0.004206668	0.002890915	0.002528549	0.002547351	0.003200124	0.002968991	0.003000700	0.003091386	0.004092095	0.004123038	0.002968991	0.004735937	0.004787232	0.003364350	0.004104319	0.004206668	0.003000700	0.004787232	0.004940522	0.003397442	0.002851993	0.002890915	0.003091386	0.003364350	0.003397442	0.003484766
0.003469467	0.003217878	0.002310795	0.003525964	0.003612613	0.002048627	0.003217878	0.003198395	0.002415269	0.003374703	0.003534377	0.002110766	0.002310795	0.002415269	0.003667450	0.002451539	0.002564319	0.003140116	0.003525964	0.003374703	0.002451539	0.003822180	0.003854779	0.002154582	0.003612613	0.003534377	0.002564319	0.003854779	0.004060799	0.002234690	0.002048627	0.002110766	0.003140116	0.002154582	0.002234690	0.003002575
0.003672615	0.003452961	0.002702661	0.003654375	0.003512749	0.002434467	0.003452961	0.003403979	0.002673734	0.003580375	0.003532422	0.002411448	0.002702661	0.002673734	0.003439824	0.002698812	0.002539115	0.002952516	0.003654375	0.003580375	0.002698812	0.003992019	0.003844433	0.002323755	0.003512749	0.003532422	0.002539115	0.003844433	0.003946556	0.002281045	0.002434467	0.002411448	0.002952516	0.002323755	0.002281045	0.002876181
0.003110285	0.002888194	0.002082005	0.003237826	0.003100289	0.002070163	0.002888194	0.002884531	0.002186427	0.003124642	0.003059931	0.002173056	0.002082005	0.002186427	0.002980266	0.002315539	0.002208602	0.002909491	0.003237826	0.003124642	0.002315539	0.003647509	0.003417029	0.002305291	0.003100289	0.003059931	0.002208602	0.003417029	0.003454391	0.002178162	0.002070163	0.002173056	0.002909491	0.002305291	0.002178162	0.003104432
0.003605819	0.003463674	0.002958098	0.003950675	0.003760208	0.002745846	0.003463674	0.003490046	0.002931224	0.003889973	0.003827223	0.002723678	0.002958098	0.002931224	0.004099458	0.003207834	0.003085538	0.003840644	0.003950675	0.003889973	0.003207834	0.004485397	0.004297963	0.003051464	0.003760208	0.003827223	0.003085538	0.004297963	0.004317879	0.002912602	0.002745846	0.002723678	0.003840644	0.003051464	0.002912602	0.003963596
0.004190951	0.003909651	0.003397520	0.004225652	0.004009776	0.002991322	0.003909651	0.003823346	0.003286657	0.004013964	0.003900331	0.002863718	0.003397520	0.003286657	0.004237169	0.003445126	0.003208433	0.003468876	0.004225652	0.004013964	0.003445126	0.004499853	0.004315819	0.003104949	0.004009776	0.003900331	0.003208433	0.004315819	0.004286639	0.002855438	0.002991322	0.002863718	0.003468876	0.003104949	0.002855438	0.003320706
0.003521914	0.003319923	0.002657683	0.003599595	0.003685550	0.002753361	0.003319923	0.003301047	0.002601692	0.003536014	0.003716914	0.002729789	0.002657683	0.002601692	0.003293215	0.002741158	0.002845118	0.003164181	0.003599595	0.003536014	0.002741158	0.003905215	0.004017208	0.002903192	0.003685550	0.003716914	0.002845118	0.004017208	0.004297266	0.003036777	0.002753361	0.002729789	0.003164181	0.002903192	0.003036777	0.003494768
0.003471409	0.003200869	0.002351910	0.003705458	0.003522842	0.002729330	0.003200869	0.003078867	0.002165136	0.003522431	0.003382587	0.002507225	0.002351910	0.002165136	0.003047803	0.002541223	0.002418258	0.003132752	0.003705458	0.003522431	0.002541223	0.004113935	0.003952447	0.002877338	0.003522842	0.003382587	0.002418258	0.003952447	0.003881333	0.002691437	0.002729330	0.002507225	0.003132752	0.002877338	0.002691437	0.003505633
0.003160813	0.003033845	0.002181271	0.003245427	0.003051079	0.001993019	0.003033845	0.003218281	0.002396377	0.003306510	0.003220581	0.002330458	0.002181271	0.002396377	0.002774112	0.002333643	0.002220867	0.002692601	0.003245427	0.003306510	0.002333643	0.003544509	0.003392483	0.002222751	0.003051079	0.003220581	0.002220867	0.003392483	0.003407872	0.002136580	0.001993019	0.002330458	0.002692601	0.002222751	0.002136580	0.003085705
0.003661125	0.003494322	0.003163162	0.003737570	0.003796958	0.003374789	0.003494322	0.003516565	0.003216802	0.003704504	0.003827588	0.003424498	0.003163162	0.003216802	0.004505774	0.003300469	0.003294831	0.004405167	0.003737570	0.003704504	0.003300469	0.004027585	0.004101751	0.003455400	0.003796958	0.003827588	0.003294831	0.004101751	0.004332517	0.003466820	0.003374789	0.003424498	0.004405167	0.003455400	0.003466820	0.004692338
0.003151133	0.003074512	0.002193257	0.003340235	0.003252395	0.002086763	0.003074512	0.003160652	0.002381927	0.003401568	0.003371960	0.002276517	0.002193257	0.002381927	0.003184360	0.002412102	0.002381196	0.002929205	0.003340235	0.003401568	0.002412102	0.003762635	0.003646985	0.002328746	0.003252395	0.003371960	0.002381196	0.003646985	0.003724127	0.002273668	0.002086763	0.002276517	0.002929205	0.002328746	0.002273668	0.003167666
0.003526686	0.003246480	0.002899662	0.003599159	0.003418843	0.002601784	0.003246480	0.003106794	0.002694821	0.003415268	0.003300303	0.002363180	0.002899662	0.002694821	0.003798258	0.002993975	0.002837859	0.003299673	0.003599159	0.003415268	0.002993975	0.003834442	0.003679993	0.002646531	0.003418843	0.003300303	0.002837859	0.003679993	0.003655552	0.002453396	0.002601784	0.002363180	0.003299673	0.002646531	0.002453396	0.003103625
0.003654227	0.003415309	0.003147495	0.003809006	0.003578528	0.002874460	0.003415309	0.003349582	0.003093943	0.003697368	0.003587594	0.002796246	0.003147495	0.003093943	0.004770848	0.003353252	0.003141347	0.004011365	0.003809006	0.003697368	0.003353252	0.004218066	0.004021130	0.003099167	0.003578528	0.003587594	0.003141347	0.004021130	0.004050396	0.002847323	0.002874460	0.002796246	0.004011365	0.003099167	0.002847323	0.003678675
0.003272970	0.002988589	0.002529157	0.003453503	0.003225580	0.002473652	0.002988589	0.002962053	0.002592013	0.003310041	0.003214854	0.002646366	0.002529157	0.002592013	0.003537508	0.002858509	0.002797955	0.003598882	0.003453503	0.003310041	0.002858509	0.003942353	0.003650463	0.002944078	0.003225580	0.003214854	0.002797955	0.003650463	0.003621716	0.002845078	0.002473652	0.002646366	0.003598882	0.002944078	0.002845078	0.004074016
0.002737422	0.002619909	0.002142573	0.002945219	0.002934086	0.002029397	0.002619909	0.002759394	0.002381920	0.002945877	0.003116870	0.002164444	0.002142573	0.002381920	0.003576083	0.002276002	0.002503173	0.003087265	0.002945219	0.002945877	0.002276002	0.003373009	0.003363291	0.002096514	0.002934086	0.003116870	0.002503173	0.003363291	0.003639235	0.002277038	0.002029397	0.002164444	0.003087265	0.002096514	0.002277038	0.003078162
0.003441598	0.003279612	0.002246311	0.003544201	0.003655010	0.002264695	0.003279612	0.003268183	0.002289550	0.003494296	0.003608811	0.002299406	0.002246311	0.002289550	0.003059751	0.002320033	0.002334674	0.002761751	0.003544201	0.003494296	0.002320033	0.003856200	0.003946860	0.002349976	0.003655010	0.003608811	0.002334674	0.003946860	0.004224731	0.002362725	0.002264695	0.002299406	0.002761751	0.002349976	0.002362725	0.002848423
0.003791174	0.003588097	0.003155544	0.003945840	0.003935229	0.002855227	0.003588097	0.003566673	0.003128325	0.003820243	0.003881188	0.002789496	0.003155544	0.003128325	0.004094638	0.003248715	0.003243396	0.003474198	0.003945840	0.003820243	0.003248715	0.004263034	0.004236049	0.002906795	0.003935229	0.003881188	0.003243396	0.004236049	0.004452190	0.002892825	0.002855227	0.002789496	0.003474198	0.002906795	0.002892825	0.003172381
0.003414880	0.003077691	0.002293164	0.003241826	0.003074050	0.002231916	0.003077691	0.003026711	0.002302550	0.003090508	0.003059341	0.002188041	0.002293164	0.002302550	0.003217741	0.002231094	0.002241447	0.003072572	0.003241826	0.003090508	0.002231094	0.003281781	0.003189038	0.002145099	0.003074050	0.003059341	0.002241447	0.003189038	0.003260620	0.002084584	0.002231916	0.002188041	0.003072572	0.002145099	0.002084584	0.003134978
0.003980232	0.003854879	0.002792910	0.004334233	0.004176049	0.002682825	0.003854879	0.003942107	0.002931445	0.004360552	0.004250523	0.002812166	0.002792910	0.002931445	0.003427738	0.003212643	0.003061536	0.003158211	0.004334233	0.004360552	0.003212643	0.004964724	0.004746928	0.003070402	0.004176049	0.004250523	0.003061536	0.004746928	0.004677058	0.002936100	0.002682825	0.002812166	0.003158211	0.003070402	0.002936100	0.003336998
0.002854001	0.002730697	0.002268556	0.003064652	0.002957670	0.002168785	0.002730697	0.002853660	0.002312056	0.003116428	0.003066968	0.002355521	0.002268556	0.002312056	0.003311696	0.002505502	0.002523017	0.003190734	0.003064652	0.003116428	0.002505502	0.003583568	0.003478505	0.002505776	0.002957670	0.003066968	0.002523017	0.003478505	0.003574387	0.002462995	0.002168785	0.002355521	0.003190734	0.002505776	0.002462995	0.003411624
0.003794973	0.003549849	0.003344636	0.003834799	0.003634787	0.003092406	0.003549849	0.003480833	0.003176970	0.003708048	0.003653293	0.003008970	0.003344636	0.003176970	0.004337306	0.003301202	0.003203952	0.003890792	0.003834799	0.003708048	0.003301202	0.004085409	0.003947537	0.003120319	0.003634787	0.003653293	0.003203952	0.003947537	0.004009708	0.003086889	0.003092406	0.003008970	0.003890792	0.003120319	0.003086889	0.003914167
0.003784301	0.003402474	0.002705660	0.004035344	0.003854872	0.002844173	0.003402474	0.003296618	0.002682576	0.003770963	0.003757778	0.002792579	0.002705660	0.002682576	0.003251970	0.003007404	0.002948975	0.003162504	0.004035344	0.003770963	0.003007404	0.004565081	0.004364714	0.003164100	0.003854872	0.003757778	0.002948975	0.004364714	0.004413768	0.003089343	0.002844173	0.002792579	0.003162504	0.003164100	0.003089343	0.003700941
0.003485839	0.003540898	0.002881662	0.003986348	0.003849757	0.002825852	0.003540898	0.003763433	0.003131708	0.004130952	0.004102725	0.003013327	0.002881662	0.003131708	0.004074985	0.003454328	0.003339683	0.003887541	0.003986348	0.004130952	0.003454328	0.004769934	0.004645655	0.003392259	0.003849757	0.004102725	0.003339683	0.004645655	0.004763305	0.003194256	0.002825852	0.003013327	0.003887541	0.003392259	0.003194256	0.004004920
0.004665095	0.004700436	0.003705144	0.005136217	0.005230198	0.003693009	0.004700436	0.005009366	0.003915502	0.005311609	0.005540843	0.003917845	0.003705144	0.003915502	0.004729157	0.004194160	0.004371931	0.004500914	0.005136217	0.005311609	0.004194160	0.005898903	0.005997647	0.004125801	0.005230198	0.005540843	0.004371931	0.005997647	0.006292358	0.004318190	0.003693009	0.003917845	0.004500914	0.004125801	0.004318190	0.004471293
0.003731934	0.003570146	0.002944592	0.004000711	0.003972909	0.002896160	0.003570146	0.003570291	0.003066569	0.003912003	0.003989317	0.002929049	0.002944592	0.003066569	0.003872269	0.003215652	0.003328531	0.003769296	0.004000711	0.003912003	0.003215652	0.004515020	0.004452080	0.003204374	0.003972909	0.003989317	0.003328531	0.004452080	0.004669610	0.003238595	0.002896160	0.002929049	0.003769296	0.003204374	0.003238595	0.004040611
0.002999744	0.002836064	0.002203433	0.003264685	0.003075636	0.002062015	0.002836064	0.003022316	0.002396227	0.003327568	0.003251144	0.002349909	0.002203433	0.002396227	0.003429396	0.002626370	0.002512106	0.003129975	0.003264685	0.003327568	0.002626370	0.003817175	0.003678459	0.002499902	0.003075636	0.003251144	0.002512106	0.003678459	0.003703666	0.002369217	0.002062015	0.002349909	0.003129975	0.002499902	0.002369217	0.003313861
0.003824331	0.003519726	0.002804014	0.003882135	0.003868387	0.002629856	0.003519726	0.003534927	0.002786055	0.003823927	0.003860924	0.002652004	0.002804014	0.002786055	0.003161990	0.002893241	0.002865100	0.002926538	0.003882135	0.003823927	0.002893241	0.004261955	0.004239353	0.002831396	0.003868387	0.003860924	0.002865100	0.004239353	0.004334353	0.002677519	0.002629856	0.002652004	0.002926538	0.002831396	0.002677519	0.003175153
0.003307018	0.003111891	0.002652391	0.003648365	0.003525718	0.002494648	0.003111891	0.003099168	0.002622405	0.003599690	0.003537008	0.002458559	0.002652391	0.002622405	0.003583775	0.002966551	0.002892311	0.003303404	0.003648365	0.003599690	0.002966551	0.004232786	0.004122134	0.002800526	0.003525718	0.003537008	0.002892311	0.004122134	0.004150021	0.002651854	0.002494648	0.002458559	0.003303404	0.002800526	0.002651854	0.003430728
0.004352618	0.004206947	0.003729096	0.004555145	0.004625179	0.003488616	0.004206947	0.004338024	0.003838095	0.004655349	0.004836369	0.003656407	0.003729096	0.003838095	0.004968271	0.004029223	0.004239405	0.004607382	0.004555145	0.004655349	0.004029223	0.005203453	0.005305713	0.003938704	0.004625179	0.004836369	0.004239405	0.005305713	0.005539804	0.004126392	0.003488616	0.003656407	0.004607382	0.003938704	0.004126392	0.005001443
0.003856268	0.003747887	0.003266016	0.004230305	0.004221087	0.003177514	0.003747887	0.003868646	0.003413511	0.004312667	0.004363791	0.003432429	0.003266016	0.003413511	0.004542119	0.003766136	0.003699285	0.004219170	0.004230305	0.004312667	0.003766136	0.004919615	0.004883111	0.003710853	0.004221087	0.004363791	0.003699285	0.004883111	0.005066258	0.003677472	0.003177514	0.003432429	0.004219170	0.003710853	0.003677472	0.004350240
0.004036232	0.003959844	0.002991301	0.004210225	0.004113416	0.002917761	0.003959844	0.004058527	0.003182587	0.004277810	0.004238416	0.003026074	0.002991301	0.003182587	0.003573533	0.003225570	0.003204685	0.003227055	0.004210225	0.004277810	0.003225570	0.004616127	0.004518406	0.003101495	0.004113416	0.004238416	0.003204685	0.004518406	0.004535452	0.002998588	0.002917761	0.003026074	0.003227055	0.003101495	0.002998588	0.003183790
0.003629327	0.003534457	0.002368060	0.003723978	0.003724929	0.002166176	0.003534457	0.003723497	0.002641954	0.003846677	0.003992685	0.002486429	0.002368060	0.002641954	0.002868713	0.002656911	0.002857856	0.002741740	0.003723978	0.003846677	0.002656911	0.004132028	0.004201548	0.002514540	0.003724929	0.003992685	0.002857856	0.004201548	0.004456803	0.002651375	0.002166176	0.002486429	0.002741740	0.002514540	0.002651375	0.003076524
0.004792817	0.004503673	0.003466407	0.005111870	0.004861325	0.003776349	0.004503673	0.004391185	0.003361200	0.004868466	0.004735214	0.003716730	0.003466407	0.003361200	0.003821270	0.003816518	0.003608108	0.003771280	0.005111870	0.004868466	0.003816518	0.005605058	0.005364409	0.004171898	0.004861325	0.004735214	0.003608108	0.005364409	0.005390476	0.004040392	0.003776349	0.003716730	0.003771280	0.004171898	0.004040392	0.004426896
0.003858432	0.003956417	0.003041364	0.004169127	0.004306169	0.003217281	0.003956417	0.004164358	0.003303214	0.004384779	0.004592857	0.003519000	0.003041364	0.003303214	0.004209944	0.003478859	0.003634636	0.004323770	0.004169127	0.004384779	0.003478859	0.004717489	0.004888848	0.003683460	0.004306169	0.004592857	0.003634636	0.004888848	0.005273568	0.003869952	0.003217281	0.003519000	0.004323770	0.003683460	0.003869952	0.004688635
0.003668408	0.003354244	0.002702333	0.003900845	0.003711234	0.002703470	0.003354244	0.003299537	0.002623710	0.003724372	0.003681875	0.002641858	0.002702333	0.002623710	0.002967520	0.002902441	0.002843884	0.002898021	0.003900845	0.003724372	0.002902441	0.004329283	0.004212361	0.002917281	0.003711234	0.003681875	0.002843884	0.004212361	0.004325227	0.002905496	0.002703470	0.002641858	0.002898021	0.002917281	0.002905496	0.003130636
0.004068242	0.003800795	0.003460828	0.004414566	0.004515079	0.003630219	0.003800795	0.003696291	0.003471644	0.004307894	0.004454843	0.003609629	0.003460828	0.003471644	0.004565300	0.004091466	0.004200440	0.004672724	0.004414566	0.004307894	0.004091466	0.005164550	0.005233089	0.004265325	0.004515079	0.004454843	0.004200440	0.005233089	0.005565620	0.004338479	0.003630219	0.003609629	0.004672724	0.004265325	0.004338479	0.005195334
0.003658095	0.003638369	0.002903805	0.004137444	0.004059271	0.003072317	0.003638369	0.003797525	0.003082307	0.004169192	0.004162191	0.003173618	0.002903805	0.003082307	0.003729708	0.003257829	0.003314434	0.003642689	0.004137444	0.004169192	0.003257829	0.004870848	0.004716772	0.003436239	0.004059271	0.004162191	0.003314434	0.004716772	0.004773971	0.003449224	0.003072317	0.003173618	0.003642689	0.003436239	0.003449224	0.003914904
0.003068939	0.003108321	0.002404270	0.003378713	0.003352276	0.002255553	0.003108321	0.003454419	0.002795347	0.003605839	0.003698100	0.002735818	0.002404270	0.002795347	0.003318115	0.002892739	0.002982039	0.003125547	0.003378713	0.003605839	0.002892739	0.003910908	0.003936788	0.002771314	0.003352276	0.003698100	0.002982039	0.003936788	0.004162447	0.002840164	0.002255553	0.002735818	0.003125547	0.002771314	0.002840164	0.003188479
0.003902356	0.003768188	0.002877528	0.004196605	0.004216731	0.002794607	0.003768188	0.003852195	0.002772106	0.004107999	0.004275810	0.002703499	0.002877528	0.002772106	0.003524066	0.003047876	0.003033498	0.003268435	0.004196605	0.004107999	0.003047876	0.004822420	0.004767327	0.002881125	0.004216731	0.004275810	0.003033498	0.004767327	0.004993634	0.002901943	0.002794607	0.002703499	0.003268435	0.002881125	0.002901943	0.003181953
0.003117183	0.002917486	0.002081173	0.003128960	0.003009168	0.001983720	0.002917486	0.002892751	0.002157320	0.003100118	0.003053039	0.002076958	0.002081173	0.002157320	0.002495976	0.002210251	0.002179205	0.002327200	0.003128960	0.003100118	0.002210251	0.003491924	0.003394837	0.002028189	0.003009168	0.003053039	0.002179205	0.003394837	0.003482450	0.002108832	0.001983720	0.002076958	0.002327200	0.002028189	0.002108832	0.002554312
0.004493889	0.004412942	0.004064136	0.004837053	0.004817632	0.003983543	0.004412942	0.004527905	0.004207512	0.004870147	0.004985236	0.004142414	0.004064136	0.004207512	0.005547848	0.004494702	0.004601193	0.005431863	0.004837053	0.004870147	0.004494702	0.005370641	0.005334932	0.004380358	0.004817632	0.004985236	0.004601193	0.005334932	0.005543665	0.004526454	0.003983543	0.004142414	0.005431863	0.004380358	0.004526454	0.005701874
0.003866526	0.003720064	0.003022767	0.004234049	0.004222000	0.003162995	0.003720064	0.003736449	0.002977833	0.004163707	0.004263692	0.003111583	0.003022767	0.002977833	0.003637710	0.003236373	0.003260107	0.003725439	0.004234049	0.004163707	0.003236373	0.004868267	0.004762073	0.003409098	0.004222000	0.004263692	0.003260107	0.004762073	0.004913736	0.003383317	0.003162995	0.003111583	0.003725439	0.003409098	0.003383317	0.004017749
0.004474277	0.004408292	0.004071187	0.004311790	0.004505717	0.003824130	0.004408292	0.004584670	0.004298356	0.004444578	0.004753654	0.004073416	0.004071187	0.004298356	0.005396177	0.003806403	0.004151670	0.004957032	0.004311790	0.004444578	0.003806403	0.004519768	0.004750511	0.003648880	0.004505717	0.004753654	0.004151670	0.004750511	0.005159992	0.003923543	0.003824130	0.004073416	0.004957032	0.003648880	0.003923543	0.004975752
0.003701073	0.003720364	0.002864304	0.003972125	0.004059527	0.002710959	0.003720364	0.003934246	0.003122757	0.004108423	0.004251862	0.003042670	0.002864304	0.003122757	0.003503398	0.003110574	0.003218285	0.003342687	0.003972125	0.004108423	0.003110574	0.004491732	0.004510438	0.003027074	0.004059527	0.004251862	0.003218285	0.004510438	0.004764285	0.003026520	0.002710959	0.003042670	0.003342687	0.003027074	0.003026520	0.003547125
0.003969471	0.003646192	0.002884995	0.004039983	0.003914006	0.002868266	0.003646192	0.003682220	0.002756648	0.004029684	0.004013016	0.002751469	0.002884995	0.002756648	0.003368503	0.002906116	0.002773205	0.003074889	0.004039983	0.004029684	0.002906116	0.004649507	0.004471307	0.002907290	0.003914006	0.004013016	0.002773205	0.004471307	0.004531086	0.002735478	0.002868266	0.002751469	0.003074889	0.002907290	0.002735478	0.003635752
0.002920086	0.002797118	0.002578909	0.003231719	0.003026823	0.002588907	0.002797118	0.002895091	0.002735782	0.003314200	0.003252711	0.002801509	0.002578909	0.002735782	0.003964792	0.003128224	0.002931308	0.003870372	0.003231719	0.003314200	0.003128224	0.003859506	0.003723757	0.003176285	0.003026823	0.003252711	0.002931308	0.003723757	0.003823891	0.003054152	0.002588907	0.002801509	0.003870372	0.003176285	0.003054152	0.004063555
0.003445910	0.003242527	0.002870743	0.003713766	0.003667878	0.002969854	0.003242527	0.003340743	0.002791691	0.003659349	0.003777948	0.002858009	0.002870743	0.002791691	0.003718203	0.003275318	0.003239995	0.003876317	0.003713766	0.003659349	0.003275318	0.004202955	0.004159015	0.003356597	0.003667878	0.003777948	0.003239995	0.004159015	0.004410348	0.003271678	0.002969854	0.002858009	0.003876317	0.003356597	0.003271678	0.004257045
0.003421277	0.003351125	0.002394606	0.003884210	0.003752335	0.002519945	0.003351125	0.003413253	0.002459588	0.003873688	0.003853974	0.002610192	0.002394606	0.002459588	0.003204946	0.002961175	0.002770714	0.003460277	0.003884210	0.003873688	0.002961175	0.004617575	0.004405691	0.003094079	0.003752335	0.003853974	0.002770714	0.004405691	0.004423282	0.002896825	0.002519945	0.002610192	0.003460277	0.003094079	0.002896825	0.003982758
0.003454990	0.003128190	0.002079923	0.003477948	0.003508854	0.002187757	0.003128190	0.003012779	0.002069597	0.003367184	0.003414938	0.002264457	0.002079923	0.002069597	0.002356129	0.002300954	0.002280241	0.002585728	0.003477948	0.003367184	0.002300954	0.003939181	0.003896327	0.002541309	0.003508854	0.003414938	0.002280241	0.003896327	0.004076170	0.002515151	0.002187757	0.002264457	0.002585728	0.002541309	0.002515151	0.003189644
0.003618294	0.003235330	0.002561914	0.003801693	0.003537040	0.002653283	0.003235330	0.003136614	0.002469894	0.003582285	0.003426306	0.002451451	0.002561914	0.002469894	0.003138772	0.002733887	0.002449181	0.002963453	0.003801693	0.003582285	0.002733887	0.004246005	0.003971550	0.002685333	0.003537040	0.003426306	0.002449181	0.003971550	0.003890083	0.002381905	0.002653283	0.002451451	0.002963453	0.002685333	0.002381905	0.003211954
0.004310886	0.004163357	0.003289583	0.004445903	0.004464957	0.003017964	0.004163357	0.004197008	0.003397492	0.004441250	0.004573735	0.003136395	0.003289583	0.003397492	0.004340273	0.003365192	0.003500749	0.003927873	0.004445903	0.004441250	0.003365192	0.004797722	0.004892835	0.003169762	0.004464957	0.004573735	0.003500749	0.004892835	0.005143732	0.003346686	0.003017964	0.003136395	0.003927873	0.003169762	0.003346686	0.004183883
0.004390398	0.004053845	0.003499217	0.004620997	0.004334336	0.003786479	0.004053845	0.003922341	0.003274258	0.004364016	0.004209078	0.003472270	0.003499217	0.003274258	0.004516820	0.003731885	0.003320219	0.004416606	0.004620997	0.004364016	0.003731885	0.005001266	0.004715175	0.003972237	0.004334336	0.004209078	0.003320219	0.004715175	0.004666573	0.003544760	0.003786479	0.003472270	0.004416606	0.003972237	0.003544760	0.004807938
0.003588589	0.003493864	0.002908924	0.004006005	0.003998434	0.003227796	0.003493864	0.003610249	0.003013343	0.003915082	0.004095146	0.003311960	0.002908924	0.003013343	0.003702132	0.003099945	0.003329212	0.003804808	0.004006005	0.003915082	0.003099945	0.004646071	0.004556859	0.003485519	0.003998434	0.004095146	0.003329212	0.004556859	0.004734412	0.003676000	0.003227796	0.003311960	0.003804808	0.003485519	0.003676000	0.004333583
0.004026374	0.003857429	0.003227659	0.004269160	0.004119260	0.003152281	0.003857429	0.003924531	0.003384724	0.004209434	0.004190279	0.003342783	0.003227659	0.003384724	0.003791008	0.003532113	0.003440866	0.003851846	0.004269160	0.004209434	0.003532113	0.004691430	0.004532453	0.003452004	0.004119260	0.004190279	0.003440866	0.004532453	0.004614866	0.003323855	0.003152281	0.003342783	0.003851846	0.003452004	0.003323855	0.004130368
0.003695221	0.003417367	0.002769025	0.003730435	0.003651971	0.002875935	0.003417367	0.003383493	0.002660485	0.003637024	0.003654447	0.002787206	0.002769025	0.002660485	0.003571813	0.002752054	0.002754088	0.003493131	0.003730435	0.003637024	0.002752054	0.004011082	0.003965693	0.002955348	0.003651971	0.003654447	0.002754088	0.003965693	0.004092481	0.002906892	0.002875935	0.002787206	0.003493131	0.002955348	0.002906892	0.003831674
0.002956984	0.002729251	0.002259396	0.002941610	0.002909188	0.002050744	0.002729251	0.002716967	0.002197544	0.002899923	0.002965209	0.002028237	0.002259396	0.002197544	0.003225873	0.002173359	0.002310798	0.002905154	0.002941610	0.002899923	0.002173359	0.003235033	0.003202964	0.002035117	0.002909188	0.002965209	0.002310798	0.003202964	0.003329412	0.002122957	0.002050744	0.002028237	0.002905154	0.002035117	0.002122957	0.002990847
0.004159633	0.003755752	0.003056699	0.004215494	0.004003246	0.002894529	0.003755752	0.003655803	0.002905019	0.003918277	0.003852159	0.002703023	0.003056699	0.002905019	0.003617272	0.003039897	0.002917759	0.003302970	0.004215494	0.003918277	0.003039897	0.004465594	0.004274046	0.002862808	0.004003246	0.003852159	0.002917759	0.004274046	0.004243954	0.002694491	0.002894529	0.002703023	0.003302970	0.002862808	0.002694491	0.003179588
0.003198147	0.003178019	0.002813865	0.003596832	0.003493516	0.002524280	0.003178019	0.003348877	0.002852701	0.003632797	0.003657224	0.002541892	0.002813865	0.002852701	0.003864434	0.003156421	0.003097272	0.003311374	0.003596832	0.003632797	0.003156421	0.004234704	0.004064663	0.002828398	0.003493516	0.003657224	0.003097272	0.004064663	0.004111401	0.002738041	0.002524280	0.002541892	0.003311374	0.002828398	0.002738041	0.003172312
0.003600562	0.003725959	0.003233598	0.003973915	0.003783738	0.003450019	0.003725959	0.004205146	0.003792368	0.004331306	0.004256007	0.003958143	0.003233598	0.003792368	0.005303709	0.003618518	0.003546869	0.005083977	0.003973915	0.004331306	0.003618518	0.004612014	0.004456371	0.003868571	0.003783738	0.004256007	0.003546869	0.004456371	0.004446499	0.003716095	0.003450019	0.003958143	0.005083977	0.003868571	0.003716095	0.005339793
0.003564552	0.003614484	0.002536782	0.003922240	0.003908225	0.002645451	0.003614484	0.003873713	0.002737370	0.004176538	0.004240869	0.002918787	0.002536782	0.002737370	0.003708460	0.002919492	0.002914740	0.003672068	0.003922240	0.004176538	0.002919492	0.004609750	0.004682861	0.003077401	0.003908225	0.004240869	0.002914740	0.004682861	0.004822355	0.003115406	0.002645451	0.002918787	0.003672068	0.003077401	0.003115406	0.004035921
0.003568901	0.003258436	0.002622360	0.003800892	0.003721969	0.002518229	0.003258436	0.003176929	0.002567849	0.003624901	0.003642362	0.002480882	0.002622360	0.002567849	0.003417301	0.002902607	0.002909894	0.003363328	0.003800892	0.003624901	0.002902607	0.004295110	0.004217252	0.002778699	0.003721969	0.003642362	0.002909894	0.004217252	0.004330992	0.002761556	0.002518229	0.002480882	0.003363328	0.002778699	0.002761556	0.003628786
0.004048895	0.003769893	0.003243406	0.004355619	0.004174189	0.003418460	0.003769893	0.003681740	0.003230423	0.004156019	0.004102826	0.003339654	0.003243406	0.003230423	0.004191514	0.003619319	0.003482585	0.004226591	0.004355619	0.004156019	0.003619319	0.004801095	0.004643285	0.003747776	0.004174189	0.004102826	0.003482585	0.004643285	0.004679467	0.003553096	0.003418460	0.003339654	0.004226591	0.003747776	0.003553096	0.004489797
0.003840235	0.003744940	0.002919052	0.004021077	0.003821981	0.003225176	0.003744940	0.003861697	0.003032219	0.004081456	0.003989504	0.003274397	0.002919052	0.003032219	0.003514755	0.003042267	0.002902964	0.003589580	0.004021077	0.004081456	0.003042267	0.004669747	0.004433360	0.003499546	0.003821981	0.003989504	0.002902964	0.004433360	0.004428937	0.003251580	0.003225176	0.003274397	0.003589580	0.003499546	0.003251580	0.004143149
0.003591400	0.003514964	0.002831213	0.003828682	0.003789167	0.003042442	0.003514964	0.003571396	0.002944082	0.003886019	0.003904842	0.003167776	0.002831213	0.002944082	0.003539990	0.003174197	0.003171357	0.003598062	0.003828682	0.003886019	0.003174197	0.004425852	0.004403416	0.003435780	0.003789167	0.003904842	0.003171357	0.004403416	0.004505233	0.003395950	0.003042442	0.003167776	0.003598062	0.003435780	0.003395950	0.004215429
0.004754172	0.004551300	0.003827331	0.004927856	0.004759262	0.003871365	0.004551300	0.004567668	0.003740292	0.004817641	0.004733090	0.003857996	0.003827331	0.003740292	0.004898948	0.003970952	0.003823396	0.004636542	0.004927856	0.004817641	0.003970952	0.005387062	0.005086204	0.004117419	0.004759262	0.004733090	0.003823396	0.005086204	0.005000306	0.003997041	0.003871365	0.003857996	0.004636542	0.004117419	0.003997041	0.005100942
0.003219644	0.003133915	0.002334845	0.003333852	0.003198269	0.002310109	0.003133915	0.003268493	0.002386743	0.003482675	0.003406796	0.002492632	0.002334845	0.002386743	0.003069187	0.002472736	0.002216195	0.002846661	0.003333852	0.003482675	0.002472736	0.003851728	0.003730964	0.002661255	0.003198269	0.003406796	0.002216195	0.003730964	0.003793125	0.002432483	0.002310109	0.002492632	0.002846661	0.002661255	0.002432483	0.003162995
0.004147403	0.004001899	0.003262086	0.004140230	0.004150453	0.003065773	0.004001899	0.004037904	0.003340805	0.004134625	0.004245527	0.003182919	0.003262086	0.003340805	0.004231485	0.003304744	0.003322147	0.004154222	0.004140230	0.004134625	0.003304744	0.004367358	0.004434817	0.003161334	0.004150453	0.004245527	0.003322147	0.004434817	0.004703566	0.003207959	0.003065773	0.003182919	0.004154222	0.003161334	0.003207959	0.004375273
0.003935430	0.003657479	0.003037734	0.004206449	0.003966598	0.003186731	0.003657479	0.003707612	0.003063653	0.004181336	0.004039601	0.003230720	0.003037734	0.003063653	0.003875471	0.003360179	0.003211665	0.003614236	0.004206449	0.004181336	0.003360179	0.004900572	0.004630934	0.003674875	0.003966598	0.004039601	0.003211665	0.004630934	0.004503135	0.003480695	0.003186731	0.003230720	0.003614236	0.003674875	0.003480695	0.003992799
0.004098442	0.003854668	0.002782810	0.004541963	0.004274246	0.002884271	0.003854668	0.003823558	0.002809672	0.004390793	0.004252485	0.002957331	0.002782810	0.002809672	0.003364804	0.003226651	0.003004773	0.003187871	0.004541963	0.004390793	0.003226651	0.005182003	0.004885996	0.003336521	0.004274246	0.004252485	0.003004773	0.004885996	0.004791755	0.003146105	0.002884271	0.002957331	0.003187871	0.003336521	0.003146105	0.003516932
0.003389826	0.003289743	0.002663992	0.003464493	0.003419314	0.002508716	0.003289743	0.003429502	0.002788479	0.003547798	0.003572926	0.002637789	0.002663992	0.002788479	0.003644728	0.002792009	0.002793654	0.003432868	0.003464493	0.003547798	0.002792009	0.003889406	0.003780902	0.002680373	0.003419314	0.003572926	0.002793654	0.003780902	0.003905755	0.002665037	0.002508716	0.002637789	0.003432868	0.002680373	0.002665037	0.003705316
0.004209252	0.003943461	0.002970129	0.004458150	0.004407901	0.003157728	0.003943461	0.003874019	0.003032950	0.004290290	0.004327775	0.003146598	0.002970129	0.003032950	0.003537596	0.003410087	0.003341602	0.003428647	0.004458150	0.004290290	0.003410087	0.004945064	0.004837305	0.003583194	0.004407901	0.004327775	0.003341602	0.004837305	0.004967124	0.003461980	0.003157728	0.003146598	0.003428647	0.003583194	0.003461980	0.003759098
0.004222517	0.003862703	0.003294903	0.004246343	0.004114607	0.003193466	0.003862703	0.003738637	0.003190502	0.004035828	0.004042058	0.003079966	0.003294903	0.003190502	0.003845398	0.003237823	0.003204006	0.003575462	0.004246343	0.004035828	0.003237823	0.004551075	0.004446282	0.003086006	0.004114607	0.004042058	0.003204006	0.004446282	0.004572298	0.002987952	0.003193466	0.003079966	0.003575462	0.003086006	0.002987952	0.003746496
0.003050785	0.002811316	0.001855030	0.003361865	0.003199813	0.001874188	0.002811316	0.002780870	0.001756725	0.003223102	0.003149175	0.001843016	0.001855030	0.001756725	0.002325857	0.001951924	0.001896236	0.002200760	0.003361865	0.003223102	0.001951924	0.003960717	0.003710328	0.001956985	0.003199813	0.003149175	0.001896236	0.003710328	0.003723576	0.001947495	0.001874188	0.001843016	0.002200760	0.001956985	0.001947495	0.002432416
0.003899516	0.003891873	0.003196419	0.004249286	0.004225196	0.003046197	0.003891873	0.004034889	0.003425130	0.004355228	0.004445447	0.003290125	0.003196419	0.003425130	0.004193911	0.003468896	0.003659993	0.003845156	0.004249286	0.004355228	0.003468896	0.004837524	0.004889611	0.003394180	0.004225196	0.004445447	0.003659993	0.004889611	0.005148196	0.003591572	0.003046197	0.003290125	0.003845156	0.003394180	0.003591572	0.003942547
0.003562511	0.003374678	0.002510235	0.003813480	0.003673748	0.002699921	0.003374678	0.003430520	0.002617399	0.003744536	0.003753883	0.002770631	0.002510235	0.002617399	0.003274548	0.002715275	0.002727673	0.003268010	0.003813480	0.003744536	0.002715275	0.004214305	0.004099184	0.002885316	0.003673748	0.003753883	0.002727673	0.004099184	0.004218352	0.002889374	0.002699921	0.002770631	0.003268010	0.002885316	0.002889374	0.003543636
0.003982599	0.003834224	0.003256243	0.004221357	0.004116032	0.003141608	0.003834224	0.003935750	0.003442277	0.004195841	0.004203478	0.003302533	0.003256243	0.003442277	0.003971841	0.003496277	0.003507363	0.003903480	0.004221357	0.004195841	0.003496277	0.004646108	0.004541253	0.003379293	0.004116032	0.004203478	0.003507363	0.004541253	0.004626803	0.003325845	0.003141608	0.003302533	0.003903480	0.003379293	0.003325845	0.004220931
0.003377060	0.003263266	0.002704294	0.003692497	0.003451001	0.002494239	0.003263266	0.003329007	0.002790476	0.003693403	0.003556332	0.002633004	0.002704294	0.002790476	0.003975381	0.003102862	0.002979754	0.003648023	0.003692497	0.003693403	0.003102862	0.004174100	0.003976483	0.002998962	0.003451001	0.003556332	0.002979754	0.003976483	0.003981805	0.002905685	0.002494239	0.002633004	0.003648023	0.002998962	0.002905685	0.003970254
0.003646873	0.003353688	0.002300217	0.003691278	0.003627097	0.002470238	0.003353688	0.003318203	0.002241795	0.003569018	0.003594465	0.002341493	0.002300217	0.002241795	0.002716562	0.002370130	0.002331357	0.002578208	0.003691278	0.003569018	0.002370130	0.004031465	0.003944952	0.002586649	0.003627097	0.003594465	0.002331357	0.003944952	0.004084969	0.002418654	0.002470238	0.002341493	0.002578208	0.002586649	0.002418654	0.002906884
0.003459167	0.003345169	0.002739041	0.003970868	0.003804130	0.002830496	0.003345169	0.003512480	0.002743221	0.004079655	0.003985340	0.002886661	0.002739041	0.002743221	0.003798818	0.003199874	0.002954776	0.003676748	0.003970868	0.004079655	0.003199874	0.004883943	0.004709283	0.003363928	0.003804130	0.003985340	0.002954776	0.004709283	0.004642462	0.003145908	0.002830496	0.002886661	0.003676748	0.003363928	0.003145908	0.003964485
0.003463997	0.003300463	0.002537763	0.003473776	0.003478982	0.002542199	0.003300463	0.003388189	0.002599672	0.003448773	0.003579932	0.002507620	0.002537763	0.002599672	0.003333551	0.002536021	0.002623918	0.003068203	0.003473776	0.003448773	0.002536021	0.003768342	0.003744916	0.002400231	0.003478982	0.003579932	0.002623918	0.003744916	0.003950106	0.002465215	0.002542199	0.002507620	0.003068203	0.002400231	0.002465215	0.003171410
0.003576469	0.003257214	0.002941140	0.003894363	0.003741619	0.003139934	0.003257214	0.003096768	0.002739731	0.003625991	0.003574160	0.002830696	0.002941140	0.002739731	0.004433406	0.003332891	0.003036253	0.004465989	0.003894363	0.003625991	0.003332891	0.004321007	0.004163517	0.003456463	0.003741619	0.003574160	0.003036253	0.004163517	0.004179628	0.003177868	0.003139934	0.002830696	0.004465989	0.003456463	0.003177868	0.005006769
0.004478071	0.004124273	0.003206194	0.004342056	0.004368447	0.003212446	0.004124273	0.003996453	0.003037466	0.004182548	0.004339071	0.003106084	0.003206194	0.003037466	0.003489684	0.003255891	0.003315929	0.003372903	0.004342056	0.004182548	0.003255891	0.004522769	0.004578910	0.003339127	0.004368447	0.004339071	0.003315929	0.004578910	0.004890562	0.003429068	0.003212446	0.003106084	0.003372903	0.003339127	0.003429068	0.003705408
0.003757240	0.003574431	0.003031556	0.004036384	0.004026933	0.002730957	0.003574431	0.003673607	0.003031435	0.004098694	0.004208901	0.002840094	0.003031556	0.003031435	0.003889028	0.003263450	0.003244667	0.003478681	0.004036384	0.004098694	0.003263450	0.004672335	0.004761191	0.003128994	0.004026933	0.004208901	0.003244667	0.004761191	0.005073849	0.003184263	0.002730957	0.002840094	0.003478681	0.003128994	0.003184263	0.003614071
0.004140132	0.003918579	0.003345823	0.004454174	0.004267851	0.003614337	0.003918579	0.003839431	0.003222324	0.004324893	0.004193868	0.003398482	0.003345823	0.003222324	0.003726165	0.003492278	0.003339039	0.003769149	0.004454174	0.004324893	0.003492278	0.004966140	0.004777930	0.003743568	0.004267851	0.004193868	0.003339039	0.004777930	0.004703353	0.003576208	0.003614337	0.003398482	0.003769149	0.003743568	0.003576208	0.004235250
0.003381478	0.003216624	0.002487675	0.003341232	0.003468201	0.002396953	0.003216624	0.003238130	0.002458666	0.003333727	0.003524132	0.002403733	0.002487675	0.002458666	0.002902656	0.002346070	0.002524300	0.002750908	0.003341232	0.003333727	0.002346070	0.003623904	0.003700465	0.002368339	0.003468201	0.003524132	0.002524300	0.003700465	0.003975714	0.002431586	0.002396953	0.002403733	0.002750908	0.002368339	0.002431586	0.003030217
0.004592290	0.004280754	0.003418852	0.004686705	0.004585812	0.003659033	0.004280754	0.004256202	0.003348082	0.004569716	0.004536248	0.003509596	0.003418852	0.003348082	0.003864703	0.003560952	0.003493520	0.004007680	0.004686705	0.004569716	0.003560952	0.005011121	0.004910302	0.003724759	0.004585812	0.004536248	0.003493520	0.004910302	0.004953225	0.003629896	0.003659033	0.003509596	0.004007680	0.003724759	0.003629896	0.004380939
0.003196655	0.003012400	0.002288833	0.003336851	0.003243805	0.002343220	0.003012400	0.003130802	0.002536830	0.003352427	0.003368148	0.002521883	0.002288833	0.002536830	0.003075707	0.002495287	0.002613163	0.002991902	0.003336851	0.003352427	0.002495287	0.003790653	0.003701330	0.002455798	0.003243805	0.003368148	0.002613163	0.003701330	0.003780491	0.002491483	0.002343220	0.002521883	0.002991902	0.002455798	0.002491483	0.003292503
0.003422527	0.003345782	0.002402610	0.003717008	0.003532454	0.002436894	0.003345782	0.003469071	0.002526260	0.003772624	0.003707378	0.002565279	0.002402610	0.002526260	0.003257113	0.002700836	0.002537067	0.003022764	0.003717008	0.003772624	0.002700836	0.004228978	0.004046021	0.002679247	0.003532454	0.003707378	0.002537067	0.004046021	0.004116476	0.002564111	0.002436894	0.002565279	0.003022764	0.002679247	0.002564111	0.003084520
0.003741443	0.003559744	0.002950528	0.003998440	0.003705447	0.002714759	0.003559744	0.003571065	0.002909930	0.003941779	0.003804070	0.002713468	0.002950528	0.002909930	0.004108898	0.003212639	0.002996049	0.003833238	0.003998440	0.003941779	0.003212639	0.004437770	0.004194225	0.002992275	0.003705447	0.003804070	0.002996049	0.004194225	0.004159359	0.002848933	0.002714759	0.002713468	0.003833238	0.002992275	0.002848933	0.003848441
0.003895338	0.003577150	0.003054845	0.003827269	0.003814076	0.002977062	0.003577150	0.003551897	0.003000047	0.003667657	0.003792026	0.002983098	0.003054845	0.003000047	0.003605874	0.002895885	0.002956647	0.003512637	0.003827269	0.003667657	0.002895885	0.004122991	0.004080355	0.002956625	0.003814076	0.003792026	0.002956647	0.004080355	0.004273297	0.002985042	0.002977062	0.002983098	0.003512637	0.002956625	0.002985042	0.003744702
0.004354152	0.004280112	0.003417263	0.004749734	0.004698968	0.003773630	0.004280112	0.004406250	0.003438947	0.004735532	0.004845379	0.003736980	0.003417263	0.003438947	0.003800527	0.003707045	0.003730040	0.003953831	0.004749734	0.004735532	0.003707045	0.005437864	0.005275525	0.004029926	0.004698968	0.004845379	0.003730040	0.005275525	0.005426974	0.004036784	0.003773630	0.003736980	0.003953831	0.004029926	0.004036784	0.004469079
0.002838659	0.002613775	0.001890110	0.003025864	0.002966688	0.002006715	0.002613775	0.002552678	0.001960273	0.002930472	0.002926018	0.002036739	0.001890110	0.001960273	0.002960534	0.002146821	0.002227767	0.002857495	0.003025864	0.002930472	0.002146821	0.003483948	0.003425209	0.002238299	0.002966688	0.002926018	0.002227767	0.003425209	0.003494625	0.002300355	0.002006715	0.002036739	0.002857495	0.002238299	0.002300355	0.003307463
0.003206568	0.003121883	0.002347346	0.003478848	0.003451680	0.002188346	0.003121883	0.003149096	0.002338984	0.003459904	0.003470295	0.002191206	0.002347346	0.002338984	0.003003059	0.002606353	0.002652897	0.002888516	0.003478848	0.003459904	0.002606353	0.003947157	0.003874446	0.002504104	0.003451680	0.003470295	0.002652897	0.003874446	0.003972188	0.002466052	0.002188346	0.002191206	0.002888516	0.002504104	0.002466052	0.003126485
0.003730223	0.003732341	0.003261978	0.003909838	0.004153770	0.002995724	0.003732341	0.003917512	0.003335588	0.004057109	0.004386764	0.003143908	0.003261978	0.003335588	0.004102702	0.003419129	0.003590234	0.003608822	0.003909838	0.004057109	0.003419129	0.004322102	0.004561951	0.003216445	0.004153770	0.004386764	0.003590234	0.004561951	0.004999153	0.003382341	0.002995724	0.003143908	0.003608822	0.003216445	0.003382341	0.003512382
0.004568077	0.004265041	0.003562001	0.004614406	0.004587162	0.003546131	0.004265041	0.004174146	0.003571107	0.004472505	0.004524182	0.003551408	0.003562001	0.003571107	0.004260669	0.003580006	0.003698818	0.004070830	0.004614406	0.004472505	0.003580006	0.004881367	0.004907549	0.003561673	0.004587162	0.004524182	0.003698818	0.004907549	0.005006484	0.003649401	0.003546131	0.003551408	0.004070830	0.003561673	0.003649401	0.004133231
0.004170772	0.003981251	0.003004118	0.004400191	0.004133967	0.002835645	0.003981251	0.003966462	0.003065268	0.004358922	0.004215263	0.002922114	0.003004118	0.003065268	0.003710750	0.003323834	0.003197510	0.003484315	0.004400191	0.004358922	0.003323834	0.004916998	0.004718091	0.003157080	0.004133967	0.004215263	0.003197510	0.004718091	0.004706876	0.003051026	0.002835645	0.002922114	0.003484315	0.003157080	0.003051026	0.003840261
0.003836824	0.003878746	0.003621414	0.004250672	0.004228973	0.003284382	0.003878746	0.004128583	0.003828662	0.004451334	0.004526908	0.003537799	0.003621414	0.003828662	0.005208352	0.004094739	0.004020323	0.004690390	0.004250672	0.004451334	0.004094739	0.004861804	0.004898671	0.003738734	0.004228973	0.004526908	0.004020323	0.004898671	0.005099254	0.003696431	0.003284382	0.003537799	0.004690390	0.003738734	0.003696431	0.004479335
0.003506337	0.003385797	0.002545977	0.003501353	0.003477212	0.002631174	0.003385797	0.003433310	0.002657601	0.003502920	0.003563225	0.002780376	0.002545977	0.002657601	0.003496996	0.002425962	0.002621391	0.003481277	0.003501353	0.003502920	0.002425962	0.003801306	0.003701052	0.002643218	0.003477212	0.003563225	0.002621391	0.003701052	0.003831569	0.002782377	0.002631174	0.002780376	0.003481277	0.002643218	0.002782377	0.003934389
0.003537351	0.003621620	0.003227661	0.003816850	0.003814652	0.002990320	0.003621620	0.003949753	0.003526750	0.004013439	0.004124650	0.003239538	0.003227661	0.003526750	0.004575876	0.003404875	0.003447387	0.004047599	0.003816850	0.004013439	0.003404875	0.004327665	0.004260647	0.003230507	0.003814652	0.004124650	0.003447387	0.004260647	0.004413165	0.003137198	0.002990320	0.003239538	0.004047599	0.003230507	0.003137198	0.004140152
0.002699845	0.002647848	0.002083535	0.002650050	0.002741003	0.002059784	0.002647848	0.002737379	0.002138385	0.002707407	0.002849808	0.002138592	0.002083535	0.002138385	0.003281295	0.001858118	0.001890975	0.002928969	0.002650050	0.002707407	0.001858118	0.002871298	0.002886336	0.001934449	0.002741003	0.002849808	0.001890975	0.002886336	0.003167628	0.001961958	0.002059784	0.002138592	0.002928969	0.001934449	0.001961958	0.003133391
0.003605678	0.003336518	0.002353784	0.003475147	0.003411484	0.002384043	0.003336518	0.003367469	0.002431568	0.003410237	0.003428241	0.002444769	0.002353784	0.002431568	0.002839622	0.002286226	0.002284422	0.002695664	0.003475147	0.003410237	0.002286226	0.003789590	0.003692425	0.002427971	0.003411484	0.003428241	0.002284422	0.003692425	0.003740732	0.002382847	0.002384043	0.002444769	0.002695664	0.002427971	0.002382847	0.003049438
0.003760757	0.003382139	0.003187235	0.003934827	0.003854505	0.003261804	0.003382139	0.003367915	0.003075686	0.003614558	0.003683695	0.002991312	0.003187235	0.003075686	0.004363812	0.003285904	0.003327346	0.004087625	0.003934827	0.003614558	0.003285904	0.004413850	0.004214532	0.003293628	0.003854505	0.003683695	0.003327346	0.004214532	0.004323386	0.003234519	0.003261804	0.002991312	0.004087625	0.003293628	0.003234519	0.004208661
0.003745358	0.003353468	0.002961942	0.003733134	0.003583987	0.002441306	0.003353468	0.003384522	0.002861045	0.003627862	0.003578099	0.002541169	0.002961942	0.002861045	0.003651992	0.003017329	0.002911261	0.002968504	0.003733134	0.003627862	0.003017329	0.004192807	0.004024874	0.002724758	0.003583987	0.003578099	0.002911261	0.004024874	0.004005519	0.002598537	0.002441306	0.002541169	0.002968504	0.002724758	0.002598537	0.003074741
0.002964694	0.002861688	0.002121723	0.003216414	0.003121014	0.002355029	0.002861688	0.003041010	0.002374940	0.003299187	0.003327137	0.002525535	0.002121723	0.002374940	0.003054377	0.002596126	0.002544265	0.003146948	0.003216414	0.003299187	0.002596126	0.003858804	0.003722502	0.002785637	0.003121014	0.003327137	0.002544265	0.003722502	0.003788628	0.002660084	0.002355029	0.002525535	0.003146948	0.002785637	0.002660084	0.003451319
0.003716655	0.003658676	0.002722558	0.003939998	0.003876272	0.002999437	0.003658676	0.003735278	0.002793498	0.003927980	0.003945569	0.002977799	0.002722558	0.002793498	0.003564609	0.002702669	0.002684785	0.003502117	0.003939998	0.003927980	0.002702669	0.004390211	0.004287239	0.003035853	0.003876272	0.003945569	0.002684785	0.004287239	0.004391815	0.002907607	0.002999437	0.002977799	0.003502117	0.003035853	0.002907607	0.003678117
0.002747346	0.002753658	0.002232859	0.003022919	0.003058745	0.002273949	0.002753658	0.002926630	0.002389073	0.003128526	0.003210093	0.002465634	0.002232859	0.002389073	0.002962365	0.002484226	0.002394258	0.002765909	0.003022919	0.003128526	0.002484226	0.003586803	0.003493804	0.002455371	0.003058745	0.003210093	0.002394258	0.003493804	0.003700159	0.002445340	0.002273949	0.002465634	0.002765909	0.002455371	0.002445340	0.003230303
0.003444473	0.003247535	0.002551711	0.003598222	0.003565373	0.002485528	0.003247535	0.003300579	0.002590360	0.003571038	0.003668459	0.002484767	0.002551711	0.002590360	0.003385078	0.002656852	0.002645511	0.003093206	0.003598222	0.003571038	0.002656852	0.004045757	0.004033249	0.002634419	0.003565373	0.003668459	0.002645511	0.004033249	0.004227319	0.002526067	0.002485528	0.002484767	0.003093206	0.002634419	0.002526067	0.003252782
0.004488898	0.004155164	0.003933990	0.004747723	0.004566721	0.003828050	0.004155164	0.004101869	0.003881933	0.004543658	0.004478586	0.003783777	0.003933990	0.003881933	0.004977714	0.004195056	0.004083718	0.004727569	0.004747723	0.004543658	0.004195056	0.005378787	0.005144909	0.004013361	0.004566721	0.004478586	0.004083718	0.005144909	0.005122063	0.003873093	0.003828050	0.003783777	0.004727569	0.004013361	0.003873093	0.004936382
0.004038141	0.003755566	0.003216925	0.004048707	0.003912287	0.002990764	0.003755566	0.003633921	0.003094106	0.003884553	0.003845962	0.002892529	0.003216925	0.003094106	0.003913905	0.003252644	0.003207391	0.003618330	0.004048707	0.003884553	0.003252644	0.004240786	0.004132619	0.003063144	0.003912287	0.003845962	0.003207391	0.004132619	0.004146726	0.002941273	0.002990764	0.002892529	0.003618330	0.003063144	0.002941273	0.003862138
0.003736915	0.003594832	0.003094395	0.003920208	0.003807125	0.002984576	0.003594832	0.003634392	0.003181942	0.003853436	0.003824191	0.003027145	0.003094395	0.003181942	0.004361154	0.003202135	0.003163032	0.003953251	0.003920208	0.003853436	0.003202135	0.004289902	0.004165847	0.003088119	0.003807125	0.003824191	0.003163032	0.004165847	0.004165241	0.003060618	0.002984576	0.003027145	0.003953251	0.003088119	0.003060618	0.004082675
0.004081355	0.003874798	0.003045127	0.004480349	0.004334639	0.002941881	0.003874798	0.003890965	0.003014408	0.004371792	0.004408939	0.002916833	0.003045127	0.003014408	0.003984116	0.003535675	0.003431421	0.003673067	0.004480349	0.004371792	0.003535675	0.005106642	0.004954634	0.003427693	0.004334639	0.004408939	0.003431421	0.004954634	0.005124003	0.003301668	0.002941881	0.002916833	0.003673067	0.003427693	0.003301668	0.003809377
0.003536571	0.003473771	0.003017813	0.003779022	0.003810173	0.002997821	0.003473771	0.003602412	0.003216739	0.003836135	0.003906756	0.003166316	0.003017813	0.003216739	0.004477370	0.003331319	0.003370005	0.004170264	0.003779022	0.003836135	0.003331319	0.004303091	0.004235414	0.003330913	0.003810173	0.003906756	0.003370005	0.004235414	0.004400926	0.003265266	0.002997821	0.003166316	0.004170264	0.003330913	0.003265266	0.004120460
0.004230571	0.004076104	0.003102693	0.004350899	0.004220164	0.003330254	0.004076104	0.004137842	0.003251721	0.004367339	0.004340780	0.003473273	0.003102693	0.003251721	0.004298923	0.003379280	0.003378442	0.004560532	0.004350899	0.004367339	0.003379280	0.004735191	0.004625030	0.003615283	0.004220164	0.004340780	0.003378442	0.004625030	0.004719198	0.003563711	0.003330254	0.003473273	0.004560532	0.003615283	0.003563711	0.005286117
0.003865023	0.003575140	0.002606989	0.004093062	0.004100504	0.002669087	0.003575140	0.003620502	0.002627589	0.003977690	0.004162218	0.002716698	0.002606989	0.002627589	0.003237455	0.002937160	0.003066128	0.003204980	0.004093062	0.003977690	0.002937160	0.004498152	0.004612981	0.002981316	0.004100504	0.004162218	0.003066128	0.004612981	0.004907948	0.003123465	0.002669087	0.002716698	0.003204980	0.002981316	0.003123465	0.003382013
0.004067182	0.003648547	0.003216216	0.004147240	0.003813339	0.003151362	0.003648547	0.003609793	0.003221228	0.003920592	0.003783318	0.003155387	0.003216216	0.003221228	0.004424674	0.003223174	0.003022903	0.004114125	0.004147240	0.003920592	0.003223174	0.004667326	0.004331646	0.003241318	0.003813339	0.003783318	0.003022903	0.004331646	0.004280638	0.003024918	0.003151362	0.003155387	0.004114125	0.003241318	0.003024918	0.004115772
0.003995155	0.003796924	0.002483130	0.004418767	0.004250030	0.002907816	0.003796924	0.003783250	0.002479105	0.004321560	0.004213527	0.002902999	0.002483130	0.002479105	0.002889563	0.002820912	0.002653000	0.002879056	0.004418767	0.004321560	0.002820912	0.005201359	0.004932114	0.003416256	0.004250030	0.004213527	0.002653000	0.004932114	0.004907183	0.003235014	0.002907816	0.002902999	0.002879056	0.003416256	0.003235014	0.003660185
0.003991768	0.003692408	0.003011665	0.004034086	0.003932779	0.003247236	0.003692408	0.003679683	0.002929430	0.003934633	0.003976459	0.003096849	0.003011665	0.002929430	0.003910920	0.003081006	0.003179002	0.003929784	0.004034086	0.003934633	0.003081006	0.004458423	0.004390334	0.003312288	0.003932779	0.003976459	0.003179002	0.004390334	0.004530061	0.003345952	0.003247236	0.003096849	0.003929784	0.003312288	0.003345952	0.004604171
0.003677433	0.003594242	0.003199938	0.004034539	0.003811123	0.002979317	0.003594242	0.003643964	0.003172734	0.003957451	0.003814015	0.002992244	0.003199938	0.003172734	0.004457000	0.003392418	0.003177641	0.003885265	0.004034539	0.003957451	0.003392418	0.004575405	0.004268211	0.003210907	0.003811123	0.003814015	0.003177641	0.004268211	0.004107860	0.002978032	0.002979317	0.002992244	0.003885265	0.003210907	0.002978032	0.003763463
0.004165148	0.004066569	0.003537934	0.004351512	0.004335939	0.003437098	0.004066569	0.004144132	0.003507978	0.004326016	0.004430569	0.003411742	0.003537934	0.003507978	0.004485662	0.003593973	0.003564937	0.004036297	0.004351512	0.004326016	0.003593973	0.004743181	0.004726840	0.003401781	0.004335939	0.004430569	0.003564937	0.004726840	0.004965389	0.003493054	0.003437098	0.003411742	0.004036297	0.003401781	0.003493054	0.004233524
0.003539271	0.003443799	0.002930745	0.003887511	0.003837120	0.002720653	0.003443799	0.003501227	0.003036393	0.003894605	0.003930415	0.002793124	0.002930745	0.003036393	0.003918740	0.003449034	0.003333954	0.003566172	0.003887511	0.003894605	0.003449034	0.004424439	0.004406795	0.003264771	0.003837120	0.003930415	0.003333954	0.004406795	0.004563569	0.003109769	0.002720653	0.002793124	0.003566172	0.003264771	0.003109769	0.003565461
0.003266627	0.003051323	0.002668654	0.003279476	0.003321798	0.002590687	0.003051323	0.003057767	0.002609121	0.003186025	0.003303836	0.002483547	0.002668654	0.002609121	0.003735096	0.002593201	0.002723274	0.003233544	0.003279476	0.003186025	0.002593201	0.003435758	0.003483519	0.002551938	0.003321798	0.003303836	0.002723274	0.003483519	0.003693841	0.002569329	0.002590687	0.002483547	0.003233544	0.002551938	0.002569329	0.003463544
0.004525649	0.004106780	0.002890781	0.004611426	0.004379820	0.002991381	0.004106780	0.003954546	0.002897199	0.004331345	0.004222069	0.003039549	0.002890781	0.002897199	0.003214747	0.003082748	0.002915230	0.003290649	0.004611426	0.004331345	0.003082748	0.004965792	0.004773254	0.003212785	0.004379820	0.004222069	0.002915230	0.004773254	0.004785376	0.003124120	0.002991381	0.003039549	0.003290649	0.003212785	0.003124120	0.003685887
0.003710487	0.003580287	0.003354949	0.004057029	0.003840835	0.003205721	0.003580287	0.003567302	0.003271639	0.004040336	0.003844962	0.003110599	0.003354949	0.003271639	0.004710777	0.003774052	0.003492036	0.004634545	0.004057029	0.004040336	0.003774052	0.004630539	0.004374755	0.003580413	0.003840835	0.003844962	0.003492036	0.004374755	0.004245449	0.003250211	0.003205721	0.003110599	0.004634545	0.003580413	0.003250211	0.004971447
0.003937981	0.003880181	0.003053640	0.003903117	0.004063300	0.002895411	0.003880181	0.004125683	0.003302012	0.004054893	0.004357088	0.003155317	0.003053640	0.003302012	0.003682129	0.003170932	0.003339894	0.003507569	0.003903117	0.004054893	0.003170932	0.004199829	0.004365868	0.003001178	0.004063300	0.004357088	0.003339894	0.004365868	0.004731238	0.003174713	0.002895411	0.003155317	0.003507569	0.003001178	0.003174713	0.003532879
0.003986785	0.003804201	0.003576595	0.004214426	0.004097281	0.003363163	0.003804201	0.003849351	0.003568835	0.004196014	0.004172658	0.003365136	0.003576595	0.003568835	0.005092072	0.003904491	0.003705291	0.004766278	0.004214426	0.004196014	0.003904491	0.004796822	0.004637960	0.003645599	0.004097281	0.004172658	0.003705291	0.004637960	0.004692036	0.003508125	0.003363163	0.003365136	0.004766278	0.003645599	0.003508125	0.004840040
0.003710306	0.003630623	0.002559048	0.004186179	0.004016965	0.002499675	0.003630623	0.003727408	0.002612976	0.004209992	0.004154258	0.002521159	0.002559048	0.002612976	0.002921770	0.002968484	0.002786985	0.002906200	0.004186179	0.004209992	0.002968484	0.004973241	0.004712170	0.002877205	0.004016965	0.004154258	0.002786985	0.004712170	0.004719356	0.002677479	0.002499675	0.002521159	0.002906200	0.002877205	0.002677479	0.003287266
0.003380226	0.003154578	0.002465165	0.003490482	0.003411575	0.002534145	0.003154578	0.003193244	0.002562088	0.003437398	0.003481489	0.002591307	0.002465165	0.002562088	0.003296596	0.002771965	0.002706657	0.003206150	0.003490482	0.003437398	0.002771965	0.003950480	0.003816278	0.002756393	0.003411575	0.003481489	0.002706657	0.003816278	0.003869897	0.002707041	0.002534145	0.002591307	0.003206150	0.002756393	0.002707041	0.003404130
0.005146444	0.005051576	0.004120226	0.005365069	0.005178679	0.003899996	0.005051576	0.005094780	0.004164751	0.005367396	0.005272913	0.003876062	0.004120226	0.004164751	0.005099955	0.004287995	0.004184212	0.004645131	0.005365069	0.005367396	0.004287995	0.005756489	0.005621793	0.003973197	0.005178679	0.005272913	0.004184212	0.005621793	0.005690994	0.003779268	0.003899996	0.003876062	0.004645131	0.003973197	0.003779268	0.004445663
0.003366539	0.003257321	0.002488682	0.003659931	0.003513614	0.002434477	0.003257321	0.003426489	0.002522297	0.003781681	0.003719807	0.002511561	0.002488682	0.002522297	0.003007504	0.002812850	0.002717927	0.003073569	0.003659931	0.003781681	0.002812850	0.004394762	0.004183599	0.002774069	0.003513614	0.003719807	0.002717927	0.004183599	0.004253601	0.002644898	0.002434477	0.002511561	0.003073569	0.002774069	0.002644898	0.003476329
0.003342533	0.003235938	0.002619475	0.003518387	0.003616982	0.002603549	0.003235938	0.003285464	0.002562831	0.003562275	0.003672077	0.002614257	0.002619475	0.002562831	0.003598129	0.002787100	0.002793598	0.003256460	0.003518387	0.003562275	0.002787100	0.003978707	0.004013903	0.002823138	0.003616982	0.003672077	0.002793598	0.004013903	0.004169005	0.002821330	0.002603549	0.002614257	0.003256460	0.002823138	0.002821330	0.003294478
0.004773160	0.004490294	0.004006913	0.005147714	0.004990644	0.003989736	0.004490294	0.004485871	0.004054178	0.005001118	0.005012009	0.004022923	0.004006913	0.004054178	0.004816133	0.004401342	0.004415449	0.004575586	0.005147714	0.005001118	0.004401342	0.005744620	0.005660051	0.004384539	0.004990644	0.005012009	0.004415449	0.005660051	0.005731358	0.004372347	0.003989736	0.004022923	0.004575586	0.004384539	0.004372347	0.004782708
0.003222038	0.003059718	0.002354541	0.003536994	0.003287976	0.002531454	0.003059718	0.003098876	0.002476272	0.003537157	0.003352075	0.002665899	0.002354541	0.002476272	0.003426481	0.002800122	0.002558320	0.003542367	0.003536994	0.003537157	0.002800122	0.004130049	0.003858704	0.003030434	0.003287976	0.003352075	0.002558320	0.003858704	0.003820015	0.002744155	0.002531454	0.002665899	0.003542367	0.003030434	0.002744155	0.003928303
0.003124711	0.002990692	0.002387332	0.003308695	0.003087274	0.002388182	0.002990692	0.003100252	0.002561417	0.003319013	0.003209915	0.002586325	0.002387332	0.002561417	0.003788289	0.002549003	0.002464729	0.003287386	0.003308695	0.003319013	0.002549003	0.003692088	0.003517511	0.002568897	0.003087274	0.003209915	0.002464729	0.003517511	0.003511169	0.002495346	0.002388182	0.002586325	0.003287386	0.002568897	0.002495346	0.003185477
0.003993380	0.003823198	0.003162835	0.004222575	0.004111391	0.003210850	0.003823198	0.003846736	0.003134172	0.004137209	0.004100062	0.003189523	0.003162835	0.003134172	0.003924671	0.003173285	0.003033450	0.003702178	0.004222575	0.004137209	0.003173285	0.004813350	0.004644908	0.003197826	0.004111391	0.004100062	0.003033450	0.004644908	0.004677159	0.003077157	0.003210850	0.003189523	0.003702178	0.003197826	0.003077157	0.003910827
0.004578706	0.004416472	0.003689305	0.004858294	0.004739487	0.003793076	0.004416472	0.004540391	0.003849237	0.004940404	0.004844431	0.003909875	0.003689305	0.003849237	0.005174290	0.004185610	0.003988978	0.004950085	0.004858294	0.004940404	0.004185610	0.005503829	0.005338745	0.004240174	0.004739487	0.004844431	0.003988978	0.005338745	0.005301092	0.004018684	0.003793076	0.003909875	0.004950085	0.004240174	0.004018684	0.005107278
0.004012853	0.003711613	0.003438777	0.004364263	0.003995513	0.003291760	0.003711613	0.003710189	0.003327002	0.004149926	0.004013381	0.003187252	0.003438777	0.003327002	0.004198551	0.003826285	0.003390829	0.004056867	0.004364263	0.004149926	0.003826285	0.004983865	0.004574242	0.003644547	0.003995513	0.004013381	0.003390829	0.004574242	0.004556966	0.003239142	0.003291760	0.003187252	0.004056867	0.003644547	0.003239142	0.004104058
0.003674928	0.003584462	0.003108607	0.003984887	0.003856233	0.002756058	0.003584462	0.003650475	0.003005689	0.003983972	0.003956939	0.002704556	0.003108607	0.003005689	0.004283424	0.003312605	0.003072389	0.003551123	0.003984887	0.003983972	0.003312605	0.004468209	0.004354794	0.002940909	0.003856233	0.003956939	0.003072389	0.004354794	0.004418503	0.002769644	0.002756058	0.002704556	0.003551123	0.002940909	0.002769644	0.003136156
0.002867810	0.002763975	0.001898904	0.003036599	0.003065014	0.001921144	0.002763975	0.002871887	0.001978812	0.003030247	0.003179516	0.002010186	0.001898904	0.001978812	0.002596739	0.002255073	0.002196277	0.002487768	0.003036599	0.003030247	0.002255073	0.003449008	0.003417817	0.002330608	0.003065014	0.003179516	0.002196277	0.003417817	0.003610934	0.002222512	0.001921144	0.002010186	0.002487768	0.002330608	0.002222512	0.002902426
0.003677648	0.003491405	0.003098106	0.003899291	0.003538707	0.002779371	0.003491405	0.003447329	0.003090517	0.003781308	0.003542862	0.002794161	0.003098106	0.003090517	0.004153817	0.003303178	0.003084377	0.003607880	0.003899291	0.003781308	0.003303178	0.004350786	0.003949711	0.003091010	0.003538707	0.003542862	0.003084377	0.003949711	0.003788129	0.002871313	0.002779371	0.002794161	0.003607880	0.003091010	0.002871313	0.003768739
0.004234363	0.004099530	0.003344380	0.004559295	0.004594582	0.003488417	0.004099530	0.004160351	0.003452175	0.004491388	0.004654930	0.003581380	0.003344380	0.003452175	0.004154092	0.003593857	0.003666330	0.004306600	0.004559295	0.004491388	0.003593857	0.005225657	0.005152815	0.003646875	0.004594582	0.004654930	0.003666330	0.005152815	0.005363323	0.003721866	0.003488417	0.003581380	0.004306600	0.003646875	0.003721866	0.004702261
0.003778774	0.003518377	0.002753320	0.004159433	0.003875672	0.002699251	0.003518377	0.003469142	0.002687330	0.004003364	0.003857469	0.002607029	0.002753320	0.002687330	0.003604649	0.003118002	0.002926059	0.003116024	0.004159433	0.004003364	0.003118002	0.004723902	0.004465723	0.003070116	0.003875672	0.003857469	0.002926059	0.004465723	0.004390858	0.002839118	0.002699251	0.002607029	0.003116024	0.003070116	0.002839118	0.003266837
0.004243561	0.004069064	0.003196765	0.004237347	0.004272594	0.003188448	0.004069064	0.004095775	0.003145351	0.004217421	0.004337670	0.003108999	0.003196765	0.003145351	0.003776079	0.003110932	0.003186401	0.003596962	0.004237347	0.004217421	0.003110932	0.004824574	0.004697161	0.003133938	0.004272594	0.004337670	0.003186401	0.004697161	0.004820216	0.003107993	0.003188448	0.003108999	0.003596962	0.003133938	0.003107993	0.003765246
0.003847703	0.003650426	0.002436526	0.004171573	0.004131600	0.002340351	0.003650426	0.003719649	0.002385242	0.004085694	0.004189598	0.002344994	0.002436526	0.002385242	0.003103869	0.002618211	0.002732455	0.002795505	0.004171573	0.004085694	0.002618211	0.004679420	0.004662515	0.002538453	0.004131600	0.004189598	0.002732455	0.004662515	0.004825502	0.002705062	0.002340351	0.002344994	0.002795505	0.002538453	0.002705062	0.002878978
0.004235824	0.003854114	0.003353604	0.004208950	0.004157660	0.003292184	0.003854114	0.003728055	0.003074725	0.003938428	0.004059766	0.003075212	0.003353604	0.003074725	0.004078041	0.003155647	0.003155429	0.003858889	0.004208950	0.003938428	0.003155647	0.004413017	0.004404890	0.003059826	0.004157660	0.004059766	0.003155429	0.004404890	0.004612568	0.003109939	0.003292184	0.003075212	0.003858889	0.003059826	0.003109939	0.003913823
0.004096418	0.004054193	0.003039121	0.004495342	0.004345553	0.003183543	0.004054193	0.004154312	0.003108084	0.004492780	0.004415617	0.003205612	0.003039121	0.003108084	0.003241417	0.003340593	0.003240747	0.003358185	0.004495342	0.004492780	0.003340593	0.005037104	0.004862946	0.003498935	0.004345553	0.004415617	0.003240747	0.004862946	0.004879097	0.003345211	0.003183543	0.003205612	0.003358185	0.003498935	0.003345211	0.003738747
0.004085928	0.004006397	0.003061820	0.004372225	0.004295088	0.003108390	0.004006397	0.004170502	0.003118007	0.004535838	0.004562653	0.003215598	0.003061820	0.003118007	0.003474955	0.003249359	0.003342650	0.003335458	0.004372225	0.004535838	0.003249359	0.005010053	0.004995514	0.003366699	0.004295088	0.004562653	0.003342650	0.004995514	0.005114812	0.003417982	0.003108390	0.003215598	0.003335458	0.003366699	0.003417982	0.003580723
0.003567309	0.003415773	0.002858189	0.003844133	0.003728503	0.002970098	0.003415773	0.003547427	0.002890664	0.003873728	0.003825424	0.002936454	0.002858189	0.002890664	0.003749607	0.003243380	0.003154240	0.003780509	0.003844133	0.003873728	0.003243380	0.004352617	0.004237985	0.003317221	0.003728503	0.003825424	0.003154240	0.004237985	0.004270679	0.003172209	0.002970098	0.002936454	0.003780509	0.003317221	0.003172209	0.004288687
0.003204711	0.003095733	0.002803386	0.003440751	0.003414119	0.002792767	0.003095733	0.003244197	0.002934125	0.003445034	0.003535820	0.002910614	0.002803386	0.002934125	0.004615635	0.003040590	0.003163391	0.004322598	0.003440751	0.003445034	0.003040590	0.003806194	0.003814449	0.003024974	0.003414119	0.003535820	0.003163391	0.003814449	0.003927691	0.003121867	0.002792767	0.002910614	0.004322598	0.003024974	0.003121867	0.004153369
0.003407235	0.003358525	0.002431092	0.003653133	0.003450684	0.002553418	0.003358525	0.003533180	0.002556892	0.003726740	0.003672415	0.002673239	0.002431092	0.002556892	0.002822462	0.002589255	0.002561293	0.003007438	0.003653133	0.003726740	0.002589255	0.004065487	0.003889746	0.002738523	0.003450684	0.003672415	0.002561293	0.003889746	0.004009240	0.002676668	0.002553418	0.002673239	0.003007438	0.002738523	0.002676668	0.003524902
0.003876525	0.003674385	0.002751053	0.003996116	0.003976279	0.002943799	0.003674385	0.003634836	0.002711637	0.003922794	0.003959397	0.002869759	0.002751053	0.002711637	0.003793643	0.002823055	0.002762697	0.003462577	0.003996116	0.003922794	0.002823055	0.004343812	0.004330017	0.003090551	0.003976279	0.003959397	0.002762697	0.004330017	0.004438664	0.003005878	0.002943799	0.002869759	0.003462577	0.003090551	0.003005878	0.003611267
0.004044938	0.003702433	0.003056949	0.004307056	0.004144321	0.003017242	0.003702433	0.003624111	0.002929628	0.004152122	0.004101561	0.002952719	0.003056949	0.002929628	0.003954331	0.003563186	0.003234352	0.003718758	0.004307056	0.004152122	0.003563186	0.004861659	0.004711520	0.003582130	0.004144321	0.004101561	0.003234352	0.004711520	0.004760069	0.003365971	0.003017242	0.002952719	0.003718758	0.003582130	0.003365971	0.004048890
0.003816459	0.003606463	0.003113908	0.004077344	0.003772674	0.003212560	0.003606463	0.003597451	0.003055260	0.003903927	0.003699045	0.003063886	0.003113908	0.003055260	0.003743041	0.003209506	0.002968115	0.003699658	0.004077344	0.003903927	0.003209506	0.004521384	0.004246548	0.003276716	0.003772674	0.003699045	0.002968115	0.004246548	0.004144027	0.002954703	0.003212560	0.003063886	0.003699658	0.003276716	0.002954703	0.004079316
0.003133689	0.003183091	0.002400745	0.003525368	0.003451651	0.002542167	0.003183091	0.003376550	0.002624339	0.003681504	0.003681622	0.002779601	0.002400745	0.002624339	0.003350824	0.002578205	0.002742184	0.003492865	0.003525368	0.003681504	0.002578205	0.004197089	0.004052183	0.002754372	0.003451651	0.003681622	0.002742184	0.004052183	0.004180701	0.002848352	0.002542167	0.002779601	0.003492865	0.002754372	0.002848352	0.003819129
0.004102209	0.003947464	0.003662277	0.004476825	0.004239679	0.003588369	0.003947464	0.003949760	0.003591301	0.004363239	0.004261944	0.003546458	0.003662277	0.003591301	0.005123552	0.003987092	0.003779993	0.004677126	0.004476825	0.004363239	0.003987092	0.005021295	0.004743399	0.003912586	0.004239679	0.004261944	0.003779993	0.004743399	0.004760741	0.003656888	0.003588369	0.003546458	0.004677126	0.003912586	0.003656888	0.004822851
0.004039412	0.003817321	0.002976058	0.004171492	0.004149917	0.003075066	0.003817321	0.003775408	0.002904510	0.004036919	0.004140219	0.002901107	0.002976058	0.002904510	0.003774475	0.003051684	0.003217985	0.003645009	0.004171492	0.004036919	0.003051684	0.004589359	0.004514084	0.003152787	0.004149917	0.004140219	0.003217985	0.004514084	0.004683459	0.003193341	0.003075066	0.002901107	0.003645009	0.003152787	0.003193341	0.003927459
0.004297575	0.003869215	0.002952352	0.004241303	0.004170195	0.002789385	0.003869215	0.003741142	0.002845168	0.004023900	0.004054731	0.002652908	0.002952352	0.002845168	0.003299209	0.003050544	0.003032742	0.003257167	0.004241303	0.004023900	0.003050544	0.004569584	0.004420585	0.002910218	0.004170195	0.004054731	0.003032742	0.004420585	0.004508817	0.002800020	0.002789385	0.002652908	0.003257167	0.002910218	0.002800020	0.003478331
0.003611749	0.003329649	0.002950659	0.003774118	0.003686540	0.002825259	0.003329649	0.003339582	0.002986614	0.003692665	0.003722951	0.002934067	0.002950659	0.002986614	0.004452919	0.003219141	0.003188433	0.003945915	0.003774118	0.003692665	0.003219141	0.004233489	0.004167895	0.003108026	0.003686540	0.003722951	0.003188433	0.004167895	0.004294315	0.003114165	0.002825259	0.002934067	0.003945915	0.003108026	0.003114165	0.004027646
0.004652926	0.004421870	0.003534204	0.004850363	0.004696925	0.003325930	0.004421870	0.004443253	0.003507010	0.004785690	0.004756250	0.003359218	0.003534204	0.003507010	0.003940459	0.003816793	0.003628125	0.003497235	0.004850363	0.004785690	0.003816793	0.005317646	0.005169589	0.003647548	0.004696925	0.004756250	0.003628125	0.005169589	0.005214328	0.003542063	0.003325930	0.003359218	0.003497235	0.003647548	0.003542063	0.003724350
0.004130271	0.003894841	0.003369130	0.004245732	0.004287644	0.003299969	0.003894841	0.003831617	0.003218191	0.004183429	0.004322189	0.003265048	0.003369130	0.003218191	0.004297462	0.003222760	0.003339105	0.003887775	0.004245732	0.004183429	0.003222760	0.004852823	0.005017231	0.003465158	0.004287644	0.004322189	0.003339105	0.005017231	0.005343992	0.003720649	0.003299969	0.003265048	0.003887775	0.003465158	0.003720649	0.004512009
0.003450076	0.003258779	0.002066368	0.003769617	0.003788241	0.002460866	0.003258779	0.003272517	0.002135236	0.003677947	0.003813345	0.002459098	0.002066368	0.002135236	0.002470616	0.002416073	0.002408418	0.002631341	0.003769617	0.003677947	0.002416073	0.004304515	0.004337449	0.002894803	0.003788241	0.003813345	0.002408418	0.004337449	0.004546820	0.002794818	0.002460866	0.002459098	0.002631341	0.002894803	0.002794818	0.003168397
0.003833933	0.003661027	0.003151529	0.004227665	0.004302361	0.003392918	0.003661027	0.003678747	0.003219931	0.004138141	0.004296594	0.003440076	0.003151529	0.003219931	0.004374097	0.003545851	0.003681978	0.004305029	0.004227665	0.004138141	0.003545851	0.004788104	0.004883329	0.003847121	0.004302361	0.004296594	0.003681978	0.004883329	0.005239363	0.003961578	0.003392918	0.003440076	0.004305029	0.003847121	0.003961578	0.004694391
0.003510169	0.003344930	0.002683405	0.003847032	0.003696628	0.002756729	0.003344930	0.003313840	0.002666262	0.003779241	0.003707041	0.002748884	0.002683405	0.002666262	0.003308895	0.002940238	0.002767880	0.003369100	0.003847032	0.003779241	0.002940238	0.004384671	0.004263586	0.003003272	0.003696628	0.003707041	0.002767880	0.004263586	0.004376753	0.002784120	0.002756729	0.002748884	0.003369100	0.003003272	0.002784120	0.003752244
0.003292793	0.003149629	0.002408658	0.003442579	0.003374239	0.002484031	0.003149629	0.003247176	0.002596663	0.003445810	0.003487884	0.002713537	0.002408658	0.002596663	0.003263084	0.002620980	0.002648223	0.003199651	0.003442579	0.003445810	0.002620980	0.003814204	0.003770458	0.002753203	0.003374239	0.003487884	0.002648223	0.003770458	0.003920733	0.002794132	0.002484031	0.002713537	0.003199651	0.002753203	0.002794132	0.003755528
0.003657698	0.003421906	0.002641759	0.003939644	0.003766002	0.002706676	0.003421906	0.003505412	0.002604101	0.003836917	0.003856384	0.002658499	0.002641759	0.002604101	0.003396763	0.002897276	0.002922119	0.003262093	0.003939644	0.003836917	0.002897276	0.004435735	0.004325731	0.002941548	0.003766002	0.003856384	0.002922119	0.004325731	0.004488955	0.002881070	0.002706676	0.002658499	0.003262093	0.002941548	0.002881070	0.003424869
0.003143142	0.003159621	0.002367358	0.003239148	0.003350293	0.002323876	0.003159621	0.003327978	0.002523267	0.003348324	0.003543164	0.002413246	0.002367358	0.002523267	0.003503872	0.002413731	0.002362270	0.002970077	0.003239148	0.003348324	0.002413731	0.003515950	0.003620160	0.002385126	0.003350293	0.003543164	0.002362270	0.003620160	0.003932829	0.002375328	0.002323876	0.002413246	0.002970077	0.002385126	0.002375328	0.002844895
0.003923900	0.003644126	0.003086137	0.003929115	0.004073278	0.003050435	0.003644126	0.003567435	0.003086429	0.003727791	0.003936859	0.003037839	0.003086137	0.003086429	0.003814415	0.003127475	0.003278227	0.003756406	0.003929115	0.003727791	0.003127475	0.004146519	0.004252046	0.003039641	0.004073278	0.003936859	0.003278227	0.004252046	0.004539980	0.003216930	0.003050435	0.003037839	0.003756406	0.003039641	0.003216930	0.003975782
0.003550955	0.003455606	0.002643013	0.003764193	0.003677812	0.002608207	0.003455606	0.003543291	0.002641768	0.003780115	0.003819007	0.002583637	0.002643013	0.002641768	0.003480263	0.002707718	0.002623184	0.003042432	0.003764193	0.003780115	0.002707718	0.004503807	0.004315972	0.002882581	0.003677812	0.003819007	0.002623184	0.004315972	0.004375946	0.002726992	0.002608207	0.002583637	0.003042432	0.002882581	0.002726992	0.003283733
0.003673704	0.003356953	0.002414456	0.003602692	0.003555225	0.002137104	0.003356953	0.003260757	0.002424669	0.003438993	0.003518916	0.002174419	0.002414456	0.002424669	0.003144841	0.002492170	0.002515764	0.002738137	0.003602692	0.003438993	0.002492170	0.003951475	0.003781508	0.002309707	0.003555225	0.003518916	0.002515764	0.003781508	0.003908664	0.002325461	0.002137104	0.002174419	0.002738137	0.002309707	0.002325461	0.003004604
0.003412208	0.003570672	0.002893015	0.003698999	0.003634926	0.002951630	0.003570672	0.003841939	0.003020931	0.003967769	0.003944738	0.003071806	0.002893015	0.003020931	0.003840885	0.002978147	0.002908151	0.003760996	0.003698999	0.003967769	0.002978147	0.004318616	0.004254248	0.002998899	0.003634926	0.003944738	0.002908151	0.004254248	0.004307300	0.002904691	0.002951630	0.003071806	0.003760996	0.002998899	0.002904691	0.003979091
0.004130627	0.004030582	0.003374837	0.004465631	0.004360270	0.003696948	0.004030582	0.004136093	0.003417532	0.004491014	0.004513764	0.003695667	0.003374837	0.003417532	0.004307779	0.003746033	0.003811895	0.004566860	0.004465631	0.004491014	0.003746033	0.005026489	0.004975813	0.004001067	0.004360270	0.004513764	0.003811895	0.004975813	0.005111196	0.004050200	0.003696948	0.003695667	0.004566860	0.004001067	0.004050200	0.005233629
0.003507307	0.003388523	0.002773942	0.003841277	0.003706951	0.002864656	0.003388523	0.003427292	0.002820408	0.003849020	0.003781511	0.002970938	0.002773942	0.002820408	0.003980102	0.003046449	0.002888936	0.003823008	0.003841277	0.003849020	0.003046449	0.004456355	0.004352735	0.003251432	0.003706951	0.003781511	0.002888936	0.004352735	0.004420946	0.003103854	0.002864656	0.002970938	0.003823008	0.003251432	0.003103854	0.004183553
0.004678660	0.004557906	0.004187108	0.004807104	0.004872624	0.003934942	0.004557906	0.004689995	0.004166524	0.004899176	0.005087901	0.004030693	0.004187108	0.004166524	0.005337881	0.004237797	0.004347593	0.005107278	0.004807104	0.004899176	0.004237797	0.005216932	0.005349171	0.004072959	0.004872624	0.005087901	0.004347593	0.005349171	0.005661019	0.004196108	0.003934942	0.004030693	0.005107278	0.004072959	0.004196108	0.005338274
0.004244444	0.004088333	0.003692734	0.004496108	0.004309099	0.003741422	0.004088333	0.004201352	0.003793090	0.004431932	0.004413398	0.003780124	0.003692734	0.003793090	0.004666118	0.003959006	0.003898189	0.004573309	0.004496108	0.004431932	0.003959006	0.004923164	0.004738795	0.004005162	0.004309099	0.004413398	0.003898189	0.004738795	0.004778694	0.003831687	0.003741422	0.003780124	0.004573309	0.004005162	0.003831687	0.004731567
0.003659076	0.003488937	0.003041512	0.004073330	0.003918271	0.002840620	0.003488937	0.003495278	0.003056990	0.003979640	0.003938948	0.002853107	0.003041512	0.003056990	0.003789062	0.003426619	0.003431143	0.003630298	0.004073330	0.003979640	0.003426619	0.004843773	0.004560277	0.003221321	0.003918271	0.003938948	0.003431143	0.004560277	0.004598120	0.003203606	0.002840620	0.002853107	0.003630298	0.003221321	0.003203606	0.003768097
0.003554307	0.003335367	0.002808491	0.003528856	0.003497101	0.002741218	0.003335367	0.003453172	0.002854195	0.003460663	0.003643448	0.002783226	0.002808491	0.002854195	0.004025170	0.002860602	0.002874168	0.003667306	0.003528856	0.003460663	0.002860602	0.003935686	0.003795919	0.002910517	0.003497101	0.003643448	0.002874168	0.003795919	0.004009157	0.002858158	0.002741218	0.002783226	0.003667306	0.002910517	0.002858158	0.003888263
0.003890500	0.003547904	0.002546572	0.003990552	0.003820278	0.002601149	0.003547904	0.003403683	0.002418644	0.003846706	0.003741127	0.002507750	0.002546572	0.002418644	0.002849137	0.002683925	0.002616385	0.002866015	0.003990552	0.003846706	0.002683925	0.004404423	0.004247947	0.002916064	0.003820278	0.003741127	0.002616385	0.004247947	0.004195152	0.002836955	0.002601149	0.002507750	0.002866015	0.002916064	0.002836955	0.003734335
0.003115612	0.002954919	0.002289051	0.003302684	0.003197729	0.002131724	0.002954919	0.003039534	0.002376619	0.003270279	0.003276196	0.002250783	0.002289051	0.002376619	0.002994073	0.002459013	0.002519608	0.002790727	0.003302684	0.003270279	0.002459013	0.003652363	0.003550402	0.002293980	0.003197729	0.003276196	0.002519608	0.003550402	0.003657487	0.002330198	0.002131724	0.002250783	0.002790727	0.002293980	0.002330198	0.002894622
0.004561369	0.004411879	0.003988470	0.004718205	0.004590892	0.003989271	0.004411879	0.004466182	0.004073783	0.004694385	0.004674792	0.004066777	0.003988470	0.004073783	0.004963194	0.004040547	0.003987285	0.004938580	0.004718205	0.004694385	0.004040547	0.005066680	0.004996758	0.004058386	0.004590892	0.004674792	0.003987285	0.004996758	0.005037959	0.003983911	0.003989271	0.004066777	0.004938580	0.004058386	0.003983911	0.005229669
0.003371296	0.003308861	0.002713652	0.003693356	0.003649344	0.002817595	0.003308861	0.003485225	0.002715470	0.003790306	0.003844556	0.002788309	0.002713652	0.002715470	0.003561149	0.003077799	0.002933673	0.003538548	0.003693356	0.003790306	0.003077799	0.004406602	0.004320065	0.003262356	0.003649344	0.003844556	0.002933673	0.004320065	0.004399580	0.003053877	0.002817595	0.002788309	0.003538548	0.003262356	0.003053877	0.004130322
0.003609759	0.003512635	0.002276629	0.003743561	0.003701868	0.002226479	0.003512635	0.003690631	0.002573561	0.003826354	0.003899845	0.002573285	0.002276629	0.002573561	0.003262365	0.002622383	0.002650250	0.003227730	0.003743561	0.003826354	0.002622383	0.004080200	0.004079944	0.002564669	0.003701868	0.003899845	0.002650250	0.004079944	0.004269424	0.002527642	0.002226479	0.002573285	0.003227730	0.002564669	0.002527642	0.003576667
0.003201128	0.002915332	0.002412603	0.003341772	0.003195387	0.002197031	0.002915332	0.002938464	0.002374294	0.003297521	0.003233978	0.002341318	0.002412603	0.002374294	0.003660902	0.002699661	0.002537045	0.003437045	0.003341772	0.003297521	0.002699661	0.003792992	0.003650160	0.002648511	0.003195387	0.003233978	0.002537045	0.003650160	0.003683187	0.002496361	0.002197031	0.002341318	0.003437045	0.002648511	0.002496361	0.003895600
0.004373688	0.004075518	0.003201055	0.004309101	0.004196314	0.003443789	0.004075518	0.004143754	0.003248712	0.004297315	0.004286789	0.003454036	0.003201055	0.003248712	0.003991799	0.003226568	0.003111451	0.003947999	0.004309101	0.004297315	0.003226568	0.004540531	0.004475133	0.003456011	0.004196314	0.004286789	0.003111451	0.004475133	0.004587048	0.003314146	0.003443789	0.003454036	0.003947999	0.003456011	0.003314146	0.004147577
0.003543650	0.003589275	0.002939439	0.003762653	0.003803468	0.002868614	0.003589275	0.003862527	0.003183954	0.003955263	0.004126119	0.003142796	0.002939439	0.003183954	0.003742101	0.003101379	0.003304236	0.003732358	0.003762653	0.003955263	0.003101379	0.004186901	0.004271222	0.003063115	0.003803468	0.004126119	0.003304236	0.004271222	0.004521571	0.003225303	0.002868614	0.003142796	0.003732358	0.003063115	0.003225303	0.004015933
0.003938637	0.003873590	0.002976063	0.004269325	0.004189633	0.002938660	0.003873590	0.003961731	0.003138494	0.004285163	0.004283146	0.003085504	0.002976063	0.003138494	0.003816932	0.003257507	0.003256203	0.003611118	0.004269325	0.004285163	0.003257507	0.004862742	0.004767306	0.003180193	0.004189633	0.004283146	0.003256203	0.004767306	0.004839031	0.003156860	0.002938660	0.003085504	0.003611118	0.003180193	0.003156860	0.003727766
0.003773702	0.003621717	0.003050625	0.003926407	0.003836195	0.002802321	0.003621717	0.003643499	0.002940124	0.003911329	0.003898237	0.002723955	0.003050625	0.002940124	0.003628765	0.003100380	0.003040058	0.003241385	0.003926407	0.003911329	0.003100380	0.004278647	0.004220424	0.002926593	0.003836195	0.003898237	0.003040058	0.004220424	0.004280994	0.002877677	0.002802321	0.002723955	0.003241385	0.002926593	0.002877677	0.003439668
0.004205833	0.003987182	0.002734080	0.004404871	0.004175082	0.002963908	0.003987182	0.003948062	0.002888578	0.004227343	0.004130590	0.003117020	0.002734080	0.002888578	0.003560380	0.002936568	0.002850673	0.003600835	0.004404871	0.004227343	0.002936568	0.004701384	0.004460394	0.003180524	0.004175082	0.004130590	0.002850673	0.004460394	0.004426297	0.003057206	0.002963908	0.003117020	0.003600835	0.003180524	0.003057206	0.004243047
0.004070388	0.004002549	0.003412096	0.004198829	0.004085263	0.003182326	0.004002549	0.004088512	0.003428228	0.004247232	0.004193390	0.003182441	0.003412096	0.003428228	0.004342561	0.003472479	0.003366603	0.003791792	0.004198829	0.004247232	0.003472479	0.004561175	0.004434509	0.003311541	0.004085263	0.004193390	0.003366603	0.004434509	0.004449841	0.003189083	0.003182326	0.003182441	0.003791792	0.003311541	0.003189083	0.003852069
0.003278370	0.003246614	0.002317523	0.003782858	0.003815441	0.002752543	0.003246614	0.003377557	0.002480367	0.003812232	0.003918951	0.002879862	0.002317523	0.002480367	0.002743589	0.002793872	0.002863651	0.002984543	0.003782858	0.003812232	0.002793872	0.004494033	0.004519234	0.003233139	0.003815441	0.003918951	0.002863651	0.004519234	0.004724487	0.003262725	0.002752543	0.002879862	0.002984543	0.003233139	0.003262725	0.003727645
0.003733958	0.003310600	0.002609687	0.004195258	0.003957429	0.002895701	0.003310600	0.003227380	0.002717239	0.003957241	0.003832340	0.002989766	0.002609687	0.002717239	0.003598656	0.003426278	0.003155916	0.003837643	0.004195258	0.003957241	0.003426278	0.005087415	0.004846973	0.003822514	0.003957429	0.003832340	0.003155916	0.004846973	0.004868539	0.003616286	0.002895701	0.002989766	0.003837643	0.003822514	0.003616286	0.004438262
0.003162905	0.003009830	0.002270390	0.003381091	0.003327532	0.002418007	0.003009830	0.003099746	0.002445637	0.003362450	0.003408511	0.002551524	0.002270390	0.002445637	0.003063694	0.002536066	0.002561225	0.003000874	0.003381091	0.003362450	0.002536066	0.003929781	0.003800242	0.002636153	0.003327532	0.003408511	0.002561225	0.003800242	0.003955912	0.002652494	0.002418007	0.002551524	0.003000874	0.002636153	0.002652494	0.003324268
0.003606568	0.003388660	0.002766909	0.004013505	0.003703166	0.002512813	0.003388660	0.003354823	0.002661516	0.003865193	0.003650171	0.002481604	0.002766909	0.002661516	0.003632882	0.002926254	0.002748338	0.003107605	0.004013505	0.003865193	0.002926254	0.004739517	0.004339462	0.002755082	0.003703166	0.003650171	0.002748338	0.004339462	0.004157933	0.002582509	0.002512813	0.002481604	0.003107605	0.002755082	0.002582509	0.003098339
0.004086535	0.004061809	0.003572973	0.004248516	0.004389484	0.003716830	0.004061809	0.004267089	0.003831479	0.004329715	0.004595053	0.003920088	0.003572973	0.003831479	0.005134915	0.003639119	0.003909747	0.005048612	0.004248516	0.004329715	0.003639119	0.004624340	0.004760675	0.003759368	0.004389484	0.004595053	0.003909747	0.004760675	0.005077908	0.003965382	0.003716830	0.003920088	0.005048612	0.003759368	0.003965382	0.005366771
0.003655630	0.003431887	0.002711775	0.003872919	0.003658425	0.002693136	0.003431887	0.003432868	0.002752097	0.003710177	0.003630684	0.002686902	0.002711775	0.002752097	0.003622963	0.002958150	0.002755288	0.003227739	0.003872919	0.003710177	0.002958150	0.004292487	0.003986204	0.002939808	0.003658425	0.003630684	0.002755288	0.003986204	0.003949300	0.002721788	0.002693136	0.002686902	0.003227739	0.002939808	0.002721788	0.003410134
0.003686589	0.003667163	0.003360773	0.004010757	0.003928005	0.003355442	0.003667163	0.003841703	0.003594868	0.004115252	0.004088282	0.003546603	0.003360773	0.003594868	0.004712323	0.003597264	0.003578418	0.004449059	0.004010757	0.004115252	0.003597264	0.004746885	0.004528907	0.003621155	0.003928005	0.004088282	0.003578418	0.004528907	0.004529529	0.003506029	0.003355442	0.003546603	0.004449059	0.003621155	0.003506029	0.004574329
0.003839938	0.003676467	0.002984982	0.004312821	0.004058558	0.003073350	0.003676467	0.003659719	0.002955870	0.004207053	0.004076301	0.003026733	0.002984982	0.002955870	0.003671878	0.003394647	0.003093048	0.003593831	0.004312821	0.004207053	0.003394647	0.005045223	0.004655101	0.003494648	0.004058558	0.004076301	0.003093048	0.004655101	0.004639796	0.003195095	0.003073350	0.003026733	0.003593831	0.003494648	0.003195095	0.003727538
0.003498829	0.003217020	0.002512341	0.003690224	0.003475514	0.002458758	0.003217020	0.003074997	0.002511120	0.003475834	0.003392405	0.002434112	0.002512341	0.002511120	0.003305113	0.002644043	0.002582878	0.003208769	0.003690224	0.003475834	0.002644043	0.004087528	0.003868254	0.002583886	0.003475514	0.003392405	0.002582878	0.003868254	0.003944758	0.002392053	0.002458758	0.002434112	0.003208769	0.002583886	0.002392053	0.003428420
0.003262350	0.003195507	0.002514167	0.003575390	0.003539709	0.002621061	0.003195507	0.003351773	0.002796542	0.003685089	0.003769717	0.002771616	0.002514167	0.002796542	0.003295404	0.002900035	0.003000643	0.003038333	0.003575390	0.003685089	0.002900035	0.004265244	0.004211764	0.003003214	0.003539709	0.003769717	0.003000643	0.004211764	0.004408957	0.002965524	0.002621061	0.002771616	0.003038333	0.003003214	0.002965524	0.003253969
0.003440321	0.003192713	0.002252903	0.003465628	0.003591581	0.002090618	0.003192713	0.003248953	0.002419413	0.003323639	0.003598751	0.002129003	0.002252903	0.002419413	0.002931574	0.002364501	0.002573996	0.002420002	0.003465628	0.003323639	0.002364501	0.003835240	0.003973233	0.002207602	0.003591581	0.003598751	0.002573996	0.003973233	0.004359336	0.002397821	0.002090618	0.002129003	0.002420002	0.002207602	0.002397821	0.002415368
0.004241281	0.003998322	0.003177249	0.004768423	0.004516936	0.003437076	0.003998322	0.004024073	0.003106811	0.004630383	0.004526193	0.003293616	0.003177249	0.003106811	0.003812403	0.003747832	0.003482953	0.003999268	0.004768423	0.004630383	0.003747832	0.005488776	0.005247910	0.004020747	0.004516936	0.004526193	0.003482953	0.005247910	0.005201975	0.003688955	0.003437076	0.003293616	0.003999268	0.004020747	0.003688955	0.004593290
0.003817558	0.003735517	0.003462811	0.003968137	0.003940149	0.003292930	0.003735517	0.003965478	0.003579351	0.004010175	0.004160754	0.003432727	0.003462811	0.003579351	0.004480415	0.003676911	0.003746928	0.004287981	0.003968137	0.004010175	0.003676911	0.004363704	0.004346641	0.003477740	0.003940149	0.004160754	0.003746928	0.004346641	0.004597454	0.003569942	0.003292930	0.003432727	0.004287981	0.003477740	0.003569942	0.004371585
0.004009846	0.003700811	0.002918151	0.003996462	0.003915311	0.002744081	0.003700811	0.003704840	0.002802400	0.003911711	0.003896740	0.002523031	0.002918151	0.002802400	0.003448355	0.002955397	0.002872864	0.003173402	0.003996462	0.003911711	0.002955397	0.004414590	0.004271758	0.002623357	0.003915311	0.003896740	0.002872864	0.004271758	0.004314363	0.002523152	0.002744081	0.002523031	0.003173402	0.002623357	0.002523152	0.003289519
0.004118786	0.003924805	0.003124161	0.004710233	0.004448405	0.003462841	0.003924805	0.003907555	0.003138768	0.004651501	0.004482088	0.003488699	0.003124161	0.003138768	0.003883951	0.003987582	0.003725668	0.004084768	0.004710233	0.004651501	0.003987582	0.005849091	0.005563047	0.004316758	0.004448405	0.004482088	0.003725668	0.005563047	0.005481124	0.004056752	0.003462841	0.003488699	0.004084768	0.004316758	0.004056752	0.004678271
0.003426018	0.003280194	0.002903275	0.003550101	0.003375667	0.002629605	0.003280194	0.003278885	0.002942675	0.003424989	0.003340903	0.002646092	0.002903275	0.002942675	0.003873483	0.002934611	0.002801088	0.003490498	0.003550101	0.003424989	0.002934611	0.004139915	0.003865933	0.002851938	0.003375667	0.003340903	0.002801088	0.003865933	0.003825916	0.002659077	0.002629605	0.002646092	0.003490498	0.002851938	0.002659077	0.003662973
0.004239349	0.004080716	0.003441464	0.004609542	0.004379010	0.003567561	0.004080716	0.004103818	0.003566606	0.004563217	0.004494973	0.003781043	0.003441464	0.003566606	0.004398818	0.003741950	0.003753563	0.004508259	0.004609542	0.004563217	0.003741950	0.005283376	0.005117303	0.003913541	0.004379010	0.004494973	0.003753563	0.005117303	0.005217519	0.004004828	0.003567561	0.003781043	0.004508259	0.003913541	0.004004828	0.005054565
0.003751975	0.003631887	0.002910712	0.003855917	0.003848763	0.002926069	0.003631887	0.003699385	0.002995973	0.003867689	0.003953313	0.003024107	0.002910712	0.002995973	0.003689809	0.002862080	0.002921115	0.003469141	0.003855917	0.003867689	0.002862080	0.004208353	0.004206737	0.002941746	0.003848763	0.003953313	0.002921115	0.004206737	0.004470131	0.002981692	0.002926069	0.003024107	0.003469141	0.002941746	0.002981692	0.003354321
0.003685021	0.003576223	0.002699195	0.003890829	0.004040500	0.003001600	0.003576223	0.003747156	0.002918740	0.003999933	0.004239524	0.003138385	0.002699195	0.002918740	0.003274540	0.003168725	0.003325129	0.003401576	0.003890829	0.003999933	0.003168725	0.004390938	0.004556696	0.003422469	0.004040500	0.004239524	0.003325129	0.004556696	0.004974233	0.003600896	0.003001600	0.003138385	0.003401576	0.003422469	0.003600896	0.003889047
0.004037050	0.003660115	0.002457451	0.003744869	0.003695785	0.002423346	0.003660115	0.003730854	0.002448401	0.003726990	0.003896071	0.002530229	0.002457451	0.002448401	0.002801818	0.002482365	0.002422327	0.002594867	0.003744869	0.003726990	0.002482365	0.004130478	0.004091895	0.002520474	0.003695785	0.003896071	0.002422327	0.004091895	0.004380359	0.002544332	0.002423346	0.002530229	0.002594867	0.002520474	0.002544332	0.002670804
0.003018504	0.002946249	0.002473813	0.003250599	0.003183626	0.002417095	0.002946249	0.002993775	0.002524910	0.003286645	0.003281621	0.002355824	0.002473813	0.002524910	0.003622775	0.002589712	0.002643623	0.003183092	0.003250599	0.003286645	0.002589712	0.003660145	0.003649081	0.002421872	0.003183626	0.003281621	0.002643623	0.003649081	0.003753324	0.002439357	0.002417095	0.002355824	0.003183092	0.002421872	0.002439357	0.003218135
0.003886869	0.003569571	0.002848802	0.003977219	0.003912829	0.002925593	0.003569571	0.003465017	0.002756958	0.003784288	0.003862856	0.002762708	0.002848802	0.002756958	0.003632114	0.002886278	0.002905274	0.003415218	0.003977219	0.003784288	0.002886278	0.004309783	0.004206099	0.002924752	0.003912829	0.003862856	0.002905274	0.004206099	0.004410648	0.002897020	0.002925593	0.002762708	0.003415218	0.002924752	0.002897020	0.003606971
0.003864184	0.003744108	0.003067917	0.003920561	0.004065777	0.002958682	0.003744108	0.003879545	0.003253146	0.004001427	0.004195633	0.003082944	0.003067917	0.003253146	0.003979970	0.003137979	0.003361402	0.003628586	0.003920561	0.004001427	0.003137979	0.004317804	0.004373221	0.002963990	0.004065777	0.004195633	0.003361402	0.004373221	0.004648317	0.003162047	0.002958682	0.003082944	0.003628586	0.002963990	0.003162047	0.003530604
0.003496836	0.003335371	0.002603183	0.003538861	0.003526988	0.002602465	0.003335371	0.003410455	0.002712644	0.003602459	0.003654918	0.002773596	0.002603183	0.002712644	0.003545133	0.002838532	0.002751154	0.003298006	0.003538861	0.003602459	0.002838532	0.003997212	0.003918372	0.002904613	0.003526988	0.003654918	0.002751154	0.003918372	0.004006933	0.002808927	0.002602465	0.002773596	0.003298006	0.002904613	0.002808927	0.003470063
0.003549700	0.003619759	0.002844474	0.003632844	0.003779938	0.003107979	0.003619759	0.003894366	0.003139798	0.003811287	0.004094622	0.003390790	0.002844474	0.003139798	0.003962893	0.002862750	0.003033415	0.003777031	0.003632844	0.003811287	0.002862750	0.004079082	0.004200113	0.003098601	0.003779938	0.004094622	0.003033415	0.004200113	0.004538144	0.003273113	0.003107979	0.003390790	0.003777031	0.003098601	0.003273113	0.004215006
0.003191607	0.002981767	0.002321175	0.003119514	0.003253864	0.002615776	0.002981767	0.002938447	0.002328833	0.003078257	0.003269793	0.002616492	0.002321175	0.002328833	0.003058366	0.002431749	0.002615982	0.003484602	0.003119514	0.003078257	0.002431749	0.003421847	0.003513756	0.002714277	0.003253864	0.003269793	0.002615982	0.003513756	0.003787505	0.002876378	0.002615776	0.002616492	0.003484602	0.002714277	0.002876378	0.004189620
0.003641357	0.003655178	0.003181743	0.004090160	0.004101426	0.003059249	0.003655178	0.003816829	0.003556855	0.004176658	0.004249565	0.003339827	0.003181743	0.003556855	0.004631885	0.003587476	0.003736084	0.004253072	0.004090160	0.004176658	0.003587476	0.004744270	0.004769639	0.003474647	0.004101426	0.004249565	0.003736084	0.004769639	0.004924232	0.003572699	0.003059249	0.003339827	0.004253072	0.003474647	0.003572699	0.004198616
0.003812014	0.003746578	0.003113194	0.004295354	0.004284576	0.003453447	0.003746578	0.003840759	0.003047845	0.004329919	0.004430077	0.003402507	0.003113194	0.003047845	0.003824615	0.003379374	0.003345559	0.003642727	0.004295354	0.004329919	0.003379374	0.004962291	0.005006765	0.003786485	0.004284576	0.004430077	0.003345559	0.005006765	0.005218210	0.003843992	0.003453447	0.003402507	0.003642727	0.003786485	0.003843992	0.004363972
0.003594838	0.003502511	0.002818588	0.003760137	0.003713216	0.002951263	0.003502511	0.003543568	0.002848344	0.003734413	0.003762269	0.003034579	0.002818588	0.002848344	0.003260138	0.002932791	0.002898655	0.003268806	0.003760137	0.003734413	0.002932791	0.004119458	0.003980650	0.003152269	0.003713216	0.003762269	0.002898655	0.003980650	0.004069372	0.003049600	0.002951263	0.003034579	0.003268806	0.003152269	0.003049600	0.003647653
0.004004277	0.003784566	0.003082212	0.004135412	0.004137138	0.003063265	0.003784566	0.003738509	0.003012788	0.004029521	0.004130735	0.003069444	0.003082212	0.003012788	0.004159362	0.003365854	0.003136964	0.003942910	0.004135412	0.004029521	0.003365854	0.004529636	0.004466330	0.003366414	0.004137138	0.004130735	0.003136964	0.004466330	0.004695118	0.003219216	0.003063265	0.003069444	0.003942910	0.003366414	0.003219216	0.004476973
0.003670487	0.003799710	0.002989502	0.004177052	0.004135364	0.002860358	0.003799710	0.004132875	0.003254847	0.004429213	0.004476440	0.003078234	0.002989502	0.003254847	0.003708212	0.003495177	0.003496743	0.003436419	0.004177052	0.004429213	0.003495177	0.004900711	0.004854121	0.003314878	0.004135364	0.004476440	0.003496743	0.004854121	0.004933748	0.003348375	0.002860358	0.003078234	0.003436419	0.003314878	0.003348375	0.003537798
0.003701339	0.003528113	0.002892988	0.003874974	0.003867747	0.002717124	0.003528113	0.003613625	0.003025685	0.003864918	0.003948960	0.002882436	0.002892988	0.003025685	0.003990724	0.003163690	0.003150609	0.003809417	0.003874974	0.003864918	0.003163690	0.004335850	0.004348106	0.003030575	0.003867747	0.003948960	0.003150609	0.004348106	0.004586098	0.003072008	0.002717124	0.002882436	0.003809417	0.003030575	0.003072008	0.003986515
0.004745856	0.004626579	0.003892141	0.005179652	0.005161257	0.004086999	0.004626579	0.004795006	0.004095213	0.005194975	0.005313135	0.004190435	0.003892141	0.004095213	0.005062160	0.004364610	0.004423907	0.004955937	0.005179652	0.005194975	0.004364610	0.005905590	0.005946402	0.004527710	0.005161257	0.005313135	0.004423907	0.005946402	0.006298395	0.004517609	0.004086999	0.004190435	0.004955937	0.004527710	0.004517609	0.005337231
0.003779011	0.003661412	0.002702334	0.004086255	0.003927011	0.002700803	0.003661412	0.003708399	0.002731617	0.004086098	0.004014308	0.002748115	0.002702334	0.002731617	0.003707712	0.003034748	0.002811475	0.003383592	0.004086255	0.004086098	0.003034748	0.004673731	0.004516807	0.002976215	0.003927011	0.004014308	0.002811475	0.004516807	0.004523554	0.002781853	0.002700803	0.002748115	0.003383592	0.002976215	0.002781853	0.003396940
0.003456037	0.003246485	0.002734504	0.003574880	0.003325119	0.002714583	0.003246485	0.003253831	0.002638164	0.003474537	0.003352438	0.002585032	0.002734504	0.002638164	0.003849500	0.002800053	0.002557558	0.003484488	0.003574880	0.003474537	0.002800053	0.003890601	0.003659108	0.002728818	0.003325119	0.003352438	0.002557558	0.003659108	0.003646757	0.002457250	0.002714583	0.002585032	0.003484488	0.002728818	0.002457250	0.003516977
0.003170066	0.003163281	0.002508024	0.003577540	0.003538333	0.002374862	0.003163281	0.003271082	0.002647227	0.003657450	0.003652883	0.002488911	0.002508024	0.002647227	0.003620991	0.002909120	0.002857811	0.003376388	0.003577540	0.003657450	0.002909120	0.004288428	0.004202746	0.002721995	0.003538333	0.003652883	0.002857811	0.004202746	0.004229618	0.002663433	0.002374862	0.002488911	0.003376388	0.002721995	0.002663433	0.003294919
0.003478294	0.003202927	0.002344402	0.003438290	0.003327160	0.002115306	0.003202927	0.003125514	0.002331398	0.003305491	0.003300827	0.002110916	0.002344402	0.002331398	0.003049597	0.002409510	0.002349127	0.002676684	0.003438290	0.003305491	0.002409510	0.003562950	0.003478200	0.002166492	0.003327160	0.003300827	0.002349127	0.003478200	0.003566573	0.002097016	0.002115306	0.002110916	0.002676684	0.002166492	0.002097016	0.002665640
0.004189666	0.003892181	0.003271609	0.004375328	0.004272462	0.003219096	0.003892181	0.003882627	0.003191711	0.004280497	0.004310344	0.003122379	0.003271609	0.003191711	0.004322911	0.003233580	0.003209233	0.004081655	0.004375328	0.004280497	0.003233580	0.004978298	0.004877309	0.003164450	0.004272462	0.004310344	0.003209233	0.004877309	0.004990742	0.003068140	0.003219096	0.003122379	0.004081655	0.003164450	0.003068140	0.004224343
0.003880678	0.003753723	0.002804979	0.004056365	0.004019421	0.003023032	0.003753723	0.003880220	0.002931586	0.004169204	0.004134677	0.003270749	0.002804979	0.002931586	0.003392224	0.003025355	0.003021335	0.003461791	0.004056365	0.004169204	0.003025355	0.004555142	0.004450783	0.003379634	0.004019421	0.004134677	0.003021335	0.004450783	0.004517574	0.003264989	0.003023032	0.003270749	0.003461791	0.003379634	0.003264989	0.004088321
0.003577597	0.003450737	0.002891547	0.003903883	0.003694439	0.002874332	0.003450737	0.003403079	0.002871095	0.003866822	0.003704752	0.002827906	0.002891547	0.002871095	0.004318936	0.003336695	0.003046067	0.003889751	0.003903883	0.003866822	0.003336695	0.004429163	0.004226930	0.003313591	0.003694439	0.003704752	0.003046067	0.004226930	0.004158495	0.002994992	0.002874332	0.002827906	0.003889751	0.003313591	0.002994992	0.003942723
0.004004932	0.003807928	0.003303848	0.003991303	0.003896891	0.003152915	0.003807928	0.003687407	0.003090163	0.003888593	0.003851169	0.002953567	0.003303848	0.003090163	0.004042288	0.003258870	0.003223519	0.003895149	0.003991303	0.003888593	0.003258870	0.004192963	0.004082049	0.003155950	0.003896891	0.003851169	0.003223519	0.004082049	0.004252296	0.003007126	0.003152915	0.002953567	0.003895149	0.003155950	0.003007126	0.004202536
0.003814934	0.003611552	0.002746632	0.004092881	0.003844694	0.002967424	0.003611552	0.003637169	0.002882908	0.004057689	0.003933847	0.003100643	0.002746632	0.002882908	0.003461258	0.003072599	0.002916305	0.003541515	0.004092881	0.004057689	0.003072599	0.004614332	0.004433802	0.003298120	0.003844694	0.003933847	0.002916305	0.004433802	0.004419845	0.003107655	0.002967424	0.003100643	0.003541515	0.003298120	0.003107655	0.003962204
0.005120773	0.004921563	0.004341794	0.005717773	0.005472468	0.004586356	0.004921563	0.004896123	0.004242495	0.005599317	0.005467406	0.004446694	0.004341794	0.004242495	0.004588621	0.004844659	0.004634452	0.004811043	0.005717773	0.005599317	0.004844659	0.006502393	0.006248783	0.005157808	0.005472468	0.005467406	0.004634452	0.006248783	0.006148789	0.004903754	0.004586356	0.004446694	0.004811043	0.005157808	0.004903754	0.005546299
0.004297158	0.004252765	0.003337815	0.004562529	0.004468861	0.003215553	0.004252765	0.004423063	0.003418027	0.004689593	0.004675355	0.003383351	0.003337815	0.003418027	0.003762321	0.003623436	0.003497266	0.003620849	0.004562529	0.004689593	0.003623436	0.005046341	0.004977672	0.003532700	0.004468861	0.004675355	0.003497266	0.004977672	0.005041607	0.003428957	0.003215553	0.003383351	0.003620849	0.003532700	0.003428957	0.003747136
0.003413581	0.003313757	0.002238550	0.003652964	0.003611564	0.002429988	0.003313757	0.003356615	0.002382245	0.003686177	0.003683637	0.002535822	0.002238550	0.002382245	0.002819660	0.002590847	0.002528479	0.002832496	0.003652964	0.003686177	0.002590847	0.004080197	0.004036648	0.002749191	0.003611564	0.003683637	0.002528479	0.004036648	0.004127380	0.002665651	0.002429988	0.002535822	0.002832496	0.002749191	0.002665651	0.003110809
0.003481120	0.003200152	0.002578568	0.003532819	0.003439366	0.002411794	0.003200152	0.003323714	0.002540820	0.003582154	0.003549637	0.002444366	0.002578568	0.002540820	0.003100619	0.002833795	0.002710585	0.002851293	0.003532819	0.003582154	0.002833795	0.003958378	0.003851122	0.002661008	0.003439366	0.003549637	0.002710585	0.003851122	0.003923670	0.002507956	0.002411794	0.002444366	0.002851293	0.002661008	0.002507956	0.002992077
0.003880562	0.003731125	0.003103402	0.004125377	0.004112826	0.003155091	0.003731125	0.003782461	0.003114351	0.004136738	0.004226375	0.003286020	0.003103402	0.003114351	0.004211829	0.003276456	0.003381963	0.004173796	0.004125377	0.004136738	0.003276456	0.004695812	0.004617210	0.003451157	0.004112826	0.004226375	0.003381963	0.004617210	0.004816307	0.003598791	0.003155091	0.003286020	0.004173796	0.003451157	0.003598791	0.004550805
0.003353302	0.003212390	0.002465307	0.003432671	0.003437864	0.002281387	0.003212390	0.003244189	0.002424015	0.003476785	0.003532451	0.002252745	0.002465307	0.002424015	0.002796905	0.002463488	0.002419796	0.002571058	0.003432671	0.003476785	0.002463488	0.003968455	0.003895686	0.002347193	0.003437864	0.003532451	0.002419796	0.003895686	0.004097551	0.002260018	0.002281387	0.002252745	0.002571058	0.002347193	0.002260018	0.002679665
0.003886231	0.003604683	0.002716858	0.004105363	0.003902364	0.002737079	0.003604683	0.003562322	0.002629745	0.003969794	0.003958990	0.002587149	0.002716858	0.002629745	0.003379197	0.003064267	0.002822215	0.002993088	0.004105363	0.003969794	0.003064267	0.004514191	0.004357513	0.003001998	0.003902364	0.003958990	0.002822215	0.004357513	0.004465751	0.002773799	0.002737079	0.002587149	0.002993088	0.003001998	0.002773799	0.003175232
0.003425380	0.003212553	0.002741579	0.003473053	0.003318412	0.002780170	0.003212553	0.003283129	0.002865317	0.003472724	0.003450114	0.002866457	0.002741579	0.002865317	0.003766390	0.002874543	0.002687601	0.003668817	0.003473053	0.003472724	0.002874543	0.003779924	0.003657644	0.002866287	0.003318412	0.003450114	0.002687601	0.003657644	0.003810979	0.002686007	0.002780170	0.002866457	0.003668817	0.002866287	0.002686007	0.003838457
0.003390004	0.003160080	0.002642356	0.003647076	0.003571404	0.002628337	0.003160080	0.003101835	0.002522790	0.003443379	0.003507627	0.002512202	0.002642356	0.002522790	0.003360998	0.002888860	0.002856806	0.003433189	0.003647076	0.003443379	0.002888860	0.004187418	0.003949318	0.002947783	0.003571404	0.003507627	0.002856806	0.003949318	0.004034009	0.002832415	0.002628337	0.002512202	0.003433189	0.002947783	0.002832415	0.003757809
0.004307193	0.003983289	0.003137538	0.004327036	0.004130377	0.003322736	0.003983289	0.004018497	0.003184463	0.004290711	0.004197668	0.003373579	0.003137538	0.003184463	0.004085301	0.003415974	0.003284347	0.004213695	0.004327036	0.004290711	0.003415974	0.004824023	0.004639406	0.003627038	0.004130377	0.004197668	0.003284347	0.004639406	0.004624119	0.003520739	0.003322736	0.003373579	0.004213695	0.003627038	0.003520739	0.004701197
0.004116915	0.004141758	0.003756613	0.004452839	0.004367847	0.003619143	0.004141758	0.004334078	0.003816939	0.004602402	0.004624342	0.003763294	0.003756613	0.003816939	0.005285439	0.004022504	0.003898724	0.004926507	0.004452839	0.004602402	0.004022504	0.005018122	0.004899240	0.004020542	0.004367847	0.004624342	0.003898724	0.004899240	0.005110982	0.003893962	0.003619143	0.003763294	0.004926507	0.004020542	0.003893962	0.005140660
0.004995462	0.004495203	0.003779031	0.005054855	0.004810685	0.003780576	0.004495203	0.004242517	0.003489593	0.004714585	0.004642860	0.003490718	0.003779031	0.003489593	0.004561628	0.003956387	0.003733489	0.004442361	0.005054855	0.004714585	0.003956387	0.005332621	0.005173992	0.003976547	0.004810685	0.004642860	0.003733489	0.005173992	0.005319983	0.003790624	0.003780576	0.003490718	0.004442361	0.003976547	0.003790624	0.004888728
0.003061122	0.002916137	0.002140886	0.003337231	0.003167132	0.002215227	0.002916137	0.003035446	0.002247887	0.003423979	0.003330498	0.002346241	0.002140886	0.002247887	0.003330807	0.002335925	0.002321402	0.003143031	0.003337231	0.003423979	0.002335925	0.003961206	0.003781118	0.002506411	0.003167132	0.003330498	0.002321402	0.003781118	0.003744062	0.002436596	0.002215227	0.002346241	0.003143031	0.002506411	0.002436596	0.003309997
0.003841698	0.003533895	0.002898162	0.004044005	0.003981090	0.003102674	0.003533895	0.003395303	0.002841221	0.003795420	0.003804492	0.002965770	0.002898162	0.002841221	0.003502842	0.003011937	0.003036959	0.003513154	0.004044005	0.003795420	0.003011937	0.004390040	0.004379733	0.003196974	0.003981090	0.003804492	0.003036959	0.004379733	0.004472225	0.003142216	0.003102674	0.002965770	0.003513154	0.003196974	0.003142216	0.004198932
0.004483490	0.004232063	0.003308627	0.004648392	0.004492742	0.003431625	0.004232063	0.004317733	0.003379471	0.004650138	0.004641225	0.003574411	0.003308627	0.003379471	0.003849512	0.003619585	0.003500207	0.003896311	0.004648392	0.004650138	0.003619585	0.005167014	0.005043232	0.003792190	0.004492742	0.004641225	0.003500207	0.005043232	0.005115535	0.003677498	0.003431625	0.003574411	0.003896311	0.003792190	0.003677498	0.004262615
0.003077007	0.002899814	0.002574494	0.003147621	0.003211470	0.002326668	0.002899814	0.003000281	0.002594070	0.003131389	0.003347463	0.002385419	0.002574494	0.002594070	0.003720296	0.002697948	0.002826848	0.003527430	0.003147621	0.003131389	0.002697948	0.003491711	0.003589930	0.002523593	0.003211470	0.003347463	0.002826848	0.003589930	0.003959697	0.002683135	0.002326668	0.002385419	0.003527430	0.002523593	0.002683135	0.003743039
0.003399042	0.003199898	0.002435775	0.003732734	0.003735742	0.002527284	0.003199898	0.003201277	0.002284967	0.003584900	0.003659865	0.002374757	0.002435775	0.002284967	0.002913558	0.002604717	0.002616559	0.002905781	0.003732734	0.003584900	0.002604717	0.004431685	0.004313356	0.002742631	0.003735742	0.003659865	0.002616559	0.004313356	0.004400348	0.002698194	0.002527284	0.002374757	0.002905781	0.002742631	0.002698194	0.003181481
0.003176645	0.003120025	0.002450312	0.003416410	0.003437971	0.002578976	0.003120025	0.003283728	0.002658313	0.003523336	0.003671048	0.002732458	0.002450312	0.002658313	0.003345156	0.002724999	0.002845887	0.003466805	0.003416410	0.003523336	0.002724999	0.003905619	0.003915824	0.002807953	0.003437971	0.003671048	0.002845887	0.003915824	0.004251834	0.002874646	0.002578976	0.002732458	0.003466805	0.002807953	0.002874646	0.003930339
0.003829183	0.003788522	0.003025817	0.004200180	0.004027671	0.003017473	0.003788522	0.003947976	0.003185173	0.004276774	0.004250320	0.003246694	0.003025817	0.003185173	0.004251950	0.003526909	0.003322740	0.004033534	0.004200180	0.004276774	0.003526909	0.004835295	0.004597122	0.003519117	0.004027671	0.004250320	0.003322740	0.004597122	0.004705440	0.003391962	0.003017473	0.003246694	0.004033534	0.003519117	0.003391962	0.004168461
0.003358351	0.003040858	0.002232342	0.003416849	0.003342622	0.002057245	0.003040858	0.002958512	0.002056169	0.003234397	0.003299896	0.001957956	0.002232342	0.002056169	0.002528648	0.002327543	0.002260006	0.002251844	0.003416849	0.003234397	0.002327543	0.003603477	0.003597109	0.002149997	0.003342622	0.003299896	0.002260006	0.003597109	0.003757092	0.002140102	0.002057245	0.001957956	0.002251844	0.002149997	0.002140102	0.002352358
0.003078037	0.002863706	0.002304983	0.003102747	0.003018060	0.002165328	0.002863706	0.002872992	0.002348112	0.003035968	0.003048580	0.002158000	0.002304983	0.002348112	0.003274434	0.002455736	0.002530541	0.002995193	0.003102747	0.003035968	0.002455736	0.003295399	0.003248660	0.002219693	0.003018060	0.003048580	0.002530541	0.003248660	0.003313849	0.002300473	0.002165328	0.002158000	0.002995193	0.002219693	0.002300473	0.003146554
0.003828368	0.003701757	0.003190593	0.004147716	0.004108375	0.003146625	0.003701757	0.003812167	0.003370498	0.004228448	0.004279700	0.003289089	0.003190593	0.003370498	0.004220938	0.003608717	0.003634358	0.003983942	0.004147716	0.004228448	0.003608717	0.004829057	0.004788277	0.003490966	0.004108375	0.004279700	0.003634358	0.004788277	0.004907627	0.003523553	0.003146625	0.003289089	0.003983942	0.003490966	0.003523553	0.003961534
0.003447362	0.003459002	0.002649007	0.003501939	0.003677162	0.002659554	0.003459002	0.003665978	0.002831881	0.003630235	0.003926601	0.002820791	0.002649007	0.002831881	0.003755464	0.002564929	0.002792429	0.003455099	0.003501939	0.003630235	0.002564929	0.003741318	0.003941135	0.002516753	0.003677162	0.003926601	0.002792429	0.003941135	0.004335464	0.002756923	0.002659554	0.002820791	0.003455099	0.002516753	0.002756923	0.003405757
0.004146126	0.003974107	0.003551189	0.004379901	0.004197359	0.003302361	0.003974107	0.004041314	0.003505911	0.004404927	0.004311514	0.003285774	0.003551189	0.003505911	0.004924115	0.003826317	0.003642095	0.004420639	0.004379901	0.004404927	0.003826317	0.004854284	0.004697190	0.003579789	0.004197359	0.004311514	0.003642095	0.004697190	0.004678127	0.003371983	0.003302361	0.003285774	0.004420639	0.003579789	0.003371983	0.004335913
0.004289111	0.003866096	0.002922211	0.004118845	0.004057993	0.002978395	0.003866096	0.003662883	0.002731088	0.003896301	0.003944949	0.002760465	0.002922211	0.002731088	0.003694848	0.002730073	0.002877508	0.003487652	0.004118845	0.003896301	0.002730073	0.004315786	0.004288304	0.002723277	0.004057993	0.003944949	0.002877508	0.004288304	0.004430132	0.002918960	0.002978395	0.002760465	0.003487652	0.002723277	0.002918960	0.003800924
0.003546586	0.003369756	0.002894296	0.003684722	0.003460359	0.002836864	0.003369756	0.003350074	0.002796846	0.003667571	0.003511281	0.002830465	0.002894296	0.002796846	0.003967458	0.003018749	0.002686845	0.003706182	0.003684722	0.003667571	0.003018749	0.004090242	0.003913617	0.003060264	0.003460359	0.003511281	0.002686845	0.003913617	0.003866324	0.002769821	0.002836864	0.002830465	0.003706182	0.003060264	0.002769821	0.004006239
0.004227822	0.004019206	0.004214242	0.004327063	0.004185627	0.003582960	0.004019206	0.004019428	0.004181463	0.004213369	0.004190401	0.003615897	0.004214242	0.004181463	0.005962854	0.004251505	0.004038140	0.005261635	0.004327063	0.004213369	0.004251505	0.004678829	0.004501598	0.003725606	0.004185627	0.004190401	0.004038140	0.004501598	0.004587475	0.003473348	0.003582960	0.003615897	0.005261635	0.003725606	0.003473348	0.005171036
0.003527685	0.003468002	0.002614059	0.003768452	0.003796741	0.002596718	0.003468002	0.003626106	0.002834563	0.003866918	0.004018167	0.002811157	0.002614059	0.002834563	0.003262656	0.002735918	0.002962522	0.002993540	0.003768452	0.003866918	0.002735918	0.004253962	0.004358403	0.002734319	0.003796741	0.004018167	0.002962522	0.004358403	0.004643981	0.002818312	0.002596718	0.002811157	0.002993540	0.002734319	0.002818312	0.003242616
0.003534828	0.003337609	0.003344325	0.003880074	0.003720798	0.003189446	0.003337609	0.003270509	0.003326207	0.003756232	0.003737546	0.003174649	0.003344325	0.003326207	0.005022081	0.003673219	0.003631191	0.004432950	0.003880074	0.003756232	0.003673219	0.004451918	0.004300938	0.003511239	0.003720798	0.003737546	0.003631191	0.004300938	0.004501833	0.003497852	0.003189446	0.003174649	0.004432950	0.003511239	0.003497852	0.004575397
0.003503584	0.003298431	0.002801437	0.003643541	0.003582996	0.003093701	0.003298431	0.003237910	0.002613776	0.003532435	0.003563121	0.002888131	0.002801437	0.002613776	0.003946979	0.002901908	0.002696337	0.003841067	0.003643541	0.003532435	0.002901908	0.003975411	0.003936151	0.003147035	0.003582996	0.003563121	0.002696337	0.003936151	0.004073158	0.002934263	0.003093701	0.002888131	0.003841067	0.003147035	0.002934263	0.004413399
0.003452513	0.003260980	0.002948618	0.003667115	0.003515010	0.002916660	0.003260980	0.003286587	0.002833730	0.003532878	0.003516017	0.002879458	0.002948618	0.002833730	0.004011501	0.003007329	0.002888598	0.003803902	0.003667115	0.003532878	0.003007329	0.004059336	0.003889819	0.003020596	0.003515010	0.003516017	0.002888598	0.003889819	0.003883757	0.002905893	0.002916660	0.002879458	0.003803902	0.003020596	0.002905893	0.003995633
0.003555896	0.003535882	0.002569561	0.003734870	0.003842033	0.002445632	0.003535882	0.003756244	0.002762557	0.003847969	0.004062190	0.002578102	0.002569561	0.002762557	0.003517368	0.002857414	0.002947062	0.003084098	0.003734870	0.003847969	0.002857414	0.004221486	0.004280376	0.002648453	0.003842033	0.004062190	0.002947062	0.004280376	0.004551562	0.002699086	0.002445632	0.002578102	0.003084098	0.002648453	0.002699086	0.003208737
0.003410703	0.003306939	0.003129387	0.003596450	0.003551859	0.003134425	0.003306939	0.003339452	0.003190852	0.003581748	0.003589737	0.003114817	0.003129387	0.003190852	0.004561804	0.003347493	0.003338043	0.004271275	0.003596450	0.003581748	0.003347493	0.004013350	0.003917738	0.003325438	0.003551859	0.003589737	0.003338043	0.003917738	0.003934242	0.003282144	0.003134425	0.003114817	0.004271275	0.003325438	0.003282144	0.004435611
0.003019916	0.002861742	0.002107281	0.003175318	0.003087061	0.001766175	0.002861742	0.003013428	0.002174448	0.003200409	0.003299826	0.001813404	0.002107281	0.002174448	0.002456100	0.002218945	0.002307381	0.002205491	0.003175318	0.003200409	0.002218945	0.003668458	0.003546201	0.001813185	0.003087061	0.003299826	0.002307381	0.003546201	0.003745993	0.001888185	0.001766175	0.001813404	0.002205491	0.001813185	0.001888185	0.002383590
0.003889532	0.003640302	0.002981935	0.003933244	0.003699133	0.002770397	0.003640302	0.003731999	0.003031488	0.003845830	0.003797935	0.002895662	0.002981935	0.003031488	0.003418865	0.002957682	0.002885632	0.003212001	0.003933244	0.003845830	0.002957682	0.004313664	0.004093830	0.002873425	0.003699133	0.003797935	0.002885632	0.004093830	0.004151371	0.002803173	0.002770397	0.002895662	0.003212001	0.002873425	0.002803173	0.003447848
0.004331374	0.004160494	0.003843999	0.004584167	0.004483289	0.003849400	0.004160494	0.004246350	0.003868243	0.004565860	0.004545587	0.003873623	0.003843999	0.003868243	0.005140817	0.004023822	0.003901586	0.004966122	0.004584167	0.004565860	0.004023822	0.005152026	0.005039445	0.004015227	0.004483289	0.004545587	0.003901586	0.005039445	0.005043487	0.003856966	0.003849400	0.003873623	0.004966122	0.004015227	0.003856966	0.005157925
0.003956302	0.003613801	0.002955881	0.004151778	0.003884663	0.003310339	0.003613801	0.003506373	0.002749710	0.003971842	0.003872893	0.003100379	0.002955881	0.002749710	0.003264951	0.003064627	0.002805052	0.003494841	0.004151778	0.003971842	0.003064627	0.004646138	0.004441472	0.003457183	0.003884663	0.003872893	0.002805052	0.004441472	0.004457895	0.003209580	0.003310339	0.003100379	0.003494841	0.003457183	0.003209580	0.003894660
0.003346344	0.003298113	0.002211805	0.003760815	0.003554259	0.002065120	0.003298113	0.003435053	0.002348337	0.003861019	0.003755446	0.002180492	0.002211805	0.002348337	0.002754618	0.002659020	0.002505978	0.002337306	0.003760815	0.003861019	0.002659020	0.004561424	0.004314878	0.002607993	0.003554259	0.003755446	0.002505978	0.004314878	0.004318765	0.002420321	0.002065120	0.002180492	0.002337306	0.002607993	0.002420321	0.002566170
0.003893101	0.003578873	0.003153363	0.004030968	0.003941423	0.003075828	0.003578873	0.003432589	0.003001769	0.003783088	0.003799632	0.002872226	0.003153363	0.003001769	0.003900792	0.003315098	0.003167855	0.003740559	0.004030968	0.003783088	0.003315098	0.004404581	0.004296741	0.003264169	0.003941423	0.003799632	0.003167855	0.004296741	0.004459104	0.003113471	0.003075828	0.002872226	0.003740559	0.003264169	0.003113471	0.003990979
0.003416373	0.003089093	0.002429974	0.003560372	0.003486694	0.002365889	0.003089093	0.003006727	0.002503987	0.003327124	0.003363724	0.002397973	0.002429974	0.002503987	0.003756074	0.002473504	0.002586559	0.003479877	0.003560372	0.003327124	0.002473504	0.003885296	0.003780058	0.002455076	0.003486694	0.003363724	0.002586559	0.003780058	0.003841104	0.002457183	0.002365889	0.002397973	0.003479877	0.002455076	0.002457183	0.003644679
0.004113767	0.004118552	0.003278746	0.004468366	0.004645532	0.003445068	0.004118552	0.004226857	0.003374585	0.004537345	0.004774025	0.003493215	0.003278746	0.003374585	0.003860831	0.003604557	0.003801501	0.004003353	0.004468366	0.004537345	0.003604557	0.004945636	0.005125594	0.003738265	0.004645532	0.004774025	0.003801501	0.005125594	0.005465712	0.003900631	0.003445068	0.003493215	0.004003353	0.003738265	0.003900631	0.004489483
0.003903692	0.003730508	0.002919961	0.004021651	0.003911996	0.002901181	0.003730508	0.003771544	0.003012150	0.003931550	0.003875751	0.003054877	0.002919961	0.003012150	0.003588870	0.003030370	0.002917948	0.003350610	0.004021651	0.003931550	0.003030370	0.004355423	0.004288799	0.003103354	0.003911996	0.003875751	0.002917948	0.004288799	0.004422606	0.003093644	0.002901181	0.003054877	0.003350610	0.003103354	0.003093644	0.003588035
0.004185136	0.003860233	0.003139734	0.004421494	0.004051590	0.003424237	0.003860233	0.003844544	0.002993559	0.004278368	0.004054313	0.003278740	0.003139734	0.002993559	0.003563041	0.003474933	0.003209324	0.003749104	0.004421494	0.004278368	0.003474933	0.004991228	0.004640122	0.003725228	0.004051590	0.004054313	0.003209324	0.004640122	0.004476751	0.003447409	0.003424237	0.003278740	0.003749104	0.003725228	0.003447409	0.004276590
0.003379902	0.003220037	0.002938191	0.003439711	0.003422127	0.002875102	0.003220037	0.003273057	0.002914132	0.003420566	0.003461929	0.002941574	0.002938191	0.002914132	0.004295885	0.003128054	0.002974187	0.004245921	0.003439711	0.003420566	0.003128054	0.004031521	0.003835277	0.003282739	0.003422127	0.003461929	0.002974187	0.003835277	0.004029606	0.003060267	0.002875102	0.002941574	0.004245921	0.003282739	0.003060267	0.004528445
0.003619277	0.003574204	0.002810481	0.003884045	0.003877393	0.002800680	0.003574204	0.003766581	0.002903230	0.003940105	0.004079589	0.002859232	0.002810481	0.002903230	0.003594607	0.003199241	0.003143188	0.003380123	0.003884045	0.003940105	0.003199241	0.004335004	0.004271988	0.003144712	0.003877393	0.004079589	0.003143188	0.004271988	0.004507251	0.003049126	0.002800680	0.002859232	0.003380123	0.003144712	0.003049126	0.003526169
0.003824209	0.003969443	0.003006276	0.004042992	0.004130410	0.003165775	0.003969443	0.004363894	0.003298265	0.004235772	0.004453278	0.003454059	0.003006276	0.003298265	0.003935401	0.003385141	0.003534767	0.004121066	0.004042992	0.004235772	0.003385141	0.004520822	0.004590356	0.003460279	0.004130410	0.004453278	0.003534767	0.004590356	0.004842230	0.003552840	0.003165775	0.003454059	0.004121066	0.003460279	0.003552840	0.004559976
0.002881153	0.002832991	0.002499589	0.003088875	0.003079777	0.002212988	0.002832991	0.002949229	0.002680497	0.003069780	0.003136670	0.002347014	0.002499589	0.002680497	0.003911836	0.002634519	0.002609400	0.003446376	0.003088875	0.003069780	0.002634519	0.003422668	0.003387884	0.002344155	0.003079777	0.003136670	0.002609400	0.003387884	0.003492643	0.002306956	0.002212988	0.002347014	0.003446376	0.002344155	0.002306956	0.003331408
0.003943432	0.003857521	0.003445465	0.004387237	0.004240932	0.003511237	0.003857521	0.003940530	0.003404426	0.004334864	0.004324996	0.003500829	0.003445465	0.003404426	0.004185609	0.003828680	0.003597332	0.004228641	0.004387237	0.004334864	0.003828680	0.005041165	0.004857282	0.003946649	0.004240932	0.004324996	0.003597332	0.004857282	0.004927308	0.003740601	0.003511237	0.003500829	0.004228641	0.003946649	0.003740601	0.004549431
0.003626682	0.003716367	0.002830624	0.003893815	0.003960459	0.003099827	0.003716367	0.004033283	0.003176752	0.004159199	0.004300793	0.003590484	0.002830624	0.003176752	0.003638172	0.003182702	0.003323458	0.003876063	0.003893815	0.004159199	0.003182702	0.004492885	0.004541361	0.003650940	0.003960459	0.004300793	0.003323458	0.004541361	0.004741256	0.003781250	0.003099827	0.003590484	0.003876063	0.003650940	0.003781250	0.004648572
0.002935203	0.002811190	0.002153444	0.003187050	0.003172965	0.002343103	0.002811190	0.002924889	0.002245597	0.003215114	0.003334673	0.002436397	0.002153444	0.002245597	0.003293274	0.002519967	0.002569748	0.003363088	0.003187050	0.003215114	0.002519967	0.003690417	0.003647784	0.002791085	0.003172965	0.003334673	0.002569748	0.003647784	0.003847939	0.002794062	0.002343103	0.002436397	0.003363088	0.002791085	0.002794062	0.003930232
0.003783067	0.003687538	0.003029987	0.004081724	0.004101395	0.003190517	0.003687538	0.003768357	0.003032186	0.004112610	0.004215687	0.003231004	0.003029987	0.003032186	0.003858857	0.003272516	0.003353068	0.003881193	0.004081724	0.004112610	0.003272516	0.004625333	0.004627430	0.003551714	0.004101395	0.004215687	0.003353068	0.004627430	0.004891774	0.003691985	0.003190517	0.003231004	0.003881193	0.003551714	0.003691985	0.004413248
0.004948862	0.004548538	0.003630308	0.005092529	0.005066772	0.004055245	0.004548538	0.004355482	0.003617202	0.004869145	0.004919039	0.003932342	0.003630308	0.003617202	0.004574914	0.003891172	0.004068898	0.004649797	0.005092529	0.004869145	0.003891172	0.005554863	0.005532542	0.004264121	0.005066772	0.004919039	0.004068898	0.005532542	0.005616107	0.004379738	0.004055245	0.003932342	0.004649797	0.004264121	0.004379738	0.005155865
0.003858071	0.003614093	0.003116839	0.003952869	0.004017532	0.002793237	0.003614093	0.003583585	0.003087254	0.003851158	0.004003780	0.002788690	0.003116839	0.003087254	0.003758835	0.003141750	0.003325097	0.003376591	0.003952869	0.003851158	0.003141750	0.004310606	0.004343688	0.002799733	0.004017532	0.004003780	0.003325097	0.004343688	0.004550972	0.002983074	0.002793237	0.002788690	0.003376591	0.002799733	0.002983074	0.003287545
0.004087092	0.003737821	0.003283595	0.003988262	0.003874626	0.003061043	0.003737821	0.003662163	0.003166266	0.003812728	0.003841250	0.002957234	0.003283595	0.003166266	0.003845514	0.003090380	0.003144147	0.003485201	0.003988262	0.003812728	0.003090380	0.004176620	0.004037822	0.002889670	0.003874626	0.003841250	0.003144147	0.004037822	0.004144565	0.002937951	0.003061043	0.002957234	0.003485201	0.002889670	0.002937951	0.003476573
0.003341982	0.003118553	0.002266214	0.003316169	0.003116388	0.002204428	0.003118553	0.003168434	0.002330145	0.003259549	0.003173032	0.002228545	0.002266214	0.002330145	0.002979815	0.002281042	0.002171776	0.002729672	0.003316169	0.003259549	0.002281042	0.003683346	0.003432705	0.002132730	0.003116388	0.003173032	0.002171776	0.003432705	0.003383547	0.002008726	0.002204428	0.002228545	0.002729672	0.002132730	0.002008726	0.002890190
0.003582322	0.003530250	0.003003807	0.003570696	0.003651063	0.002824510	0.003530250	0.003688947	0.003003002	0.003676456	0.003848059	0.002883975	0.003003807	0.003003002	0.003768378	0.002932561	0.003017553	0.003498463	0.003570696	0.003676456	0.002932561	0.003859921	0.003862766	0.002795173	0.003651063	0.003848059	0.003017553	0.003862766	0.004103272	0.002912185	0.002824510	0.002883975	0.003498463	0.002795173	0.002912185	0.003567445
0.003952039	0.003975800	0.003281098	0.004302051	0.004125192	0.003380788	0.003975800	0.004085291	0.003388059	0.004386851	0.004240872	0.003473360	0.003281098	0.003388059	0.003888638	0.003608334	0.003524895	0.003975412	0.004302051	0.004386851	0.003608334	0.004935786	0.004669023	0.003723614	0.004125192	0.004240872	0.003524895	0.004669023	0.004592833	0.003592147	0.003380788	0.003473360	0.003975412	0.003723614	0.003592147	0.004309858
0.003308368	0.003172726	0.002500686	0.003566654	0.003266480	0.002553467	0.003172726	0.003193998	0.002545059	0.003516133	0.003303081	0.002602692	0.002500686	0.002545059	0.003277812	0.002615173	0.002483081	0.003285535	0.003566654	0.003516133	0.002615173	0.004062749	0.003692884	0.002738062	0.003266480	0.003303081	0.002483081	0.003692884	0.003548455	0.002535722	0.002553467	0.002602692	0.003285535	0.002738062	0.002535722	0.003706391
0.003379344	0.003279911	0.002542403	0.003499206	0.003472351	0.002624772	0.003279911	0.003354614	0.002669270	0.003501263	0.003574929	0.002765284	0.002542403	0.002669270	0.003224533	0.002628678	0.002610197	0.003310675	0.003499206	0.003501263	0.002628678	0.003986032	0.003830017	0.002725455	0.003472351	0.003574929	0.002610197	0.003830017	0.004045000	0.002666030	0.002624772	0.002765284	0.003310675	0.002725455	0.002666030	0.003682281
0.003572557	0.003290475	0.002636925	0.003761981	0.003474449	0.002478481	0.003290475	0.003187395	0.002531481	0.003559797	0.003392361	0.002347135	0.002636925	0.002531481	0.003746278	0.002823384	0.002526757	0.003347858	0.003761981	0.003559797	0.002823384	0.004142753	0.003856969	0.002602281	0.003474449	0.003392361	0.002526757	0.003856969	0.003740100	0.002309249	0.002478481	0.002347135	0.003347858	0.002602281	0.002309249	0.003308332
0.004042798	0.003878465	0.003139235	0.004302325	0.004140002	0.002972232	0.003878465	0.003869727	0.003047385	0.004191216	0.004108184	0.002817472	0.003139235	0.003047385	0.004122198	0.003302389	0.003199974	0.003586260	0.004302325	0.004191216	0.003302389	0.004742235	0.004508820	0.003075215	0.004140002	0.004108184	0.003199974	0.004508820	0.004554589	0.002972276	0.002972232	0.002817472	0.003586260	0.003075215	0.002972276	0.003499931
0.003472394	0.003272586	0.002625646	0.003604277	0.003449582	0.002646754	0.003272586	0.003238033	0.002553154	0.003488014	0.003422277	0.002603586	0.002625646	0.002553154	0.003267302	0.002684469	0.002462786	0.003043850	0.003604277	0.003488014	0.002684469	0.003944832	0.003757572	0.002691496	0.003449582	0.003422277	0.002462786	0.003757572	0.003772544	0.002573386	0.002646754	0.002603586	0.003043850	0.002691496	0.002573386	0.003501207
0.004324535	0.003854523	0.003277089	0.004608041	0.004239847	0.003263361	0.003854523	0.003643924	0.003011775	0.004307412	0.004005861	0.003018077	0.003277089	0.003011775	0.003863866	0.003450566	0.003115073	0.003488778	0.004608041	0.004307412	0.003450566	0.005282706	0.004790679	0.003551619	0.004239847	0.004005861	0.003115073	0.004790679	0.004580036	0.003109068	0.003263361	0.003018077	0.003488778	0.003551619	0.003109068	0.003693835
0.003777525	0.003660088	0.002799693	0.003907480	0.003781099	0.002953508	0.003660088	0.003685486	0.002829679	0.003919161	0.003843433	0.003041884	0.002799693	0.002829679	0.003372503	0.002895572	0.002790234	0.003437557	0.003907480	0.003919161	0.002895572	0.004394015	0.004215645	0.003132637	0.003781099	0.003843433	0.002790234	0.004215645	0.004217008	0.003037356	0.002953508	0.003041884	0.003437557	0.003132637	0.003037356	0.003769467
0.004195243	0.004206633	0.003731132	0.004572227	0.004432935	0.003638824	0.004206633	0.004387097	0.003803092	0.004739396	0.004684274	0.003706348	0.003731132	0.003803092	0.004880941	0.003943643	0.003788495	0.004642931	0.004572227	0.004739396	0.003943643	0.005218621	0.005115030	0.003870466	0.004432935	0.004684274	0.003788495	0.005115030	0.005130388	0.003702572	0.003638824	0.003706348	0.004642931	0.003870466	0.003702572	0.004866414
0.004011134	0.003843581	0.003105689	0.004165317	0.004184508	0.002980305	0.003843581	0.003806123	0.003153630	0.004062699	0.004134833	0.002955413	0.003105689	0.003153630	0.003913821	0.003225835	0.003339892	0.003509990	0.004165317	0.004062699	0.003225835	0.004464100	0.004421719	0.003031048	0.004184508	0.004134833	0.003339892	0.004421719	0.004592394	0.003118678	0.002980305	0.002955413	0.003509990	0.003031048	0.003118678	0.003469505
0.003845312	0.003676778	0.003182412	0.004017727	0.003870634	0.003155687	0.003676778	0.003771497	0.003230006	0.004059355	0.004036893	0.003228151	0.003182412	0.003230006	0.004244410	0.003455731	0.003278321	0.004155440	0.004017727	0.004059355	0.003455731	0.004582958	0.004429723	0.003436968	0.003870634	0.004036893	0.003278321	0.004429723	0.004501353	0.003267682	0.003155687	0.003228151	0.004155440	0.003436968	0.003267682	0.004229999
0.003273721	0.003129245	0.002756456	0.003265069	0.003274858	0.002858482	0.003129245	0.003185783	0.002837204	0.003255772	0.003349540	0.002865117	0.002756456	0.002837204	0.003995822	0.002871214	0.002863939	0.003918256	0.003265069	0.003255772	0.002871214	0.003524678	0.003473778	0.002948556	0.003274858	0.003349540	0.002863939	0.003473778	0.003680792	0.002914786	0.002858482	0.002865117	0.003918256	0.002948556	0.002914786	0.004235920
0.004073347	0.003542621	0.003069849	0.004175521	0.004084522	0.002985351	0.003542621	0.003384426	0.002815974	0.003903931	0.003981607	0.002779093	0.003069849	0.002815974	0.003905119	0.003322663	0.003182239	0.003571836	0.004175521	0.003903931	0.003322663	0.004606630	0.004602181	0.003284639	0.004084522	0.003981607	0.003182239	0.004602181	0.004819164	0.003146374	0.002985351	0.002779093	0.003571836	0.003284639	0.003146374	0.003574473
0.003804228	0.003586134	0.002655103	0.003895309	0.003814922	0.002629674	0.003586134	0.003555855	0.002639908	0.003818548	0.003837895	0.002648338	0.002655103	0.002639908	0.002855091	0.002731526	0.002677574	0.002812309	0.003895309	0.003818548	0.002731526	0.004198346	0.004179898	0.002703154	0.003814922	0.003837895	0.002677574	0.004179898	0.004301996	0.002679504	0.002629674	0.002648338	0.002812309	0.002703154	0.002679504	0.002935710
0.003570887	0.003498118	0.002919969	0.003749922	0.003800370	0.002640235	0.003498118	0.003630970	0.003017917	0.003750606	0.003903434	0.002717579	0.002919969	0.003017917	0.004023623	0.003058048	0.003178573	0.003796877	0.003749922	0.003750606	0.003058048	0.004104029	0.004116896	0.002765079	0.003800370	0.003903434	0.003178573	0.004116896	0.004340540	0.002829932	0.002640235	0.002717579	0.003796877	0.002765079	0.002829932	0.003759318
0.003790016	0.003655128	0.002680350	0.004048567	0.004188368	0.002943296	0.003655128	0.003738288	0.002802098	0.004101075	0.004345127	0.003068846	0.002680350	0.002802098	0.003359992	0.002875064	0.003162866	0.003440241	0.004048567	0.004101075	0.002875064	0.004687928	0.004887123	0.003260579	0.004188368	0.004345127	0.003162866	0.004887123	0.005330773	0.003566395	0.002943296	0.003068846	0.003440241	0.003260579	0.003566395	0.004039387
0.003887622	0.003704621	0.002835651	0.004083474	0.003971043	0.002568064	0.003704621	0.003838408	0.002958001	0.004115321	0.004163303	0.002717754	0.002835651	0.002958001	0.003299721	0.003074952	0.003166612	0.002839629	0.004083474	0.004115321	0.003074952	0.004526364	0.004502584	0.002829227	0.003971043	0.004163303	0.003166612	0.004502584	0.004751033	0.002816379	0.002568064	0.002717754	0.002839629	0.002829227	0.002816379	0.002882961
0.002336380	0.002247098	0.001821376	0.002412581	0.002447199	0.001861918	0.002247098	0.002535991	0.002112811	0.002594184	0.002725032	0.002152721	0.001821376	0.002112811	0.003443157	0.002080587	0.002197360	0.003130430	0.002412581	0.002594184	0.002080587	0.002812001	0.002815813	0.002173496	0.002447199	0.002725032	0.002197360	0.002815813	0.002975194	0.002232876	0.001861918	0.002152721	0.003130430	0.002173496	0.002232876	0.003381357
0.004099814	0.003859724	0.003059423	0.004212695	0.004094305	0.002982167	0.003859724	0.003893221	0.003172701	0.004095498	0.004119509	0.003143804	0.003059423	0.003172701	0.003743876	0.003082536	0.003102415	0.003342283	0.004212695	0.004095498	0.003082536	0.004541124	0.004404368	0.003030552	0.004094305	0.004119509	0.003102415	0.004404368	0.004533643	0.003051486	0.002982167	0.003143804	0.003342283	0.003030552	0.003051486	0.003615662
0.003104427	0.003012505	0.002129376	0.003538018	0.003319682	0.002301856	0.003012505	0.003156730	0.002098556	0.003563855	0.003497647	0.002324211	0.002129376	0.002098556	0.002873132	0.002470792	0.002342032	0.002949036	0.003538018	0.003563855	0.002470792	0.004297433	0.004000509	0.002670117	0.003319682	0.003497647	0.002342032	0.004000509	0.003955223	0.002534277	0.002301856	0.002324211	0.002949036	0.002670117	0.002534277	0.003365919
0.003715905	0.003851180	0.003185936	0.004315315	0.004333650	0.003187908	0.003851180	0.004162505	0.003590795	0.004639882	0.004687083	0.003653300	0.003185936	0.003590795	0.004221771	0.003854133	0.003861211	0.004182684	0.004315315	0.004639882	0.003854133	0.005286810	0.005287805	0.003992199	0.004333650	0.004687083	0.003861211	0.005287805	0.005423327	0.003939265	0.003187908	0.003653300	0.004182684	0.003992199	0.003939265	0.004687427
0.003261416	0.003285365	0.002352358	0.003476158	0.003448515	0.002340725	0.003285365	0.003588658	0.002750146	0.003629850	0.003708963	0.002718664	0.002352358	0.002750146	0.003708658	0.002593186	0.002531876	0.003297263	0.003476158	0.003629850	0.002593186	0.003870815	0.003862956	0.002475626	0.003448515	0.003708963	0.002531876	0.003862956	0.004001149	0.002430870	0.002340725	0.002718664	0.003297263	0.002475626	0.002430870	0.003390420
0.004118121	0.003888093	0.003556879	0.004545092	0.004455914	0.003653115	0.003888093	0.003898967	0.003302359	0.004514375	0.004479540	0.003469924	0.003556879	0.003302359	0.004414163	0.003810028	0.003681995	0.004463588	0.004545092	0.004514375	0.003810028	0.005310870	0.005238155	0.003950661	0.004455914	0.004479540	0.003681995	0.005238155	0.005208869	0.003833454	0.003653115	0.003469924	0.004463588	0.003950661	0.003833454	0.005037765
0.003976098	0.004013175	0.003180940	0.004601608	0.004538852	0.003444742	0.004013175	0.004216022	0.003373637	0.004736778	0.004761251	0.003641952	0.003180940	0.003373637	0.004097641	0.003720852	0.003734255	0.004027564	0.004601608	0.004736778	0.003720852	0.005429552	0.005378435	0.003975356	0.004538852	0.004761251	0.003734255	0.005378435	0.005551858	0.003960625	0.003444742	0.003641952	0.004027564	0.003975356	0.003960625	0.004545932
0.002868401	0.002906809	0.002384161	0.002956488	0.003054249	0.002436482	0.002906809	0.003070311	0.002525664	0.003083319	0.003236900	0.002562104	0.002384161	0.002525664	0.003308894	0.002370670	0.002410096	0.003350136	0.002956488	0.003083319	0.002370670	0.003208058	0.003354314	0.002405090	0.003054249	0.003236900	0.002410096	0.003354314	0.003614982	0.002405843	0.002436482	0.002562104	0.003350136	0.002405090	0.002405843	0.003653109
0.003498597	0.003493840	0.002965563	0.003889787	0.003844087	0.002881053	0.003493840	0.003698627	0.003155573	0.003934690	0.004035442	0.003148992	0.002965563	0.003155573	0.003967201	0.003343066	0.003396443	0.003853622	0.003889787	0.003934690	0.003343066	0.004451265	0.004336782	0.003280387	0.003844087	0.004035442	0.003396443	0.004336782	0.004500935	0.003299879	0.002881053	0.003148992	0.003853622	0.003280387	0.003299879	0.004243299
0.002944517	0.002825707	0.002117396	0.003143321	0.003166504	0.002132727	0.002825707	0.002872980	0.002295155	0.003110269	0.003172406	0.002372568	0.002117396	0.002295155	0.002692735	0.002290817	0.002293816	0.002599193	0.003143321	0.003110269	0.002290817	0.003533496	0.003564346	0.002349196	0.003166504	0.003172406	0.002293816	0.003564346	0.003702110	0.002396515	0.002132727	0.002372568	0.002599193	0.002349196	0.002396515	0.002924447
0.003739277	0.003509771	0.003140229	0.004033715	0.003959290	0.003122944	0.003509771	0.003511477	0.003076448	0.003969521	0.004033426	0.003076739	0.003140229	0.003076448	0.003936971	0.003421667	0.003493038	0.003713333	0.004033715	0.003969521	0.003421667	0.004572283	0.004564858	0.003447526	0.003959290	0.004033426	0.003493038	0.004564858	0.004719465	0.003472905	0.003122944	0.003076739	0.003713333	0.003447526	0.003472905	0.003881098
0.003378995	0.003098646	0.002547525	0.003537490	0.003151939	0.002528462	0.003098646	0.003036366	0.002486718	0.003399924	0.003119655	0.002473543	0.002547525	0.002486718	0.003486260	0.002754395	0.002589448	0.003386461	0.003537490	0.003399924	0.002754395	0.003923585	0.003560143	0.002716575	0.003151939	0.003119655	0.002589448	0.003560143	0.003348661	0.002508215	0.002528462	0.002473543	0.003386461	0.002716575	0.002508215	0.004004899
0.003629371	0.003491098	0.002786963	0.003912885	0.003864089	0.002803657	0.003491098	0.003558569	0.003006447	0.003887600	0.003909064	0.002991241	0.002786963	0.003006447	0.003970963	0.003179939	0.003190226	0.003842808	0.003912885	0.003887600	0.003179939	0.004468265	0.004357069	0.003300907	0.003864089	0.003909064	0.003190226	0.004357069	0.004396846	0.003235425	0.002803657	0.002991241	0.003842808	0.003300907	0.003235425	0.004178600
0.003299277	0.003171619	0.002722346	0.003741359	0.003706395	0.002697065	0.003171619	0.003279122	0.002814490	0.003813208	0.003865938	0.002775149	0.002722346	0.002814490	0.003360690	0.003180643	0.003245210	0.003337128	0.003741359	0.003813208	0.003180643	0.004581428	0.004623822	0.003112123	0.003706395	0.003865938	0.003245210	0.004623822	0.004845272	0.003128512	0.002697065	0.002775149	0.003337128	0.003112123	0.003128512	0.003610322
0.003387687	0.003318783	0.002538728	0.003615320	0.003570339	0.002605791	0.003318783	0.003537118	0.002721992	0.003756008	0.003815075	0.002790772	0.002538728	0.002721992	0.003109733	0.002821512	0.002853027	0.003229440	0.003615320	0.003756008	0.002821512	0.004080984	0.004062630	0.002849598	0.003570339	0.003815075	0.002853027	0.004062630	0.004196246	0.002893277	0.002605791	0.002790772	0.003229440	0.002849598	0.002893277	0.003763061
0.004608559	0.004051565	0.003000493	0.004635036	0.004259349	0.003214867	0.004051565	0.003812105	0.002915730	0.004308507	0.004031203	0.003058776	0.003000493	0.002915730	0.003493320	0.003334160	0.003056321	0.003695219	0.004635036	0.004308507	0.003334160	0.005019772	0.004642744	0.003558706	0.004259349	0.004031203	0.003056321	0.004642744	0.004489134	0.003229425	0.003214867	0.003058776	0.003695219	0.003558706	0.003229425	0.004348427
0.003581948	0.003406514	0.002482086	0.003901584	0.003804842	0.002843834	0.003406514	0.003454306	0.002504721	0.003835710	0.003904940	0.002796494	0.002482086	0.002504721	0.003093006	0.002779790	0.002833257	0.003267164	0.003901584	0.003835710	0.002779790	0.004386727	0.004334389	0.003106823	0.003804842	0.003904940	0.002833257	0.004334389	0.004537676	0.003159055	0.002843834	0.002796494	0.003267164	0.003106823	0.003159055	0.003791727
0.002731703	0.002689878	0.001762600	0.002889827	0.002953106	0.001917401	0.002689878	0.002785685	0.001883981	0.002928835	0.003040671	0.002003434	0.001762600	0.001883981	0.002961956	0.001881292	0.001923640	0.002688323	0.002889827	0.002928835	0.001881292	0.003244174	0.003312354	0.001974444	0.002953106	0.003040671	0.001923640	0.003312354	0.003640647	0.002080743	0.001917401	0.002003434	0.002688323	0.001974444	0.002080743	0.002883105
0.003372388	0.003340486	0.002834056	0.003379777	0.003326960	0.002621658	0.003340486	0.003521881	0.003050954	0.003493545	0.003513434	0.002809156	0.002834056	0.003050954	0.004198540	0.002889359	0.002841233	0.003755808	0.003379777	0.003493545	0.002889359	0.003625938	0.003596647	0.002620294	0.003326960	0.003513434	0.002841233	0.003596647	0.003737431	0.002589493	0.002621658	0.002809156	0.003755808	0.002620294	0.002589493	0.003527265
0.003529611	0.003187466	0.002784724	0.003697201	0.003765641	0.002563209	0.003187466	0.003031374	0.002614382	0.003577771	0.003633754	0.002375637	0.002784724	0.002614382	0.003541767	0.003114304	0.003066395	0.002944078	0.003697201	0.003577771	0.003114304	0.004330958	0.004314631	0.002808740	0.003765641	0.003633754	0.003066395	0.004314631	0.004518397	0.002765295	0.002563209	0.002375637	0.002944078	0.002808740	0.002765295	0.002833977
0.004610127	0.004557356	0.003964999	0.004729339	0.004728336	0.003600458	0.004557356	0.004609759	0.004082079	0.004777433	0.004813148	0.003729130	0.003964999	0.004082079	0.005106343	0.004153789	0.004185352	0.004574351	0.004729339	0.004777433	0.004153789	0.004996356	0.005050097	0.003821103	0.004728336	0.004813148	0.004185352	0.005050097	0.005207819	0.003823426	0.003600458	0.003729130	0.004574351	0.003821103	0.003823426	0.004437061
0.003481299	0.003367579	0.002718417	0.003640905	0.003503832	0.002496009	0.003367579	0.003520853	0.002841474	0.003731888	0.003721736	0.002607189	0.002718417	0.002841474	0.003672296	0.002957170	0.002911182	0.003459049	0.003640905	0.003731888	0.002957170	0.004041162	0.003953060	0.002715897	0.003503832	0.003721736	0.002911182	0.003953060	0.004038083	0.002656854	0.002496009	0.002607189	0.003459049	0.002715897	0.002656854	0.003539267
0.003972591	0.003729876	0.002791381	0.004093996	0.004099074	0.002935337	0.003729876	0.003741700	0.002772277	0.004057962	0.004209427	0.002969703	0.002791381	0.002772277	0.003288390	0.002927103	0.002890091	0.003228372	0.004093996	0.004057962	0.002927103	0.004467866	0.004606977	0.003141227	0.004099074	0.004209427	0.002890091	0.004606977	0.005000146	0.003210890	0.002935337	0.002969703	0.003228372	0.003141227	0.003210890	0.003605997
0.003672307	0.003297795	0.002512688	0.003638322	0.003627618	0.002536076	0.003297795	0.003223036	0.002477559	0.003566508	0.003663062	0.002543213	0.002512688	0.002477559	0.003138872	0.002752864	0.002821239	0.002992103	0.003638322	0.003566508	0.002752864	0.003972557	0.004061804	0.002801589	0.003627618	0.003663062	0.002821239	0.004061804	0.004283115	0.002895813	0.002536076	0.002543213	0.002992103	0.002801589	0.002895813	0.003314074
0.003569641	0.003353896	0.003081763	0.003819958	0.003729257	0.003177076	0.003353896	0.003396001	0.003101000	0.003784191	0.003791312	0.003162591	0.003081763	0.003101000	0.004319344	0.003476575	0.003425341	0.004314614	0.003819958	0.003784191	0.003476575	0.004264327	0.004234991	0.003553996	0.003729257	0.003791312	0.003425341	0.004234991	0.004308873	0.003428295	0.003177076	0.003162591	0.004314614	0.003553996	0.003428295	0.004582534
0.003808804	0.003614260	0.002519754	0.004098206	0.004070150	0.002415400	0.003614260	0.003602977	0.002616208	0.004036741	0.004092943	0.002451774	0.002519754	0.002616208	0.003105610	0.002806673	0.002879077	0.002673723	0.004098206	0.004036741	0.002806673	0.004569334	0.004590579	0.002677360	0.004070150	0.004092943	0.002879077	0.004590579	0.004689584	0.002695713	0.002415400	0.002451774	0.002673723	0.002677360	0.002695713	0.002702067
0.004699757	0.004614247	0.003677305	0.005045545	0.004889006	0.003627632	0.004614247	0.004714618	0.003810032	0.005175766	0.005107266	0.003775912	0.003677305	0.003810032	0.004139314	0.004178045	0.004089157	0.004105097	0.005045545	0.005175766	0.004178045	0.005813399	0.005735177	0.004145357	0.004889006	0.005107266	0.004089157	0.005735177	0.005830305	0.004098053	0.003627632	0.003775912	0.004105097	0.004145357	0.004098053	0.004263149
0.004534471	0.004162595	0.003481749	0.004604881	0.004229021	0.003488038	0.004162595	0.004085718	0.003454541	0.004429541	0.004163837	0.003370888	0.003481749	0.003454541	0.004282632	0.003620930	0.003332305	0.004078146	0.004604881	0.004429541	0.003620930	0.004984017	0.004621180	0.003592346	0.004229021	0.004163837	0.003332305	0.004621180	0.004414018	0.003216668	0.003488038	0.003370888	0.004078146	0.003592346	0.003216668	0.004269815
0.004025097	0.003915098	0.003392515	0.004223478	0.003993720	0.003220145	0.003915098	0.003917524	0.003426003	0.004169946	0.003974338	0.003272035	0.003392515	0.003426003	0.004621598	0.003519114	0.003181462	0.004182645	0.004223478	0.004169946	0.003519114	0.004630880	0.004319681	0.003354646	0.003993720	0.003974338	0.003181462	0.004319681	0.004226042	0.003048454	0.003220145	0.003272035	0.004182645	0.003354646	0.003048454	0.004072061
0.004562053	0.004309371	0.003814351	0.004942487	0.004703057	0.003858613	0.004309371	0.004205085	0.003837691	0.004778755	0.004635077	0.003863975	0.003814351	0.003837691	0.005204857	0.004135525	0.004023878	0.004899646	0.004942487	0.004778755	0.004135525	0.005559695	0.005339995	0.004187223	0.004703057	0.004635077	0.004023878	0.005339995	0.005242479	0.004061319	0.003858613	0.003863975	0.004899646	0.004187223	0.004061319	0.005047955
0.003606415	0.003336014	0.002884249	0.003509869	0.003638570	0.002669406	0.003336014	0.003298369	0.002809994	0.003403470	0.003603741	0.002648857	0.002884249	0.002809994	0.003806287	0.002715080	0.003002600	0.003460879	0.003509869	0.003403470	0.002715080	0.003843090	0.003790762	0.002532227	0.003638570	0.003603741	0.003002600	0.003790762	0.004023878	0.002809195	0.002669406	0.002648857	0.003460879	0.002532227	0.002809195	0.003481418
0.003223720	0.003219681	0.002438148	0.003771943	0.003739069	0.002654110	0.003219681	0.003443992	0.002761835	0.003965714	0.004026116	0.002992431	0.002438148	0.002761835	0.003511301	0.003106582	0.003186344	0.003818883	0.003771943	0.003965714	0.003106582	0.004769198	0.004699333	0.003431866	0.003739069	0.004026116	0.003186344	0.004699333	0.004855191	0.003449900	0.002654110	0.002992431	0.003818883	0.003431866	0.003449900	0.004411772
0.004083536	0.003805257	0.002616750	0.004267204	0.004156478	0.002651260	0.003805257	0.003831803	0.002712807	0.004267204	0.004235337	0.002829520	0.002616750	0.002712807	0.003098160	0.002984245	0.002980802	0.003039998	0.004267204	0.004267204	0.002984245	0.004822653	0.004747150	0.003082217	0.004156478	0.004235337	0.002980802	0.004747150	0.004800251	0.003111234	0.002651260	0.002829520	0.003039998	0.003082217	0.003111234	0.003525791
0.003492416	0.003371358	0.002824393	0.003773944	0.003708062	0.002589297	0.003371358	0.003518337	0.003020340	0.003807878	0.003873602	0.002784259	0.002824393	0.003020340	0.003587065	0.003160211	0.003156493	0.003314583	0.003773944	0.003807878	0.003160211	0.004331134	0.004315314	0.002946324	0.003708062	0.003873602	0.003156493	0.004315314	0.004463432	0.002918364	0.002589297	0.002784259	0.003314583	0.002946324	0.002918364	0.003382312
0.003404371	0.003118573	0.002555110	0.003442683	0.003361698	0.002325705	0.003118573	0.003034666	0.002453626	0.003283232	0.003298647	0.002191440	0.002555110	0.002453626	0.003607404	0.002483954	0.002461897	0.003050291	0.003442683	0.003283232	0.002483954	0.003651688	0.003610539	0.002268261	0.003361698	0.003298647	0.002461897	0.003610539	0.003687031	0.002256760	0.002325705	0.002191440	0.003050291	0.002268261	0.002256760	0.003076387
0.004276922	0.004074260	0.003408452	0.004458572	0.004408803	0.003624219	0.004074260	0.004150816	0.003540130	0.004501084	0.004503809	0.003743597	0.003408452	0.003540130	0.004368584	0.003771638	0.003845776	0.004316405	0.004458572	0.004501084	0.003771638	0.004976201	0.004978352	0.003939920	0.004408803	0.004503809	0.003845776	0.004978352	0.005101892	0.003945683	0.003624219	0.003743597	0.004316405	0.003939920	0.003945683	0.004703335
0.004092157	0.004210657	0.003476202	0.004348706	0.004340240	0.003219429	0.004210657	0.004461578	0.003740168	0.004627980	0.004665887	0.003451554	0.003476202	0.003740168	0.004223419	0.003948914	0.003967609	0.003788403	0.004348706	0.004627980	0.003948914	0.004952971	0.005025889	0.003665923	0.004340240	0.004665887	0.003967609	0.005025889	0.005196866	0.003686253	0.003219429	0.003451554	0.003788403	0.003665923	0.003686253	0.003656777
0.004361638	0.004096405	0.003019483	0.004241616	0.004189476	0.003074671	0.004096405	0.004013473	0.003004108	0.004128346	0.004122960	0.003004314	0.003019483	0.003004108	0.003521664	0.003024326	0.003021040	0.003460377	0.004241616	0.004128346	0.003024326	0.004426537	0.004357623	0.003001034	0.004189476	0.004122960	0.003021040	0.004357623	0.004398968	0.002975720	0.003074671	0.003004314	0.003460377	0.003001034	0.002975720	0.003696829
0.003701213	0.003484519	0.002593430	0.003864906	0.003782375	0.002670146	0.003484519	0.003491357	0.002652178	0.003848158	0.003825826	0.002753467	0.002593430	0.002652178	0.003624839	0.002863777	0.002892740	0.003527152	0.003864906	0.003848158	0.002863777	0.004306504	0.004245224	0.002993318	0.003782375	0.003825826	0.002892740	0.004245224	0.004294254	0.002997867	0.002670146	0.002753467	0.003527152	0.002993318	0.002997867	0.003678097
0.003405373	0.003288704	0.002456570	0.003710612	0.003593429	0.002339156	0.003288704	0.003414851	0.002761273	0.003596947	0.003658148	0.002570463	0.002456570	0.002761273	0.003476632	0.002536364	0.002742815	0.003096954	0.003710612	0.003596947	0.002536364	0.004243038	0.004059198	0.002398840	0.003593429	0.003658148	0.002742815	0.004059198	0.004107910	0.002466147	0.002339156	0.002570463	0.003096954	0.002398840	0.002466147	0.003075822
0.003963053	0.003911956	0.002912080	0.004213353	0.004178791	0.003232486	0.003911956	0.004170621	0.003111831	0.004366916	0.004489232	0.003477361	0.002912080	0.003111831	0.004015368	0.003206043	0.003138621	0.004119728	0.004213353	0.004366916	0.003206043	0.004794952	0.004750396	0.003614996	0.004178791	0.004489232	0.003138621	0.004750396	0.005002190	0.003605409	0.003232486	0.003477361	0.004119728	0.003614996	0.003605409	0.004946131
0.003385290	0.003237776	0.002504859	0.003510606	0.003444592	0.002268125	0.003237776	0.003292307	0.002558018	0.003541348	0.003558113	0.002354481	0.002504859	0.002558018	0.003296193	0.002543570	0.002585846	0.002593926	0.003510606	0.003541348	0.002543570	0.004169366	0.004046143	0.002531307	0.003444592	0.003558113	0.002585846	0.004046143	0.004141672	0.002492283	0.002268125	0.002354481	0.002593926	0.002531307	0.002492283	0.002620963
0.003442487	0.003309171	0.002500420	0.003779287	0.003796545	0.002432533	0.003309171	0.003392579	0.002477212	0.003752039	0.003901473	0.002471809	0.002500420	0.002477212	0.003420814	0.002880607	0.002982746	0.003361131	0.003779287	0.003752039	0.002880607	0.004281285	0.004373288	0.002780615	0.003796545	0.003901473	0.002982746	0.004373288	0.004646339	0.002891533	0.002432533	0.002471809	0.003361131	0.002780615	0.002891533	0.003731094
0.003661417	0.003596081	0.002529163	0.003891699	0.003871314	0.002536947	0.003596081	0.003706193	0.002600904	0.003927114	0.004027126	0.002559985	0.002529163	0.002600904	0.003197942	0.002662277	0.002846219	0.003187057	0.003891699	0.003927114	0.002662277	0.004498302	0.004439352	0.002680168	0.003871314	0.004027126	0.002846219	0.004439352	0.004654685	0.002792851	0.002536947	0.002559985	0.003187057	0.002680168	0.002792851	0.003305628
0.003281440	0.003083453	0.002175705	0.003314240	0.003370935	0.002044746	0.003083453	0.003225992	0.002150787	0.003277435	0.003448243	0.002052061	0.002175705	0.002150787	0.002631718	0.002316646	0.002260439	0.002290327	0.003314240	0.003277435	0.002316646	0.003603603	0.003591923	0.002229704	0.003370935	0.003448243	0.002260439	0.003591923	0.003836651	0.002131054	0.002044746	0.002052061	0.002290327	0.002229704	0.002131054	0.002179102
0.002851903	0.002745225	0.002099639	0.003198963	0.002999522	0.002141452	0.002745225	0.002848449	0.002226731	0.003255228	0.003166593	0.002228132	0.002099639	0.002226731	0.003164086	0.002455498	0.002416227	0.002842663	0.003198963	0.003255228	0.002455498	0.003807774	0.003637228	0.002473296	0.002999522	0.003166593	0.002416227	0.003637228	0.003649415	0.002365685	0.002141452	0.002228132	0.002842663	0.002473296	0.002365685	0.002939972
0.003339692	0.003075673	0.002712067	0.003520564	0.003449137	0.002538577	0.003075673	0.003089497	0.002832020	0.003371671	0.003437976	0.002674891	0.002712067	0.002832020	0.003801755	0.003117771	0.003134605	0.003499334	0.003520564	0.003371671	0.003117771	0.003899627	0.003838654	0.002842644	0.003449137	0.003437976	0.003134605	0.003838654	0.003959512	0.002889978	0.002538577	0.002674891	0.003499334	0.002842644	0.002889978	0.003570633
0.003845618	0.003720061	0.003124764	0.004150080	0.004066264	0.003386063	0.003720061	0.003797011	0.003098904	0.004172917	0.004180158	0.003364966	0.003124764	0.003098904	0.003680436	0.003296204	0.003270043	0.003992585	0.004150080	0.004172917	0.003296204	0.004755684	0.004663295	0.003533463	0.004066264	0.004180158	0.003270043	0.004663295	0.004712961	0.003494955	0.003386063	0.003364966	0.003992585	0.003533463	0.003494955	0.004544624
0.002760887	0.002666722	0.002081525	0.002855515	0.002951441	0.002052111	0.002666722	0.002785334	0.002093662	0.002917693	0.003128624	0.001978756	0.002081525	0.002093662	0.002697308	0.002297277	0.002371121	0.002758533	0.002855515	0.002917693	0.002297277	0.003225320	0.003332056	0.002244905	0.002951441	0.003128624	0.002371121	0.003332056	0.003613630	0.002243078	0.002052111	0.001978756	0.002758533	0.002244905	0.002243078	0.002984758
0.003989065	0.004002515	0.003217684	0.004297352	0.004168968	0.003226693	0.004002515	0.004172240	0.003451332	0.004363739	0.004323646	0.003405165	0.003217684	0.003451332	0.004167160	0.003423098	0.003294563	0.003769840	0.004297352	0.004363739	0.003423098	0.004891034	0.004723768	0.003459348	0.004168968	0.004323646	0.003294563	0.004723768	0.004720415	0.003262816	0.003226693	0.003405165	0.003769840	0.003459348	0.003262816	0.003949533
0.004209225	0.003787267	0.002770432	0.004312660	0.004097667	0.002858596	0.003787267	0.003558648	0.002560998	0.004018879	0.003881786	0.002571751	0.002770432	0.002560998	0.003155019	0.002912893	0.002750813	0.002945669	0.004312660	0.004018879	0.002912893	0.004674508	0.004444005	0.002981274	0.004097667	0.003881786	0.002750813	0.004444005	0.004404473	0.002832383	0.002858596	0.002571751	0.002945669	0.002981274	0.002832383	0.003374064
0.004186100	0.003889479	0.002765517	0.004811149	0.004368461	0.002750745	0.003889479	0.003829900	0.002613981	0.004626329	0.004328621	0.002673871	0.002765517	0.002613981	0.003575047	0.003202165	0.002966162	0.003115506	0.004811149	0.004626329	0.003202165	0.005864905	0.005298075	0.003279691	0.004368461	0.004328621	0.002966162	0.005298075	0.005027549	0.002995888	0.002750745	0.002673871	0.003115506	0.003279691	0.002995888	0.003291173
0.003534180	0.003379693	0.002761825	0.003748579	0.003573996	0.002840254	0.003379693	0.003394425	0.002856700	0.003725325	0.003616489	0.002993039	0.002761825	0.002856700	0.003857939	0.003126250	0.002968722	0.003856836	0.003748579	0.003725325	0.003126250	0.004176347	0.004021852	0.003223796	0.003573996	0.003616489	0.002968722	0.004021852	0.004026242	0.003129108	0.002840254	0.002993039	0.003856836	0.003223796	0.003129108	0.004176578
0.004400190	0.004089209	0.003245428	0.004634577	0.004324748	0.002943033	0.004089209	0.003896853	0.003083911	0.004394049	0.004169819	0.002803786	0.003245428	0.003083911	0.003840260	0.003467931	0.003148020	0.003519832	0.004634577	0.004394049	0.003467931	0.005026314	0.004718055	0.003109394	0.004324748	0.004169819	0.003148020	0.004718055	0.004566335	0.002792044	0.002943033	0.002803786	0.003519832	0.003109394	0.002792044	0.003633471
0.004004528	0.003804323	0.002774611	0.003872627	0.003825035	0.002799839	0.003804323	0.003771070	0.002835651	0.003829293	0.003796979	0.002840302	0.002774611	0.002835651	0.003355182	0.002770411	0.002688970	0.003193099	0.003872627	0.003829293	0.002770411	0.004054096	0.004012876	0.002787209	0.003825035	0.003796979	0.002688970	0.004012876	0.004143383	0.002708549	0.002799839	0.002840302	0.003193099	0.002787209	0.002708549	0.003307918
0.003150819	0.002925542	0.002997533	0.003336395	0.003248558	0.002791444	0.002925542	0.002913458	0.002898258	0.003209322	0.003272194	0.002743937	0.002997533	0.002898258	0.004133170	0.003187101	0.003144250	0.003851882	0.003336395	0.003209322	0.003187101	0.003735390	0.003634915	0.002967448	0.003248558	0.003272194	0.003144250	0.003634915	0.003764901	0.002968317	0.002791444	0.002743937	0.003851882	0.002967448	0.002968317	0.003800587
0.003404291	0.003140479	0.002337267	0.003444714	0.003307220	0.002394483	0.003140479	0.003064352	0.002328174	0.003352030	0.003273118	0.002374000	0.002337267	0.002328174	0.002970213	0.002424200	0.002399453	0.002768322	0.003444714	0.003352030	0.002424200	0.003755320	0.003612089	0.002485084	0.003307220	0.003273118	0.002399453	0.003612089	0.003643170	0.002352211	0.002394483	0.002374000	0.002768322	0.002485084	0.002352211	0.003122128
0.003134705	0.002984174	0.002519900	0.003357645	0.003222695	0.002382192	0.002984174	0.002978288	0.002455870	0.003332015	0.003272099	0.002411281	0.002519900	0.002455870	0.003151715	0.002670902	0.002536646	0.002834044	0.003357645	0.003332015	0.002670902	0.003759669	0.003666381	0.002589311	0.003222695	0.003272099	0.002536646	0.003666381	0.003729975	0.002496092	0.002382192	0.002411281	0.002834044	0.002589311	0.002496092	0.003100606
0.003387143	0.003236566	0.003124159	0.003777493	0.003533019	0.003065843	0.003236566	0.003412202	0.003254558	0.003824538	0.003705865	0.003275535	0.003124159	0.003254558	0.004908778	0.003434474	0.003122820	0.004622914	0.003777493	0.003824538	0.003434474	0.004444415	0.004267022	0.003455371	0.003533019	0.003705865	0.003122820	0.004267022	0.004228437	0.003130062	0.003065843	0.003275535	0.004622914	0.003455371	0.003130062	0.004710642
0.004054353	0.003856859	0.003060281	0.004539803	0.004402183	0.003103994	0.003856859	0.003989445	0.003256819	0.004519565	0.004486323	0.003368750	0.003060281	0.003256819	0.004194355	0.003644185	0.003596703	0.003898475	0.004539803	0.004519565	0.003644185	0.005280065	0.005157139	0.003753227	0.004402183	0.004486323	0.003596703	0.005157139	0.005168575	0.003673438	0.003103994	0.003368750	0.003898475	0.003753227	0.003673438	0.004139740
0.003703245	0.003493197	0.003064256	0.003823196	0.003830273	0.002914730	0.003493197	0.003464447	0.003103181	0.003719112	0.003825964	0.002901425	0.003064256	0.003103181	0.004156479	0.003165886	0.003374478	0.003763026	0.003823196	0.003719112	0.003165886	0.004148242	0.004153355	0.002952826	0.003830273	0.003825964	0.003374478	0.004153355	0.004380839	0.003078493	0.002914730	0.002901425	0.003763026	0.002952826	0.003078493	0.003717072
0.003923402	0.003761331	0.003138733	0.004088096	0.004015069	0.003327094	0.003761331	0.003784348	0.003129055	0.004028325	0.004077794	0.003279867	0.003138733	0.003129055	0.003888306	0.003221690	0.003288337	0.003747870	0.004088096	0.004028325	0.003221690	0.004397355	0.004351127	0.003360666	0.004015069	0.004077794	0.003288337	0.004351127	0.004519667	0.003382407	0.003327094	0.003279867	0.003747870	0.003360666	0.003382407	0.004098323
0.002951204	0.002980515	0.002611859	0.003364315	0.003378036	0.002680245	0.002980515	0.003167537	0.002752357	0.003432609	0.003622307	0.002849736	0.002611859	0.002752357	0.003619705	0.002898226	0.002999994	0.003669188	0.003364315	0.003432609	0.002898226	0.003921268	0.003972047	0.002995919	0.003378036	0.003622307	0.002999994	0.003972047	0.004285863	0.003107824	0.002680245	0.002849736	0.003669188	0.002995919	0.003107824	0.004021594
0.003147717	0.002763420	0.001828004	0.002913897	0.002896044	0.001848239	0.002763420	0.002745634	0.001906863	0.002781278	0.002901488	0.001755188	0.001828004	0.001906863	0.002900573	0.001673506	0.001870148	0.002653489	0.002913897	0.002781278	0.001673506	0.003128748	0.003084512	0.001728623	0.002896044	0.002901488	0.001870148	0.003084512	0.003277263	0.001841141	0.001848239	0.001755188	0.002653489	0.001728623	0.001841141	0.003048465
0.003655729	0.003390643	0.002688164	0.003524957	0.003449366	0.002820289	0.003390643	0.003383842	0.002769531	0.003528054	0.003518247	0.002851748	0.002688164	0.002769531	0.003940017	0.002822017	0.002672520	0.003795737	0.003524957	0.003528054	0.002822017	0.003890006	0.003781516	0.002796132	0.003449366	0.003518247	0.002672520	0.003781516	0.003840801	0.002724692	0.002820289	0.002851748	0.003795737	0.002796132	0.002724692	0.003933541
0.004088507	0.003971282	0.002994285	0.004474727	0.004407625	0.002922366	0.003971282	0.004023629	0.003111706	0.004482284	0.004506109	0.003039529	0.002994285	0.003111706	0.003823461	0.003528120	0.003501580	0.003575836	0.004474727	0.004482284	0.003528120	0.005162246	0.005071563	0.003421456	0.004407625	0.004506109	0.003501580	0.005071563	0.005196075	0.003412887	0.002922366	0.003039529	0.003575836	0.003421456	0.003412887	0.003826268
0.003491389	0.003350922	0.002708383	0.003725028	0.003665800	0.002471412	0.003350922	0.003402293	0.002773173	0.003722965	0.003753766	0.002582409	0.002708383	0.002773173	0.003540518	0.002798646	0.002771519	0.003339847	0.003725028	0.003722965	0.002798646	0.004200659	0.004157140	0.002601788	0.003665800	0.003753766	0.002771519	0.004157140	0.004284061	0.002547986	0.002471412	0.002582409	0.003339847	0.002601788	0.002547986	0.003461183
0.004024508	0.003687367	0.002857649	0.004356725	0.004294340	0.002903012	0.003687367	0.003573687	0.002886936	0.004157618	0.004182039	0.002887174	0.002857649	0.002886936	0.003910460	0.003241277	0.003194671	0.003758006	0.004356725	0.004157618	0.003241277	0.004985644	0.004953597	0.003268705	0.004294340	0.004182039	0.003194671	0.004953597	0.005126301	0.003194663	0.002903012	0.002887174	0.003758006	0.003268705	0.003194663	0.003948922
0.004279874	0.003992841	0.003651748	0.004440677	0.004309824	0.003564185	0.003992841	0.003883777	0.003720254	0.004290569	0.004212913	0.003616336	0.003651748	0.003720254	0.005316528	0.003899796	0.003838657	0.004826337	0.004440677	0.004290569	0.003899796	0.004905045	0.004734618	0.003906980	0.004309824	0.004212913	0.003838657	0.004734618	0.004717162	0.003745539	0.003564185	0.003616336	0.004826337	0.003906980	0.003745539	0.004804806
0.004075753	0.003868303	0.003204928	0.004245859	0.004081498	0.003082299	0.003868303	0.003942304	0.003352597	0.004203507	0.004166057	0.003202574	0.003204928	0.003352597	0.003930827	0.003327177	0.003350817	0.003740719	0.004245859	0.004203507	0.003327177	0.004776250	0.004607265	0.003057509	0.004081498	0.004166057	0.003350817	0.004607265	0.004678617	0.003099813	0.003082299	0.003202574	0.003740719	0.003057509	0.003099813	0.003864535
0.003416259	0.003066018	0.002222828	0.003319833	0.003258755	0.002197198	0.003066018	0.002916151	0.002206768	0.003177571	0.003138085	0.002158162	0.002222828	0.002206768	0.003109054	0.002248886	0.002183628	0.002911599	0.003319833	0.003177571	0.002248886	0.003617848	0.003443097	0.002320141	0.003258755	0.003138085	0.002183628	0.003443097	0.003496015	0.002101546	0.002197198	0.002158162	0.002911599	0.002320141	0.002101546	0.003216963
0.003998746	0.003916485	0.003285110	0.004258205	0.004261304	0.003508184	0.003916485	0.004037926	0.003390966	0.004308245	0.004395707	0.003603268	0.003285110	0.003390966	0.004021056	0.003575221	0.003603374	0.004149516	0.004258205	0.004308245	0.003575221	0.004797553	0.004778116	0.003773327	0.004261304	0.004395707	0.003603374	0.004778116	0.004988903	0.003792038	0.003508184	0.003603268	0.004149516	0.003773327	0.003792038	0.004641681
0.005084641	0.004361164	0.003720507	0.005079876	0.004644741	0.003392211	0.004361164	0.004073885	0.003447434	0.004617277	0.004433525	0.003167449	0.003720507	0.003447434	0.004423286	0.003863070	0.003461043	0.003935390	0.005079876	0.004617277	0.003863070	0.005430194	0.005022941	0.003594559	0.004644741	0.004433525	0.003461043	0.005022941	0.005030447	0.003226614	0.003392211	0.003167449	0.003935390	0.003594559	0.003226614	0.003985254
0.003308529	0.003185981	0.002479044	0.003422822	0.003465529	0.002881342	0.003185981	0.003279202	0.002596592	0.003452204	0.003620320	0.002888662	0.002479044	0.002596592	0.003320621	0.002542833	0.002763464	0.003331344	0.003422822	0.003452204	0.002542833	0.003826073	0.003766188	0.002946082	0.003465529	0.003620320	0.002763464	0.003766188	0.004076835	0.003006530	0.002881342	0.002888662	0.003331344	0.002946082	0.003006530	0.004082139
0.003859403	0.003515464	0.002788453	0.003853343	0.003780013	0.002710656	0.003515464	0.003333910	0.002635653	0.003637923	0.003635338	0.002553326	0.002788453	0.002635653	0.003501166	0.002836416	0.002777692	0.003333895	0.003853343	0.003637923	0.002836416	0.004119475	0.003964468	0.002840791	0.003780013	0.003635338	0.002777692	0.003964468	0.004017688	0.002695281	0.002710656	0.002553326	0.003333895	0.002840791	0.002695281	0.003552106
0.002996247	0.002923348	0.002514586	0.003248739	0.003176887	0.002228945	0.002923348	0.003061834	0.002585694	0.003384465	0.003387952	0.002307376	0.002514586	0.002585694	0.003848994	0.002793219	0.002815611	0.003223681	0.003248739	0.003384465	0.002793219	0.003829322	0.003749434	0.002487300	0.003176887	0.003387952	0.002815611	0.003749434	0.003786885	0.002537322	0.002228945	0.002307376	0.003223681	0.002487300	0.002537322	0.003122972
0.003133922	0.003075494	0.002014838	0.003431182	0.003354244	0.002283811	0.003075494	0.003229488	0.002259743	0.003573271	0.003619222	0.002490641	0.002014838	0.002259743	0.002759042	0.002415369	0.002484633	0.002802522	0.003431182	0.003573271	0.002415369	0.004044475	0.004028149	0.002674266	0.003354244	0.003619222	0.002484633	0.004028149	0.004199072	0.002691557	0.002283811	0.002490641	0.002802522	0.002674266	0.002691557	0.003063058
0.003833090	0.003591235	0.002904508	0.004043237	0.003853751	0.002871846	0.003591235	0.003568790	0.002957180	0.003872889	0.003878038	0.002890506	0.002904508	0.002957180	0.003604578	0.003088425	0.003085756	0.003463776	0.004043237	0.003872889	0.003088425	0.004477903	0.004270082	0.003110736	0.003853751	0.003878038	0.003085756	0.004270082	0.004362085	0.003081001	0.002871846	0.002890506	0.003463776	0.003110736	0.003081001	0.003588937
0.003954821	0.003919831	0.003383211	0.004250670	0.004245064	0.003331119	0.003919831	0.004233200	0.003807701	0.004349727	0.004530512	0.003698576	0.003383211	0.003807701	0.004667957	0.003744909	0.003924649	0.004402267	0.004250670	0.004349727	0.003744909	0.004974228	0.004900315	0.003774714	0.004245064	0.004530512	0.003924649	0.004900315	0.005108867	0.003903105	0.003331119	0.003698576	0.004402267	0.003774714	0.003903105	0.004890357
0.004745064	0.004591432	0.003684280	0.005333764	0.004911670	0.004045988	0.004591432	0.004638859	0.003750418	0.005299925	0.005005413	0.004070654	0.003684280	0.003750418	0.004246548	0.004340158	0.004004163	0.004623210	0.005333764	0.005299925	0.004340158	0.006140083	0.005697197	0.004733720	0.004911670	0.005005413	0.004004163	0.005697197	0.005525672	0.004369592	0.004045988	0.004070654	0.004623210	0.004733720	0.004369592	0.005506234
0.003938668	0.003634504	0.003197701	0.004337573	0.004129626	0.003219363	0.003634504	0.003520849	0.003025455	0.004160339	0.004028805	0.003010464	0.003197701	0.003025455	0.004318757	0.003684762	0.003465726	0.003989375	0.004337573	0.004160339	0.003684762	0.005007171	0.004787658	0.003667606	0.004129626	0.004028805	0.003465726	0.004787658	0.004801222	0.003397739	0.003219363	0.003010464	0.003989375	0.003667606	0.003397739	0.004148829
0.003514550	0.003108563	0.002444049	0.003454446	0.003330815	0.002222950	0.003108563	0.002919148	0.002361221	0.003193157	0.003187679	0.002175432	0.002444049	0.002361221	0.002848213	0.002453101	0.002495990	0.002681120	0.003454446	0.003193157	0.002453101	0.003560756	0.003500241	0.002277298	0.003330815	0.003187679	0.002495990	0.003500241	0.003608620	0.002304892	0.002222950	0.002175432	0.002681120	0.002277298	0.002304892	0.002758546
0.003442029	0.003375909	0.002523459	0.003781026	0.003845910	0.002647354	0.003375909	0.003498395	0.002708615	0.003848474	0.004028994	0.002861431	0.002523459	0.002708615	0.003192590	0.002978434	0.003150840	0.003217806	0.003781026	0.003848474	0.002978434	0.004392972	0.004441152	0.003180696	0.003845910	0.004028994	0.003150840	0.004441152	0.004679083	0.003313999	0.002647354	0.002861431	0.003217806	0.003180696	0.003313999	0.003631138
0.003183666	0.003042901	0.002333065	0.003195453	0.003145086	0.002588556	0.003042901	0.003193021	0.002467949	0.003246069	0.003373480	0.002620108	0.002333065	0.002467949	0.002938436	0.002287215	0.002460459	0.003041330	0.003195453	0.003246069	0.002287215	0.003555464	0.003490529	0.002510416	0.003145086	0.003373480	0.002460459	0.003490529	0.003711963	0.002603159	0.002588556	0.002620108	0.003041330	0.002510416	0.002603159	0.003550528
0.003892376	0.003650902	0.003079249	0.004114645	0.004062780	0.003045590	0.003650902	0.003646946	0.003182124	0.004022534	0.004041690	0.003130037	0.003079249	0.003182124	0.004027391	0.003502220	0.003518968	0.003955418	0.004114645	0.004022534	0.003502220	0.004522561	0.004497396	0.003456386	0.004062780	0.004041690	0.003518968	0.004497396	0.004571733	0.003426258	0.003045590	0.003130037	0.003955418	0.003456386	0.003426258	0.004250724
0.003880585	0.003777471	0.003077282	0.004095009	0.004101304	0.003165045	0.003777471	0.003932870	0.003287595	0.004138194	0.004251853	0.003388673	0.003077282	0.003287595	0.003697214	0.003258610	0.003332213	0.003602559	0.004095009	0.004138194	0.003258610	0.004574269	0.004595414	0.003420688	0.004101304	0.004251853	0.003332213	0.004595414	0.004799156	0.003435967	0.003165045	0.003388673	0.003602559	0.003420688	0.003435967	0.003938300
0.004138350	0.003784124	0.003220494	0.004094716	0.003995374	0.003186219	0.003784124	0.003650305	0.003102788	0.003944287	0.003932675	0.003070048	0.003220494	0.003102788	0.004399188	0.003259695	0.003029484	0.004072597	0.004094716	0.003944287	0.003259695	0.004360716	0.004321298	0.003279914	0.003995374	0.003932675	0.003029484	0.004321298	0.004435571	0.003034098	0.003186219	0.003070048	0.004072597	0.003279914	0.003034098	0.004208427
0.003342330	0.003065080	0.002664087	0.003693615	0.003435835	0.002765358	0.003065080	0.003014673	0.002606830	0.003503907	0.003372275	0.002621318	0.002664087	0.002606830	0.003478062	0.002898110	0.002651199	0.003280213	0.003693615	0.003503907	0.002898110	0.004321940	0.004009889	0.003097949	0.003435835	0.003372275	0.002651199	0.004009889	0.003950790	0.002713270	0.002765358	0.002621318	0.003280213	0.003097949	0.002713270	0.003483499
0.003325272	0.003054316	0.002830512	0.003389359	0.003231445	0.002829151	0.003054316	0.003061871	0.002786424	0.003351127	0.003260655	0.002816361	0.002830512	0.002786424	0.003756970	0.002867627	0.002808340	0.003736008	0.003389359	0.003351127	0.002867627	0.004117507	0.003874360	0.002994326	0.003231445	0.003260655	0.002808340	0.003874360	0.003888133	0.002844572	0.002829151	0.002816361	0.003736008	0.002994326	0.002844572	0.004029440
0.003059072	0.003077902	0.002262259	0.003181289	0.003046322	0.002222059	0.003077902	0.003242525	0.002474436	0.003307361	0.003327884	0.002417132	0.002262259	0.002474436	0.003459759	0.002353890	0.002371271	0.003108272	0.003181289	0.003307361	0.002353890	0.003492918	0.003439084	0.002288277	0.003046322	0.003327884	0.002371271	0.003439084	0.003695559	0.002302984	0.002222059	0.002417132	0.003108272	0.002288277	0.002302984	0.003232792
0.004152874	0.003697071	0.003055041	0.003931030	0.003671257	0.002878092	0.003697071	0.003568188	0.003072567	0.003697962	0.003624236	0.002892021	0.003055041	0.003072567	0.004437167	0.002847001	0.002876403	0.003811421	0.003931030	0.003697962	0.002847001	0.004012427	0.003823749	0.002677139	0.003671257	0.003624236	0.002876403	0.003823749	0.003872613	0.002689488	0.002878092	0.002892021	0.003811421	0.002677139	0.002689488	0.003603874
0.005118148	0.004917840	0.003992387	0.005548567	0.005357342	0.003986391	0.004917840	0.004903952	0.003959522	0.005438519	0.005401357	0.003913411	0.003992387	0.003959522	0.004343721	0.004322850	0.004257232	0.004293712	0.005548567	0.005438519	0.004322850	0.006188100	0.006034662	0.004363005	0.005357342	0.005401357	0.004257232	0.006034662	0.006120459	0.004210889	0.003986391	0.003913411	0.004293712	0.004363005	0.004210889	0.004489667
0.002948040	0.002825547	0.001961128	0.003137659	0.003098501	0.002049373	0.002825547	0.002969491	0.002108694	0.003253365	0.003321811	0.002152722	0.001961128	0.002108694	0.002839868	0.002212748	0.002267061	0.002722220	0.003137659	0.003253365	0.002212748	0.003675595	0.003674605	0.002277494	0.003098501	0.003321811	0.002267061	0.003674605	0.003819444	0.002280158	0.002049373	0.002152722	0.002722220	0.002277494	0.002280158	0.002970074
0.004334827	0.003696957	0.002909387	0.004746013	0.004271074	0.002966735	0.003696957	0.003393353	0.002568950	0.004218080	0.003922408	0.002573959	0.002909387	0.002568950	0.003000015	0.003322420	0.002958963	0.002839583	0.004746013	0.004218080	0.003322420	0.005846997	0.005190237	0.003507801	0.004271074	0.003922408	0.002958963	0.005190237	0.004795043	0.003082174	0.002966735	0.002573959	0.002839583	0.003507801	0.003082174	0.003146684
0.003280011	0.003299997	0.002815770	0.003564527	0.003640784	0.002706652	0.003299997	0.003488188	0.003060376	0.003655643	0.003807087	0.002904820	0.002815770	0.003060376	0.003929011	0.003082008	0.003219338	0.003495476	0.003564527	0.003655643	0.003082008	0.004032314	0.004053019	0.002882665	0.003640784	0.003807087	0.003219338	0.004053019	0.004236836	0.003034469	0.002706652	0.002904820	0.003495476	0.002882665	0.003034469	0.003444941
0.003469142	0.003390847	0.002545774	0.003704414	0.003744382	0.002328198	0.003390847	0.003511770	0.002664852	0.003695223	0.003817716	0.002403267	0.002545774	0.002664852	0.003250436	0.002711954	0.002712636	0.002884748	0.003704414	0.003695223	0.002711954	0.004126568	0.004109766	0.002400874	0.003744382	0.003817716	0.002712636	0.004109766	0.004289123	0.002408397	0.002328198	0.002403267	0.002884748	0.002400874	0.002408397	0.002910290
0.003799637	0.003504577	0.002752864	0.004061758	0.003839336	0.002627907	0.003504577	0.003448016	0.002721943	0.003883447	0.003852268	0.002602209	0.002752864	0.002721943	0.003428439	0.002849820	0.002801023	0.003297874	0.004061758	0.003883447	0.002849820	0.004615790	0.004436857	0.002750950	0.003839336	0.003852268	0.002801023	0.004436857	0.004527564	0.002694412	0.002627907	0.002602209	0.003297874	0.002750950	0.002694412	0.003463481
0.004012380	0.003844819	0.002993783	0.004431132	0.004291120	0.003228183	0.003844819	0.003820641	0.003044234	0.004333058	0.004250623	0.003279065	0.002993783	0.003044234	0.003624829	0.003362150	0.003309512	0.003862756	0.004431132	0.004333058	0.003362150	0.005016655	0.004846857	0.003582208	0.004291120	0.004250623	0.003309512	0.004846857	0.004782237	0.003567265	0.003228183	0.003279065	0.003862756	0.003582208	0.003567265	0.004475806
0.003885813	0.003862899	0.002956754	0.004163030	0.004204752	0.002648657	0.003862899	0.004024920	0.003142749	0.004298926	0.004389524	0.002836331	0.002956754	0.003142749	0.003756736	0.003282135	0.003335008	0.003257692	0.004163030	0.004298926	0.003282135	0.004659282	0.004735816	0.002924967	0.004204752	0.004389524	0.003335008	0.004735816	0.004896115	0.003043535	0.002648657	0.002836331	0.003257692	0.002924967	0.003043535	0.003195644
0.003604850	0.003263730	0.002464381	0.003458456	0.003341410	0.002471458	0.003263730	0.003147888	0.002407893	0.003288625	0.003272000	0.002391275	0.002464381	0.002407893	0.003112190	0.002383394	0.002366247	0.002837631	0.003458456	0.003288625	0.002383394	0.003642376	0.003527831	0.002318205	0.003341410	0.003272000	0.002366247	0.003527831	0.003603169	0.002246503	0.002471458	0.002391275	0.002837631	0.002318205	0.002246503	0.003155075
0.003397067	0.003279565	0.002673473	0.003588817	0.003607885	0.002555479	0.003279565	0.003310492	0.002748497	0.003586239	0.003667392	0.002530758	0.002673473	0.002748497	0.003531691	0.002950290	0.002924097	0.003332612	0.003588817	0.003586239	0.002950290	0.004091860	0.004104531	0.002851111	0.003607885	0.003667392	0.002924097	0.004104531	0.004231753	0.002698422	0.002555479	0.002530758	0.003332612	0.002851111	0.002698422	0.003837705
0.003333214	0.003325566	0.002823333	0.003673114	0.003818677	0.002914849	0.003325566	0.003457342	0.002989659	0.003846101	0.003970763	0.003055744	0.002823333	0.002989659	0.003697227	0.003161952	0.003390339	0.003745356	0.003673114	0.003846101	0.003161952	0.004460697	0.004422478	0.003278346	0.003818677	0.003970763	0.003390339	0.004422478	0.004647648	0.003401695	0.002914849	0.003055744	0.003745356	0.003278346	0.003401695	0.004008465
0.004529346	0.004476127	0.003875451	0.004786227	0.004697512	0.003759247	0.004476127	0.004695923	0.004090092	0.004893722	0.004963188	0.004031533	0.003875451	0.004090092	0.004978476	0.004094301	0.004081770	0.004776604	0.004786227	0.004893722	0.004094301	0.005290919	0.005210333	0.004047432	0.004697512	0.004963188	0.004081770	0.005210333	0.005362546	0.004038950	0.003759247	0.004031533	0.004776604	0.004047432	0.004038950	0.005006622
0.004211666	0.003812432	0.003210705	0.004191502	0.003986413	0.003220113	0.003812432	0.003722463	0.002867639	0.003992082	0.003883472	0.002810423	0.003210705	0.002867639	0.003756699	0.003288612	0.002956683	0.003652183	0.004191502	0.003992082	0.003288612	0.004453629	0.004218626	0.003213919	0.003986413	0.003883472	0.002956683	0.004218626	0.004183765	0.002920464	0.003220113	0.002810423	0.003652183	0.003213919	0.002920464	0.003791488
0.003501741	0.003185267	0.002487022	0.003678663	0.003432705	0.002316655	0.003185267	0.003122169	0.002528768	0.003485030	0.003415589	0.002388081	0.002487022	0.002528768	0.003309648	0.002755065	0.002702019	0.003284706	0.003678663	0.003485030	0.002755065	0.004118471	0.003882751	0.002558326	0.003432705	0.003415589	0.002702019	0.003882751	0.003864822	0.002525860	0.002316655	0.002388081	0.003284706	0.002558326	0.002525860	0.003600163
0.003587106	0.003434280	0.002601714	0.003703825	0.003748626	0.002331479	0.003434280	0.003458650	0.002653899	0.003659645	0.003767474	0.002407492	0.002601714	0.002653899	0.003330816	0.002658423	0.002672046	0.002681576	0.003703825	0.003659645	0.002658423	0.004035821	0.004106165	0.002429682	0.003748626	0.003767474	0.002672046	0.004106165	0.004385224	0.002459940	0.002331479	0.002407492	0.002681576	0.002429682	0.002459940	0.002720540
0.003064780	0.003028588	0.002640950	0.002966203	0.003031913	0.002606925	0.003028588	0.003279432	0.002803272	0.003195493	0.003373347	0.002888553	0.002640950	0.002803272	0.004112061	0.002672455	0.002853839	0.004078326	0.002966203	0.003195493	0.002672455	0.003374191	0.003563947	0.002724131	0.003031913	0.003373347	0.002853839	0.003563947	0.003966018	0.002972006	0.002606925	0.002888553	0.004078326	0.002724131	0.002972006	0.004453396
0.002776336	0.002766011	0.001942305	0.003114114	0.003006112	0.001966769	0.002766011	0.002978612	0.002117309	0.003287246	0.003269037	0.002160706	0.001942305	0.002117309	0.002682045	0.002306088	0.002196966	0.002542291	0.003114114	0.003287246	0.002306088	0.003787930	0.003750701	0.002424134	0.003006112	0.003269037	0.002196966	0.003750701	0.003889327	0.002346815	0.001966769	0.002160706	0.002542291	0.002424134	0.002346815	0.002905784
0.003123295	0.003035183	0.002389017	0.003488824	0.003448999	0.002221241	0.003035183	0.003196048	0.002526140	0.003502637	0.003632490	0.002363672	0.002389017	0.002526140	0.003207252	0.002771060	0.002765586	0.003127793	0.003488824	0.003502637	0.002771060	0.004000991	0.004023260	0.002564572	0.003448999	0.003632490	0.002765586	0.004023260	0.004301320	0.002591944	0.002221241	0.002363672	0.003127793	0.002564572	0.002591944	0.003427741
0.003365880	0.003246893	0.002453720	0.003486171	0.003350782	0.002623621	0.003246893	0.003381468	0.002629646	0.003540775	0.003472922	0.002717691	0.002453720	0.002629646	0.003235936	0.002682676	0.002703784	0.003181801	0.003486171	0.003540775	0.002682676	0.003877552	0.003706821	0.002776760	0.003350782	0.003472922	0.002703784	0.003706821	0.003745215	0.002689048	0.002623621	0.002717691	0.003181801	0.002776760	0.002689048	0.003633178
0.003456555	0.003361091	0.002881132	0.003816257	0.003760522	0.002682864	0.003361091	0.003511564	0.003007620	0.003865014	0.003961124	0.002839034	0.002881132	0.003007620	0.003728695	0.003117161	0.003178320	0.003538813	0.003816257	0.003865014	0.003117161	0.004547209	0.004593130	0.002977350	0.003760522	0.003961124	0.003178320	0.004593130	0.004888707	0.003042513	0.002682864	0.002839034	0.003538813	0.002977350	0.003042513	0.003583334
0.004401098	0.004246293	0.003612502	0.004793206	0.004596369	0.003768718	0.004246293	0.004282787	0.003580190	0.004720753	0.004622191	0.003651810	0.003612502	0.003580190	0.004517774	0.003786845	0.003655143	0.004400098	0.004793206	0.004720753	0.003786845	0.005384933	0.005182887	0.003915942	0.004596369	0.004622191	0.003655143	0.005182887	0.005137961	0.003774023	0.003768718	0.003651810	0.004400098	0.003915942	0.003774023	0.004700857
0.003653571	0.003347912	0.002182126	0.003688144	0.003520091	0.002156836	0.003347912	0.003351977	0.002214088	0.003591887	0.003596251	0.002242428	0.002182126	0.002214088	0.002538312	0.002379666	0.002356327	0.002373567	0.003688144	0.003591887	0.002379666	0.003931043	0.003867882	0.002407518	0.003520091	0.003596251	0.002356327	0.003867882	0.004001581	0.002331522	0.002156836	0.002242428	0.002373567	0.002407518	0.002331522	0.002619463
0.004082607	0.003862095	0.002798994	0.004350035	0.004318784	0.002781717	0.003862095	0.003842574	0.002757969	0.004179545	0.004277558	0.002767315	0.002798994	0.002757969	0.003033939	0.002841181	0.002895847	0.002879523	0.004350035	0.004179545	0.002841181	0.004824183	0.004775014	0.002864872	0.004318784	0.004277558	0.002895847	0.004775014	0.004887694	0.002898391	0.002781717	0.002767315	0.002879523	0.002864872	0.002898391	0.002891122
0.003785070	0.003542950	0.002746927	0.003957700	0.003766542	0.002949992	0.003542950	0.003486142	0.002692603	0.003865870	0.003726349	0.002874687	0.002746927	0.002692603	0.003362689	0.002863865	0.002771158	0.003376181	0.003957700	0.003865870	0.002863865	0.004394386	0.004201292	0.002973674	0.003766542	0.003726349	0.002771158	0.004201292	0.004162649	0.002833146	0.002949992	0.002874687	0.003376181	0.002973674	0.002833146	0.003776834
0.003604690	0.003396892	0.002589683	0.003898359	0.003799659	0.002786213	0.003396892	0.003440510	0.002577646	0.003803772	0.003897847	0.002729917	0.002589683	0.002577646	0.002944092	0.002903928	0.002921971	0.003019871	0.003898359	0.003803772	0.002903928	0.004459390	0.004412019	0.003129149	0.003799659	0.003897847	0.002921971	0.004412019	0.004638925	0.003073728	0.002786213	0.002729917	0.003019871	0.003129149	0.003073728	0.003435712
0.002670014	0.002709305	0.002056793	0.003003361	0.002982036	0.002207337	0.002709305	0.003034943	0.002545247	0.003271733	0.003293756	0.002685807	0.002056793	0.002545247	0.003415207	0.002579923	0.002641693	0.003444435	0.003003361	0.003271733	0.002579923	0.003595970	0.003604066	0.002688071	0.002982036	0.003293756	0.002641693	0.003604066	0.003744778	0.002690304	0.002207337	0.002685807	0.003444435	0.002688071	0.002690304	0.003799537
0.003577894	0.003493168	0.002650155	0.003781004	0.003810764	0.002748455	0.003493168	0.003607817	0.002658531	0.003876055	0.003995016	0.002822113	0.002650155	0.002658531	0.003229832	0.002781200	0.002817542	0.002997440	0.003781004	0.003876055	0.002781200	0.004204347	0.004319864	0.002923601	0.003810764	0.003995016	0.002817542	0.004319864	0.004551849	0.002961889	0.002748455	0.002822113	0.002997440	0.002923601	0.002961889	0.003335731
0.004800703	0.004471975	0.004176028	0.004731864	0.004568081	0.004005964	0.004471975	0.004400679	0.003893767	0.004656670	0.004638461	0.003865086	0.004176028	0.003893767	0.005220987	0.003880809	0.003759698	0.004715448	0.004731864	0.004656670	0.003880809	0.005020500	0.004996208	0.003853279	0.004568081	0.004638461	0.003759698	0.004996208	0.005178049	0.003801018	0.004005964	0.003865086	0.004715448	0.003853279	0.003801018	0.004729665
0.002863759	0.002790504	0.001975720	0.003232405	0.003149046	0.002098194	0.002790504	0.002840410	0.001962720	0.003289080	0.003279533	0.002113392	0.001975720	0.001962720	0.002545887	0.002218183	0.002236538	0.002457011	0.003232405	0.003289080	0.002218183	0.003834431	0.003828910	0.002389978	0.003149046	0.003279533	0.002236538	0.003828910	0.003996754	0.002476584	0.002098194	0.002113392	0.002457011	0.002389978	0.002476584	0.002841912
0.003916798	0.003720568	0.003525752	0.004117158	0.003961716	0.003304392	0.003720568	0.003744505	0.003594198	0.004141123	0.004044334	0.003404262	0.003525752	0.003594198	0.005212461	0.003745143	0.003633509	0.004551512	0.004117158	0.004141123	0.003745143	0.004689239	0.004528649	0.003565675	0.003961716	0.004044334	0.003633509	0.004528649	0.004523505	0.003427729	0.003304392	0.003404262	0.004551512	0.003565675	0.003427729	0.004543737
0.003451209	0.003326882	0.002653857	0.003783711	0.003738818	0.002825733	0.003326882	0.003346552	0.002699576	0.003758951	0.003782289	0.002788959	0.002653857	0.002699576	0.003358031	0.003022333	0.002932420	0.003464432	0.003783711	0.003758951	0.003022333	0.004316614	0.004270556	0.003122030	0.003738818	0.003782289	0.002932420	0.004270556	0.004461278	0.003048341	0.002825733	0.002788959	0.003464432	0.003122030	0.003048341	0.003851191
0.003554829	0.003465179	0.002564649	0.003971532	0.003789262	0.002597193	0.003465179	0.003776400	0.002917978	0.004112464	0.004206594	0.002917318	0.002564649	0.002917978	0.003852694	0.003147191	0.003242508	0.003721019	0.003971532	0.004112464	0.003147191	0.004748126	0.004636958	0.003111347	0.003789262	0.004206594	0.003242508	0.004636958	0.004833046	0.003166803	0.002597193	0.002917318	0.003721019	0.003111347	0.003166803	0.003946496
0.004934332	0.004525672	0.003741739	0.005235874	0.005003627	0.003712324	0.004525672	0.004354270	0.003582605	0.004874409	0.004815148	0.003493129	0.003741739	0.003582605	0.004499285	0.003806143	0.003688486	0.004071610	0.005235874	0.004874409	0.003806143	0.005752580	0.005481666	0.003878732	0.005003627	0.004815148	0.003688486	0.005481666	0.005477053	0.003618719	0.003712324	0.003493129	0.004071610	0.003878732	0.003618719	0.004087891
0.003042485	0.003091729	0.002191114	0.003114264	0.003095653	0.001994283	0.003091729	0.003344477	0.002584309	0.003288286	0.003325681	0.002432639	0.002191114	0.002584309	0.002939824	0.002389221	0.002432230	0.002772651	0.003114264	0.003288286	0.002389221	0.003383921	0.003375690	0.002232997	0.003095653	0.003325681	0.002432230	0.003375690	0.003476646	0.002231957	0.001994283	0.002432639	0.002772651	0.002232997	0.002231957	0.003044688
0.004331146	0.004080465	0.002831211	0.004319523	0.004261263	0.003049899	0.004080465	0.004089617	0.002918460	0.004200244	0.004302896	0.003126104	0.002831211	0.002918460	0.003362978	0.002943249	0.003037948	0.003466437	0.004319523	0.004200244	0.002943249	0.004567158	0.004460526	0.003185212	0.004261263	0.004302896	0.003037948	0.004460526	0.004604550	0.003242481	0.003049899	0.003126104	0.003466437	0.003185212	0.003242481	0.003882627
0.003426307	0.003302632	0.002347908	0.003681854	0.003537219	0.002403804	0.003302632	0.003581845	0.002695464	0.003871248	0.003871810	0.002645909	0.002347908	0.002695464	0.003431936	0.002977600	0.002945126	0.003273012	0.003681854	0.003871248	0.002977600	0.004330175	0.004209709	0.003024149	0.003537219	0.003871810	0.002945126	0.004209709	0.004288779	0.002907447	0.002403804	0.002645909	0.003273012	0.003024149	0.002907447	0.003487013
0.004004219	0.003799141	0.003149157	0.003815049	0.003810347	0.003036264	0.003799141	0.003801439	0.003212051	0.003694468	0.003802309	0.003065589	0.003149157	0.003212051	0.004137020	0.002927859	0.003047093	0.003846567	0.003815049	0.003694468	0.002927859	0.003838319	0.003806978	0.002816964	0.003810347	0.003802309	0.003047093	0.003806978	0.003927707	0.002864280	0.003036264	0.003065589	0.003846567	0.002816964	0.002864280	0.003826375
0.003851364	0.003652821	0.002965599	0.004284274	0.004166556	0.002822146	0.003652821	0.003665030	0.003058577	0.004208494	0.004176640	0.002823134	0.002965599	0.003058577	0.003826274	0.003470729	0.003504834	0.003396247	0.004284274	0.004208494	0.003470729	0.004987632	0.004870884	0.003222258	0.004166556	0.004176640	0.003504834	0.004870884	0.004919856	0.003169493	0.002822146	0.002823134	0.003396247	0.003222258	0.003169493	0.003399399
0.003556917	0.003552297	0.003004730	0.003806576	0.003955909	0.002900080	0.003552297	0.003682100	0.003228799	0.003955784	0.004175537	0.003090487	0.003004730	0.003228799	0.004076225	0.003366568	0.003656939	0.003799109	0.003806576	0.003955784	0.003366568	0.004332393	0.004530113	0.003173502	0.003955909	0.004175537	0.003656939	0.004530113	0.004845781	0.003477203	0.002900080	0.003090487	0.003799109	0.003173502	0.003477203	0.003898229
0.003780540	0.003606683	0.002775990	0.004010472	0.004027032	0.002893039	0.003606683	0.003558767	0.002803953	0.003932450	0.003994036	0.002868348	0.002775990	0.002803953	0.003589879	0.003031855	0.003014561	0.003447434	0.004010472	0.003932450	0.003031855	0.004454172	0.004425530	0.003079007	0.004027032	0.003994036	0.003014561	0.004425530	0.004638915	0.002991838	0.002893039	0.002868348	0.003447434	0.003079007	0.002991838	0.003613587
0.003944548	0.003695606	0.002872631	0.004046218	0.003937789	0.003012057	0.003695606	0.003695212	0.002837176	0.003979629	0.004015184	0.003030330	0.002872631	0.002837176	0.003223525	0.002938458	0.002855216	0.003282603	0.004046218	0.003979629	0.002938458	0.004376939	0.004345053	0.003173492	0.003937789	0.004015184	0.002855216	0.004345053	0.004512552	0.003080808	0.003012057	0.003030330	0.003282603	0.003173492	0.003080808	0.003772396
0.004007695	0.003943567	0.003127309	0.004285109	0.004217860	0.002958114	0.003943567	0.004050563	0.003230039	0.004362673	0.004322567	0.003032136	0.003127309	0.003230039	0.003587473	0.003362079	0.003282597	0.003376831	0.004285109	0.004362673	0.003362079	0.004803846	0.004756137	0.003122744	0.004217860	0.004322567	0.003282597	0.004756137	0.004874564	0.003010110	0.002958114	0.003032136	0.003376831	0.003122744	0.003010110	0.003417426
0.003569298	0.003222619	0.002555102	0.003674329	0.003506473	0.002473553	0.003222619	0.003235225	0.002479090	0.003497276	0.003485491	0.002321561	0.002555102	0.002479090	0.003426145	0.002663836	0.002732418	0.003289677	0.003674329	0.003497276	0.002663836	0.003970321	0.003817848	0.002594194	0.003506473	0.003485491	0.002732418	0.003817848	0.003888295	0.002576736	0.002473553	0.002321561	0.003289677	0.002594194	0.002576736	0.003549869
0.003536794	0.003324322	0.002808132	0.003712675	0.003639880	0.002843561	0.003324322	0.003340682	0.002980775	0.003638643	0.003649483	0.002920541	0.002808132	0.002980775	0.003627609	0.003058490	0.003045839	0.003522176	0.003712675	0.003638643	0.003058490	0.004050548	0.004014740	0.003032118	0.003639880	0.003649483	0.003045839	0.004014740	0.004097924	0.002950316	0.002843561	0.002920541	0.003522176	0.003032118	0.002950316	0.003575674
0.003350293	0.003245541	0.002361707	0.003560502	0.003510588	0.002417793	0.003245541	0.003413694	0.002432547	0.003629781	0.003654198	0.002486789	0.002361707	0.002432547	0.003196138	0.002653668	0.002573327	0.003025340	0.003560502	0.003629781	0.002653668	0.004063931	0.003962665	0.002687717	0.003510588	0.003654198	0.002573327	0.003962665	0.004021305	0.002609715	0.002417793	0.002486789	0.003025340	0.002687717	0.002609715	0.003051813
0.004169948	0.003930559	0.003519704	0.004593731	0.004408634	0.003589248	0.003930559	0.003893459	0.003486082	0.004449578	0.004356399	0.003623220	0.003519704	0.003486082	0.004382827	0.003917489	0.003851500	0.004432748	0.004593731	0.004449578	0.003917489	0.005201588	0.005032233	0.004070333	0.004408634	0.004356399	0.003851500	0.005032233	0.005056022	0.004003226	0.003589248	0.003623220	0.004432748	0.004070333	0.004003226	0.005183618
0.003699528	0.003745845	0.002817651	0.003926246	0.003807945	0.002614603	0.003745845	0.004022089	0.003011911	0.004107057	0.004103746	0.002821252	0.002817651	0.003011911	0.003516954	0.002922594	0.002788849	0.003216797	0.003926246	0.004107057	0.002922594	0.004376475	0.004280077	0.002783349	0.003807945	0.004103746	0.002788849	0.004280077	0.004423908	0.002631729	0.002614603	0.002821252	0.003216797	0.002783349	0.002631729	0.003264195
0.004290431	0.003861294	0.003467290	0.004414274	0.004224176	0.003577577	0.003861294	0.003683362	0.003233908	0.004182189	0.004095868	0.003394597	0.003467290	0.003233908	0.004009621	0.003466254	0.003323287	0.003987342	0.004414274	0.004182189	0.003466254	0.004871524	0.004776740	0.003641864	0.004224176	0.004095868	0.003323287	0.004776740	0.004831318	0.003442704	0.003577577	0.003394597	0.003987342	0.003641864	0.003442704	0.004331413
0.002919412	0.002761469	0.002195135	0.003108558	0.002987397	0.002227773	0.002761469	0.002810209	0.002209478	0.003057630	0.003082039	0.002221293	0.002195135	0.002209478	0.003004851	0.002310214	0.002348649	0.003011413	0.003108558	0.003057630	0.002310214	0.003476202	0.003347750	0.002386332	0.002987397	0.003082039	0.002348649	0.003347750	0.003486829	0.002276026	0.002227773	0.002221293	0.003011413	0.002386332	0.002276026	0.003357146
0.003985989	0.003841425	0.003306939	0.004086723	0.003970648	0.003100920	0.003841425	0.003910275	0.003353373	0.004084558	0.004044451	0.003217266	0.003306939	0.003353373	0.004281387	0.003243482	0.003130595	0.003829271	0.004086723	0.004084558	0.003243482	0.004422807	0.004352572	0.003122183	0.003970648	0.004044451	0.003130595	0.004352572	0.004396213	0.003092756	0.003100920	0.003217266	0.003829271	0.003122183	0.003092756	0.003895442
0.003729416	0.003536103	0.002717655	0.003754008	0.003751969	0.002725538	0.003536103	0.003527007	0.002907759	0.003580116	0.003655681	0.002819244	0.002717655	0.002907759	0.003468339	0.002597898	0.002769456	0.003236899	0.003754008	0.003580116	0.002597898	0.003955800	0.003892834	0.002627163	0.003751969	0.003655681	0.002769456	0.003892834	0.003974285	0.002711257	0.002725538	0.002819244	0.003236899	0.002627163	0.002711257	0.003374850
0.003507600	0.003207971	0.003061222	0.003622147	0.003517953	0.003006429	0.003207971	0.003215119	0.002942508	0.003580916	0.003532182	0.002969253	0.003061222	0.002942508	0.004275898	0.003413604	0.003257340	0.004330144	0.003622147	0.003580916	0.003413604	0.004107189	0.004011153	0.003441427	0.003517953	0.003532182	0.003257340	0.004011153	0.004067852	0.003205562	0.003006429	0.002969253	0.004330144	0.003441427	0.003205562	0.004772774
0.003674124	0.003556707	0.003135604	0.003960191	0.003813830	0.002898563	0.003556707	0.003660445	0.003150653	0.003999147	0.003921075	0.002954521	0.003135604	0.003150653	0.004362261	0.003384836	0.003219296	0.003736447	0.003960191	0.003999147	0.003384836	0.004500529	0.004349682	0.003197087	0.003813830	0.003921075	0.003219296	0.004349682	0.004360092	0.003080060	0.002898563	0.002954521	0.003736447	0.003197087	0.003080060	0.003632408
0.003184214	0.002772546	0.002635120	0.003290189	0.003256634	0.002296820	0.002772546	0.002755683	0.002550248	0.003107520	0.003171894	0.002188538	0.002635120	0.002550248	0.004106631	0.002635982	0.002703577	0.003493055	0.003290189	0.003107520	0.002635982	0.003759604	0.003773174	0.002271287	0.003256634	0.003171894	0.002703577	0.003773174	0.003944258	0.002341902	0.002296820	0.002188538	0.003493055	0.002271287	0.002341902	0.003189958
0.003634817	0.003542037	0.003179403	0.003747820	0.003546508	0.002919891	0.003542037	0.003562004	0.003189821	0.003742170	0.003613808	0.002987204	0.003179403	0.003189821	0.004097309	0.003306270	0.003146143	0.003865626	0.003747820	0.003742170	0.003306270	0.004082903	0.003919611	0.003060545	0.003546508	0.003613808	0.003146143	0.003919611	0.003924942	0.002900885	0.002919891	0.002987204	0.003865626	0.003060545	0.002900885	0.004163442
0.004163629	0.004115788	0.003299061	0.004567297	0.004626135	0.003496843	0.004115788	0.004187342	0.003344025	0.004609741	0.004700907	0.003597363	0.003299061	0.003344025	0.004048026	0.003689024	0.003670855	0.004056412	0.004567297	0.004609741	0.003689024	0.005168167	0.005209727	0.003871914	0.004626135	0.004700907	0.003670855	0.005209727	0.005370484	0.003906699	0.003496843	0.003597363	0.004056412	0.003871914	0.003906699	0.004575765
0.004119440	0.003939398	0.003217601	0.004311164	0.004166083	0.003447319	0.003939398	0.003925211	0.003179950	0.004234976	0.004207311	0.003401345	0.003217601	0.003179950	0.004108465	0.003405473	0.003309811	0.003960130	0.004311164	0.004234976	0.003405473	0.004665608	0.004540761	0.003617096	0.004166083	0.004207311	0.003309811	0.004540761	0.004611257	0.003489255	0.003447319	0.003401345	0.003960130	0.003617096	0.003489255	0.004280081
0.003787591	0.003626088	0.002943254	0.003797958	0.003779968	0.002897155	0.003626088	0.003660240	0.003058284	0.003740654	0.003840033	0.003036071	0.002943254	0.003058284	0.003694837	0.002882104	0.002911093	0.003317018	0.003797958	0.003740654	0.002882104	0.004171259	0.004088662	0.002880381	0.003779968	0.003840033	0.002911093	0.004088662	0.004275075	0.002934891	0.002897155	0.003036071	0.003317018	0.002880381	0.002934891	0.003440521
0.003783417	0.003363742	0.002935252	0.004017862	0.003666112	0.002865272	0.003363742	0.003235457	0.002750239	0.003766112	0.003540546	0.002738158	0.002935252	0.002750239	0.004343760	0.003263938	0.002850496	0.004143734	0.004017862	0.003766112	0.003263938	0.004484269	0.004129045	0.003199035	0.003666112	0.003540546	0.002850496	0.004129045	0.003987986	0.002768799	0.002865272	0.002738158	0.004143734	0.003199035	0.002768799	0.004431559
0.003406978	0.003265945	0.002571029	0.003698804	0.003695794	0.002648461	0.003265945	0.003279706	0.002636021	0.003677133	0.003732806	0.002696787	0.002571029	0.002636021	0.003672644	0.002910114	0.002847383	0.003476041	0.003698804	0.003677133	0.002910114	0.004206837	0.004221891	0.003015713	0.003695794	0.003732806	0.002847383	0.004221891	0.004436155	0.002924757	0.002648461	0.002696787	0.003476041	0.003015713	0.002924757	0.003751826
0.002809626	0.002805202	0.002344382	0.003159502	0.003003590	0.002372996	0.002805202	0.002888633	0.002573219	0.003243241	0.003185139	0.002556650	0.002344382	0.002573219	0.003931452	0.002747749	0.002847742	0.003936594	0.003159502	0.003243241	0.002747749	0.003791603	0.003640751	0.002697192	0.003003590	0.003185139	0.002847742	0.003640751	0.003780812	0.002744175	0.002372996	0.002556650	0.003936594	0.002697192	0.002744175	0.004169605
0.004313683	0.004099772	0.003272812	0.004511052	0.004452575	0.003257000	0.004099772	0.004073963	0.003170202	0.004465932	0.004469139	0.003117644	0.003272812	0.003170202	0.003796404	0.003399650	0.003344825	0.003626246	0.004511052	0.004465932	0.003399650	0.005026339	0.004941927	0.003373004	0.004452575	0.004469139	0.003344825	0.004941927	0.005024397	0.003251829	0.003257000	0.003117644	0.003626246	0.003373004	0.003251829	0.003684050
0.004072665	0.003640767	0.003417761	0.004189793	0.004107689	0.003402974	0.003640767	0.003519761	0.003149399	0.003946641	0.003971863	0.003182501	0.003417761	0.003149399	0.004457614	0.003618557	0.003496717	0.004168559	0.004189793	0.003946641	0.003618557	0.004581277	0.004455553	0.003701721	0.004107689	0.003971863	0.003496717	0.004455553	0.004552587	0.003519154	0.003402974	0.003182501	0.004168559	0.003701721	0.003519154	0.004352752
0.003512263	0.003397638	0.002736269	0.004110564	0.003948524	0.003057945	0.003397638	0.003529595	0.002851173	0.004115267	0.004067727	0.003150324	0.002736269	0.002851173	0.003864874	0.003318055	0.003219533	0.003983924	0.004110564	0.004115267	0.003318055	0.004998779	0.004805913	0.003753258	0.003948524	0.004067727	0.003219533	0.004805913	0.004857635	0.003654552	0.003057945	0.003150324	0.003983924	0.003753258	0.003654552	0.004581465
0.003149541	0.002802123	0.002103186	0.003317864	0.003166236	0.002277955	0.002802123	0.002892197	0.002231344	0.003189965	0.003222311	0.002301467	0.002103186	0.002231344	0.002936903	0.002406167	0.002420740	0.002945272	0.003317864	0.003189965	0.002406167	0.003748967	0.003637282	0.002478279	0.003166236	0.003222311	0.002420740	0.003637282	0.003707644	0.002440800	0.002277955	0.002301467	0.002945272	0.002478279	0.002440800	0.003392792
0.003629630	0.003424652	0.002447200	0.003821871	0.003693588	0.002341591	0.003424652	0.003386063	0.002511000	0.003729943	0.003670377	0.002348588	0.002447200	0.002511000	0.003319131	0.002632276	0.002665466	0.003038427	0.003821871	0.003729943	0.002632276	0.004185161	0.004054194	0.002423553	0.003693588	0.003670377	0.002665466	0.004054194	0.004093897	0.002420346	0.002341591	0.002348588	0.003038427	0.002423553	0.002420346	0.003048024
0.003528096	0.003304878	0.002553115	0.003595795	0.003504199	0.002527573	0.003304878	0.003281428	0.002558056	0.003565922	0.003537984	0.002574152	0.002553115	0.002558056	0.003229237	0.002726930	0.002712695	0.003233438	0.003595795	0.003565922	0.002726930	0.003971864	0.003899339	0.002748752	0.003504199	0.003537984	0.002712695	0.003899339	0.003924614	0.002765513	0.002527573	0.002574152	0.003233438	0.002748752	0.002765513	0.003572371
0.003639008	0.003434889	0.002895830	0.003949408	0.003771439	0.002809745	0.003434889	0.003456808	0.002849346	0.003874048	0.003770774	0.002739332	0.002895830	0.002849346	0.003754639	0.003065235	0.002997355	0.003321437	0.003949408	0.003874048	0.003065235	0.004465278	0.004240163	0.002988963	0.003771439	0.003770774	0.002997355	0.004240163	0.004224457	0.002930576	0.002809745	0.002739332	0.003321437	0.002988963	0.002930576	0.003407393
0.004160242	0.003812551	0.002993871	0.004320794	0.004255136	0.003014245	0.003812551	0.003713789	0.003025550	0.004193489	0.004210739	0.003026274	0.002993871	0.003025550	0.003683237	0.003203884	0.003186245	0.003552135	0.004320794	0.004193489	0.003203884	0.004825597	0.004839583	0.003226307	0.004255136	0.004210739	0.003186245	0.004839583	0.004935544	0.003201556	0.003014245	0.003026274	0.003552135	0.003226307	0.003201556	0.003574752
0.004240675	0.004019120	0.003274630	0.004392263	0.004291923	0.003380792	0.004019120	0.004058382	0.003299453	0.004376583	0.004396073	0.003381656	0.003274630	0.003299453	0.003941144	0.003414899	0.003387153	0.003890455	0.004392263	0.004376583	0.003414899	0.004898093	0.004825277	0.003503401	0.004291923	0.004396073	0.003387153	0.004825277	0.004899379	0.003472082	0.003380792	0.003381656	0.003890455	0.003503401	0.003472082	0.004392027
0.004478646	0.004348680	0.003179549	0.004783057	0.004663264	0.003351601	0.004348680	0.004382224	0.003148231	0.004746558	0.004750984	0.003337379	0.003179549	0.003148231	0.003310449	0.003489297	0.003406931	0.003442120	0.004783057	0.004746558	0.003489297	0.005206849	0.005135222	0.003692007	0.004663264	0.004750984	0.003406931	0.005135222	0.005223954	0.003574728	0.003351601	0.003337379	0.003442120	0.003692007	0.003574728	0.004120123
0.002966026	0.002718590	0.001824616	0.003033790	0.002864546	0.001920479	0.002718590	0.002755110	0.001865785	0.002978101	0.002935365	0.001869890	0.001824616	0.001865785	0.002912794	0.001967101	0.001882402	0.002655915	0.003033790	0.002978101	0.001967101	0.003288954	0.003171566	0.002018875	0.002864546	0.002935365	0.001882402	0.003171566	0.003205156	0.001869589	0.001920479	0.001869890	0.002655915	0.002018875	0.001869589	0.002956807
0.003310285	0.003209537	0.002676736	0.003668175	0.003827623	0.002822266	0.003209537	0.003229378	0.002674190	0.003667686	0.003857291	0.002847990	0.002676736	0.002674190	0.003532988	0.002984899	0.003171100	0.003821880	0.003668175	0.003667686	0.002984899	0.004242966	0.004398872	0.003145225	0.003827623	0.003857291	0.003171100	0.004398872	0.004667173	0.003337273	0.002822266	0.002847990	0.003821880	0.003145225	0.003337273	0.004292497
0.003710208	0.003408134	0.002940603	0.003936462	0.003812266	0.002773642	0.003408134	0.003326116	0.002810276	0.003746201	0.003742872	0.002705644	0.002940603	0.002810276	0.004290355	0.003061335	0.002927347	0.003776783	0.003936462	0.003746201	0.003061335	0.004370709	0.004248209	0.002904917	0.003812266	0.003742872	0.002927347	0.004248209	0.004277663	0.002852374	0.002773642	0.002705644	0.003776783	0.002904917	0.002852374	0.003697639
0.004070893	0.003684904	0.002924792	0.004091835	0.003998798	0.002899295	0.003684904	0.003537391	0.002812889	0.003907089	0.003908380	0.002714063	0.002924792	0.002812889	0.003179654	0.003005052	0.002977586	0.003112230	0.004091835	0.003907089	0.003005052	0.004384739	0.004313290	0.002877722	0.003998798	0.003908380	0.002977586	0.004313290	0.004462383	0.002777677	0.002899295	0.002714063	0.003112230	0.002877722	0.002777677	0.003259369
0.003310299	0.003182217	0.002586563	0.003622751	0.003546536	0.002538024	0.003182217	0.003259129	0.002726412	0.003651643	0.003650623	0.002625603	0.002586563	0.002726412	0.003581255	0.002885166	0.002937891	0.003285587	0.003622751	0.003651643	0.002885166	0.004246011	0.004126343	0.002837342	0.003546536	0.003650623	0.002937891	0.004126343	0.004148729	0.002838752	0.002538024	0.002625603	0.003285587	0.002837342	0.002838752	0.003313795
0.002953986	0.002806365	0.002298985	0.003141046	0.003041522	0.002225850	0.002806365	0.002815060	0.002353299	0.003096524	0.003107561	0.002268830	0.002298985	0.002353299	0.003275707	0.002431179	0.002416488	0.003116315	0.003141046	0.003096524	0.002431179	0.003573313	0.003474124	0.002391286	0.003041522	0.003107561	0.002416488	0.003474124	0.003573210	0.002313674	0.002225850	0.002268830	0.003116315	0.002391286	0.002313674	0.003350635
0.003813560	0.003706588	0.002902043	0.003944429	0.003732495	0.002696078	0.003706588	0.003816138	0.003032275	0.004055791	0.003959535	0.002939890	0.002902043	0.003032275	0.004261600	0.002917130	0.002788720	0.003701601	0.003944429	0.004055791	0.002917130	0.004441471	0.004306284	0.002861775	0.003732495	0.003959535	0.002788720	0.004306284	0.004337961	0.002802858	0.002696078	0.002939890	0.003701601	0.002861775	0.002802858	0.003602589
0.003701845	0.003321434	0.002568415	0.003892222	0.003851632	0.002520640	0.003321434	0.003219137	0.002575437	0.003766443	0.003781934	0.002503558	0.002568415	0.002575437	0.003317458	0.002852897	0.002895271	0.002995463	0.003892222	0.003766443	0.002852897	0.004452997	0.004441301	0.002815718	0.003851632	0.003781934	0.002895271	0.004441301	0.004527831	0.002780972	0.002520640	0.002503558	0.002995463	0.002815718	0.002780972	0.002974768
0.003747892	0.003570015	0.002824927	0.004060508	0.003825028	0.002914693	0.003570015	0.003584641	0.002807488	0.004035503	0.003925700	0.002925135	0.002824927	0.002807488	0.003254317	0.003225597	0.002973274	0.003237299	0.004060508	0.004035503	0.003225597	0.004608113	0.004383712	0.003337738	0.003825028	0.003925700	0.002973274	0.004383712	0.004473386	0.003091554	0.002914693	0.002925135	0.003237299	0.003337738	0.003091554	0.003549572
0.004256485	0.004109385	0.003476069	0.004373361	0.004254824	0.003433146	0.004109385	0.004166323	0.003355894	0.004377187	0.004409560	0.003338822	0.003476069	0.003355894	0.004208797	0.003504168	0.003350169	0.003715788	0.004373361	0.004377187	0.003504168	0.004690552	0.004661556	0.003462437	0.004254824	0.004409560	0.003350169	0.004661556	0.004883997	0.003369681	0.003433146	0.003338822	0.003715788	0.003462437	0.003369681	0.003576867
0.004194985	0.004009663	0.003261675	0.004477140	0.004239195	0.002952808	0.004009663	0.003968020	0.003255433	0.004420261	0.004291083	0.002940950	0.003261675	0.003255433	0.003815228	0.003530637	0.003427855	0.003496918	0.004477140	0.004420261	0.003530637	0.005009503	0.004799284	0.003129337	0.004239195	0.004291083	0.003427855	0.004799284	0.004885720	0.003089869	0.002952808	0.002940950	0.003496918	0.003129337	0.003089869	0.003418595
0.003761392	0.003482170	0.002821149	0.003955422	0.003818128	0.002593001	0.003482170	0.003431212	0.002793392	0.003861406	0.003840485	0.002602843	0.002821149	0.002793392	0.003499047	0.003245514	0.003132925	0.003260212	0.003955422	0.003861406	0.003245514	0.004394370	0.004320629	0.002993411	0.003818128	0.003840485	0.003132925	0.004320629	0.004408050	0.002949717	0.002593001	0.002602843	0.003260212	0.002993411	0.002949717	0.003291179
0.004585950	0.004473545	0.003901684	0.004697525	0.004491774	0.004065466	0.004473545	0.004567450	0.003986665	0.004757964	0.004652800	0.004173653	0.003901684	0.003986665	0.004724167	0.004124610	0.003894333	0.004928741	0.004697525	0.004757964	0.004124610	0.005026786	0.004882120	0.004342979	0.004491774	0.004652800	0.003894333	0.004882120	0.004912225	0.004061277	0.004065466	0.004173653	0.004928741	0.004342979	0.004061277	0.005430788
0.004154966	0.004109015	0.003321975	0.004463994	0.004509385	0.003666603	0.004109015	0.004240070	0.003319432	0.004562039	0.004668419	0.003686438	0.003321975	0.003319432	0.003977936	0.003554482	0.003619371	0.004061227	0.004463994	0.004562039	0.003554482	0.004963321	0.005037451	0.003903527	0.004509385	0.004668419	0.003619371	0.005037451	0.005226484	0.003985813	0.003666603	0.003686438	0.004061227	0.003903527	0.003985813	0.004779315
0.004292002	0.004211148	0.003862698	0.004699797	0.004606547	0.004117599	0.004211148	0.004402322	0.004084515	0.004763011	0.004786815	0.004314780	0.003862698	0.004084515	0.005507391	0.004351346	0.004261082	0.005574207	0.004699797	0.004763011	0.004351346	0.005296261	0.005240055	0.004678667	0.004606547	0.004786815	0.004261082	0.005240055	0.005371195	0.004606110	0.004117599	0.004314780	0.005574207	0.004678667	0.004606110	0.006008814
0.003869054	0.003809622	0.003172173	0.004045671	0.003715568	0.002726174	0.003809622	0.004000497	0.003194064	0.004168465	0.003955001	0.002824251	0.003172173	0.003194064	0.004968702	0.003448976	0.003129077	0.004356791	0.004045671	0.004168465	0.003448976	0.004462433	0.004165290	0.003094460	0.003715568	0.003955001	0.003129077	0.004165290	0.004104815	0.002802504	0.002726174	0.002824251	0.004356791	0.003094460	0.002802504	0.004164760
0.004104927	0.003832041	0.003145038	0.004102492	0.004057431	0.003148632	0.003832041	0.003815473	0.003166743	0.004030247	0.004094330	0.003302670	0.003145038	0.003166743	0.004002782	0.003263999	0.003353552	0.003990885	0.004102492	0.004030247	0.003263999	0.004433211	0.004456961	0.003377239	0.004057431	0.004094330	0.003353552	0.004456961	0.004616641	0.003556800	0.003148632	0.003302670	0.003990885	0.003377239	0.003556800	0.004538399
0.003924866	0.003781970	0.002738114	0.004175331	0.003950295	0.002681391	0.003781970	0.003818652	0.002786045	0.004228898	0.004079573	0.002700317	0.002738114	0.002786045	0.003232359	0.002959338	0.002762073	0.003113935	0.004175331	0.004228898	0.002959338	0.004709592	0.004551245	0.002864516	0.003950295	0.004079573	0.002762073	0.004551245	0.004573416	0.002583237	0.002681391	0.002700317	0.003113935	0.002864516	0.002583237	0.003251564
0.003257722	0.003247430	0.002681971	0.003586303	0.003509042	0.002532115	0.003247430	0.003503371	0.002807645	0.003797475	0.003807210	0.002771130	0.002681971	0.002807645	0.004165433	0.003043581	0.002906587	0.003885260	0.003586303	0.003797475	0.003043581	0.004169729	0.004143091	0.002963953	0.003509042	0.003807210	0.002906587	0.004143091	0.004181899	0.002893667	0.002532115	0.002771130	0.003885260	0.002963953	0.002893667	0.003870625
0.004506268	0.004374809	0.003608725	0.004710311	0.004703445	0.003932325	0.004374809	0.004456544	0.003692491	0.004779236	0.004879623	0.003998567	0.003608725	0.003692491	0.004347053	0.003967125	0.004088886	0.004718397	0.004710311	0.004779236	0.003967125	0.005282117	0.005347912	0.004288592	0.004703445	0.004879623	0.004088886	0.005347912	0.005569340	0.004415613	0.003932325	0.003998567	0.004718397	0.004288592	0.004415613	0.005370646
0.003844407	0.003622590	0.002816864	0.004255529	0.004094647	0.002779072	0.003622590	0.003588899	0.002800719	0.004195951	0.004125037	0.002845752	0.002816864	0.002800719	0.003045153	0.003254312	0.003141743	0.003005507	0.004255529	0.004195951	0.003254312	0.004930222	0.004839195	0.003298417	0.004094647	0.004125037	0.003141743	0.004839195	0.004844604	0.003211766	0.002779072	0.002845752	0.003005507	0.003298417	0.003211766	0.003669285
0.003427565	0.003171845	0.002403393	0.003773091	0.003677881	0.002750460	0.003171845	0.003188192	0.002293205	0.003750541	0.003738267	0.002684628	0.002403393	0.002293205	0.003621977	0.002806324	0.002774112	0.003619064	0.003773091	0.003750541	0.002806324	0.004538753	0.004472737	0.003322817	0.003677881	0.003738267	0.002774112	0.004472737	0.004542063	0.003288204	0.002750460	0.002684628	0.003619064	0.003322817	0.003288204	0.004130496
0.003454080	0.003253609	0.002997117	0.003423356	0.003453944	0.002810201	0.003253609	0.003272650	0.002925457	0.003407520	0.003572919	0.002777290	0.002997117	0.002925457	0.004248754	0.002934978	0.002925896	0.003780817	0.003423356	0.003407520	0.002934978	0.003630989	0.003747592	0.002805718	0.003453944	0.003572919	0.002925896	0.003747592	0.004082074	0.002860856	0.002810201	0.002777290	0.003780817	0.002805718	0.002860856	0.003878215
0.003878087	0.003791013	0.002958191	0.004051867	0.003897851	0.002892364	0.003791013	0.003926094	0.003212506	0.004110534	0.004076902	0.003086775	0.002958191	0.003212506	0.003664266	0.003337090	0.003279846	0.003515073	0.004051867	0.004110534	0.003337090	0.004423134	0.004310189	0.003215052	0.003897851	0.004076902	0.003279846	0.004310189	0.004401929	0.003030919	0.002892364	0.003086775	0.003515073	0.003215052	0.003030919	0.003614536
0.003667458	0.003475224	0.002910073	0.003782133	0.003740128	0.002590700	0.003475224	0.003530315	0.002836744	0.003812670	0.003847437	0.002581109	0.002910073	0.002836744	0.003679437	0.002987877	0.002958940	0.003233115	0.003782133	0.003812670	0.002987877	0.004220762	0.004188125	0.002711065	0.003740128	0.003847437	0.002958940	0.004188125	0.004297660	0.002665856	0.002590700	0.002581109	0.003233115	0.002711065	0.002665856	0.003098154
0.003282034	0.003073638	0.002430157	0.003446358	0.003319132	0.002474355	0.003073638	0.003113404	0.002396209	0.003447830	0.003397590	0.002455275	0.002430157	0.002396209	0.003129298	0.002778677	0.002606833	0.003152771	0.003446358	0.003447830	0.002778677	0.003863552	0.003772877	0.002841603	0.003319132	0.003397590	0.002606833	0.003772877	0.003800438	0.002610493	0.002474355	0.002455275	0.003152771	0.002841603	0.002610493	0.003384911
0.003831339	0.003475569	0.002772663	0.003910226	0.003682831	0.002866525	0.003475569	0.003257271	0.002596391	0.003648781	0.003512363	0.002675844	0.002772663	0.002596391	0.003197532	0.002872727	0.002683699	0.003111662	0.003910226	0.003648781	0.002872727	0.004160655	0.004011559	0.002958470	0.003682831	0.003512363	0.002683699	0.004011559	0.003965897	0.002767435	0.002866525	0.002675844	0.003111662	0.002958470	0.002767435	0.003470756
0.003921240	0.003747859	0.003443862	0.004318598	0.004250604	0.003442877	0.003747859	0.003743381	0.003510204	0.004299073	0.004318671	0.003548456	0.003443862	0.003510204	0.005187878	0.004020723	0.004025684	0.005220107	0.004318598	0.004299073	0.004020723	0.005017497	0.005016598	0.004070222	0.004250604	0.004318671	0.004025684	0.005016598	0.005131270	0.004159872	0.003442877	0.003548456	0.005220107	0.004070222	0.004159872	0.005880769
0.003723541	0.003417562	0.002715021	0.003933443	0.003857454	0.002667655	0.003417562	0.003313985	0.002664951	0.003694727	0.003758806	0.002652567	0.002715021	0.002664951	0.003774146	0.002925891	0.002822141	0.003382123	0.003933443	0.003694727	0.002925891	0.004387116	0.004328382	0.002893701	0.003857454	0.003758806	0.002822141	0.004328382	0.004468241	0.002831497	0.002667655	0.002652567	0.003382123	0.002893701	0.002831497	0.003432470
0.003499427	0.003406183	0.002377548	0.003699493	0.003754728	0.002469035	0.003406183	0.003497682	0.002459693	0.003786390	0.003916271	0.002538987	0.002377548	0.002459693	0.002732949	0.002608979	0.002663354	0.002719100	0.003699493	0.003786390	0.002608979	0.004166623	0.004275643	0.002714642	0.003754728	0.003916271	0.002663354	0.004275643	0.004496266	0.002736479	0.002469035	0.002538987	0.002719100	0.002714642	0.002736479	0.003168414
0.003351779	0.003357510	0.002505845	0.003759868	0.003721134	0.002442822	0.003357510	0.003512959	0.002655871	0.003862363	0.003912965	0.002531104	0.002505845	0.002655871	0.003218666	0.002805777	0.002880186	0.002997305	0.003759868	0.003862363	0.002805777	0.004410979	0.004371036	0.002683830	0.003721134	0.003912965	0.002880186	0.004371036	0.004498906	0.002727983	0.002442822	0.002531104	0.002997305	0.002683830	0.002727983	0.003216752
0.004528568	0.004016599	0.003598846	0.004586878	0.004417887	0.003598160	0.004016599	0.003923972	0.003433430	0.004293327	0.004243814	0.003471308	0.003598846	0.003433430	0.004187481	0.003546209	0.003423663	0.003981692	0.004586878	0.004293327	0.003546209	0.004962922	0.004801207	0.003566867	0.004417887	0.004243814	0.003423663	0.004801207	0.004873125	0.003476082	0.003598160	0.003471308	0.003981692	0.003566867	0.003476082	0.004054013
0.004396890	0.004067173	0.003819474	0.004727761	0.004428987	0.004010855	0.004067173	0.004046129	0.003709252	0.004584615	0.004486631	0.003853902	0.003819474	0.003709252	0.004796778	0.004263258	0.004060501	0.004983935	0.004727761	0.004584615	0.004263258	0.005398088	0.005123306	0.004472369	0.004428987	0.004486631	0.004060501	0.005123306	0.005141607	0.004165541	0.004010855	0.003853902	0.004983935	0.004472369	0.004165541	0.005357024
0.003663969	0.003583678	0.002980228	0.003821768	0.003826128	0.003068347	0.003583678	0.003772784	0.003149067	0.003939048	0.004030831	0.003222567	0.002980228	0.003149067	0.004242208	0.003061049	0.003155726	0.004147470	0.003821768	0.003939048	0.003061049	0.004369338	0.004302469	0.003200334	0.003826128	0.004030831	0.003155726	0.004302469	0.004442986	0.003243807	0.003068347	0.003222567	0.004147470	0.003200334	0.003243807	0.004410816
0.003872845	0.003813576	0.002975708	0.004077666	0.004200178	0.003157211	0.003813576	0.003991071	0.003178858	0.004128925	0.004383237	0.003345580	0.002975708	0.003178858	0.004250815	0.003232460	0.003481890	0.004222655	0.004077666	0.004128925	0.003232460	0.004731854	0.004789307	0.003502229	0.004200178	0.004383237	0.003481890	0.004789307	0.005067108	0.003678700	0.003157211	0.003345580	0.004222655	0.003502229	0.003678700	0.004458004
0.003858879	0.003847845	0.003109625	0.004311171	0.004216020	0.003137355	0.003847845	0.004084723	0.003368431	0.004500631	0.004473066	0.003378301	0.003109625	0.003368431	0.004297249	0.003744448	0.003683841	0.004108285	0.004311171	0.004500631	0.003744448	0.005089783	0.005008638	0.003784572	0.004216020	0.004473066	0.003683841	0.005008638	0.004994056	0.003683847	0.003137355	0.003378301	0.004108285	0.003784572	0.003683847	0.004255937
0.004548627	0.004405309	0.003944860	0.004623255	0.004697343	0.003781782	0.004405309	0.004450639	0.004085544	0.004651871	0.004781277	0.003892733	0.003944860	0.004085544	0.005344826	0.004073280	0.004123099	0.004813616	0.004623255	0.004651871	0.004073280	0.004967953	0.005066419	0.003890733	0.004697343	0.004781277	0.004123099	0.005066419	0.005292849	0.003986590	0.003781782	0.003892733	0.004813616	0.003890733	0.003986590	0.004614918
0.003987435	0.003720829	0.002907702	0.004163604	0.004094199	0.003077488	0.003720829	0.003745326	0.002800869	0.004073974	0.004167556	0.002857975	0.002907702	0.002800869	0.003392278	0.003036673	0.003058418	0.003241762	0.004163604	0.004073974	0.003036673	0.004582910	0.004523560	0.003064811	0.004094199	0.004167556	0.003058418	0.004523560	0.004731135	0.003118785	0.003077488	0.002857975	0.003241762	0.003064811	0.003118785	0.003599561
0.003617676	0.003407241	0.002664609	0.003875194	0.003854212	0.002714927	0.003407241	0.003373147	0.002579010	0.003777492	0.003863131	0.002562790	0.002664609	0.002579010	0.003140589	0.002824371	0.002854054	0.003162361	0.003875194	0.003777492	0.002824371	0.004470621	0.004431513	0.002922811	0.003854212	0.003863131	0.002854054	0.004431513	0.004614819	0.002889512	0.002714927	0.002562790	0.003162361	0.002922811	0.002889512	0.003545242
0.003448864	0.003248881	0.002420659	0.003890401	0.003747701	0.002335273	0.003248881	0.003349066	0.002485564	0.003886291	0.003843263	0.002315023	0.002420659	0.002485564	0.003195638	0.002755234	0.002661966	0.002964017	0.003890401	0.003886291	0.002755234	0.004659167	0.004513412	0.002640983	0.003747701	0.003843263	0.002661966	0.004513412	0.004470883	0.002487034	0.002335273	0.002315023	0.002964017	0.002640983	0.002487034	0.002959134
0.003548787	0.003334873	0.002775942	0.003942407	0.003817783	0.002830248	0.003334873	0.003365461	0.002869522	0.003949084	0.003939174	0.002874622	0.002775942	0.002869522	0.003952227	0.003421257	0.003443156	0.003715661	0.003942407	0.003949084	0.003421257	0.004739846	0.004643961	0.003361426	0.003817783	0.003939174	0.003443156	0.004643961	0.004746359	0.003375535	0.002830248	0.002874622	0.003715661	0.003361426	0.003375535	0.003840078
0.003438699	0.003233653	0.002669927	0.003657763	0.003572765	0.002890058	0.003233653	0.003202771	0.002654486	0.003544000	0.003561701	0.002848090	0.002669927	0.002654486	0.003445430	0.002746039	0.002767294	0.003708283	0.003657763	0.003544000	0.002746039	0.004176887	0.004075839	0.002993556	0.003572765	0.003561701	0.002767294	0.004075839	0.004152335	0.002963248	0.002890058	0.002848090	0.003708283	0.002993556	0.002963248	0.004268055
0.003547684	0.003548162	0.003122393	0.003959187	0.003800560	0.003104749	0.003548162	0.003837829	0.003395404	0.004186391	0.004130061	0.003390647	0.003122393	0.003395404	0.004628551	0.003580336	0.003509114	0.004428115	0.003959187	0.004186391	0.003580336	0.004695745	0.004526457	0.003629199	0.003800560	0.004130061	0.003509114	0.004526457	0.004578564	0.003487915	0.003104749	0.003390647	0.004428115	0.003629199	0.003487915	0.004664162
0.003273709	0.003026647	0.002837311	0.003462053	0.003303481	0.002401415	0.003026647	0.003064283	0.002764418	0.003405795	0.003350374	0.002326287	0.002837311	0.002764418	0.003963639	0.003092783	0.002855758	0.003374701	0.003462053	0.003405795	0.003092783	0.004023913	0.003784069	0.002675798	0.003303481	0.003350374	0.002855758	0.003784069	0.003761121	0.002453967	0.002401415	0.002326287	0.003374701	0.002675798	0.002453967	0.003439345
0.004187217	0.003904893	0.002818878	0.004298141	0.004331098	0.003192831	0.003904893	0.003888419	0.002721839	0.004175951	0.004280318	0.003026156	0.002818878	0.002721839	0.003457383	0.003112383	0.003008087	0.003397560	0.004298141	0.004175951	0.003112383	0.004749294	0.004776258	0.003478244	0.004331098	0.004280318	0.003008087	0.004776258	0.004969059	0.003426973	0.003192831	0.003026156	0.003397560	0.003478244	0.003426973	0.003976292
0.004210465	0.003938805	0.003206197	0.004376914	0.004306377	0.003273058	0.003938805	0.003827515	0.003087764	0.004262990	0.004253797	0.003142023	0.003206197	0.003087764	0.003714690	0.003548701	0.003368277	0.003594394	0.004376914	0.004262990	0.003548701	0.004842100	0.004758559	0.003622991	0.004306377	0.004253797	0.003368277	0.004758559	0.004905363	0.003391028	0.003273058	0.003142023	0.003594394	0.003622991	0.003391028	0.003726667
0.003561054	0.003347087	0.002343535	0.003696019	0.003736053	0.002416590	0.003347087	0.003315807	0.002338326	0.003637498	0.003785186	0.002436926	0.002343535	0.002338326	0.002548966	0.002523493	0.002675636	0.002646635	0.003696019	0.003637498	0.002523493	0.004039707	0.004173787	0.002652275	0.003736053	0.003785186	0.002675636	0.004173787	0.004466823	0.002779849	0.002416590	0.002436926	0.002646635	0.002652275	0.002779849	0.003302356
0.003897607	0.003765591	0.003671302	0.004179117	0.004212895	0.003660713	0.003765591	0.003807487	0.003709000	0.004208354	0.004267025	0.003640180	0.003671302	0.003709000	0.005054717	0.004044969	0.004099759	0.004871640	0.004179117	0.004208354	0.004044969	0.004781634	0.004766481	0.003949234	0.004212895	0.004267025	0.004099759	0.004766481	0.004998202	0.003990217	0.003660713	0.003640180	0.004871640	0.003949234	0.003990217	0.005018114
0.003043482	0.002900433	0.002562669	0.003233053	0.003134100	0.002436825	0.002900433	0.003019394	0.002699249	0.003317190	0.003304961	0.002652119	0.002562669	0.002699249	0.003841676	0.002978859	0.002833019	0.003759355	0.003233053	0.003317190	0.002978859	0.003741147	0.003685954	0.002878402	0.003134100	0.003304961	0.002833019	0.003685954	0.003798389	0.002784165	0.002436825	0.002652119	0.003759355	0.002878402	0.002784165	0.004062571
0.003859934	0.003473787	0.003468670	0.003619322	0.003358456	0.003025050	0.003473787	0.003403264	0.003353739	0.003399740	0.003351516	0.002978241	0.003468670	0.003353739	0.004783882	0.003202391	0.003040566	0.004037527	0.003619322	0.003399740	0.003202391	0.003703257	0.003498496	0.002866821	0.003358456	0.003351516	0.003040566	0.003498496	0.003553102	0.002811652	0.003025050	0.002978241	0.004037527	0.002866821	0.002811652	0.003770747
0.004336055	0.004242209	0.003772658	0.004643109	0.004405661	0.003847995	0.004242209	0.004336591	0.003961169	0.004706881	0.004567092	0.003952406	0.003772658	0.003961169	0.004765267	0.004072236	0.003964790	0.004570720	0.004643109	0.004706881	0.004072236	0.005258893	0.005034029	0.004139211	0.004405661	0.004567092	0.003964790	0.005034029	0.004961673	0.003932950	0.003847995	0.003952406	0.004570720	0.004139211	0.003932950	0.004697575
0.004659342	0.004608417	0.003990013	0.005356262	0.005044752	0.004228398	0.004608417	0.004750052	0.004124142	0.005430331	0.005171164	0.004340539	0.003990013	0.004124142	0.004844512	0.004715686	0.004421044	0.004947928	0.005356262	0.005430331	0.004715686	0.006350261	0.005952651	0.004945952	0.005044752	0.005171164	0.004421044	0.005952651	0.005832478	0.004609313	0.004228398	0.004340539	0.004947928	0.004945952	0.004609313	0.005402273
0.003804024	0.003548859	0.002665972	0.004123818	0.003885899	0.002781057	0.003548859	0.003477052	0.002523667	0.003997507	0.003890127	0.002633084	0.002665972	0.002523667	0.003664979	0.002783647	0.002584212	0.003306017	0.004123818	0.003997507	0.002783647	0.004697492	0.004493147	0.002921349	0.003885899	0.003890127	0.002584212	0.004493147	0.004489662	0.002730974	0.002781057	0.002633084	0.003306017	0.002921349	0.002730974	0.003261146
0.003807734	0.003576986	0.003049132	0.003735539	0.003867917	0.002954854	0.003576986	0.003587649	0.002893617	0.003746254	0.003901009	0.002796335	0.003049132	0.002893617	0.003824931	0.002869609	0.002960891	0.003410809	0.003735539	0.003746254	0.002869609	0.004067639	0.004138574	0.002783992	0.003867917	0.003901009	0.002960891	0.004138574	0.004377063	0.002898926	0.002954854	0.002796335	0.003410809	0.002783992	0.002898926	0.003710023
0.003751863	0.003655422	0.002989115	0.004228305	0.004032439	0.002736110	0.003655422	0.003705367	0.003056241	0.004184833	0.004061149	0.002854502	0.002989115	0.003056241	0.003734396	0.003352952	0.003204230	0.003420458	0.004228305	0.004184833	0.003352952	0.005007229	0.004623906	0.003076564	0.004032439	0.004061149	0.003204230	0.004623906	0.004557762	0.002998587	0.002736110	0.002854502	0.003420458	0.003076564	0.002998587	0.003611064
0.004110919	0.003801534	0.002883172	0.004028864	0.003960445	0.002919647	0.003801534	0.003677595	0.002790788	0.003839232	0.003858962	0.002789927	0.002883172	0.002790788	0.003581768	0.002833938	0.002765590	0.003286669	0.004028864	0.003839232	0.002833938	0.004214798	0.004086962	0.002907044	0.003960445	0.003858962	0.002765590	0.004086962	0.004223349	0.002811962	0.002919647	0.002789927	0.003286669	0.002907044	0.002811962	0.003528103
0.003952111	0.003750888	0.002940115	0.004275279	0.004225807	0.003132288	0.003750888	0.003705452	0.002978459	0.004130444	0.004129986	0.003125553	0.002940115	0.002978459	0.003958717	0.003357703	0.003302593	0.003977578	0.004275279	0.004130444	0.003357703	0.004793840	0.004669964	0.003493053	0.004225807	0.004129986	0.003302593	0.004669964	0.004716341	0.003411928	0.003132288	0.003125553	0.003977578	0.003493053	0.003411928	0.004368533
0.004031830	0.003819447	0.002959125	0.004216427	0.004279538	0.002900872	0.003819447	0.003809659	0.003049972	0.004153591	0.004236996	0.002966139	0.002959125	0.003049972	0.003734933	0.003318462	0.003401756	0.003691793	0.004216427	0.004153591	0.003318462	0.004653560	0.004750928	0.003192766	0.004279538	0.004236996	0.003401756	0.004750928	0.004919613	0.003283187	0.002900872	0.002966139	0.003691793	0.003192766	0.003283187	0.004021638
0.004218552	0.004014294	0.003691510	0.004660765	0.004503081	0.003626122	0.004014294	0.004024174	0.003683541	0.004510464	0.004461222	0.003614974	0.003691510	0.003683541	0.005053104	0.004007502	0.003941129	0.004807594	0.004660765	0.004510464	0.004007502	0.005305960	0.005134888	0.003957039	0.004503081	0.004461222	0.003941129	0.005134888	0.005129169	0.003918862	0.003626122	0.003614974	0.004807594	0.003957039	0.003918862	0.005004992
0.004584016	0.004119317	0.003428801	0.004592322	0.004535156	0.003558277	0.004119317	0.004037311	0.003273876	0.004257839	0.004345697	0.003356397	0.003428801	0.003273876	0.003888720	0.003348955	0.003429350	0.003704816	0.004592322	0.004257839	0.003348955	0.004927380	0.004834939	0.003524687	0.004535156	0.004345697	0.003429350	0.004834939	0.005027004	0.003520232	0.003558277	0.003356397	0.003704816	0.003524687	0.003520232	0.003921409
0.003332861	0.003308220	0.002543449	0.003564708	0.003599651	0.002399021	0.003308220	0.003447227	0.002701346	0.003613880	0.003752156	0.002497385	0.002543449	0.002701346	0.003268060	0.002779227	0.002794716	0.002846165	0.003564708	0.003613880	0.002779227	0.004169957	0.004064922	0.002716245	0.003599651	0.003752156	0.002794716	0.004064922	0.004249209	0.002687048	0.002399021	0.002497385	0.002846165	0.002716245	0.002687048	0.003034549
0.003669283	0.003635279	0.002878548	0.003856230	0.003845194	0.002589371	0.003635279	0.003809491	0.003009780	0.003911748	0.004022906	0.002649811	0.002878548	0.003009780	0.004230250	0.003176065	0.003170130	0.003611207	0.003856230	0.003911748	0.003176065	0.004267477	0.004241342	0.002858964	0.003845194	0.004022906	0.003170130	0.004241342	0.004394649	0.002826611	0.002589371	0.002649811	0.003611207	0.002858964	0.002826611	0.003724698
0.003617579	0.003501147	0.002605758	0.003884722	0.003910920	0.002849525	0.003501147	0.003578522	0.002731170	0.003937224	0.004055157	0.002976939	0.002605758	0.002731170	0.003515265	0.002915324	0.002922420	0.003391408	0.003884722	0.003937224	0.002915324	0.004503702	0.004528572	0.003237526	0.003910920	0.004055157	0.002922420	0.004528572	0.004751984	0.003191614	0.002849525	0.002976939	0.003391408	0.003237526	0.003191614	0.003636291
0.003274378	0.003016868	0.002415010	0.003295296	0.003148231	0.002572624	0.003016868	0.002962622	0.002358787	0.003143045	0.003118419	0.002448240	0.002415010	0.002358787	0.003364758	0.002277204	0.002284714	0.003292335	0.003295296	0.003143045	0.002277204	0.003523024	0.003404287	0.002437000	0.003148231	0.003118419	0.002284714	0.003404287	0.003486943	0.002308337	0.002572624	0.002448240	0.003292335	0.002437000	0.002308337	0.003523224
0.003585746	0.003280168	0.002852836	0.003854993	0.003858823	0.002967441	0.003280168	0.003213534	0.002631922	0.003607025	0.003689489	0.002662104	0.002852836	0.002631922	0.003379876	0.002890124	0.002902494	0.003470456	0.003854993	0.003607025	0.002890124	0.004463548	0.004362932	0.003084651	0.003858823	0.003689489	0.002902494	0.004362932	0.004440904	0.002997198	0.002967441	0.002662104	0.003470456	0.003084651	0.002997198	0.003807760
0.003303760	0.002994762	0.002521936	0.003446830	0.003328683	0.002527705	0.002994762	0.002944565	0.002476593	0.003229295	0.003237390	0.002458381	0.002521936	0.002476593	0.003529575	0.002659655	0.002586597	0.003319067	0.003446830	0.003229295	0.002659655	0.003799189	0.003674551	0.002661894	0.003328683	0.003237390	0.002586597	0.003674551	0.003716047	0.002552697	0.002527705	0.002458381	0.003319067	0.002661894	0.002552697	0.003691502
0.004822995	0.004648582	0.003550779	0.004927766	0.004839649	0.003753194	0.004648582	0.004638151	0.003565673	0.004899099	0.004870697	0.003773074	0.003550779	0.003565673	0.003842950	0.003629607	0.003618237	0.004060336	0.004927766	0.004899099	0.003629607	0.005338381	0.005258987	0.003874140	0.004839649	0.004870697	0.003618237	0.005258987	0.005369541	0.003824554	0.003753194	0.003773074	0.004060336	0.003874140	0.003824554	0.004625386
0.003989642	0.003847502	0.002880058	0.004212457	0.004210620	0.002964240	0.003847502	0.003889672	0.002968433	0.004159751	0.004245947	0.003032491	0.002880058	0.002968433	0.003400016	0.003121775	0.003153228	0.003268742	0.004212457	0.004159751	0.003121775	0.004611305	0.004617690	0.003215444	0.004210620	0.004245947	0.003153228	0.004617690	0.004787895	0.003224468	0.002964240	0.003032491	0.003268742	0.003215444	0.003224468	0.003612491
0.003649375	0.003220582	0.002685755	0.003672441	0.003430853	0.002652366	0.003220582	0.003109723	0.002737873	0.003438483	0.003365103	0.002720235	0.002685755	0.002737873	0.003897392	0.002887743	0.002768907	0.003599965	0.003672441	0.003438483	0.002887743	0.003985083	0.003776440	0.002884189	0.003430853	0.003365103	0.002768907	0.003776440	0.003765430	0.002789675	0.002652366	0.002720235	0.003599965	0.002884189	0.002789675	0.003617858
0.004272800	0.004131962	0.003444534	0.004152997	0.004262854	0.003036003	0.004131962	0.004241797	0.003732008	0.004205225	0.004394812	0.003231012	0.003444534	0.003732008	0.004849676	0.003487243	0.003672071	0.004106773	0.004152997	0.004205225	0.003487243	0.004324328	0.004430901	0.003041246	0.004262854	0.004394812	0.003672071	0.004430901	0.004687165	0.003186552	0.003036003	0.003231012	0.004106773	0.003041246	0.003186552	0.003724801
0.003511564	0.003265684	0.002559751	0.003724446	0.003627711	0.002573087	0.003265684	0.003225266	0.002609261	0.003590450	0.003557915	0.002595197	0.002559751	0.002609261	0.003345903	0.002741715	0.002560422	0.003053320	0.003724446	0.003590450	0.002741715	0.004232427	0.004090693	0.002798361	0.003627711	0.003557915	0.002560422	0.004090693	0.004174134	0.002557234	0.002573087	0.002595197	0.003053320	0.002798361	0.002557234	0.003080784
0.003731058	0.003479272	0.003182818	0.003884230	0.003907354	0.002896405	0.003479272	0.003430234	0.003114296	0.003732911	0.003867649	0.002843650	0.003182818	0.003114296	0.004677826	0.003521202	0.003499174	0.004357011	0.003884230	0.003732911	0.003521202	0.004349061	0.004315688	0.003357534	0.003907354	0.003867649	0.003499174	0.004315688	0.004482674	0.003228809	0.002896405	0.002843650	0.004357011	0.003357534	0.003228809	0.004627676
0.003909343	0.003771870	0.002827938	0.004100824	0.003986264	0.003052933	0.003771870	0.003885127	0.003070431	0.004191126	0.004135592	0.003286373	0.002827938	0.003070431	0.003111854	0.003366501	0.003292085	0.003274395	0.004100824	0.004191126	0.003366501	0.004618060	0.004493297	0.003554111	0.003986264	0.004135592	0.003292085	0.004493297	0.004496242	0.003404223	0.003052933	0.003286373	0.003274395	0.003554111	0.003404223	0.003776671
0.003486221	0.003340119	0.003001224	0.003756626	0.003495112	0.002902742	0.003340119	0.003388215	0.003051596	0.003781358	0.003609929	0.003035694	0.003001224	0.003051596	0.004284930	0.003197377	0.003106606	0.004046067	0.003756626	0.003781358	0.003197377	0.004551140	0.004240133	0.003240049	0.003495112	0.003609929	0.003106606	0.004240133	0.004118311	0.003097004	0.002902742	0.003035694	0.004046067	0.003240049	0.003097004	0.004354363
0.004870546	0.004705923	0.004103551	0.005381521	0.005250127	0.004342800	0.004705923	0.004741235	0.004006819	0.005263794	0.005244683	0.004226724	0.004103551	0.004006819	0.004769643	0.004663348	0.004512216	0.004883547	0.005381521	0.005263794	0.004663348	0.006181811	0.005951600	0.004972998	0.005250127	0.005244683	0.004512216	0.005951600	0.005934565	0.004787057	0.004342800	0.004226724	0.004883547	0.004972998	0.004787057	0.005641468
0.003742852	0.003298870	0.002345604	0.003901332	0.003744460	0.002721120	0.003298870	0.003179223	0.002244228	0.003657833	0.003726106	0.002629397	0.002345604	0.002244228	0.002829417	0.002700732	0.002631258	0.003130561	0.003901332	0.003657833	0.002700732	0.004377798	0.004292641	0.003092525	0.003744460	0.003726106	0.002631258	0.004292641	0.004553929	0.003105611	0.002721120	0.002629397	0.003130561	0.003092525	0.003105611	0.003999239
0.003505715	0.003387431	0.002679862	0.003747702	0.003683790	0.002598857	0.003387431	0.003455595	0.002739664	0.003704534	0.003779623	0.002616384	0.002679862	0.002739664	0.003449739	0.002909669	0.002957413	0.003355352	0.003747702	0.003704534	0.002909669	0.004340550	0.004200773	0.002858478	0.003683790	0.003779623	0.002957413	0.004200773	0.004370238	0.002823568	0.002598857	0.002616384	0.003355352	0.002858478	0.002823568	0.003542216
0.003809523	0.003723111	0.003096413	0.004213315	0.004108347	0.003053216	0.003723111	0.003777999	0.003050461	0.004213619	0.004191033	0.003050770	0.003096413	0.003050461	0.003926273	0.003455034	0.003293429	0.003771119	0.004213315	0.004213619	0.003455034	0.004864333	0.004701613	0.003424542	0.004108347	0.004191033	0.003293429	0.004701613	0.004747697	0.003261945	0.003053216	0.003050770	0.003771119	0.003424542	0.003261945	0.004061782
0.003407095	0.003160964	0.002505356	0.003443681	0.003519938	0.002382593	0.003160964	0.003094453	0.002655301	0.003322422	0.003499007	0.002523376	0.002505356	0.002655301	0.003696860	0.002558088	0.002757663	0.003434436	0.003443681	0.003322422	0.002558088	0.003724794	0.003841225	0.002393997	0.003519938	0.003499007	0.002757663	0.003841225	0.004123479	0.002589929	0.002382593	0.002523376	0.003434436	0.002393997	0.002589929	0.003472976
0.004527127	0.004281941	0.003718068	0.004929923	0.004661651	0.003741324	0.004281941	0.004272748	0.003709497	0.004837463	0.004711418	0.003736122	0.003718068	0.003709497	0.004288537	0.004131951	0.003990884	0.004242414	0.004929923	0.004837463	0.004131951	0.005596420	0.005346302	0.004171517	0.004661651	0.004711418	0.003990884	0.005346302	0.005331877	0.003998278	0.003741324	0.003736122	0.004242414	0.004171517	0.003998278	0.004441949
0.004162912	0.003864407	0.002990468	0.004376658	0.004212693	0.003380329	0.003864407	0.003784393	0.002931034	0.004194179	0.004161672	0.003226816	0.002990468	0.002931034	0.003723157	0.003123180	0.003131535	0.003646530	0.004376658	0.004194179	0.003123180	0.004826578	0.004629092	0.003552743	0.004212693	0.004161672	0.003131535	0.004629092	0.004669581	0.003448449	0.003380329	0.003226816	0.003646530	0.003552743	0.003448449	0.004052390
0.003533533	0.003367154	0.002582682	0.003551721	0.003628194	0.002326862	0.003367154	0.003468413	0.002745596	0.003589913	0.003764139	0.002460354	0.002582682	0.002745596	0.003078682	0.002586931	0.002830268	0.002760225	0.003551721	0.003589913	0.002586931	0.004032791	0.004010653	0.002335628	0.003628194	0.003764139	0.002830268	0.004010653	0.004215073	0.002474714	0.002326862	0.002460354	0.002760225	0.002335628	0.002474714	0.002855616
0.003379013	0.003052305	0.002244313	0.003464904	0.003247486	0.002153876	0.003052305	0.003005741	0.002305861	0.003266559	0.003155267	0.002171716	0.002244313	0.002305861	0.003038606	0.002364156	0.002212771	0.002747398	0.003464904	0.003266559	0.002364156	0.003782115	0.003553668	0.002249352	0.003247486	0.003155267	0.002212771	0.003553668	0.003488501	0.002056368	0.002153876	0.002171716	0.002747398	0.002249352	0.002056368	0.002746420
0.004398872	0.004171751	0.003681394	0.004647975	0.004451036	0.003467952	0.004171751	0.004205516	0.003857667	0.004557898	0.004479284	0.003772298	0.003681394	0.003857667	0.005104026	0.004059149	0.003931484	0.004801207	0.004647975	0.004557898	0.004059149	0.005109451	0.004921217	0.003931812	0.004451036	0.004479284	0.003931484	0.004921217	0.004915539	0.003829337	0.003467952	0.003772298	0.004801207	0.003931812	0.003829337	0.005171709
0.003554511	0.003520277	0.002918474	0.004007990	0.003918477	0.002964381	0.003520277	0.003661624	0.002902081	0.004085927	0.004080959	0.002961681	0.002918474	0.002902081	0.003268049	0.003290190	0.003197202	0.003277345	0.004007990	0.004085927	0.003290190	0.004667526	0.004605829	0.003354275	0.003918477	0.004080959	0.003197202	0.004605829	0.004698635	0.003219811	0.002964381	0.002961681	0.003277345	0.003354275	0.003219811	0.003510681
0.004026953	0.003706735	0.003424059	0.003925412	0.003771870	0.003251013	0.003706735	0.003686390	0.003370200	0.003756848	0.003793051	0.003220048	0.003424059	0.003370200	0.004942328	0.003456156	0.003369108	0.004742549	0.003925412	0.003756848	0.003456156	0.003969798	0.003895708	0.003273659	0.003771870	0.003793051	0.003369108	0.003895708	0.004093364	0.003221726	0.003251013	0.003220048	0.004742549	0.003273659	0.003221726	0.004802051
0.003554660	0.003265302	0.002197870	0.003683593	0.003552379	0.002392361	0.003265302	0.003131293	0.002195785	0.003476786	0.003422271	0.002312682	0.002197870	0.002195785	0.003068864	0.002184758	0.002266486	0.002771720	0.003683593	0.003476786	0.002184758	0.004062138	0.003876179	0.002331453	0.003552379	0.003422271	0.002266486	0.003876179	0.003853732	0.002346439	0.002392361	0.002312682	0.002771720	0.002331453	0.002346439	0.002991387
0.004639615	0.004358422	0.003886154	0.004964025	0.004716570	0.004062758	0.004358422	0.004322948	0.003868778	0.004802807	0.004744474	0.003924482	0.003886154	0.003868778	0.004687984	0.004228983	0.004182210	0.004634460	0.004964025	0.004802807	0.004228983	0.005486791	0.005258239	0.004341702	0.004716570	0.004744474	0.004182210	0.005258239	0.005297384	0.004251963	0.004062758	0.003924482	0.004634460	0.004341702	0.004251963	0.005229568
0.003632852	0.003290872	0.002852911	0.003837277	0.003719896	0.002816793	0.003290872	0.003331242	0.002711447	0.003710094	0.003757248	0.002757939	0.002852911	0.002711447	0.003563680	0.003116765	0.002993188	0.003446935	0.003837277	0.003710094	0.003116765	0.004390369	0.004294538	0.003180849	0.003719896	0.003757248	0.002993188	0.004294538	0.004370821	0.003047900	0.002816793	0.002757939	0.003446935	0.003180849	0.003047900	0.003757212
0.003290288	0.002999208	0.002418473	0.003470880	0.003399301	0.002243915	0.002999208	0.003006371	0.002290637	0.003258982	0.003369584	0.002135246	0.002418473	0.002290637	0.002990590	0.002471552	0.002552184	0.002738206	0.003470880	0.003258982	0.002471552	0.003811971	0.003712262	0.002268326	0.003399301	0.003369584	0.002552184	0.003712262	0.003923742	0.002310366	0.002243915	0.002135246	0.002738206	0.002268326	0.002310366	0.002655363
0.002943949	0.002927906	0.002280750	0.003255101	0.003193170	0.002386848	0.002927906	0.003262847	0.002660069	0.003435190	0.003496249	0.002666852	0.002280750	0.002660069	0.003772894	0.002715150	0.002885677	0.003367609	0.003255101	0.003435190	0.002715150	0.003894606	0.003809497	0.002828199	0.003193170	0.003496249	0.002885677	0.003809497	0.003911555	0.002913898	0.002386848	0.002666852	0.003367609	0.002828199	0.002913898	0.003485773
0.003964536	0.003686902	0.002941537	0.004254321	0.004177548	0.003040246	0.003686902	0.003589385	0.002821981	0.004022808	0.004054506	0.002883159	0.002941537	0.002821981	0.003592463	0.003157489	0.003101625	0.003732343	0.004254321	0.004022808	0.003157489	0.004658571	0.004573415	0.003221976	0.004177548	0.004054506	0.003101625	0.004573415	0.004631202	0.003157837	0.003040246	0.002883159	0.003732343	0.003221976	0.003157837	0.004084516
0.003985382	0.003649869	0.002958542	0.003872743	0.003799231	0.002856599	0.003649869	0.003545399	0.002845935	0.003678401	0.003744244	0.002745700	0.002958542	0.002845935	0.003979471	0.002933142	0.002870357	0.003647369	0.003872743	0.003678401	0.002933142	0.004062909	0.003956133	0.002810546	0.003799231	0.003744244	0.002870357	0.003956133	0.004077064	0.002745441	0.002856599	0.002745700	0.003647369	0.002810546	0.002745441	0.003624768
0.003504770	0.003393698	0.002412848	0.003489040	0.003542922	0.002383033	0.003393698	0.003468426	0.002544534	0.003453476	0.003563731	0.002533198	0.002412848	0.002544534	0.002892490	0.002505879	0.002537590	0.002843917	0.003489040	0.003453476	0.002505879	0.003768860	0.003700678	0.002547848	0.003542922	0.003563731	0.002537590	0.003700678	0.003779283	0.002500557	0.002383033	0.002533198	0.002843917	0.002547848	0.002500557	0.003141784
0.004836100	0.004779946	0.003790243	0.005128316	0.005005359	0.003532698	0.004779946	0.004907843	0.003721610	0.005132540	0.005119164	0.003481166	0.003790243	0.003721610	0.004174534	0.004048848	0.003862727	0.003845647	0.005128316	0.005132540	0.004048848	0.005658739	0.005499882	0.003820739	0.005005359	0.005119164	0.003862727	0.005499882	0.005503987	0.003610828	0.003532698	0.003481166	0.003845647	0.003820739	0.003610828	0.003804361
0.004057167	0.003908027	0.003142281	0.004122219	0.004093150	0.003000599	0.003908027	0.003986921	0.003200822	0.004172839	0.004203157	0.003057694	0.003142281	0.003200822	0.003738779	0.003255516	0.003195752	0.003444393	0.004122219	0.004172839	0.003255516	0.004590906	0.004526435	0.003189258	0.004093150	0.004203157	0.003195752	0.004526435	0.004604625	0.003112365	0.003000599	0.003057694	0.003444393	0.003189258	0.003112365	0.003634108
0.004210944	0.004009547	0.003169295	0.004542756	0.004417748	0.003614214	0.004009547	0.004045047	0.003308379	0.004406677	0.004452795	0.003539658	0.003169295	0.003308379	0.003910067	0.003583870	0.003600149	0.004206174	0.004542756	0.004406677	0.003583870	0.004992934	0.004886470	0.004006022	0.004417748	0.004452795	0.003600149	0.004886470	0.004960268	0.003847066	0.003614214	0.003539658	0.004206174	0.004006022	0.003847066	0.004978416
0.003318347	0.003087443	0.002489604	0.003657713	0.003493560	0.002527228	0.003087443	0.003086887	0.002474772	0.003600779	0.003485459	0.002620324	0.002489604	0.002474772	0.003238480	0.002879980	0.002690436	0.003280830	0.003657713	0.003600779	0.002879980	0.004271828	0.004114755	0.003003422	0.003493560	0.003485459	0.002690436	0.004114755	0.004066740	0.002790910	0.002527228	0.002620324	0.003280830	0.003003422	0.002790910	0.003606921
0.003790856	0.003705114	0.002838395	0.003819809	0.003829348	0.002780724	0.003705114	0.003801995	0.002880511	0.003746418	0.003856320	0.002794242	0.002838395	0.002880511	0.003454387	0.002716285	0.002721698	0.003186504	0.003819809	0.003746418	0.002716285	0.004017946	0.003999884	0.002681590	0.003829348	0.003856320	0.002721698	0.003999884	0.004134682	0.002656444	0.002780724	0.002794242	0.003186504	0.002681590	0.002656444	0.003283718
0.004178310	0.003929158	0.003136489	0.004137191	0.004048736	0.003030754	0.003929158	0.003928347	0.003200575	0.004120229	0.004150657	0.003122306	0.003136489	0.003200575	0.004028811	0.003369575	0.003466005	0.003968154	0.004137191	0.004120229	0.003369575	0.004590980	0.004532460	0.003352267	0.004048736	0.004150657	0.003466005	0.004532460	0.004689330	0.003415054	0.003030754	0.003122306	0.003968154	0.003352267	0.003415054	0.004210745
0.002929222	0.002871800	0.002225973	0.003095205	0.003156565	0.002046300	0.002871800	0.002994352	0.002351577	0.003142728	0.003327563	0.002127463	0.002225973	0.002351577	0.002958497	0.002386508	0.002548725	0.002717296	0.003095205	0.003142728	0.002386508	0.003388760	0.003544861	0.002163417	0.003156565	0.003327563	0.002548725	0.003544861	0.003899849	0.002332176	0.002046300	0.002127463	0.002717296	0.002163417	0.002332176	0.002620979
0.004039762	0.003963987	0.003291346	0.004224260	0.004125791	0.003020085	0.003963987	0.004076876	0.003373839	0.004228960	0.004245834	0.003093704	0.003291346	0.003373839	0.004156670	0.003528375	0.003529190	0.003766124	0.004224260	0.004228960	0.003528375	0.004555028	0.004476503	0.003261530	0.004125791	0.004245834	0.003529190	0.004476503	0.004595914	0.003138989	0.003020085	0.003093704	0.003766124	0.003261530	0.003138989	0.003813097
0.005118488	0.005141825	0.003653374	0.005561543	0.005606773	0.004118081	0.005141825	0.005356039	0.003877919	0.005690602	0.005884930	0.004368573	0.003653374	0.003877919	0.003814460	0.003994072	0.004261241	0.004170328	0.005561543	0.005690602	0.003994072	0.006321609	0.006341242	0.004573443	0.005606773	0.005884930	0.004261241	0.006341242	0.006606353	0.004800666	0.004118081	0.004368573	0.004170328	0.004573443	0.004800666	0.005101823
0.004023863	0.003969510	0.003402030	0.003992915	0.003931136	0.003304813	0.003969510	0.004138686	0.003518976	0.004070438	0.004138058	0.003456906	0.003402030	0.003518976	0.004451649	0.003452912	0.003425127	0.004076495	0.003992915	0.004070438	0.003452912	0.004278619	0.004204091	0.003308289	0.003931136	0.004138058	0.003425127	0.004204091	0.004391072	0.003336990	0.003304813	0.003456906	0.004076495	0.003308289	0.003336990	0.004209652
0.003853932	0.003635581	0.002967435	0.004266190	0.003887519	0.002933794	0.003635581	0.003708972	0.002891418	0.004118131	0.003927764	0.002815295	0.002967435	0.002891418	0.003677230	0.003319213	0.003040851	0.003374329	0.004266190	0.004118131	0.003319213	0.005108351	0.004570122	0.003235622	0.003887519	0.003927764	0.003040851	0.004570122	0.004358102	0.002889398	0.002933794	0.002815295	0.003374329	0.003235622	0.002889398	0.003344871
0.003539123	0.003253017	0.002703243	0.003587749	0.003615071	0.002683218	0.003253017	0.003238706	0.002590815	0.003553761	0.003651341	0.002600390	0.002703243	0.002590815	0.003435397	0.002912178	0.002888613	0.003402752	0.003587749	0.003553761	0.002912178	0.004018362	0.004035928	0.002866908	0.003615071	0.003651341	0.002888613	0.004035928	0.004210644	0.002855671	0.002683218	0.002600390	0.003402752	0.002866908	0.002855671	0.003848607
0.003297088	0.003245173	0.002730558	0.003700997	0.003618804	0.002759499	0.003245173	0.003286631	0.002785192	0.003691743	0.003659352	0.002796847	0.002730558	0.002785192	0.003919976	0.003093419	0.002928920	0.003791528	0.003700997	0.003691743	0.003093419	0.004337869	0.004104174	0.003171268	0.003618804	0.003659352	0.002928920	0.004104174	0.004123509	0.002936468	0.002759499	0.002796847	0.003791528	0.003171268	0.002936468	0.004005401
0.003057117	0.003055571	0.002330872	0.003340410	0.003235085	0.002231621	0.003055571	0.003276015	0.002519413	0.003524027	0.003490020	0.002416297	0.002330872	0.002519413	0.003489711	0.002680053	0.002649025	0.003197180	0.003340410	0.003524027	0.002680053	0.003893215	0.003808141	0.002550551	0.003235085	0.003490020	0.002649025	0.003808141	0.003897512	0.002489944	0.002231621	0.002416297	0.003197180	0.002550551	0.002489944	0.003151674
0.005981377	0.005410336	0.004426444	0.006391291	0.006073639	0.004888707	0.005410336	0.005161319	0.004184482	0.005952487	0.005810817	0.004519551	0.004426444	0.004184482	0.004781410	0.004686185	0.004586322	0.005098940	0.006391291	0.005952487	0.004686185	0.007034909	0.006692969	0.005144290	0.006073639	0.005810817	0.004586322	0.006692969	0.006609600	0.004900424	0.004888707	0.004519551	0.005098940	0.005144290	0.004900424	0.005760555
0.003358990	0.003231783	0.002400355	0.003430736	0.003345928	0.002424798	0.003231783	0.003316514	0.002500045	0.003374688	0.003424336	0.002524645	0.002400355	0.002500045	0.003348435	0.002401926	0.002411190	0.003089888	0.003430736	0.003374688	0.002401926	0.003718034	0.003682750	0.002339157	0.003345928	0.003424336	0.002411190	0.003682750	0.003865925	0.002286940	0.002424798	0.002524645	0.003089888	0.002339157	0.002286940	0.003376278
0.003465693	0.003367900	0.002845102	0.003458955	0.003596499	0.002579247	0.003367900	0.003451599	0.002924824	0.003470210	0.003718475	0.002639520	0.002845102	0.002924824	0.003722686	0.002896634	0.003065281	0.003369282	0.003458955	0.003470210	0.002896634	0.003691267	0.003813193	0.002588016	0.003596499	0.003718475	0.003065281	0.003813193	0.004123396	0.002694062	0.002579247	0.002639520	0.003369282	0.002588016	0.002694062	0.003291388
0.003633531	0.003661837	0.002876345	0.004024648	0.003979646	0.002726516	0.003661837	0.003885921	0.003172154	0.004124076	0.004229743	0.002964827	0.002876345	0.003172154	0.003799036	0.003415379	0.003424901	0.003436376	0.004024648	0.004124076	0.003415379	0.004597943	0.004548540	0.003201753	0.003979646	0.004229743	0.003424901	0.004548540	0.004778094	0.003211414	0.002726516	0.002964827	0.003436376	0.003201753	0.003211414	0.003453795
0.003595950	0.003310130	0.002867987	0.003643507	0.003462756	0.002692247	0.003310130	0.003200267	0.002670169	0.003500918	0.003400286	0.002513168	0.002867987	0.002670169	0.003504402	0.002810940	0.002650587	0.003249094	0.003643507	0.003500918	0.002810940	0.003907031	0.003779233	0.002627047	0.003462756	0.003400286	0.002650587	0.003779233	0.003778636	0.002489795	0.002692247	0.002513168	0.003249094	0.002627047	0.002489795	0.003204338
0.003515575	0.003511092	0.002815182	0.003858870	0.003876065	0.002836973	0.003511092	0.003658651	0.002982318	0.003941911	0.004038126	0.002945336	0.002815182	0.002982318	0.003692845	0.003085457	0.003125113	0.003527721	0.003858870	0.003941911	0.003085457	0.004376940	0.004406396	0.003130995	0.003876065	0.004038126	0.003125113	0.004406396	0.004545231	0.003106754	0.002836973	0.002945336	0.003527721	0.003130995	0.003106754	0.003616500
0.003326341	0.003099883	0.002626587	0.003495372	0.003411566	0.002618299	0.003099883	0.003065119	0.002387091	0.003337082	0.003363912	0.002339264	0.002626587	0.002387091	0.003490539	0.002635825	0.002499194	0.003337505	0.003495372	0.003337082	0.002635825	0.003833671	0.003723898	0.002616397	0.003411566	0.003363912	0.002499194	0.003723898	0.003818949	0.002503101	0.002618299	0.002339264	0.003337505	0.002616397	0.002503101	0.003673459
0.004021404	0.003690603	0.003265973	0.003998252	0.003987891	0.003047189	0.003690603	0.003606677	0.003150000	0.003855831	0.003923603	0.002942584	0.003265973	0.003150000	0.003954148	0.003267559	0.003312591	0.003603768	0.003998252	0.003855831	0.003267559	0.004303930	0.004309238	0.003084260	0.003987891	0.003923603	0.003312591	0.004309238	0.004469120	0.003098919	0.003047189	0.002942584	0.003603768	0.003084260	0.003098919	0.003504570
0.002776920	0.002666254	0.001849324	0.003021086	0.003006012	0.001822634	0.002666254	0.002760914	0.001987407	0.003060585	0.003067396	0.001955906	0.001849324	0.001987407	0.002631785	0.002113994	0.002124449	0.002452008	0.003021086	0.003060585	0.002113994	0.003546790	0.003495257	0.002091148	0.003006012	0.003067396	0.002124449	0.003495257	0.003614057	0.002082025	0.001822634	0.001955906	0.002452008	0.002091148	0.002082025	0.002535385
0.004429725	0.004102334	0.003307013	0.004668113	0.004442184	0.003430823	0.004102334	0.003975522	0.003271744	0.004430349	0.004318449	0.003336964	0.003307013	0.003271744	0.004103912	0.003634530	0.003403035	0.003961476	0.004668113	0.004430349	0.003634530	0.005169240	0.004935595	0.003719655	0.004442184	0.004318449	0.003403035	0.004935595	0.004970382	0.003484747	0.003430823	0.003336964	0.003961476	0.003719655	0.003484747	0.004122325
0.004628234	0.004218817	0.003602805	0.004870313	0.004606599	0.003468037	0.004218817	0.004001820	0.003377678	0.004543274	0.004391704	0.003259222	0.003602805	0.003377678	0.003994618	0.003871002	0.003687017	0.003829667	0.004870313	0.004543274	0.003871002	0.005319087	0.005097691	0.003849436	0.004606599	0.004391704	0.003687017	0.005097691	0.005113830	0.003763116	0.003468037	0.003259222	0.003829667	0.003849436	0.003763116	0.004220336
0.003401833	0.003244061	0.002584273	0.003572928	0.003460347	0.002465637	0.003244061	0.003410646	0.002787132	0.003664105	0.003685307	0.002712704	0.002584273	0.002787132	0.003491651	0.002975674	0.002887785	0.003241071	0.003572928	0.003664105	0.002975674	0.004223954	0.004074785	0.002961174	0.003460347	0.003685307	0.002887785	0.004074785	0.004212280	0.002860686	0.002465637	0.002712704	0.003241071	0.002961174	0.002860686	0.003334638
0.003222509	0.003110640	0.002566294	0.003422755	0.003471941	0.002475431	0.003110640	0.003195762	0.002534733	0.003413088	0.003520005	0.002397380	0.002566294	0.002534733	0.003934125	0.002789452	0.002799143	0.003449974	0.003422755	0.003413088	0.002789452	0.003930779	0.003866150	0.002763609	0.003471941	0.003520005	0.002799143	0.003866150	0.003958393	0.002669202	0.002475431	0.002397380	0.003449974	0.002763609	0.002669202	0.003533222
0.003843987	0.003735445	0.002883396	0.004326564	0.004296955	0.002938810	0.003735445	0.003801231	0.002893037	0.004359513	0.004449474	0.002935444	0.002883396	0.002893037	0.003343591	0.003338206	0.003316715	0.003239231	0.004326564	0.004359513	0.003338206	0.005098303	0.005075824	0.003372841	0.004296955	0.004449474	0.003316715	0.005075824	0.005344046	0.003332855	0.002938810	0.002935444	0.003239231	0.003372841	0.003332855	0.003477949
0.003929639	0.003853739	0.002800001	0.004128350	0.004084999	0.002818677	0.003853739	0.004090296	0.003100143	0.004207337	0.004340965	0.002982391	0.002800001	0.003100143	0.003854626	0.002970049	0.003212233	0.003548649	0.004128350	0.004207337	0.002970049	0.004555650	0.004531708	0.002980874	0.004084999	0.004340965	0.003212233	0.004531708	0.004748657	0.003057180	0.002818677	0.002982391	0.003548649	0.002980874	0.003057180	0.003576680
0.003721129	0.003373380	0.002777322	0.003826778	0.003573414	0.002799241	0.003373380	0.003348431	0.002755605	0.003766709	0.003632872	0.002751836	0.002777322	0.002755605	0.003509720	0.003105219	0.002828144	0.003499149	0.003826778	0.003766709	0.003105219	0.004417900	0.004131684	0.003050322	0.003573414	0.003632872	0.002828144	0.004131684	0.004073722	0.002781585	0.002799241	0.002751836	0.003499149	0.003050322	0.002781585	0.003595710
0.003758571	0.003509727	0.002671682	0.003715667	0.003758753	0.002643060	0.003509727	0.003473356	0.002625470	0.003568012	0.003716619	0.002568334	0.002671682	0.002625470	0.003264316	0.002600912	0.002609611	0.002995011	0.003715667	0.003568012	0.002600912	0.004005235	0.004008824	0.002544899	0.003758753	0.003716619	0.002609611	0.004008824	0.004284935	0.002584881	0.002643060	0.002568334	0.002995011	0.002544899	0.002584881	0.003071938
0.003286795	0.003133540	0.002401533	0.003370136	0.003308680	0.002025453	0.003133540	0.003132231	0.002412134	0.003346739	0.003376387	0.002059778	0.002401533	0.002412134	0.003372923	0.002499861	0.002457416	0.002783521	0.003370136	0.003346739	0.002499861	0.003647472	0.003630436	0.002113622	0.003308680	0.003376387	0.002457416	0.003630436	0.003772796	0.002141416	0.002025453	0.002059778	0.002783521	0.002113622	0.002141416	0.002762666
0.004661639	0.004372499	0.003663122	0.005035719	0.004701580	0.004041634	0.004372499	0.004239466	0.003633708	0.004805411	0.004593917	0.003914138	0.003663122	0.003633708	0.004639262	0.003994548	0.003837495	0.004559324	0.005035719	0.004805411	0.003994548	0.005598514	0.005248890	0.004309319	0.004701580	0.004593917	0.003837495	0.005248890	0.005115852	0.004034891	0.004041634	0.003914138	0.004559324	0.004309319	0.004034891	0.005275558
0.004116658	0.004079173	0.003177024	0.004402768	0.004279862	0.003129697	0.004079173	0.004223321	0.003227662	0.004576929	0.004539947	0.003279697	0.003177024	0.003227662	0.003858534	0.003482917	0.003368722	0.003663750	0.004402768	0.004576929	0.003482917	0.005037131	0.004953761	0.003509068	0.004279862	0.004539947	0.003368722	0.004953761	0.005074315	0.003486785	0.003129697	0.003279697	0.003663750	0.003509068	0.003486785	0.003973541
0.005526967	0.005088044	0.004485160	0.005950513	0.005819325	0.004676129	0.005088044	0.004802473	0.004246909	0.005610472	0.005556797	0.004417141	0.004485160	0.004246909	0.005592145	0.004970912	0.004789244	0.005389856	0.005950513	0.005610472	0.004970912	0.006665763	0.006556916	0.005207278	0.005819325	0.005556797	0.004789244	0.006556916	0.006601675	0.005030646	0.004676129	0.004417141	0.005389856	0.005207278	0.005030646	0.005810202
0.003195354	0.002973651	0.002447010	0.003369355	0.003288682	0.002437502	0.002973651	0.003017949	0.002549184	0.003290375	0.003357091	0.002505752	0.002447010	0.002549184	0.003741250	0.002626800	0.002765617	0.003445740	0.003369355	0.003290375	0.002626800	0.003779111	0.003696744	0.002635654	0.003288682	0.003357091	0.002765617	0.003696744	0.003867404	0.002717064	0.002437502	0.002505752	0.003445740	0.002635654	0.002717064	0.003385753
0.003345652	0.003430894	0.002652733	0.003684077	0.003740728	0.002638965	0.003430894	0.003680082	0.002917997	0.003897351	0.003997104	0.002970209	0.002652733	0.002917997	0.004071377	0.002930986	0.002951087	0.004029646	0.003684077	0.003897351	0.002930986	0.004248929	0.004334312	0.002933698	0.003740728	0.003997104	0.002951087	0.004334312	0.004628069	0.002901045	0.002638965	0.002970209	0.004029646	0.002933698	0.002901045	0.004444867
0.004219205	0.004007452	0.003453654	0.004690230	0.004621515	0.003977860	0.004007452	0.004054643	0.003486671	0.004601534	0.004645596	0.003963560	0.003453654	0.003486671	0.004128673	0.003974343	0.003909014	0.004427470	0.004690230	0.004601534	0.003974343	0.005455940	0.005390864	0.004534755	0.004621515	0.004645596	0.003909014	0.005390864	0.005492947	0.004463008	0.003977860	0.003963560	0.004427470	0.004534755	0.004463008	0.005166156
0.003826869	0.003567927	0.003120128	0.003748617	0.003796891	0.003012053	0.003567927	0.003569482	0.003193207	0.003674401	0.003828461	0.003100191	0.003120128	0.003193207	0.004002206	0.003144584	0.003194414	0.003757068	0.003748617	0.003674401	0.003144584	0.003933289	0.003989143	0.003013080	0.003796891	0.003828461	0.003194414	0.003989143	0.004281330	0.003048442	0.003012053	0.003100191	0.003757068	0.003013080	0.003048442	0.003841730
0.003630250	0.003536951	0.002975457	0.003911134	0.003955653	0.002949145	0.003536951	0.003671036	0.003040171	0.003989161	0.004102379	0.003011918	0.002975457	0.003040171	0.003906805	0.003241898	0.003357483	0.003763880	0.003911134	0.003989161	0.003241898	0.004410931	0.004485442	0.003223387	0.003955653	0.004102379	0.003357483	0.004485442	0.004651135	0.003290040	0.002949145	0.003011918	0.003763880	0.003223387	0.003290040	0.004053735
0.003594089	0.003316935	0.002187571	0.003709051	0.003543446	0.002076318	0.003316935	0.003378789	0.002261081	0.003645846	0.003636935	0.002119819	0.002187571	0.002261081	0.002607824	0.002311701	0.002312035	0.002054098	0.003709051	0.003645846	0.002311701	0.004115452	0.003945636	0.002209337	0.003543446	0.003636935	0.002312035	0.003945636	0.004069959	0.002263490	0.002076318	0.002119819	0.002054098	0.002209337	0.002263490	0.002136083
0.003817071	0.003641499	0.002983424	0.003980805	0.003956724	0.003008073	0.003641499	0.003693493	0.003119851	0.003957457	0.004061404	0.003074388	0.002983424	0.003119851	0.004029706	0.003369652	0.003366847	0.003876865	0.003980805	0.003957457	0.003369652	0.004409828	0.004351626	0.003294200	0.003956724	0.004061404	0.003366847	0.004351626	0.004555972	0.003254429	0.003008073	0.003074388	0.003876865	0.003294200	0.003254429	0.003894451
0.003133536	0.002985181	0.002643811	0.003329176	0.003345341	0.002773749	0.002985181	0.003032206	0.002541848	0.003256308	0.003359962	0.002585441	0.002643811	0.002541848	0.003680865	0.002815818	0.002807613	0.003644428	0.003329176	0.003256308	0.002815818	0.003807755	0.003743207	0.002951187	0.003345341	0.003359962	0.002807613	0.003743207	0.003869774	0.002889535	0.002773749	0.002585441	0.003644428	0.002951187	0.002889535	0.004003073
0.003772585	0.003722760	0.002783260	0.004276877	0.004170691	0.002954624	0.003722760	0.003932743	0.003117611	0.004408384	0.004400350	0.003255877	0.002783260	0.003117611	0.004003866	0.003482467	0.003619000	0.003930997	0.004276877	0.004408384	0.003482467	0.005060423	0.004983500	0.003665306	0.004170691	0.004400350	0.003619000	0.004983500	0.005042965	0.003720770	0.002954624	0.003255877	0.003930997	0.003665306	0.003720770	0.004129482
0.003473238	0.003268293	0.002444345	0.003459189	0.003460093	0.002344407	0.003268293	0.003361723	0.002512689	0.003453258	0.003569685	0.002418999	0.002444345	0.002512689	0.003170408	0.002640413	0.002780471	0.003030263	0.003459189	0.003453258	0.002640413	0.003784869	0.003796935	0.002610327	0.003460093	0.003569685	0.002780471	0.003796935	0.004051434	0.002742456	0.002344407	0.002418999	0.003030263	0.002610327	0.002742456	0.003109080
0.003778165	0.003801355	0.003280676	0.004157122	0.004240437	0.003109569	0.003801355	0.004029851	0.003552264	0.004326318	0.004493521	0.003285946	0.003280676	0.003552264	0.004357458	0.003792044	0.003858644	0.003864561	0.004157122	0.004326318	0.003792044	0.004833604	0.004859935	0.003519867	0.004240437	0.004493521	0.003858644	0.004859935	0.005157654	0.003574837	0.003109569	0.003285946	0.003864561	0.003519867	0.003574837	0.003910461
0.003015828	0.002763867	0.002208284	0.003179790	0.002990854	0.002264521	0.002763867	0.002795631	0.002154256	0.003123608	0.003095500	0.002387831	0.002208284	0.002154256	0.003110535	0.002408960	0.002267775	0.002990086	0.003179790	0.003123608	0.002408960	0.003597166	0.003456628	0.002617688	0.002990854	0.003095500	0.002267775	0.003456628	0.003503457	0.002541708	0.002264521	0.002387831	0.002990086	0.002617688	0.002541708	0.003719979
0.003988298	0.003690845	0.003090737	0.003887806	0.003727649	0.002882330	0.003690845	0.003616105	0.002962747	0.003745835	0.003662830	0.002772937	0.003090737	0.002962747	0.003724689	0.003045581	0.002949466	0.003439876	0.003887806	0.003745835	0.003045581	0.004154069	0.003951692	0.002876645	0.003727649	0.003662830	0.002949466	0.003951692	0.003912202	0.002769154	0.002882330	0.002772937	0.003439876	0.002876645	0.002769154	0.003623144
0.003701248	0.003625787	0.002833615	0.003774842	0.003610667	0.002899493	0.003625787	0.003804781	0.003059826	0.003909468	0.003892820	0.003231000	0.002833615	0.003059826	0.003796088	0.002918493	0.002863698	0.003654572	0.003774842	0.003909468	0.002918493	0.004175438	0.004140197	0.003073262	0.003610667	0.003892820	0.002863698	0.004140197	0.004269662	0.003055895	0.002899493	0.003231000	0.003654572	0.003073262	0.003055895	0.004008005
0.003146251	0.002948496	0.002506826	0.003280349	0.003350499	0.002579238	0.002948496	0.003059962	0.002740575	0.003317133	0.003464727	0.002762075	0.002506826	0.002740575	0.003883518	0.002761020	0.003088453	0.003748534	0.003280349	0.003317133	0.002761020	0.003833552	0.003881429	0.002741360	0.003350499	0.003464727	0.003088453	0.003881429	0.004156633	0.003027368	0.002579238	0.002762075	0.003748534	0.002741360	0.003027368	0.004113300
0.004610209	0.004522653	0.003860428	0.004974431	0.004779863	0.004029070	0.004522653	0.004562170	0.003947414	0.005022016	0.004896800	0.004159003	0.003860428	0.003947414	0.004524509	0.004200961	0.004153908	0.004749837	0.004974431	0.005022016	0.004200961	0.005672026	0.005505579	0.004419060	0.004779863	0.004896800	0.004153908	0.005505579	0.005501882	0.004388438	0.004029070	0.004159003	0.004749837	0.004419060	0.004388438	0.005181470
0.003441195	0.003073984	0.002365258	0.003708530	0.003444465	0.002283356	0.003073984	0.002924265	0.002122838	0.003464736	0.003330934	0.002123237	0.002365258	0.002122838	0.002831778	0.002621990	0.002363697	0.002588158	0.003708530	0.003464736	0.002621990	0.004219937	0.003932009	0.002589895	0.003444465	0.003330934	0.002363697	0.003932009	0.003884179	0.002373947	0.002283356	0.002123237	0.002588158	0.002589895	0.002373947	0.002704913
0.003830662	0.003827036	0.003187590	0.004078856	0.004098048	0.003014569	0.003827036	0.004085314	0.003342672	0.004222333	0.004419827	0.003160054	0.003187590	0.003342672	0.004163534	0.003335814	0.003422244	0.003787623	0.004078856	0.004222333	0.003335814	0.004532633	0.004572677	0.003191575	0.004098048	0.004419827	0.003422244	0.004572677	0.004849168	0.003212818	0.003014569	0.003160054	0.003787623	0.003191575	0.003212818	0.003741842
0.003080817	0.002982334	0.002311050	0.003468274	0.003407068	0.002051111	0.002982334	0.003039071	0.002390165	0.003469525	0.003492585	0.002153300	0.002311050	0.002390165	0.003125613	0.002700065	0.002682875	0.002708764	0.003468274	0.003469525	0.002700065	0.004133789	0.004058022	0.002485591	0.003407068	0.003492585	0.002682875	0.004058022	0.004133200	0.002439452	0.002051111	0.002153300	0.002708764	0.002485591	0.002439452	0.002938038
0.003985202	0.003547907	0.003481813	0.003941575	0.003682725	0.003178438	0.003547907	0.003328555	0.003182095	0.003667641	0.003504745	0.002851766	0.003481813	0.003182095	0.004760895	0.003493042	0.003298755	0.004260407	0.003941575	0.003667641	0.003493042	0.004124367	0.003877077	0.003190592	0.003682725	0.003504745	0.003298755	0.003877077	0.003740699	0.002965135	0.003178438	0.002851766	0.004260407	0.003190592	0.002965135	0.004307984
0.003721454	0.003599808	0.002633040	0.004043623	0.003907187	0.002561914	0.003599808	0.003741537	0.002725431	0.004086224	0.004073738	0.002635076	0.002633040	0.002725431	0.003197404	0.002957552	0.002980900	0.002857546	0.004043623	0.004086224	0.002957552	0.004617561	0.004446346	0.002887922	0.003907187	0.004073738	0.002980900	0.004446346	0.004459473	0.002878005	0.002561914	0.002635076	0.002857546	0.002887922	0.002878005	0.002761887
0.003533629	0.003596269	0.002577994	0.003819153	0.003859651	0.002688109	0.003596269	0.003809033	0.002783873	0.003966285	0.004109132	0.002836864	0.002577994	0.002783873	0.003076483	0.002786297	0.002863330	0.003233919	0.003819153	0.003966285	0.002786297	0.004279967	0.004293667	0.002811690	0.003859651	0.004109132	0.002863330	0.004293667	0.004525468	0.002850961	0.002688109	0.002836864	0.003233919	0.002811690	0.002850961	0.003836438
0.003899149	0.003735165	0.003046562	0.004260412	0.004059415	0.003126505	0.003735165	0.003780497	0.002987170	0.004184093	0.004161581	0.003054343	0.003046562	0.002987170	0.003474275	0.003420295	0.003126600	0.003434383	0.004260412	0.004184093	0.003420295	0.004878956	0.004629498	0.003442348	0.004059415	0.004161581	0.003126600	0.004629498	0.004713921	0.003172278	0.003126505	0.003054343	0.003434383	0.003442348	0.003172278	0.003639132
0.003327745	0.003271797	0.002599756	0.003619716	0.003629735	0.002807296	0.003271797	0.003475366	0.002745950	0.003754502	0.003892161	0.002902945	0.002599756	0.002745950	0.003453543	0.002914077	0.003106927	0.003456978	0.003619716	0.003754502	0.002914077	0.004207270	0.004252829	0.003170666	0.003629735	0.003892161	0.003106927	0.004252829	0.004458504	0.003300076	0.002807296	0.002902945	0.003456978	0.003170666	0.003300076	0.003911146
0.004430755	0.004029153	0.003599741	0.004624544	0.004607409	0.003611813	0.004029153	0.003999302	0.003419346	0.004383305	0.004576554	0.003449361	0.003599741	0.003419346	0.004429168	0.003823251	0.003909879	0.004355744	0.004624544	0.004383305	0.003823251	0.005098905	0.005066586	0.003859128	0.004607409	0.004576554	0.003909879	0.005066586	0.005302087	0.003907745	0.003611813	0.003449361	0.004355744	0.003859128	0.003907745	0.004537146
0.003196355	0.003093408	0.002299847	0.003258934	0.003220151	0.002368138	0.003093408	0.003459470	0.002602725	0.003358442	0.003577483	0.002648219	0.002299847	0.002602725	0.003086753	0.002289863	0.002513824	0.003006488	0.003258934	0.003358442	0.002289863	0.003688145	0.003593180	0.002401429	0.003220151	0.003577483	0.002513824	0.003593180	0.003864183	0.002565581	0.002368138	0.002648219	0.003006488	0.002401429	0.002565581	0.003186955
0.003451736	0.003279357	0.002776918	0.003428956	0.003438775	0.002493056	0.003279357	0.003244698	0.002845024	0.003368761	0.003438046	0.002584503	0.002776918	0.002845024	0.003909640	0.002724021	0.002829944	0.003550973	0.003428956	0.003368761	0.002724021	0.003590777	0.003622311	0.002464008	0.003438775	0.003438046	0.002829944	0.003622311	0.003778606	0.002579566	0.002493056	0.002584503	0.003550973	0.002464008	0.002579566	0.003433426
0.003588541	0.003486794	0.003142787	0.004017038	0.003842635	0.003240929	0.003486794	0.003682832	0.003182337	0.004106479	0.004105932	0.003345897	0.003142787	0.003182337	0.003820173	0.003636647	0.003443811	0.004005726	0.004017038	0.004106479	0.003636647	0.004676585	0.004575554	0.003789202	0.003842635	0.004105932	0.003443811	0.004575554	0.004645954	0.003599525	0.003240929	0.003345897	0.004005726	0.003789202	0.003599525	0.004632542
0.004671387	0.004398889	0.003618009	0.004896577	0.004869300	0.003462967	0.004398889	0.004361899	0.003519716	0.004690940	0.004829605	0.003365712	0.003618009	0.003519716	0.004347628	0.003679597	0.003761389	0.004247918	0.004896577	0.004690940	0.003679597	0.005378533	0.005326233	0.003560733	0.004869300	0.004829605	0.003761389	0.005326233	0.005512688	0.003597416	0.003462967	0.003365712	0.004247918	0.003560733	0.003597416	0.004833382
0.004744725	0.004331879	0.003516603	0.004844796	0.004617695	0.003970117	0.004331879	0.004293472	0.003332019	0.004589864	0.004570736	0.003645103	0.003516603	0.003332019	0.004197976	0.003741777	0.003532889	0.004489924	0.004844796	0.004589864	0.003741777	0.005191563	0.004953913	0.004150814	0.004617695	0.004570736	0.003532889	0.004953913	0.004940907	0.003832612	0.003970117	0.003645103	0.004489924	0.004150814	0.003832612	0.005163939
0.004165865	0.003964894	0.003438755	0.004471803	0.004347718	0.003469890	0.003964894	0.003981606	0.003360342	0.004417724	0.004427700	0.003380885	0.003438755	0.003360342	0.004157759	0.003685514	0.003659597	0.003994716	0.004471803	0.004417724	0.003685514	0.005044856	0.004922617	0.003706533	0.004347718	0.004427700	0.003659597	0.004922617	0.005029966	0.003688849	0.003469890	0.003380885	0.003994716	0.003706533	0.003688849	0.004081960
0.003012678	0.002751112	0.001909869	0.002839781	0.002777383	0.002158953	0.002751112	0.002876514	0.002044535	0.002939504	0.002966490	0.002179977	0.001909869	0.002044535	0.002682269	0.002008354	0.002038096	0.002738255	0.002839781	0.002939504	0.002008354	0.003116756	0.003101211	0.002089534	0.002777383	0.002966490	0.002038096	0.003101211	0.003230151	0.002099355	0.002158953	0.002179977	0.002738255	0.002089534	0.002099355	0.002990892
0.003141894	0.003153112	0.002422922	0.003561918	0.003583417	0.002490991	0.003153112	0.003387944	0.002850603	0.003750538	0.003896998	0.002813477	0.002422922	0.002850603	0.003589370	0.003000186	0.003146710	0.003386865	0.003561918	0.003750538	0.003000186	0.004251596	0.004337851	0.003009673	0.003583417	0.003896998	0.003146710	0.004337851	0.004595350	0.003095506	0.002490991	0.002813477	0.003386865	0.003009673	0.003095506	0.003495858
0.003853476	0.003441780	0.003072545	0.004107074	0.003951406	0.003304321	0.003441780	0.003310874	0.003065675	0.003900895	0.003863379	0.003235211	0.003072545	0.003065675	0.004068624	0.003430892	0.003389366	0.004243359	0.004107074	0.003900895	0.003430892	0.004716112	0.004590695	0.003625798	0.003951406	0.003863379	0.003389366	0.004590695	0.004672990	0.003589608	0.003304321	0.003235211	0.004243359	0.003625798	0.003589608	0.004697994
0.003310651	0.003358320	0.002811610	0.003593710	0.003726847	0.002934357	0.003358320	0.003767131	0.003077288	0.003847607	0.004112359	0.003207963	0.002811610	0.003077288	0.004056002	0.002873026	0.003200125	0.004133598	0.003593710	0.003847607	0.002873026	0.004187520	0.004321009	0.003013740	0.003726847	0.004112359	0.003200125	0.004321009	0.004647469	0.003296048	0.002934357	0.003207963	0.004133598	0.003013740	0.003296048	0.004597881
0.003772634	0.003513019	0.002891737	0.004123112	0.003782372	0.002928778	0.003513019	0.003385464	0.002830039	0.003938011	0.003681396	0.002810729	0.002891737	0.002830039	0.003489750	0.003268893	0.002948866	0.003503391	0.004123112	0.003938011	0.003268893	0.004702999	0.004303621	0.003246409	0.003782372	0.003681396	0.002948866	0.004303621	0.004218123	0.002852063	0.002928778	0.002810729	0.003503391	0.003246409	0.002852063	0.003796658
0.003392127	0.003226961	0.002641437	0.003731625	0.003628504	0.002578792	0.003226961	0.003242859	0.002587595	0.003660815	0.003647231	0.002544963	0.002641437	0.002587595	0.003194182	0.002888385	0.002764067	0.003111273	0.003731625	0.003660815	0.002888385	0.004313326	0.004200191	0.002780100	0.003628504	0.003647231	0.002764067	0.004200191	0.004308522	0.002671038	0.002578792	0.002544963	0.003111273	0.002780100	0.002671038	0.003200666
0.004557960	0.004301268	0.003573709	0.004598818	0.004328197	0.003574847	0.004301268	0.004281379	0.003536610	0.004482932	0.004382027	0.003485856	0.003573709	0.003536610	0.004408176	0.003918327	0.003614739	0.004131965	0.004598818	0.004482932	0.003918327	0.004885232	0.004624465	0.003775306	0.004328197	0.004382027	0.003614739	0.004624465	0.004650598	0.003474405	0.003574847	0.003485856	0.004131965	0.003775306	0.003474405	0.004163233
0.003299858	0.003211718	0.002297351	0.003611869	0.003362534	0.002431381	0.003211718	0.003253855	0.002445319	0.003602182	0.003470455	0.002602044	0.002297351	0.002445319	0.003157059	0.002490105	0.002467028	0.003051989	0.003611869	0.003602182	0.002490105	0.004065023	0.003866800	0.002667616	0.003362534	0.003470455	0.002467028	0.003866800	0.003956696	0.002616035	0.002431381	0.002602044	0.003051989	0.002667616	0.002616035	0.003259872
0.003763344	0.003384947	0.003114075	0.003986284	0.003827673	0.003021126	0.003384947	0.003239306	0.002932110	0.003721688	0.003640862	0.002840447	0.003114075	0.002932110	0.004306265	0.003318936	0.003158523	0.003988218	0.003986284	0.003721688	0.003318936	0.004470604	0.004302743	0.003177530	0.003827673	0.003640862	0.003158523	0.004302743	0.004321113	0.003034239	0.003021126	0.002840447	0.003988218	0.003177530	0.003034239	0.003948209
0.004436612	0.004173484	0.003383093	0.004733982	0.004541456	0.003272048	0.004173484	0.004202063	0.003183688	0.004686958	0.004642978	0.003096964	0.003383093	0.003183688	0.004021958	0.003709233	0.003418672	0.003821079	0.004733982	0.004686958	0.003709233	0.005311418	0.005206167	0.003618049	0.004541456	0.004642978	0.003418672	0.005206167	0.005245093	0.003299878	0.003272048	0.003096964	0.003821079	0.003618049	0.003299878	0.003851220
0.003833600	0.003934580	0.003387811	0.004290028	0.004238523	0.003484954	0.003934580	0.004260577	0.003660503	0.004634389	0.004638879	0.003825467	0.003387811	0.003660503	0.004456288	0.003833037	0.003832562	0.004564542	0.004290028	0.004634389	0.003833037	0.005152628	0.005132519	0.004054187	0.004238523	0.004638879	0.003832562	0.005132519	0.005208089	0.004007949	0.003484954	0.003825467	0.004564542	0.004054187	0.004007949	0.004989409
0.003016028	0.002777486	0.002152460	0.003200241	0.003081018	0.002207428	0.002777486	0.002929780	0.002167961	0.003180602	0.003236265	0.002297427	0.002152460	0.002167961	0.002687277	0.002323224	0.002322165	0.002782103	0.003200241	0.003180602	0.002323224	0.003660867	0.003674996	0.002482831	0.003081018	0.003236265	0.002322165	0.003674996	0.003860567	0.002543277	0.002207428	0.002297427	0.002782103	0.002482831	0.002543277	0.003345755
0.003511888	0.003356632	0.002387735	0.003745261	0.003728430	0.002419855	0.003356632	0.003480091	0.002670533	0.003680170	0.003853793	0.002670974	0.002387735	0.002670533	0.003154416	0.002734246	0.002927301	0.003105330	0.003745261	0.003680170	0.002734246	0.004107723	0.004103052	0.002743664	0.003728430	0.003853793	0.002927301	0.004103052	0.004384373	0.002888246	0.002419855	0.002670974	0.003105330	0.002743664	0.002888246	0.003309423
0.004020829	0.003868121	0.002878443	0.004195149	0.004079467	0.002758675	0.003868121	0.003910615	0.002840612	0.004165831	0.004128759	0.002747483	0.002878443	0.002840612	0.003668373	0.002920757	0.002858153	0.003417985	0.004195149	0.004165831	0.002920757	0.004743405	0.004542258	0.002905311	0.004079467	0.004128759	0.002858153	0.004542258	0.004551430	0.002800778	0.002758675	0.002747483	0.003417985	0.002905311	0.002800778	0.003481978
0.003772886	0.003707133	0.002738918	0.004001011	0.003889017	0.002448098	0.003707133	0.003937926	0.003062690	0.004184842	0.004213655	0.002761266	0.002738918	0.003062690	0.003410468	0.003167419	0.003150963	0.003016036	0.004001011	0.004184842	0.003167419	0.004541587	0.004521991	0.002843136	0.003889017	0.004213655	0.003150963	0.004521991	0.004674330	0.002870512	0.002448098	0.002761266	0.003016036	0.002843136	0.002870512	0.002918906
0.004663306	0.004440487	0.003890620	0.005189197	0.005042794	0.004131391	0.004440487	0.004576004	0.004018831	0.005110581	0.005101015	0.004341956	0.003890620	0.004018831	0.004652069	0.004445106	0.004297612	0.004813412	0.005189197	0.005110581	0.004445106	0.006110087	0.005905125	0.004886280	0.005042794	0.005101015	0.004297612	0.005905125	0.005886718	0.004698879	0.004131391	0.004341956	0.004813412	0.004886280	0.004698879	0.005554025
0.003188384	0.003026582	0.002328855	0.003260309	0.003254807	0.002588408	0.003026582	0.003079809	0.002426127	0.003261133	0.003362089	0.002681101	0.002328855	0.002426127	0.003048285	0.002460986	0.002573256	0.003127526	0.003260309	0.003261133	0.002460986	0.003646485	0.003619744	0.002585287	0.003254807	0.003362089	0.002573256	0.003619744	0.003859904	0.002712133	0.002588408	0.002681101	0.003127526	0.002585287	0.002712133	0.003826292
0.003789873	0.003513508	0.003173974	0.003822490	0.003799373	0.002803435	0.003513508	0.003405412	0.003133223	0.003650348	0.003716319	0.002795368	0.003173974	0.003133223	0.004147901	0.003236264	0.003291315	0.003479130	0.003822490	0.003650348	0.003236264	0.003990735	0.004049109	0.002877436	0.003799373	0.003716319	0.003291315	0.004049109	0.004232158	0.002927630	0.002803435	0.002795368	0.003479130	0.002877436	0.002927630	0.003254248
0.003631785	0.003377317	0.002637944	0.003995944	0.003687291	0.002821620	0.003377317	0.003305178	0.002593982	0.003836480	0.003672772	0.002730898	0.002637944	0.002593982	0.003125316	0.003086133	0.002800762	0.003116556	0.003995944	0.003836480	0.003086133	0.004572750	0.004251344	0.003234597	0.003687291	0.003672772	0.002800762	0.004251344	0.004201069	0.002921037	0.002821620	0.002730898	0.003116556	0.003234597	0.002921037	0.003442592
0.002978476	0.002960921	0.002345115	0.003472954	0.003292523	0.002492958	0.002960921	0.003249373	0.002558959	0.003592285	0.003591022	0.002663164	0.002345115	0.002558959	0.003115265	0.002679261	0.002537719	0.002786791	0.003472954	0.003592285	0.002679261	0.004289997	0.004048389	0.002918293	0.003292523	0.003591022	0.002537719	0.004048389	0.004114472	0.002726467	0.002492958	0.002663164	0.002786791	0.002918293	0.002726467	0.003176864
0.003093377	0.003071210	0.002603702	0.003564031	0.003557417	0.002469208	0.003071210	0.003110257	0.002747257	0.003598386	0.003630978	0.002580179	0.002603702	0.002747257	0.004013307	0.003114628	0.003209744	0.003889834	0.003564031	0.003598386	0.003114628	0.004213749	0.004195392	0.002921758	0.003557417	0.003630978	0.003209744	0.004195392	0.004275493	0.002945242	0.002469208	0.002580179	0.003889834	0.002921758	0.002945242	0.004312877
0.003563419	0.003453155	0.002750046	0.003979605	0.003896922	0.002900591	0.003453155	0.003549664	0.002845422	0.004020163	0.004029740	0.002993969	0.002750046	0.002845422	0.003291764	0.003298907	0.003249333	0.003514199	0.003979605	0.004020163	0.003298907	0.004748959	0.004624354	0.003481070	0.003896922	0.004029740	0.003249333	0.004624354	0.004652480	0.003424534	0.002900591	0.002993969	0.003514199	0.003481070	0.003424534	0.004084810
0.003772190	0.003662966	0.002906866	0.003866757	0.003778551	0.002516445	0.003662966	0.003754548	0.003017327	0.003904069	0.003872047	0.002576018	0.002906866	0.003017327	0.003839022	0.002972744	0.002955488	0.003305951	0.003866757	0.003904069	0.002972744	0.004307955	0.004130861	0.002602834	0.003778551	0.003872047	0.002955488	0.004130861	0.004120051	0.002525033	0.002516445	0.002576018	0.003305951	0.002602834	0.002525033	0.003082723
0.003710979	0.003580268	0.002653646	0.003809541	0.003796791	0.002963824	0.003580268	0.003567096	0.002675924	0.003799779	0.003814768	0.002991609	0.002653646	0.002675924	0.003210940	0.002748179	0.002768475	0.003324255	0.003809541	0.003799779	0.002748179	0.004109741	0.004132755	0.003083677	0.003796791	0.003814768	0.002768475	0.004132755	0.004263314	0.003041193	0.002963824	0.002991609	0.003324255	0.003083677	0.003041193	0.003968543
0.003845486	0.003682969	0.002841126	0.004102886	0.004071248	0.002560599	0.003682969	0.003772483	0.002932571	0.004113946	0.004170086	0.002610062	0.002841126	0.002932571	0.003739001	0.003195821	0.003209605	0.003089779	0.004102886	0.004113946	0.003195821	0.004570707	0.004563420	0.002857539	0.004071248	0.004170086	0.003209605	0.004563420	0.004632992	0.002851568	0.002560599	0.002610062	0.003089779	0.002857539	0.002851568	0.002909823
0.003649636	0.003406660	0.002474328	0.003863831	0.003802299	0.002620848	0.003406660	0.003408384	0.002530760	0.003743323	0.003837945	0.002646682	0.002474328	0.002530760	0.003092153	0.002670322	0.002701627	0.002834571	0.003863831	0.003743323	0.002670322	0.004270241	0.004207288	0.002796432	0.003802299	0.003837945	0.002701627	0.004207288	0.004398463	0.002876120	0.002620848	0.002646682	0.002834571	0.002796432	0.002876120	0.003077355
0.003752527	0.003593568	0.002906383	0.004190763	0.003977656	0.003089681	0.003593568	0.003634639	0.002984503	0.004181447	0.004038668	0.003101358	0.002906383	0.002984503	0.003482019	0.003262869	0.003109682	0.003532924	0.004190763	0.004181447	0.003262869	0.004929679	0.004675611	0.003455061	0.003977656	0.004038668	0.003109682	0.004675611	0.004609939	0.003197972	0.003089681	0.003101358	0.003532924	0.003455061	0.003197972	0.003872625
0.005254925	0.004637480	0.003654958	0.005478235	0.005121505	0.003803120	0.004637480	0.004302564	0.003375429	0.004967667	0.004780033	0.003458489	0.003654958	0.003375429	0.003659278	0.003888955	0.003617675	0.003624437	0.005478235	0.004967667	0.003888955	0.005853735	0.005548134	0.004057921	0.005121505	0.004780033	0.003617675	0.005548134	0.005428863	0.003741279	0.003803120	0.003458489	0.003624437	0.004057921	0.003741279	0.003887774
0.003685024	0.003448687	0.002492185	0.004009627	0.003783814	0.002786029	0.003448687	0.003470469	0.002390347	0.003914146	0.003767005	0.002639928	0.002492185	0.002390347	0.003218115	0.002742432	0.002570918	0.003166456	0.004009627	0.003914146	0.002742432	0.004544462	0.004263665	0.003070981	0.003783814	0.003767005	0.002570918	0.004263665	0.004250354	0.002748321	0.002786029	0.002639928	0.003166456	0.003070981	0.002748321	0.003828940
0.003342491	0.003405660	0.002659442	0.003572359	0.003586390	0.002638272	0.003405660	0.003701692	0.003018175	0.003846559	0.003949931	0.002977759	0.002659442	0.003018175	0.003745375	0.003218972	0.003336812	0.003504489	0.003572359	0.003846559	0.003218972	0.004081069	0.004130325	0.003107464	0.003586390	0.003949931	0.003336812	0.004130325	0.004342171	0.003229032	0.002638272	0.002977759	0.003504489	0.003107464	0.003229032	0.003537085
0.003469501	0.003387273	0.002641819	0.003634615	0.003638281	0.002597792	0.003387273	0.003474677	0.002869599	0.003676599	0.003783531	0.002799275	0.002641819	0.002869599	0.003748584	0.002908829	0.002940175	0.003526678	0.003634615	0.003676599	0.002908829	0.004068144	0.004084093	0.002901451	0.003638281	0.003783531	0.002940175	0.004084093	0.004310493	0.002889343	0.002597792	0.002799275	0.003526678	0.002901451	0.002889343	0.003733711
0.003958795	0.003846386	0.003206147	0.004166431	0.004079793	0.003452135	0.003846386	0.004041669	0.003521860	0.004311041	0.004350408	0.003830123	0.003206147	0.003521860	0.004085581	0.003703389	0.003634811	0.004375786	0.004166431	0.004311041	0.003703389	0.004715839	0.004642088	0.003949539	0.004079793	0.004350408	0.003634811	0.004642088	0.004908386	0.003990503	0.003452135	0.003830123	0.004375786	0.003949539	0.003990503	0.005130794
0.002887752	0.002792013	0.002180330	0.003134558	0.002992730	0.002267172	0.002792013	0.002859044	0.002411992	0.003166723	0.003075190	0.002402812	0.002180330	0.002411992	0.003430014	0.002627708	0.002549535	0.003323210	0.003134558	0.003166723	0.002627708	0.003702609	0.003499426	0.002674161	0.002992730	0.003075190	0.002549535	0.003499426	0.003545321	0.002443386	0.002267172	0.002402812	0.003323210	0.002674161	0.002443386	0.003727430
0.003471055	0.003399167	0.002607086	0.003844046	0.003745240	0.002578732	0.003399167	0.003506205	0.002860684	0.003964875	0.003928218	0.002864315	0.002607086	0.002860684	0.003521496	0.003222661	0.003185183	0.003448921	0.003844046	0.003964875	0.003222661	0.004541011	0.004466180	0.003288818	0.003745240	0.003928218	0.003185183	0.004466180	0.004562579	0.003254061	0.002578732	0.002864315	0.003448921	0.003288818	0.003254061	0.003884909
0.004660481	0.004522894	0.003931980	0.004957434	0.004957858	0.003966328	0.004522894	0.004563970	0.003948833	0.004952142	0.005060552	0.004008969	0.003931980	0.003948833	0.004857198	0.004309509	0.004264696	0.004692818	0.004957434	0.004952142	0.004309509	0.005499268	0.005520839	0.004289398	0.004957858	0.005060552	0.004264696	0.005520839	0.005696149	0.004318701	0.003966328	0.004008969	0.004692818	0.004289398	0.004318701	0.004867615
0.003944239	0.003850072	0.002797000	0.004354194	0.004273425	0.002896475	0.003850072	0.003940674	0.002873382	0.004419711	0.004354354	0.003044028	0.002797000	0.002873382	0.003391474	0.003246626	0.003096227	0.003413046	0.004354194	0.004419711	0.003246626	0.005073827	0.004957889	0.003450406	0.004273425	0.004354354	0.003096227	0.004957889	0.004966815	0.003342281	0.002896475	0.003044028	0.003413046	0.003450406	0.003342281	0.003992252
0.003460444	0.003381099	0.002457722	0.003766489	0.003714992	0.002649199	0.003381099	0.003498518	0.002455104	0.003806691	0.003874617	0.002654225	0.002457722	0.002455104	0.002955128	0.002552354	0.002543993	0.002754250	0.003766489	0.003806691	0.002552354	0.004338366	0.004238211	0.002828373	0.003714992	0.003874617	0.002543993	0.004238211	0.004428987	0.002807756	0.002649199	0.002654225	0.002754250	0.002828373	0.002807756	0.002874703
0.003813477	0.003844746	0.002839404	0.003914882	0.003926729	0.003079924	0.003844746	0.004079534	0.003134558	0.004003063	0.004116331	0.003395746	0.002839404	0.003134558	0.003770680	0.002974305	0.002963734	0.004017536	0.003914882	0.004003063	0.002974305	0.004312816	0.004230823	0.003421749	0.003926729	0.004116331	0.002963734	0.004230823	0.004389017	0.003351910	0.003079924	0.003395746	0.004017536	0.003421749	0.003351910	0.004768120
0.003902998	0.003760722	0.002656280	0.004262468	0.004191302	0.002529793	0.003760722	0.003852956	0.002785488	0.004200160	0.004242193	0.002680452	0.002656280	0.002785488	0.003141197	0.002934683	0.003036492	0.003116249	0.004262468	0.004200160	0.002934683	0.004806448	0.004712506	0.002877734	0.004191302	0.004242193	0.003036492	0.004712506	0.004843427	0.002902502	0.002529793	0.002680452	0.003116249	0.002877734	0.002902502	0.003549776
0.003615061	0.003349277	0.003083348	0.003815465	0.003683918	0.002908288	0.003349277	0.003305046	0.003044565	0.003718546	0.003668458	0.002992059	0.003083348	0.003044565	0.003986296	0.003367029	0.003245703	0.003817323	0.003815465	0.003718546	0.003367029	0.004290845	0.004185807	0.003231296	0.003683918	0.003668458	0.003245703	0.004185807	0.004285544	0.003150857	0.002908288	0.002992059	0.003817323	0.003231296	0.003150857	0.004210910
0.003010895	0.002832039	0.002336148	0.003343182	0.003232474	0.002412859	0.002832039	0.002810633	0.002231464	0.003236925	0.003248017	0.002267620	0.002336148	0.002231464	0.003357835	0.002638518	0.002556067	0.003211504	0.003343182	0.003236925	0.002638518	0.003886276	0.003793598	0.002714377	0.003232474	0.003248017	0.002556067	0.003793598	0.003886093	0.002606375	0.002412859	0.002267620	0.003211504	0.002714377	0.002606375	0.003479763
0.003333737	0.003099545	0.002553638	0.003312733	0.003281886	0.002446115	0.003099545	0.003088982	0.002625620	0.003276445	0.003317012	0.002483644	0.002553638	0.002625620	0.003381191	0.002588978	0.002627776	0.003190880	0.003312733	0.003276445	0.002588978	0.003705282	0.003655058	0.002505967	0.003281886	0.003317012	0.002627776	0.003655058	0.003732962	0.002484419	0.002446115	0.002483644	0.003190880	0.002505967	0.002484419	0.003268503
0.003324057	0.003129932	0.002183911	0.003487045	0.003381189	0.002436229	0.003129932	0.003101979	0.002156294	0.003362191	0.003337079	0.002394241	0.002183911	0.002156294	0.002859781	0.002354829	0.002212783	0.002792552	0.003487045	0.003362191	0.002354829	0.003802502	0.003647692	0.002640767	0.003381189	0.003337079	0.002212783	0.003647692	0.003786941	0.002427076	0.002436229	0.002394241	0.002792552	0.002640767	0.002427076	0.003426349
0.003975261	0.003956851	0.003205008	0.004055226	0.004001704	0.002995277	0.003956851	0.004169398	0.003498123	0.004212747	0.004241883	0.003344857	0.003205008	0.003498123	0.004205100	0.003353884	0.003325877	0.003835578	0.004055226	0.004212747	0.003353884	0.004412051	0.004424766	0.003255032	0.004001704	0.004241883	0.003325877	0.004424766	0.004560290	0.003241702	0.002995277	0.003344857	0.003835578	0.003255032	0.003241702	0.004114346
0.003444171	0.003237866	0.002598674	0.003369040	0.003190131	0.002231135	0.003237866	0.003347423	0.002818483	0.003464861	0.003399566	0.002465391	0.002598674	0.002818483	0.004014807	0.002773557	0.002578495	0.003493927	0.003369040	0.003464861	0.002773557	0.003829523	0.003657438	0.002493572	0.003190131	0.003399566	0.002578495	0.003657438	0.003679916	0.002281587	0.002231135	0.002465391	0.003493927	0.002493572	0.002281587	0.003428979
0.003716734	0.003525902	0.002989580	0.004075816	0.004123123	0.002815662	0.003525902	0.003500284	0.002884639	0.003946468	0.004106889	0.002762428	0.002989580	0.002884639	0.003781748	0.003322177	0.003307872	0.003393377	0.004075816	0.003946468	0.003322177	0.004573053	0.004649812	0.003188482	0.004123123	0.004106889	0.003307872	0.004649812	0.004905935	0.003167232	0.002815662	0.002762428	0.003393377	0.003188482	0.003167232	0.003267088
0.004165289	0.004034815	0.003066865	0.004276664	0.004199254	0.003010342	0.004034815	0.004098748	0.003060413	0.004204100	0.004297866	0.003034184	0.003066865	0.003060413	0.003699140	0.003272701	0.003172341	0.003538355	0.004276664	0.004204100	0.003272701	0.004532951	0.004438971	0.003266038	0.004199254	0.004297866	0.003172341	0.004438971	0.004631027	0.003164471	0.003010342	0.003034184	0.003538355	0.003266038	0.003164471	0.003815099
0.003503172	0.003138894	0.002617798	0.003813725	0.003434089	0.002565440	0.003138894	0.003117969	0.002610155	0.003611984	0.003397048	0.002476101	0.002617798	0.002610155	0.003787381	0.003006482	0.002710190	0.003484811	0.003813725	0.003611984	0.003006482	0.004329299	0.003960159	0.002878134	0.003434089	0.003397048	0.002710190	0.003960159	0.003837264	0.002642495	0.002565440	0.002476101	0.003484811	0.002878134	0.002642495	0.003868237
0.003817000	0.003575688	0.002910854	0.004008885	0.003871632	0.002830416	0.003575688	0.003586596	0.003008045	0.003939232	0.003894825	0.002870722	0.002910854	0.003008045	0.003897705	0.003120633	0.003123225	0.003480475	0.004008885	0.003939232	0.003120633	0.004496244	0.004443976	0.003023393	0.003871632	0.003894825	0.003123225	0.004443976	0.004586290	0.002973657	0.002830416	0.002870722	0.003480475	0.003023393	0.002973657	0.003499491
0.004009740	0.003930823	0.003146807	0.004315992	0.004249353	0.003123658	0.003930823	0.004063403	0.003352492	0.004337971	0.004371995	0.003315086	0.003146807	0.003352492	0.003963486	0.003485170	0.003403411	0.003792032	0.004315992	0.004337971	0.003485170	0.004748954	0.004722325	0.003460882	0.004249353	0.004371995	0.003403411	0.004722325	0.004915683	0.003388852	0.003123658	0.003315086	0.003792032	0.003460882	0.003388852	0.004062578
0.003648851	0.003530540	0.003127904	0.003885276	0.003754392	0.003402851	0.003530540	0.003638333	0.003306953	0.003943347	0.003906397	0.003470698	0.003127904	0.003306953	0.004730264	0.003483253	0.003492855	0.004723722	0.003885276	0.003943347	0.003483253	0.004465819	0.004328225	0.003647143	0.003754392	0.003906397	0.003492855	0.004328225	0.004340203	0.003591617	0.003402851	0.003470698	0.004723722	0.003647143	0.003591617	0.005078291
0.004057487	0.003885839	0.003039643	0.004334311	0.004064053	0.003094115	0.003885839	0.003872270	0.003065342	0.004238395	0.004072402	0.003123479	0.003039643	0.003065342	0.003675043	0.003422005	0.003177895	0.003562710	0.004334311	0.004238395	0.003422005	0.004731688	0.004432413	0.003468129	0.004064053	0.004072402	0.003177895	0.004432413	0.004356150	0.003204695	0.003094115	0.003123479	0.003562710	0.003468129	0.003204695	0.004006487
0.003337431	0.003295108	0.002546100	0.003802809	0.003779363	0.002737590	0.003295108	0.003421436	0.002676326	0.003883772	0.003962012	0.002837631	0.002546100	0.002676326	0.003259370	0.002988397	0.002861922	0.003277769	0.003802809	0.003883772	0.002988397	0.004474039	0.004515996	0.003152028	0.003779363	0.003962012	0.002861922	0.004515996	0.004733435	0.003058080	0.002737590	0.002837631	0.003277769	0.003152028	0.003058080	0.003634867
0.003797738	0.003762652	0.003027309	0.003855625	0.004025571	0.003277031	0.003762652	0.004031484	0.003358719	0.003987358	0.004293693	0.003597792	0.003027309	0.003358719	0.004060006	0.003254768	0.003509777	0.004078373	0.003855625	0.003987358	0.003254768	0.004357694	0.004462439	0.003466932	0.004025571	0.004293693	0.003509777	0.004462439	0.004907332	0.003726547	0.003277031	0.003597792	0.004078373	0.003466932	0.003726547	0.004604281
0.003279672	0.003128630	0.001950246	0.003541671	0.003442923	0.001938683	0.003128630	0.003224240	0.002106654	0.003531893	0.003557862	0.002030383	0.001950246	0.002106654	0.002559837	0.002194202	0.002196868	0.002371866	0.003541671	0.003531893	0.002194202	0.004156252	0.003991155	0.002221303	0.003442923	0.003557862	0.002196868	0.003991155	0.004080233	0.002092648	0.001938683	0.002030383	0.002371866	0.002221303	0.002092648	0.002475710
0.004379887	0.004155738	0.003171047	0.004508540	0.004275683	0.003263294	0.004155738	0.004176058	0.003203707	0.004417823	0.004283913	0.003224810	0.003171047	0.003203707	0.003596811	0.003155108	0.002921778	0.003286116	0.004508540	0.004417823	0.003155108	0.004886067	0.004665519	0.003254457	0.004275683	0.004283913	0.002921778	0.004665519	0.004595914	0.003058527	0.003263294	0.003224810	0.003286116	0.003254457	0.003058527	0.003467311
0.004800226	0.004438171	0.004259814	0.005038544	0.004842273	0.004104180	0.004438171	0.004294636	0.004096916	0.004797921	0.004703552	0.003997337	0.004259814	0.004096916	0.005580198	0.004455271	0.004278667	0.005256477	0.005038544	0.004797921	0.004455271	0.005538285	0.005332266	0.004338631	0.004842273	0.004703552	0.004278667	0.005332266	0.005346349	0.004221845	0.004104180	0.003997337	0.005256477	0.004338631	0.004221845	0.005358211
0.003802382	0.003511957	0.003179550	0.004003061	0.003628259	0.003237782	0.003511957	0.003487737	0.003091943	0.003868204	0.003585965	0.003100898	0.003179550	0.003091943	0.003856312	0.003337435	0.002896284	0.003790642	0.004003061	0.003868204	0.003337435	0.004457513	0.004069330	0.003304420	0.003628259	0.003585965	0.002896284	0.004069330	0.003932975	0.002852289	0.003237782	0.003100898	0.003790642	0.003304420	0.002852289	0.003944211
0.004258793	0.003974452	0.003159111	0.004394857	0.004315337	0.003055451	0.003974452	0.003969302	0.003141128	0.004291023	0.004300624	0.003042398	0.003159111	0.003141128	0.004055551	0.003457019	0.003359973	0.003659788	0.004394857	0.004291023	0.003457019	0.004742436	0.004676543	0.003403329	0.004315337	0.004300624	0.003359973	0.004676543	0.004765790	0.003273607	0.003055451	0.003042398	0.003659788	0.003403329	0.003273607	0.003859490
0.003254677	0.002992461	0.002129153	0.003566740	0.003303280	0.002367275	0.002992461	0.002951168	0.002080516	0.003382910	0.003243314	0.002260392	0.002129153	0.002080516	0.002502996	0.002366798	0.002181493	0.002529960	0.003566740	0.003382910	0.002366798	0.004018858	0.003755597	0.002644477	0.003303280	0.003243314	0.002181493	0.003755597	0.003661051	0.002354495	0.002367275	0.002260392	0.002529960	0.002644477	0.002354495	0.002909158
0.004292341	0.004105868	0.003183534	0.004624810	0.004545082	0.003559078	0.004105868	0.004095421	0.003195827	0.004565434	0.004559157	0.003570876	0.003183534	0.003195827	0.003493583	0.003664019	0.003594318	0.003549264	0.004624810	0.004565434	0.003664019	0.005248211	0.005182777	0.004063358	0.004545082	0.004559157	0.003594318	0.005182777	0.005247223	0.004065542	0.003559078	0.003570876	0.003549264	0.004063358	0.004065542	0.004171281
0.003662922	0.003340808	0.002424312	0.003632908	0.003445464	0.002425649	0.003340808	0.003207937	0.002299410	0.003519553	0.003395992	0.002328279	0.002424312	0.002299410	0.002830953	0.002543723	0.002250971	0.002569860	0.003632908	0.003519553	0.002543723	0.004102661	0.003914762	0.002595124	0.003445464	0.003395992	0.002250971	0.003914762	0.003899234	0.002347908	0.002425649	0.002328279	0.002569860	0.002595124	0.002347908	0.002710266
0.003318248	0.003379389	0.002471747	0.003516407	0.003617184	0.002537843	0.003379389	0.003533697	0.002664202	0.003714341	0.003816389	0.002742479	0.002471747	0.002664202	0.003142697	0.002701207	0.002725655	0.002984284	0.003516407	0.003714341	0.002701207	0.004106204	0.004061600	0.002797430	0.003617184	0.003816389	0.002725655	0.004061600	0.004270432	0.002791737	0.002537843	0.002742479	0.002984284	0.002797430	0.002791737	0.003210650
0.004224676	0.004097977	0.003305400	0.004405439	0.004446346	0.003131034	0.004097977	0.004155218	0.003479868	0.004366872	0.004536909	0.003243141	0.003305400	0.003479868	0.004284877	0.003457648	0.003581380	0.003974101	0.004405439	0.004366872	0.003457648	0.004748648	0.004838153	0.003259920	0.004446346	0.004536909	0.003581380	0.004838153	0.005102673	0.003310205	0.003131034	0.003243141	0.003974101	0.003259920	0.003310205	0.003955036
0.003531361	0.003373610	0.002758163	0.003787095	0.003856055	0.003169776	0.003373610	0.003423604	0.002715149	0.003754623	0.003929741	0.003038571	0.002758163	0.002715149	0.003795846	0.002985446	0.002924805	0.003945894	0.003787095	0.003754623	0.002985446	0.004253937	0.004426194	0.003509381	0.003856055	0.003929741	0.002924805	0.004426194	0.004735081	0.003491466	0.003169776	0.003038571	0.003945894	0.003509381	0.003491466	0.004682630
0.003674019	0.003517365	0.002638156	0.003966141	0.003921363	0.003069767	0.003517365	0.003564556	0.002900428	0.003875734	0.003944068	0.003222458	0.002638156	0.002900428	0.003539003	0.002930917	0.003065766	0.003624045	0.003966141	0.003875734	0.002930917	0.004477760	0.004369364	0.003397420	0.003921363	0.003944068	0.003065766	0.004369364	0.004560072	0.003399936	0.003069767	0.003222458	0.003624045	0.003397420	0.003399936	0.004230336
0.003648027	0.003525238	0.003140156	0.004005233	0.003957244	0.003066047	0.003525238	0.003738918	0.003268308	0.004066317	0.004176796	0.003218095	0.003140156	0.003268308	0.004160077	0.003550615	0.003621832	0.003865847	0.004005233	0.004066317	0.003550615	0.004803794	0.004690675	0.003593005	0.003957244	0.004176796	0.003621832	0.004690675	0.004835505	0.003602736	0.003066047	0.003218095	0.003865847	0.003593005	0.003602736	0.004039574
0.003370565	0.003272866	0.002822984	0.003659529	0.003601408	0.003040869	0.003272866	0.003461720	0.003018799	0.003676736	0.003783270	0.003253524	0.002822984	0.003018799	0.003752861	0.003073242	0.003175563	0.003730765	0.003659529	0.003676736	0.003073242	0.004217623	0.004156962	0.003295575	0.003601408	0.003783270	0.003175563	0.004156962	0.004274909	0.003417721	0.003040869	0.003253524	0.003730765	0.003295575	0.003417721	0.004015472
0.003884685	0.003725151	0.003047693	0.004132129	0.004010113	0.003179589	0.003725151	0.003861197	0.003136116	0.004038138	0.004182079	0.003256803	0.003047693	0.003136116	0.003743461	0.003273341	0.003353109	0.003872358	0.004132129	0.004038138	0.003273341	0.004467981	0.004389267	0.003436313	0.004010113	0.004182079	0.003353109	0.004389267	0.004610421	0.003469663	0.003179589	0.003256803	0.003872358	0.003436313	0.003469663	0.004431231
0.003359428	0.003267982	0.002715303	0.003684985	0.003768819	0.002766427	0.003267982	0.003388788	0.002837317	0.003733582	0.003910982	0.002908341	0.002715303	0.002837317	0.003328174	0.003060279	0.003190601	0.003406106	0.003684985	0.003733582	0.003060279	0.004266618	0.004356216	0.003202263	0.003768819	0.003910982	0.003190601	0.004356216	0.004589389	0.003273117	0.002766427	0.002908341	0.003406106	0.003202263	0.003273117	0.003963834
0.003515504	0.003511959	0.003138342	0.003951801	0.003941558	0.003315574	0.003511959	0.003741618	0.003282773	0.004094816	0.004189039	0.003439662	0.003138342	0.003282773	0.004306592	0.003527337	0.003554095	0.004209071	0.003951801	0.004094816	0.003527337	0.004623730	0.004639629	0.003758617	0.003941558	0.004189039	0.003554095	0.004639629	0.004860964	0.003737609	0.003315574	0.003439662	0.004209071	0.003758617	0.003737609	0.004694207
0.003633995	0.003491813	0.002594271	0.003859935	0.003619065	0.002501768	0.003491813	0.003557160	0.002664780	0.003908548	0.003805136	0.002640508	0.002594271	0.002664780	0.003331382	0.002854686	0.002754564	0.003036044	0.003859935	0.003908548	0.002854686	0.004349859	0.004211210	0.002825276	0.003619065	0.003805136	0.002754564	0.004211210	0.004219903	0.002771349	0.002501768	0.002640508	0.003036044	0.002825276	0.002771349	0.003214110
0.003466003	0.003330984	0.002105819	0.003712814	0.003683427	0.002001736	0.003330984	0.003351290	0.002224396	0.003658188	0.003750022	0.002147069	0.002105819	0.002224396	0.002675057	0.002428166	0.002431763	0.002592918	0.003712814	0.003658188	0.002428166	0.004142944	0.004070095	0.002302306	0.003683427	0.003750022	0.002431763	0.004070095	0.004300892	0.002298217	0.002001736	0.002147069	0.002592918	0.002302306	0.002298217	0.002854907
0.003758142	0.003672534	0.003276581	0.003902984	0.003730275	0.003074960	0.003672534	0.003849163	0.003516245	0.003914386	0.003883278	0.003341246	0.003276581	0.003516245	0.004292643	0.003412460	0.003420763	0.004075920	0.003902984	0.003914386	0.003412460	0.004138477	0.003988306	0.003219664	0.003730275	0.003883278	0.003420763	0.003988306	0.004002056	0.003192547	0.003074960	0.003341246	0.004075920	0.003219664	0.003192547	0.004271099
0.004113522	0.003942535	0.003372592	0.004450640	0.004463064	0.003231626	0.003942535	0.004097012	0.003588162	0.004339773	0.004466162	0.003487244	0.003372592	0.003588162	0.004728485	0.003635910	0.003869607	0.004415892	0.004450640	0.004339773	0.003635910	0.004981424	0.004928964	0.003477564	0.004463064	0.004466162	0.003869607	0.004928964	0.005163439	0.003690810	0.003231626	0.003487244	0.004415892	0.003477564	0.003690810	0.004394690
0.004174514	0.003912531	0.002914224	0.004176959	0.004084720	0.003228438	0.003912531	0.003833124	0.002973110	0.004017376	0.004028007	0.003303742	0.002914224	0.002973110	0.004126030	0.002889469	0.002992976	0.004157257	0.004176959	0.004017376	0.002889469	0.004459019	0.004357799	0.003224134	0.004084720	0.004028007	0.002992976	0.004357799	0.004481240	0.003280147	0.003228438	0.003303742	0.004157257	0.003224134	0.003280147	0.004457966
0.004361902	0.003982772	0.003073523	0.004403642	0.004277919	0.003012303	0.003982772	0.003910944	0.002930635	0.004198076	0.004197113	0.002832820	0.003073523	0.002930635	0.003973643	0.003145896	0.003107452	0.003674539	0.004403642	0.004198076	0.003145896	0.004643597	0.004519064	0.003140164	0.004277919	0.004197113	0.003107452	0.004519064	0.004612977	0.003013011	0.003012303	0.002832820	0.003674539	0.003140164	0.003013011	0.003758807
0.003349983	0.003300934	0.002521484	0.003454431	0.003481819	0.002394272	0.003300934	0.003398744	0.002617643	0.003515398	0.003643916	0.002513481	0.002521484	0.002617643	0.003306959	0.002686502	0.002594099	0.002992995	0.003454431	0.003515398	0.002686502	0.003919738	0.003912913	0.002537834	0.003481819	0.003643916	0.002594099	0.003912913	0.004151905	0.002516777	0.002394272	0.002513481	0.002992995	0.002537834	0.002516777	0.003060681
0.003539361	0.003264701	0.002709474	0.003561140	0.003469532	0.002516996	0.003264701	0.003249683	0.002738261	0.003433435	0.003452464	0.002568823	0.002709474	0.002738261	0.003845508	0.002888001	0.002819466	0.003487658	0.003561140	0.003433435	0.002888001	0.003809937	0.003737076	0.002658996	0.003469532	0.003452464	0.002819466	0.003737076	0.003891831	0.002606916	0.002516996	0.002568823	0.003487658	0.002658996	0.002606916	0.003421688
0.003761042	0.003599266	0.002659596	0.004219770	0.004086434	0.002800439	0.003599266	0.003635548	0.002710900	0.004112680	0.004097426	0.002805955	0.002659596	0.002710900	0.003317570	0.002982748	0.002982989	0.003340616	0.004219770	0.004112680	0.002982748	0.005102619	0.004897493	0.003172033	0.004086434	0.004097426	0.002982989	0.004897493	0.004900696	0.003141737	0.002800439	0.002805955	0.003340616	0.003172033	0.003141737	0.003529115
0.004565398	0.004322594	0.003403589	0.004968063	0.004806002	0.003823667	0.004322594	0.004307814	0.003340659	0.004762370	0.004706672	0.003685510	0.003403589	0.003340659	0.003903844	0.003805947	0.003643104	0.003961700	0.004968063	0.004762370	0.003805947	0.005595223	0.005424149	0.004240277	0.004806002	0.004706672	0.003643104	0.005424149	0.005446003	0.003975755	0.003823667	0.003685510	0.003961700	0.004240277	0.003975755	0.004369696
0.003997802	0.003757860	0.002827806	0.004147555	0.004238465	0.002846606	0.003757860	0.003759913	0.002780970	0.003983658	0.004190804	0.002728403	0.002827806	0.002780970	0.003291470	0.002840087	0.002951263	0.003109076	0.004147555	0.003983658	0.002840087	0.004421562	0.004510274	0.002853106	0.004238465	0.004190804	0.002951263	0.004510274	0.004808053	0.002921330	0.002846606	0.002728403	0.003109076	0.002853106	0.002921330	0.003373682
0.003738369	0.003353296	0.002600281	0.003848599	0.003710829	0.002689047	0.003353296	0.003248385	0.002452249	0.003618359	0.003619887	0.002531279	0.002600281	0.002452249	0.003092588	0.002522150	0.002470060	0.002928685	0.003848599	0.003618359	0.002522150	0.004293167	0.004171905	0.002758328	0.003710829	0.003619887	0.002470060	0.004171905	0.004226681	0.002683042	0.002689047	0.002531279	0.002928685	0.002758328	0.002683042	0.003297731
0.003743277	0.003623535	0.002819095	0.003924538	0.003908775	0.002924235	0.003623535	0.003750667	0.002931034	0.003938250	0.004014753	0.002996776	0.002819095	0.002931034	0.003591852	0.003012176	0.002972422	0.003447321	0.003924538	0.003938250	0.003012176	0.004505070	0.004367201	0.003223415	0.003908775	0.004014753	0.002972422	0.004367201	0.004497120	0.003069098	0.002924235	0.002996776	0.003447321	0.003223415	0.003069098	0.003790601
0.004358094	0.004350418	0.003419969	0.004583124	0.004721805	0.003267636	0.004350418	0.004657013	0.003797255	0.004796688	0.005040826	0.003576834	0.003419969	0.003797255	0.004221048	0.004011947	0.004195432	0.004158277	0.004583124	0.004796688	0.004011947	0.005444009	0.005504173	0.003916108	0.004721805	0.005040826	0.004195432	0.005504173	0.005818709	0.003948213	0.003267636	0.003576834	0.004158277	0.003916108	0.003948213	0.004587534
0.003647969	0.003718502	0.002999191	0.004119882	0.004287560	0.003048119	0.003718502	0.004014295	0.003260646	0.004383604	0.004592310	0.003282691	0.002999191	0.003260646	0.004389395	0.003582057	0.003689995	0.004233225	0.004119882	0.004383604	0.003582057	0.005320990	0.005454582	0.003830925	0.004287560	0.004592310	0.003689995	0.005454582	0.005727928	0.003936697	0.003048119	0.003282691	0.004233225	0.003830925	0.003936697	0.004592013
0.003422981	0.003279326	0.002148960	0.003740905	0.003760000	0.002251083	0.003279326	0.003385877	0.002191621	0.003768747	0.003843072	0.002321516	0.002148960	0.002191621	0.002577984	0.002471914	0.002472858	0.002507551	0.003740905	0.003768747	0.002471914	0.004295887	0.004337972	0.002629945	0.003760000	0.003843072	0.002472858	0.004337972	0.004444109	0.002614169	0.002251083	0.002321516	0.002507551	0.002629945	0.002614169	0.002746736
0.003139836	0.002964006	0.002143272	0.003484160	0.003180703	0.002178464	0.002964006	0.003107194	0.002196723	0.003551300	0.003366821	0.002243367	0.002143272	0.002196723	0.002911980	0.002503865	0.002368820	0.002801052	0.003484160	0.003551300	0.002503865	0.004168244	0.003881073	0.002561719	0.003180703	0.003366821	0.002368820	0.003881073	0.003787414	0.002356408	0.002178464	0.002243367	0.002801052	0.002561719	0.002356408	0.003030315
0.003877453	0.003686704	0.003020685	0.004212601	0.004165276	0.003048187	0.003686704	0.003634899	0.003026130	0.004063323	0.004076394	0.003013755	0.003020685	0.003026130	0.003670659	0.003384769	0.003418789	0.003631102	0.004212601	0.004063323	0.003384769	0.004712969	0.004674523	0.003445601	0.004165276	0.004076394	0.003418789	0.004674523	0.004716092	0.003438559	0.003048187	0.003013755	0.003631102	0.003445601	0.003438559	0.003952084
0.003224658	0.003091662	0.002209558	0.003494877	0.003440588	0.002137181	0.003091662	0.003155242	0.002299801	0.003494157	0.003517379	0.002240951	0.002209558	0.002299801	0.003335094	0.002520034	0.002370231	0.002894953	0.003494877	0.003494157	0.002520034	0.003949399	0.003924714	0.002436385	0.003440588	0.003517379	0.002370231	0.003924714	0.004083396	0.002382468	0.002137181	0.002240951	0.002894953	0.002436385	0.002382468	0.002904980
0.003351699	0.003167951	0.002234574	0.003625942	0.003490869	0.002230280	0.003167951	0.003180393	0.002085534	0.003558871	0.003534314	0.002154047	0.002234574	0.002085534	0.002804453	0.002500453	0.002336086	0.002823073	0.003625942	0.003558871	0.002500453	0.004167988	0.004009600	0.002640991	0.003490869	0.003534314	0.002336086	0.004009600	0.004029154	0.002463958	0.002230280	0.002154047	0.002823073	0.002640991	0.002463958	0.003408078
0.002847095	0.002708447	0.001828612	0.002974803	0.002970215	0.001702455	0.002708447	0.002719233	0.001819461	0.002914089	0.003007570	0.001641593	0.001828612	0.001819461	0.002425250	0.001876549	0.001921605	0.002186781	0.002974803	0.002914089	0.001876549	0.003216401	0.003230938	0.001761990	0.002970215	0.003007570	0.001921605	0.003230938	0.003410867	0.001721338	0.001702455	0.001641593	0.002186781	0.001761990	0.001721338	0.002624709
0.003822290	0.003403068	0.002736469	0.003952871	0.003807405	0.002858809	0.003403068	0.003286995	0.002662348	0.003649452	0.003664845	0.002785426	0.002736469	0.002662348	0.003599587	0.002629377	0.002446784	0.003589599	0.003952871	0.003649452	0.002629377	0.004354886	0.004320494	0.002724003	0.003807405	0.003664845	0.002446784	0.004320494	0.004471040	0.002600656	0.002858809	0.002785426	0.003589599	0.002724003	0.002600656	0.003992304
0.003446279	0.003237226	0.002530876	0.003541338	0.003506584	0.002362076	0.003237226	0.003265741	0.002573031	0.003537207	0.003634036	0.002442148	0.002530876	0.002573031	0.002984893	0.002850246	0.002829097	0.002729479	0.003541338	0.003537207	0.002850246	0.003990429	0.003982654	0.002768123	0.003506584	0.003634036	0.002829097	0.003982654	0.004183724	0.002667189	0.002362076	0.002442148	0.002729479	0.002768123	0.002667189	0.003169163
0.003596754	0.003412431	0.002913951	0.003670899	0.003624567	0.002685749	0.003412431	0.003526146	0.003066151	0.003580773	0.003631667	0.002885847	0.002913951	0.003066151	0.003964409	0.003005637	0.002929802	0.003613410	0.003670899	0.003580773	0.003005637	0.003983910	0.003915965	0.002811357	0.003624567	0.003631667	0.002929802	0.003915965	0.004019861	0.002657545	0.002685749	0.002885847	0.003613410	0.002811357	0.002657545	0.003983314
0.003890050	0.003683626	0.002851267	0.004291063	0.004211754	0.003024316	0.003683626	0.003731119	0.002865937	0.004297426	0.004287852	0.003022656	0.002851267	0.002865937	0.003163642	0.003214792	0.003198732	0.003272975	0.004291063	0.004297426	0.003214792	0.005108459	0.005061269	0.003352352	0.004211754	0.004287852	0.003198732	0.005061269	0.005165546	0.003295871	0.003024316	0.003022656	0.003272975	0.003352352	0.003295871	0.003593528
0.003686538	0.003426325	0.002716029	0.004130245	0.003945311	0.002853942	0.003426325	0.003377315	0.002677140	0.003996979	0.003936381	0.002821445	0.002716029	0.002677140	0.003580208	0.003041699	0.002907489	0.003543101	0.004130245	0.003996979	0.003041699	0.004862719	0.004714489	0.003230223	0.003945311	0.003936381	0.002907489	0.004714489	0.004756307	0.003089072	0.002853942	0.002821445	0.003543101	0.003230223	0.003089072	0.003759247
0.003179616	0.003071465	0.002339291	0.003460020	0.003329501	0.002321287	0.003071465	0.003196995	0.002539939	0.003531861	0.003549017	0.002471514	0.002339291	0.002539939	0.003391596	0.002542437	0.002623995	0.002994142	0.003460020	0.003531861	0.002542437	0.004091977	0.004005078	0.002603848	0.003329501	0.003549017	0.002623995	0.004005078	0.004086234	0.002646048	0.002321287	0.002471514	0.002994142	0.002603848	0.002646048	0.003200916
0.004396688	0.004231850	0.003672414	0.004836476	0.004655992	0.003839310	0.004231850	0.004323668	0.003794888	0.004801679	0.004717455	0.003861669	0.003672414	0.003794888	0.004986280	0.004182488	0.003915061	0.004927656	0.004836476	0.004801679	0.004182488	0.005692577	0.005358483	0.004270590	0.004655992	0.004717455	0.003915061	0.005358483	0.005312349	0.003977770	0.003839310	0.003861669	0.004927656	0.004270590	0.003977770	0.005162439
0.003573690	0.003744988	0.002669219	0.003841969	0.003988003	0.002663750	0.003744988	0.004068838	0.002928599	0.004132612	0.004333904	0.002861205	0.002669219	0.002928599	0.003252175	0.003015533	0.003098175	0.003025900	0.003841969	0.004132612	0.003015533	0.004322816	0.004422760	0.002947194	0.003988003	0.004333904	0.003098175	0.004422760	0.004686397	0.002985851	0.002663750	0.002861205	0.003025900	0.002947194	0.002985851	0.003121120
0.003304608	0.003142045	0.002058672	0.003703208	0.003556459	0.002176963	0.003142045	0.003206165	0.002069220	0.003632755	0.003619268	0.002163617	0.002058672	0.002069220	0.002206489	0.002416577	0.002369788	0.002299457	0.003703208	0.003632755	0.002416577	0.004280533	0.004146190	0.002574510	0.003556459	0.003619268	0.002369788	0.004146190	0.004217525	0.002469833	0.002176963	0.002163617	0.002299457	0.002574510	0.002469833	0.002619930
0.003310946	0.003099469	0.001943833	0.003478825	0.003339504	0.002109522	0.003099469	0.003130245	0.002043398	0.003460306	0.003419768	0.002092073	0.001943833	0.002043398	0.002754893	0.002167555	0.002052846	0.002303085	0.003478825	0.003460306	0.002167555	0.003900516	0.003798953	0.002268434	0.003339504	0.003419768	0.002052846	0.003798953	0.003916336	0.002157815	0.002109522	0.002092073	0.002303085	0.002268434	0.002157815	0.002392934
0.004193423	0.003972640	0.003716243	0.004644874	0.004360348	0.003431305	0.003972640	0.004002479	0.003676827	0.004544325	0.004391042	0.003463768	0.003716243	0.003676827	0.004653750	0.004080166	0.003804569	0.004303142	0.004644874	0.004544325	0.004080166	0.005406807	0.005086348	0.003817194	0.004360348	0.004391042	0.003804569	0.005086348	0.004983946	0.003549055	0.003431305	0.003463768	0.004303142	0.003817194	0.003549055	0.004216731
0.004358638	0.004158041	0.002893808	0.004438340	0.004420464	0.003134471	0.004158041	0.004330644	0.003036455	0.004478038	0.004609539	0.003336841	0.002893808	0.003036455	0.003102012	0.003084503	0.003175799	0.003343057	0.004438340	0.004478038	0.003084503	0.004902030	0.004886258	0.003402826	0.004420464	0.004609539	0.003175799	0.004886258	0.005090028	0.003434276	0.003134471	0.003336841	0.003343057	0.003402826	0.003434276	0.003756303
0.004140217	0.003950054	0.003217497	0.004354088	0.004336117	0.003335941	0.003950054	0.003938976	0.003217622	0.004218346	0.004326247	0.003261674	0.003217497	0.003217622	0.003920081	0.003455537	0.003487396	0.003948622	0.004354088	0.004218346	0.003455537	0.004754408	0.004706947	0.003539263	0.004336117	0.004326247	0.003487396	0.004706947	0.004878060	0.003501014	0.003335941	0.003261674	0.003948622	0.003539263	0.003501014	0.004160288
0.004084546	0.003796861	0.002516750	0.004472666	0.004184088	0.002525431	0.003796861	0.003702602	0.002502977	0.004277006	0.004109296	0.002490850	0.002516750	0.002502977	0.002749233	0.002889268	0.002669859	0.002604755	0.004472666	0.004277006	0.002889268	0.005165321	0.004808359	0.002883286	0.004184088	0.004109296	0.002669859	0.004808359	0.004683361	0.002667144	0.002525431	0.002490850	0.002604755	0.002883286	0.002667144	0.002916259
0.003441450	0.003460787	0.003054651	0.003705818	0.003714907	0.002985357	0.003460787	0.003624692	0.003075219	0.003808236	0.003928372	0.003004976	0.003054651	0.003075219	0.003828028	0.003089990	0.003241259	0.003571715	0.003705818	0.003808236	0.003089990	0.004270573	0.004192702	0.003050695	0.003714907	0.003928372	0.003241259	0.004192702	0.004372342	0.003115428	0.002985357	0.003004976	0.003571715	0.003050695	0.003115428	0.003625763
0.004014240	0.003782132	0.003465246	0.004254179	0.004290186	0.003622781	0.003782132	0.003785198	0.003459801	0.004087527	0.004264081	0.003542322	0.003465246	0.003459801	0.004288406	0.003603291	0.003831546	0.004382211	0.004254179	0.004087527	0.003603291	0.004711759	0.004683917	0.003814649	0.004290186	0.004264081	0.003831546	0.004683917	0.004860021	0.003940938	0.003622781	0.003542322	0.004382211	0.003814649	0.003940938	0.004867180
0.003517400	0.003370966	0.002941623	0.003681671	0.003764854	0.002663972	0.003370966	0.003432603	0.003093630	0.003652787	0.003841334	0.002806557	0.002941623	0.003093630	0.004347415	0.003082866	0.003274347	0.003962640	0.003681671	0.003652787	0.003082866	0.004104795	0.004151375	0.002882096	0.003764854	0.003841334	0.003274347	0.004151375	0.004369767	0.003007621	0.002663972	0.002806557	0.003962640	0.002882096	0.003007621	0.003947716
0.003410160	0.003252616	0.002493166	0.003764178	0.003704886	0.002561478	0.003252616	0.003263456	0.002418351	0.003692301	0.003722369	0.002425061	0.002493166	0.002418351	0.003490434	0.002939310	0.002888568	0.003681103	0.003764178	0.003692301	0.002939310	0.004501508	0.004386384	0.003051312	0.003704886	0.003722369	0.002888568	0.004386384	0.004428734	0.002966590	0.002561478	0.002425061	0.003681103	0.003051312	0.002966590	0.004107239
0.003503504	0.003479552	0.002636845	0.003683698	0.003899227	0.002579750	0.003479552	0.003677059	0.002757936	0.003767795	0.004049390	0.002698734	0.002636845	0.002757936	0.003616060	0.002876028	0.003060975	0.003329634	0.003683698	0.003767795	0.002876028	0.004104763	0.004284579	0.002833744	0.003899227	0.004049390	0.003060975	0.004284579	0.004615876	0.003028364	0.002579750	0.002698734	0.003329634	0.002833744	0.003028364	0.003532934
0.003768688	0.003606327	0.002996924	0.003922994	0.003795783	0.003084619	0.003606327	0.003690050	0.003124837	0.003866373	0.003879011	0.003209431	0.002996924	0.003124837	0.004104891	0.002927555	0.002994854	0.003735520	0.003922994	0.003866373	0.002927555	0.004416730	0.004282591	0.003090999	0.003795783	0.003879011	0.002994854	0.004282591	0.004381257	0.003114110	0.003084619	0.003209431	0.003735520	0.003090999	0.003114110	0.003744573
0.003461256	0.003363695	0.002823762	0.003805064	0.003729640	0.002908091	0.003363695	0.003456712	0.002880521	0.003862043	0.003886536	0.002963908	0.002823762	0.002880521	0.003612087	0.003217044	0.003201155	0.003593937	0.003805064	0.003862043	0.003217044	0.004382943	0.004342611	0.003341581	0.003729640	0.003886536	0.003201155	0.004342611	0.004452770	0.003275098	0.002908091	0.002963908	0.003593937	0.003341581	0.003275098	0.003805679
0.003912904	0.003728939	0.002878188	0.004138760	0.004189755	0.002886837	0.003728939	0.003779554	0.002873981	0.004094591	0.004262727	0.002953713	0.002878188	0.002873981	0.003308739	0.002952042	0.003089560	0.003137417	0.004138760	0.004094591	0.002952042	0.004585947	0.004640599	0.003025944	0.004189755	0.004262727	0.003089560	0.004640599	0.004883801	0.003144593	0.002886837	0.002953713	0.003137417	0.003025944	0.003144593	0.003372140
0.004291877	0.004162169	0.003412455	0.004683784	0.004503054	0.003195823	0.004162169	0.004182036	0.003516380	0.004672974	0.004535696	0.003293728	0.003412455	0.003516380	0.004572045	0.004007266	0.003618339	0.004285580	0.004683784	0.004672974	0.004007266	0.005304325	0.005096224	0.003744289	0.004503054	0.004535696	0.003618339	0.005096224	0.005129869	0.003425592	0.003195823	0.003293728	0.004285580	0.003744289	0.003425592	0.004349234
0.003151458	0.003181026	0.002792451	0.003269780	0.003346191	0.002838166	0.003181026	0.003362101	0.003083429	0.003366564	0.003528324	0.003019383	0.002792451	0.003083429	0.004207171	0.002794393	0.002928539	0.003824737	0.003269780	0.003366564	0.002794393	0.003857242	0.003830750	0.002967025	0.003346191	0.003528324	0.002928539	0.003830750	0.003977253	0.002981355	0.002838166	0.003019383	0.003824737	0.002967025	0.002981355	0.004026207
0.004143654	0.004102097	0.003242660	0.004491591	0.004314521	0.003292678	0.004102097	0.004229030	0.003523739	0.004587590	0.004508843	0.003558404	0.003242660	0.003523739	0.004648429	0.003636727	0.003676735	0.004574963	0.004491591	0.004587590	0.003636727	0.005159182	0.004954515	0.003749310	0.004314521	0.004508843	0.003676735	0.004954515	0.004959628	0.003712870	0.003292678	0.003558404	0.004574963	0.003749310	0.003712870	0.004908443
0.004027865	0.004048973	0.003134207	0.004046837	0.004024772	0.002988866	0.004048973	0.004237511	0.003426858	0.004139356	0.004150181	0.003270441	0.003134207	0.003426858	0.003862532	0.003110101	0.003235599	0.003494333	0.004046837	0.004139356	0.003110101	0.004346437	0.004279040	0.002924576	0.004024772	0.004150181	0.003235599	0.004279040	0.004350019	0.003029065	0.002988866	0.003270441	0.003494333	0.002924576	0.003029065	0.003350557
0.003554100	0.003403845	0.003035735	0.003839581	0.003667643	0.003085467	0.003403845	0.003466946	0.002997998	0.003898595	0.003837500	0.003046214	0.003035735	0.002997998	0.003660238	0.003388263	0.003243312	0.003548839	0.003839581	0.003898595	0.003388263	0.004525762	0.004387588	0.003398618	0.003667643	0.003837500	0.003243312	0.004387588	0.004399066	0.003243933	0.003085467	0.003046214	0.003548839	0.003398618	0.003243933	0.003683151
0.002930123	0.002608254	0.001667836	0.003030039	0.002921750	0.001907184	0.002608254	0.002500178	0.001609188	0.002831839	0.002830995	0.001793565	0.001667836	0.001609188	0.002070156	0.001851174	0.001806807	0.002187701	0.003030039	0.002831839	0.001851174	0.003331517	0.003243561	0.002136177	0.002921750	0.002830995	0.001806807	0.003243561	0.003309141	0.002110687	0.001907184	0.001793565	0.002187701	0.002136177	0.002110687	0.002961545
0.003252261	0.002828952	0.002807445	0.003628177	0.003320757	0.002539242	0.002828952	0.002799805	0.002571190	0.003257297	0.003224991	0.002358242	0.002807445	0.002571190	0.003886611	0.003263916	0.003060549	0.003463515	0.003628177	0.003257297	0.003263916	0.004253825	0.003908103	0.002866053	0.003320757	0.003224991	0.003060549	0.003908103	0.003853907	0.002681746	0.002539242	0.002358242	0.003463515	0.002866053	0.002681746	0.003438796
0.003615363	0.003446167	0.002791556	0.003830307	0.003593829	0.002822603	0.003446167	0.003554677	0.002860993	0.003866510	0.003691686	0.002885750	0.002791556	0.002860993	0.003487292	0.002997960	0.002856309	0.003417638	0.003830307	0.003866510	0.002997960	0.004296853	0.004090089	0.003007702	0.003593829	0.003691686	0.002856309	0.004090089	0.003974818	0.002846966	0.002822603	0.002885750	0.003417638	0.003007702	0.002846966	0.003548938
0.004268634	0.004003299	0.003624886	0.004360772	0.004196785	0.003358846	0.004003299	0.003967620	0.003738976	0.004232398	0.004134935	0.003526942	0.003624886	0.003738976	0.005044246	0.003798114	0.003725557	0.004608293	0.004360772	0.004232398	0.003798114	0.004699336	0.004522978	0.003531469	0.004196785	0.004134935	0.003725557	0.004522978	0.004489769	0.003449814	0.003358846	0.003526942	0.004608293	0.003531469	0.003449814	0.004461565
0.003313489	0.003395929	0.002935877	0.003382362	0.003285271	0.002946811	0.003395929	0.003720642	0.003151394	0.003629771	0.003613125	0.003240982	0.002935877	0.003151394	0.003810438	0.003151068	0.003021316	0.003811333	0.003382362	0.003629771	0.003151068	0.003929373	0.003902845	0.003414482	0.003285271	0.003613125	0.003021316	0.003902845	0.003989910	0.003275424	0.002946811	0.003240982	0.003811333	0.003414482	0.003275424	0.004400969
0.002955133	0.002845578	0.002254233	0.003200821	0.003179300	0.002410299	0.002845578	0.002921892	0.002341605	0.003265447	0.003288618	0.002502986	0.002254233	0.002341605	0.003513165	0.002546448	0.002566712	0.003560824	0.003200821	0.003265447	0.002546448	0.003834988	0.003779345	0.002855053	0.003179300	0.003288618	0.002566712	0.003779345	0.003875435	0.002827415	0.002410299	0.002502986	0.003560824	0.002855053	0.002827415	0.004153130
0.002629745	0.002545585	0.001826610	0.002669529	0.002617170	0.001908227	0.002545585	0.002701954	0.001866254	0.002796945	0.002864991	0.002016926	0.001826610	0.001866254	0.002925596	0.001859354	0.001816024	0.002777350	0.002669529	0.002796945	0.001859354	0.003086592	0.003034286	0.001949796	0.002617170	0.002864991	0.001816024	0.003034286	0.003234525	0.001887770	0.001908227	0.002016926	0.002777350	0.001949796	0.001887770	0.003124752
0.003628193	0.003435036	0.002682118	0.003909817	0.003721080	0.002675649	0.003435036	0.003534708	0.002767528	0.003900839	0.003823490	0.002728857	0.002682118	0.002767528	0.003474107	0.003044665	0.002822069	0.003251842	0.003909817	0.003900839	0.003044665	0.004555125	0.004294716	0.002978489	0.003721080	0.003823490	0.002822069	0.004294716	0.004307956	0.002782158	0.002675649	0.002728857	0.003251842	0.002978489	0.002782158	0.003357287
0.003657372	0.003535903	0.002493076	0.003855209	0.003845236	0.002566904	0.003535903	0.003725318	0.002846970	0.003890623	0.004102638	0.002700652	0.002493076	0.002846970	0.003611026	0.002971659	0.003133102	0.003227283	0.003855209	0.003890623	0.002971659	0.004388057	0.004332321	0.002892333	0.003845236	0.004102638	0.003133102	0.004332321	0.004678790	0.002871576	0.002566904	0.002700652	0.003227283	0.002892333	0.002871576	0.003444884
0.003490613	0.003314513	0.003022642	0.003796167	0.003600736	0.003020917	0.003314513	0.003256053	0.003019610	0.003702937	0.003574163	0.002946061	0.003022642	0.003019610	0.004336806	0.003445104	0.003171630	0.004043139	0.003796167	0.003702937	0.003445104	0.004297344	0.004088637	0.003376568	0.003600736	0.003574163	0.003171630	0.004088637	0.004069732	0.003080031	0.003020917	0.002946061	0.004043139	0.003376568	0.003080031	0.004072681
0.003855644	0.003779012	0.003076758	0.004144944	0.004155289	0.002797280	0.003779012	0.003886522	0.003180926	0.004247341	0.004327604	0.002886940	0.003076758	0.003180926	0.004251702	0.003374382	0.003303624	0.003596977	0.004144944	0.004247341	0.003374382	0.004775148	0.004773934	0.003002630	0.004155289	0.004327604	0.003303624	0.004773934	0.004962723	0.002988290	0.002797280	0.002886940	0.003596977	0.003002630	0.002988290	0.003449391
0.003678815	0.003719348	0.002777592	0.003992041	0.004013782	0.002783536	0.003719348	0.003902324	0.003048109	0.004152096	0.004202028	0.003014126	0.002777592	0.003048109	0.003610105	0.003173160	0.003174217	0.003477774	0.003992041	0.004152096	0.003173160	0.004528082	0.004515497	0.003159812	0.004013782	0.004202028	0.003174217	0.004515497	0.004614202	0.003152548	0.002783536	0.003014126	0.003477774	0.003159812	0.003152548	0.003740253
0.003843538	0.003395578	0.002613218	0.003759333	0.003448742	0.002670537	0.003395578	0.003178798	0.002445116	0.003538036	0.003320457	0.002541866	0.002613218	0.002445116	0.003600928	0.002816825	0.002537615	0.003493764	0.003759333	0.003538036	0.002816825	0.004156469	0.003814695	0.002934605	0.003448742	0.003320457	0.002537615	0.003814695	0.003723337	0.002650147	0.002670537	0.002541866	0.003493764	0.002934605	0.002650147	0.003809476
0.003393089	0.003211294	0.002725366	0.003537685	0.003375239	0.002401946	0.003211294	0.003248177	0.002663134	0.003480999	0.003436734	0.002398453	0.002725366	0.002663134	0.003191990	0.002711408	0.002636117	0.002862643	0.003537685	0.003480999	0.002711408	0.003967085	0.003772503	0.002427454	0.003375239	0.003436734	0.002636117	0.003772503	0.003817876	0.002378675	0.002401946	0.002398453	0.002862643	0.002427454	0.002378675	0.002950627
0.003636731	0.003561305	0.002637617	0.003934200	0.003835091	0.002636057	0.003561305	0.003638757	0.002753714	0.003941862	0.003952602	0.002700833	0.002637617	0.002753714	0.003401029	0.002786056	0.002776187	0.003146081	0.003934200	0.003941862	0.002786056	0.004423103	0.004359068	0.002766299	0.003835091	0.003952602	0.002776187	0.004359068	0.004467956	0.002684596	0.002636057	0.002700833	0.003146081	0.002766299	0.002684596	0.003128962
0.003599877	0.003507837	0.002880314	0.004065323	0.003861637	0.003205823	0.003507837	0.003670783	0.003033728	0.004086701	0.004007886	0.003440642	0.002880314	0.003033728	0.003838223	0.003354236	0.003233462	0.004039294	0.004065323	0.004086701	0.003354236	0.004961733	0.004562964	0.003924120	0.003861637	0.004007886	0.003233462	0.004562964	0.004526987	0.003676003	0.003205823	0.003440642	0.004039294	0.003924120	0.003676003	0.005002204
0.003870055	0.003505385	0.002705546	0.004055062	0.003853149	0.002759182	0.003505385	0.003307214	0.002547762	0.003757700	0.003619746	0.002535157	0.002705546	0.002547762	0.003166095	0.003027003	0.002811036	0.003117034	0.004055062	0.003757700	0.003027003	0.004522741	0.004283024	0.003054448	0.003853149	0.003619746	0.002811036	0.004283024	0.004215685	0.002825005	0.002759182	0.002535157	0.003117034	0.003054448	0.002825005	0.003360730
0.003879103	0.003558490	0.002955135	0.003827753	0.003711591	0.003300991	0.003558490	0.003435537	0.002773364	0.003634759	0.003647891	0.003092508	0.002955135	0.002773364	0.003605941	0.002805357	0.002710346	0.003805799	0.003827753	0.003634759	0.002805357	0.003977490	0.003903265	0.003104770	0.003711591	0.003647891	0.002710346	0.003903265	0.004027369	0.003072553	0.003300991	0.003092508	0.003805799	0.003104770	0.003072553	0.004350550
0.003110953	0.003054147	0.002338040	0.003696743	0.003606584	0.002362578	0.003054147	0.003172701	0.002480548	0.003737593	0.003728894	0.002504527	0.002338040	0.002480548	0.002846365	0.002843630	0.002839546	0.002955815	0.003696743	0.003737593	0.002843630	0.004530941	0.004464575	0.002873684	0.003606584	0.003728894	0.002839546	0.004464575	0.004499238	0.002832285	0.002362578	0.002504527	0.002955815	0.002873684	0.002832285	0.003367556
0.003471791	0.003398045	0.002348533	0.003853438	0.003730293	0.002304841	0.003398045	0.003452630	0.002489203	0.003880164	0.003814160	0.002417667	0.002348533	0.002489203	0.002861426	0.002827073	0.002820858	0.002868608	0.003853438	0.003880164	0.002827073	0.004444147	0.004359876	0.002777928	0.003730293	0.003814160	0.002820858	0.004359876	0.004421789	0.002724731	0.002304841	0.002417667	0.002868608	0.002777928	0.002724731	0.003065068
0.003487280	0.003467372	0.002890226	0.003807609	0.003692871	0.003005715	0.003467372	0.003705158	0.003130984	0.003867859	0.003911751	0.003246837	0.002890226	0.003130984	0.003718217	0.003230464	0.003159666	0.003649437	0.003807609	0.003867859	0.003230464	0.004297168	0.004193698	0.003305167	0.003692871	0.003911751	0.003159666	0.004193698	0.004342886	0.003199090	0.003005715	0.003246837	0.003649437	0.003305167	0.003199090	0.004136816
0.004221531	0.003952139	0.003555783	0.004317295	0.004233840	0.003304133	0.003952139	0.003944484	0.003417944	0.004220041	0.004223402	0.003162168	0.003555783	0.003417944	0.004159080	0.003594742	0.003563521	0.003746227	0.004317295	0.004220041	0.003594742	0.004634701	0.004598252	0.003368826	0.004233840	0.004223402	0.003563521	0.004598252	0.004676159	0.003279908	0.003304133	0.003162168	0.003746227	0.003368826	0.003279908	0.003612626
0.003312640	0.003304522	0.002738698	0.003735605	0.003728472	0.002575673	0.003304522	0.003550057	0.002874039	0.003810920	0.003917204	0.002708959	0.002738698	0.002874039	0.003548342	0.003066026	0.003075674	0.003285193	0.003735605	0.003810920	0.003066026	0.004565814	0.004472377	0.002915107	0.003728472	0.003917204	0.003075674	0.004472377	0.004650039	0.002931312	0.002575673	0.002708959	0.003285193	0.002915107	0.002931312	0.003395366
0.003858529	0.003758873	0.002851976	0.004026525	0.003950637	0.003030616	0.003758873	0.003854019	0.002878556	0.003984873	0.004001929	0.003044863	0.002851976	0.002878556	0.003554108	0.002986493	0.002859321	0.003375145	0.004026525	0.003984873	0.002986493	0.004394575	0.004312045	0.003127689	0.003950637	0.004001929	0.002859321	0.004312045	0.004403744	0.002964350	0.003030616	0.003044863	0.003375145	0.003127689	0.002964350	0.003673765
0.003263340	0.003044582	0.002345134	0.003399531	0.003205171	0.002346314	0.003044582	0.003039185	0.002384712	0.003334740	0.003238618	0.002289757	0.002345134	0.002384712	0.002927888	0.002535378	0.002357970	0.002646578	0.003399531	0.003334740	0.002535378	0.003907499	0.003648484	0.002434749	0.003205171	0.003238618	0.002357970	0.003648484	0.003587447	0.002261680	0.002346314	0.002289757	0.002646578	0.002434749	0.002261680	0.002660056
0.003064644	0.002901685	0.002310555	0.003231656	0.003138503	0.002248559	0.002901685	0.003002030	0.002177777	0.003251150	0.003270025	0.002120805	0.002310555	0.002177777	0.002917206	0.002401478	0.002233618	0.002732998	0.003231656	0.003251150	0.002401478	0.003592567	0.003553333	0.002336449	0.003138503	0.003270025	0.002233618	0.003553333	0.003620175	0.002133173	0.002248559	0.002120805	0.002732998	0.002336449	0.002133173	0.002751589
0.003291463	0.003135923	0.002525436	0.003520128	0.003444948	0.002543578	0.003135923	0.003228607	0.002508888	0.003574824	0.003604615	0.002546725	0.002525436	0.002508888	0.003261694	0.002773641	0.002693194	0.003291891	0.003520128	0.003574824	0.002773641	0.004171292	0.004079456	0.002892427	0.003444948	0.003604615	0.002693194	0.004079456	0.004216648	0.002767731	0.002543578	0.002546725	0.003291891	0.002892427	0.002767731	0.003812761
0.003530880	0.003254074	0.002465228	0.003692785	0.003598284	0.002576237	0.003254074	0.003141305	0.002377678	0.003565864	0.003545763	0.002514884	0.002465228	0.002377678	0.003196513	0.002582794	0.002585753	0.003052926	0.003692785	0.003565864	0.002582794	0.004132079	0.004049110	0.002790718	0.003598284	0.003545763	0.002585753	0.004049110	0.004117815	0.002674637	0.002576237	0.002514884	0.003052926	0.002790718	0.002674637	0.003347405
0.003926950	0.003948619	0.003415742	0.004260427	0.004376061	0.003402641	0.003948619	0.004227302	0.003654340	0.004396685	0.004660903	0.003488190	0.003415742	0.003654340	0.004568324	0.003648508	0.003876355	0.004398112	0.004260427	0.004396685	0.003648508	0.004840351	0.004957657	0.003569654	0.004376061	0.004660903	0.003876355	0.004957657	0.005319753	0.003761289	0.003402641	0.003488190	0.004398112	0.003569654	0.003761289	0.004627923
0.004497740	0.004346649	0.004051129	0.004821173	0.004701586	0.004048752	0.004346649	0.004384511	0.004152310	0.004785915	0.004741072	0.004221324	0.004051129	0.004152310	0.005331296	0.004517147	0.004412382	0.005415189	0.004821173	0.004785915	0.004517147	0.005495709	0.005307287	0.004570310	0.004701586	0.004741072	0.004412382	0.005307287	0.005271831	0.004460083	0.004048752	0.004221324	0.005415189	0.004570310	0.004460083	0.006050317
0.003782142	0.003521023	0.003028798	0.004096423	0.003752214	0.003251603	0.003521023	0.003453079	0.003064683	0.003931544	0.003729013	0.003185510	0.003028798	0.003064683	0.004629237	0.003363348	0.003174740	0.004322732	0.004096423	0.003931544	0.003363348	0.004578473	0.004235249	0.003557802	0.003752214	0.003729013	0.003174740	0.004235249	0.004095359	0.003287594	0.003251603	0.003185510	0.004322732	0.003557802	0.003287594	0.004453447
0.003640527	0.003376307	0.002995911	0.003771814	0.003638855	0.002904962	0.003376307	0.003422444	0.002910907	0.003752457	0.003797444	0.002868821	0.002995911	0.002910907	0.003757249	0.003092511	0.002979115	0.003684999	0.003771814	0.003752457	0.003092511	0.004246337	0.004189626	0.002925727	0.003638855	0.003797444	0.002979115	0.004189626	0.004381802	0.002940159	0.002904962	0.002868821	0.003684999	0.002925727	0.002940159	0.004044452
0.003835771	0.003729553	0.002939665	0.004125234	0.004206952	0.002917674	0.003729553	0.003815007	0.003069113	0.004157030	0.004344947	0.003006008	0.002939665	0.003069113	0.004074364	0.003245269	0.003336052	0.003633966	0.004125234	0.004157030	0.003245269	0.004635152	0.004759320	0.003225460	0.004206952	0.004344947	0.003336052	0.004759320	0.005039527	0.003287396	0.002917674	0.003006008	0.003633966	0.003225460	0.003287396	0.003590224
0.003855130	0.003761231	0.002900226	0.004139732	0.004155970	0.003067490	0.003761231	0.003893352	0.003056068	0.004251755	0.004338024	0.003195190	0.002900226	0.003056068	0.003426088	0.003232005	0.003209030	0.003414533	0.004139732	0.004251755	0.003232005	0.004754240	0.004790943	0.003402769	0.004155970	0.004338024	0.003209030	0.004790943	0.004999178	0.003411732	0.003067490	0.003195190	0.003414533	0.003402769	0.003411732	0.003694354
0.004174620	0.003885902	0.003056197	0.004325634	0.004222903	0.003199969	0.003885902	0.003857054	0.003083824	0.004169504	0.004207209	0.003203885	0.003056197	0.003083824	0.004021161	0.003207875	0.003125892	0.003777717	0.004325634	0.004169504	0.003207875	0.004648274	0.004603649	0.003342344	0.004222903	0.004207209	0.003125892	0.004603649	0.004773888	0.003287841	0.003199969	0.003203885	0.003777717	0.003342344	0.003287841	0.003993699
0.003634354	0.003577393	0.002783224	0.003843005	0.003880055	0.002779155	0.003577393	0.003838168	0.002839756	0.003897585	0.003989311	0.002793560	0.002783224	0.002839756	0.003471707	0.002896718	0.002927561	0.003312718	0.003843005	0.003897585	0.002896718	0.004184145	0.004224695	0.002857769	0.003880055	0.003989311	0.002927561	0.004224695	0.004456324	0.002911792	0.002779155	0.002793560	0.003312718	0.002857769	0.002911792	0.003430894
0.004113948	0.003902126	0.003407922	0.004301137	0.004190918	0.003148712	0.003902126	0.003906915	0.003355172	0.004184134	0.004183030	0.003107864	0.003407922	0.003355172	0.004778314	0.003486888	0.003402572	0.004270558	0.004301137	0.004184134	0.003486888	0.004760069	0.004641886	0.003287076	0.004190918	0.004183030	0.003402572	0.004641886	0.004704048	0.003197809	0.003148712	0.003107864	0.004270558	0.003287076	0.003197809	0.004019347
0.003693675	0.003497774	0.003027770	0.003869310	0.003916038	0.002932185	0.003497774	0.003507654	0.003017884	0.003803531	0.003915763	0.002924959	0.003027770	0.003017884	0.003968287	0.003219870	0.003241842	0.003836242	0.003869310	0.003803531	0.003219870	0.004372395	0.004393581	0.003142531	0.003916038	0.003915763	0.003241842	0.004393581	0.004580777	0.003117729	0.002932185	0.002924959	0.003836242	0.003142531	0.003117729	0.003886648
0.004199478	0.004053272	0.003051032	0.004392229	0.004435642	0.003059883	0.004053272	0.004139390	0.003091995	0.004351423	0.004507648	0.003052413	0.003051032	0.003091995	0.003379993	0.003111571	0.003319419	0.003166104	0.004392229	0.004351423	0.003111571	0.004766022	0.004781514	0.003153344	0.004435642	0.004507648	0.003319419	0.004781514	0.004972039	0.003315584	0.003059883	0.003052413	0.003166104	0.003153344	0.003315584	0.003242159
0.003460532	0.003253119	0.002885801	0.003636650	0.003564613	0.002697243	0.003253119	0.003218656	0.002901026	0.003500834	0.003478819	0.002663684	0.002885801	0.002901026	0.004452140	0.003152353	0.003086818	0.003892706	0.003636650	0.003500834	0.003152353	0.004097694	0.003986949	0.002857843	0.003564613	0.003478819	0.003086818	0.003986949	0.003993571	0.002756054	0.002697243	0.002663684	0.003892706	0.002857843	0.002756054	0.003814560
0.004287016	0.004115685	0.003815056	0.004555700	0.004384075	0.003600661	0.004115685	0.004158979	0.003975945	0.004568211	0.004426694	0.003759603	0.003815056	0.003975945	0.005043212	0.004261601	0.004056400	0.004726421	0.004555700	0.004568211	0.004261601	0.005112899	0.004965143	0.004011002	0.004384075	0.004426694	0.004056400	0.004965143	0.004957064	0.003838067	0.003600661	0.003759603	0.004726421	0.004011002	0.003838067	0.004720147
0.003616858	0.003333020	0.002818959	0.003590833	0.003479616	0.002735385	0.003333020	0.003349723	0.002720471	0.003530909	0.003574765	0.002649979	0.002818959	0.002720471	0.003710600	0.002880443	0.002911915	0.003490191	0.003590833	0.003530909	0.002880443	0.003780435	0.003778883	0.002797716	0.003479616	0.003574765	0.002911915	0.003778883	0.003952307	0.002808421	0.002735385	0.002649979	0.003490191	0.002797716	0.002808421	0.003498393
0.003191754	0.003214369	0.002815387	0.003665676	0.003602647	0.002695979	0.003214369	0.003383670	0.003035297	0.003783451	0.003783762	0.002836258	0.002815387	0.003035297	0.003915160	0.003439370	0.003334310	0.003570898	0.003665676	0.003783451	0.003439370	0.004384008	0.004280774	0.003112599	0.003602647	0.003783762	0.003334310	0.004280774	0.004321724	0.003039682	0.002695979	0.002836258	0.003570898	0.003112599	0.003039682	0.003608397
0.003627743	0.003562181	0.002893734	0.003934548	0.003794093	0.002661250	0.003562181	0.003735857	0.003203648	0.004033521	0.004023595	0.002960758	0.002893734	0.003203648	0.003733654	0.003202972	0.003315603	0.003362424	0.003934548	0.004033521	0.003202972	0.004590648	0.004478181	0.003093086	0.003794093	0.004023595	0.003315603	0.004478181	0.004539715	0.003145205	0.002661250	0.002960758	0.003362424	0.003093086	0.003145205	0.003513617
0.004191193	0.003950167	0.003323545	0.004783591	0.004493480	0.003380802	0.003950167	0.004034538	0.003365980	0.004724376	0.004590907	0.003453203	0.003323545	0.003365980	0.004137843	0.004084486	0.003860776	0.004201750	0.004783591	0.004724376	0.004084486	0.005712107	0.005387345	0.004159192	0.004493480	0.004590907	0.003860776	0.005387345	0.005356372	0.003911001	0.003380802	0.003453203	0.004201750	0.004159192	0.003911001	0.004684288
0.003518072	0.003236600	0.002309623	0.003692754	0.003505039	0.002290710	0.003236600	0.003246836	0.002334285	0.003616733	0.003545883	0.002399424	0.002309623	0.002334285	0.003150908	0.002569964	0.002502707	0.003031857	0.003692754	0.003616733	0.002569964	0.004145209	0.003969711	0.002663460	0.003505039	0.003545883	0.002502707	0.003969711	0.004050679	0.002619759	0.002290710	0.002399424	0.003031857	0.002663460	0.002619759	0.003305449
0.003009147	0.002899685	0.002407549	0.003142851	0.002863408	0.002131406	0.002899685	0.003024242	0.002503647	0.003264353	0.003108858	0.002295641	0.002407549	0.002503647	0.003708722	0.002553729	0.002251535	0.003326384	0.003142851	0.003264353	0.002553729	0.003575316	0.003403111	0.002329590	0.002863408	0.003108858	0.002251535	0.003403111	0.003436822	0.002110682	0.002131406	0.002295641	0.003326384	0.002329590	0.002110682	0.003246935
0.003423226	0.003238989	0.002403626	0.003638467	0.003585739	0.002296273	0.003238989	0.003235365	0.002438023	0.003635735	0.003600411	0.002331710	0.002403626	0.002438023	0.003188024	0.002670772	0.002524101	0.003194610	0.003638467	0.003635735	0.002670772	0.004154652	0.004112703	0.002607085	0.003585739	0.003600411	0.002524101	0.004112703	0.004213164	0.002532558	0.002296273	0.002331710	0.003194610	0.002607085	0.002532558	0.003627583
0.003539282	0.003314236	0.002676193	0.003731531	0.003516730	0.002481851	0.003314236	0.003459347	0.003014408	0.003721138	0.003662611	0.002823212	0.002676193	0.003014408	0.004030893	0.003097821	0.002994647	0.003810625	0.003731531	0.003721138	0.003097821	0.004142316	0.003965617	0.002868323	0.003516730	0.003662611	0.002994647	0.003965617	0.003998515	0.002765561	0.002481851	0.002823212	0.003810625	0.002868323	0.002765561	0.003844975
0.003771014	0.003658902	0.002562839	0.004160970	0.004013946	0.002758421	0.003658902	0.003686352	0.002786891	0.004155250	0.004074033	0.002969089	0.002562839	0.002786891	0.003453787	0.003006888	0.002981712	0.003391550	0.004160970	0.004155250	0.003006888	0.004765860	0.004656080	0.003249354	0.004013946	0.004074033	0.002981712	0.004656080	0.004708895	0.003210530	0.002758421	0.002969089	0.003391550	0.003249354	0.003210530	0.003690277
0.003552187	0.003292363	0.002241411	0.003594581	0.003484548	0.002130341	0.003292363	0.003219760	0.002309581	0.003419957	0.003479935	0.002198645	0.002241411	0.002309581	0.003296058	0.002314757	0.002425101	0.002760723	0.003594581	0.003419957	0.002314757	0.003810438	0.003748542	0.002227813	0.003484548	0.003479935	0.002425101	0.003748542	0.003915915	0.002357940	0.002130341	0.002198645	0.002760723	0.002227813	0.002357940	0.002706598
0.003508098	0.003363822	0.002705633	0.004030079	0.003707984	0.002722885	0.003363822	0.003368110	0.002630633	0.003949787	0.003693613	0.002664085	0.002705633	0.002630633	0.003601128	0.002994032	0.002635277	0.003315020	0.004030079	0.003949787	0.002994032	0.004764477	0.004400785	0.003068052	0.003707984	0.003693613	0.002635277	0.004400785	0.004250355	0.002654185	0.002722885	0.002664085	0.003315020	0.003068052	0.002654185	0.003352724
0.004212428	0.003742038	0.002945857	0.004235368	0.003904110	0.003018683	0.003742038	0.003601325	0.002909010	0.003975761	0.003776977	0.002948293	0.002945857	0.002909010	0.003396081	0.003053642	0.002873397	0.003377103	0.004235368	0.003975761	0.003053642	0.004520019	0.004235151	0.003093518	0.003904110	0.003776977	0.002873397	0.004235151	0.004122282	0.002837768	0.003018683	0.002948293	0.003377103	0.003093518	0.002837768	0.003746235
0.003715984	0.003385009	0.002666650	0.004070915	0.003891523	0.002601666	0.003385009	0.003354850	0.002647490	0.003929902	0.003924956	0.002625840	0.002666650	0.002647490	0.003214044	0.003057153	0.003040602	0.003161199	0.004070915	0.003929902	0.003057153	0.004670962	0.004563928	0.003008923	0.003891523	0.003924956	0.003040602	0.004563928	0.004663784	0.002985313	0.002601666	0.002625840	0.003161199	0.003008923	0.002985313	0.003442847
0.003500092	0.003224220	0.003234494	0.003544334	0.003503532	0.003326980	0.003224220	0.003230498	0.003195573	0.003447167	0.003529187	0.003224953	0.003234494	0.003195573	0.005037028	0.003176964	0.003177391	0.004873848	0.003544334	0.003447167	0.003176964	0.003808265	0.003816519	0.003250321	0.003503532	0.003529187	0.003177391	0.003816519	0.003986117	0.003186511	0.003326980	0.003224953	0.004873848	0.003250321	0.003186511	0.004956736
0.003447866	0.003386933	0.002332843	0.004007893	0.003890194	0.002496814	0.003386933	0.003471553	0.002415184	0.004026452	0.003994900	0.002588895	0.002332843	0.002415184	0.002726377	0.002776327	0.002651183	0.002770538	0.004007893	0.004026452	0.002776327	0.004808159	0.004651841	0.003030053	0.003890194	0.003994900	0.002651183	0.004651841	0.004696464	0.002905528	0.002496814	0.002588895	0.002770538	0.003030053	0.002905528	0.003391681
0.003793267	0.003670549	0.002865751	0.003925659	0.003909665	0.002814819	0.003670549	0.003833238	0.003001861	0.003944407	0.004030466	0.002989730	0.002865751	0.003001861	0.003528855	0.003080550	0.003064972	0.003377350	0.003925659	0.003944407	0.003080550	0.004193631	0.004184528	0.003019791	0.003909665	0.004030466	0.003064972	0.004184528	0.004312902	0.002976035	0.002814819	0.002989730	0.003377350	0.003019791	0.002976035	0.003621317
0.005058290	0.004734398	0.003683957	0.005189536	0.005157839	0.003907896	0.004734398	0.004781451	0.003641145	0.005198845	0.005296334	0.003875523	0.003683957	0.003641145	0.004112816	0.004021346	0.003983425	0.004228058	0.005189536	0.005198845	0.004021346	0.005751607	0.005773984	0.004289830	0.005157839	0.005296334	0.003983425	0.005773984	0.005963517	0.004189694	0.003907896	0.003875523	0.004228058	0.004289830	0.004189694	0.004749521
0.003585472	0.003319480	0.002598954	0.003666024	0.003541843	0.002445169	0.003319480	0.003217151	0.002419709	0.003496455	0.003495812	0.002343597	0.002598954	0.002419709	0.003491966	0.002677506	0.002608330	0.003202002	0.003666024	0.003496455	0.002677506	0.004089128	0.003988078	0.002535756	0.003541843	0.003495812	0.002608330	0.003988078	0.004124777	0.002499997	0.002445169	0.002343597	0.003202002	0.002535756	0.002499997	0.003268958
0.003825164	0.003675635	0.002730302	0.004274148	0.004192979	0.002895009	0.003675635	0.003706474	0.002802616	0.004300863	0.004287972	0.003042998	0.002730302	0.002802616	0.003628630	0.003404266	0.003382429	0.003739824	0.004274148	0.004300863	0.003404266	0.005196781	0.005068692	0.003778769	0.004192979	0.004287972	0.003382429	0.005068692	0.005107472	0.003706278	0.002895009	0.003042998	0.003739824	0.003778769	0.003706278	0.004342001
0.003346918	0.002965278	0.002180772	0.003568234	0.003502233	0.002316224	0.002965278	0.002825603	0.002056649	0.003361437	0.003384018	0.002259316	0.002180772	0.002056649	0.003052607	0.002384423	0.002426784	0.002808936	0.003568234	0.003361437	0.002384423	0.004092931	0.004040625	0.002644381	0.003502233	0.003384018	0.002426784	0.004040625	0.004158416	0.002729442	0.002316224	0.002259316	0.002808936	0.002644381	0.002729442	0.003129894
0.004074568	0.003799519	0.003464983	0.004195320	0.004117140	0.003308287	0.003799519	0.003800133	0.003490526	0.004122609	0.004131122	0.003298132	0.003464983	0.003490526	0.004831052	0.003666688	0.003776679	0.004369700	0.004195320	0.004122609	0.003666688	0.004576404	0.004502237	0.003522248	0.004117140	0.004131122	0.003776679	0.004502237	0.004573508	0.003529001	0.003308287	0.003298132	0.004369700	0.003522248	0.003529001	0.004209836
0.004608100	0.004092366	0.003825043	0.004631116	0.004485731	0.003637999	0.004092366	0.003907557	0.003611560	0.004351994	0.004337349	0.003531487	0.003825043	0.003611560	0.004745654	0.003959232	0.003900607	0.004536861	0.004631116	0.004351994	0.003959232	0.004996823	0.004889331	0.003853866	0.004485731	0.004337349	0.003900607	0.004889331	0.004951647	0.003791253	0.003637999	0.003531487	0.004536861	0.003853866	0.003791253	0.004550836
0.003866065	0.003465459	0.002960827	0.004002830	0.003725243	0.002906443	0.003465459	0.003319966	0.002740583	0.003781781	0.003651331	0.002680188	0.002960827	0.002740583	0.004124560	0.003168014	0.002965067	0.003773387	0.004002830	0.003781781	0.003168014	0.004468422	0.004213678	0.003125371	0.003725243	0.003651331	0.002965067	0.004213678	0.004155278	0.002934775	0.002906443	0.002680188	0.003773387	0.003125371	0.002934775	0.004340685
0.004252713	0.004015377	0.003086667	0.004189597	0.004177320	0.002946533	0.004015377	0.004002013	0.003146910	0.004101670	0.004171990	0.002996266	0.003086667	0.003146910	0.003944844	0.003153790	0.003185786	0.003695173	0.004189597	0.004101670	0.003153790	0.004529693	0.004463531	0.003121858	0.004177320	0.004171990	0.003185786	0.004463531	0.004639867	0.003111791	0.002946533	0.002996266	0.003695173	0.003121858	0.003111791	0.003878013
0.003523206	0.003334815	0.002687565	0.003786678	0.003718679	0.002798556	0.003334815	0.003470510	0.002898896	0.003807127	0.003923117	0.002897397	0.002687565	0.002898896	0.003661746	0.003179688	0.003202021	0.003424357	0.003786678	0.003807127	0.003179688	0.004310862	0.004307184	0.003190771	0.003718679	0.003923117	0.003202021	0.004307184	0.004605958	0.003191225	0.002798556	0.002897397	0.003424357	0.003190771	0.003191225	0.003510120
0.003900812	0.003784249	0.003092102	0.003837725	0.003664236	0.002826588	0.003784249	0.003899391	0.003183880	0.003889294	0.003802860	0.002868984	0.003092102	0.003183880	0.003827287	0.002944980	0.002788027	0.003469737	0.003837725	0.003889294	0.002944980	0.003992950	0.003877414	0.002599816	0.003664236	0.003802860	0.002788027	0.003877414	0.003933741	0.002409184	0.002826588	0.002868984	0.003469737	0.002599816	0.002409184	0.003400432
0.003453347	0.003152962	0.002800197	0.003842295	0.003514500	0.002843298	0.003152962	0.003129772	0.002731560	0.003721537	0.003545943	0.002779594	0.002800197	0.002731560	0.003888139	0.003192780	0.002955171	0.003823862	0.003842295	0.003721537	0.003192780	0.004548728	0.004257186	0.003257132	0.003514500	0.003545943	0.002955171	0.004257186	0.004133068	0.002951373	0.002843298	0.002779594	0.003823862	0.003257132	0.002951373	0.004104698
0.003655620	0.003495421	0.002647993	0.003845372	0.003818070	0.002887176	0.003495421	0.003636438	0.002771159	0.003882676	0.003966103	0.003049531	0.002647993	0.002771159	0.003185083	0.002880938	0.002922644	0.003373217	0.003845372	0.003882676	0.002880938	0.004303822	0.004296978	0.003097727	0.003818070	0.003966103	0.002922644	0.004296978	0.004470187	0.003238598	0.002887176	0.003049531	0.003373217	0.003097727	0.003238598	0.003841487
0.003818732	0.003419903	0.002812828	0.003706404	0.003631530	0.002691391	0.003419903	0.003255883	0.002660457	0.003553096	0.003541922	0.002671403	0.002812828	0.002660457	0.003582011	0.002763004	0.002742546	0.003264805	0.003706404	0.003553096	0.002763004	0.004000831	0.003947765	0.002838415	0.003631530	0.003541922	0.002742546	0.003947765	0.004011272	0.002789474	0.002691391	0.002671403	0.003264805	0.002838415	0.002789474	0.003521626
0.004055931	0.003842007	0.003095376	0.004101439	0.004076384	0.002933211	0.003842007	0.003941741	0.003391986	0.004168089	0.004219474	0.003276873	0.003095376	0.003391986	0.004672647	0.003424054	0.003502532	0.004195133	0.004101439	0.004168089	0.003424054	0.004531232	0.004489396	0.003315833	0.004076384	0.004219474	0.003502532	0.004489396	0.004647778	0.003316952	0.002933211	0.003276873	0.004195133	0.003315833	0.003316952	0.004188595
0.003658115	0.003521247	0.002946057	0.003772687	0.003542051	0.003006864	0.003521247	0.003625224	0.003028280	0.003831294	0.003630973	0.003075179	0.002946057	0.003028280	0.003767421	0.003085736	0.002843425	0.003581508	0.003772687	0.003831294	0.003085736	0.004132203	0.003877065	0.003118071	0.003542051	0.003630973	0.002843425	0.003877065	0.003770682	0.002771880	0.003006864	0.003075179	0.003581508	0.003118071	0.002771880	0.003972610
0.004140226	0.003963749	0.003470080	0.004235747	0.004157320	0.003223245	0.003963749	0.003978177	0.003517163	0.004228663	0.004208458	0.003310305	0.003470080	0.003517163	0.004425083	0.003462416	0.003440832	0.003873894	0.004235747	0.004228663	0.003462416	0.004651837	0.004571945	0.003296811	0.004157320	0.004208458	0.003440832	0.004571945	0.004617446	0.003285448	0.003223245	0.003310305	0.003873894	0.003296811	0.003285448	0.003741039
0.003977022	0.003877342	0.002827763	0.004364119	0.004238486	0.002742081	0.003877342	0.003921068	0.002985354	0.004352318	0.004316092	0.002872673	0.002827763	0.002985354	0.003724180	0.003218212	0.003211599	0.003587013	0.004364119	0.004352318	0.003218212	0.004907696	0.004800127	0.003050568	0.004238486	0.004316092	0.003211599	0.004800127	0.004910093	0.003051667	0.002742081	0.002872673	0.003587013	0.003050568	0.003051667	0.003824988
0.003533189	0.003379363	0.002952773	0.003867466	0.003836821	0.003308308	0.003379363	0.003392548	0.002960981	0.003805956	0.003860697	0.003348758	0.002952773	0.002960981	0.003807798	0.003286219	0.003322282	0.004004997	0.003867466	0.003805956	0.003286219	0.004334911	0.004336141	0.003707868	0.003836821	0.003860697	0.003322282	0.004336141	0.004432043	0.003745324	0.003308308	0.003348758	0.004004997	0.003707868	0.003745324	0.004517557
0.004183284	0.004064454	0.003271041	0.004315345	0.004089854	0.003266501	0.004064454	0.004093988	0.003425630	0.004309566	0.004184229	0.003420451	0.003271041	0.003425630	0.004158407	0.003451038	0.003458297	0.004210059	0.004315345	0.004309566	0.003451038	0.004712266	0.004492614	0.003437517	0.004089854	0.004184229	0.003458297	0.004492614	0.004522565	0.003412912	0.003266501	0.003420451	0.004210059	0.003437517	0.003412912	0.004654921
0.004567918	0.004207277	0.003744070	0.004603117	0.004661288	0.003781680	0.004207277	0.004093194	0.003626286	0.004382549	0.004584015	0.003633226	0.003744070	0.003626286	0.004792796	0.003604528	0.003825993	0.004808962	0.004603117	0.004382549	0.003604528	0.004907468	0.004923958	0.003601376	0.004661288	0.004584015	0.003825993	0.004923958	0.005219160	0.003807761	0.003781680	0.003633226	0.004808962	0.003601376	0.003807761	0.005032822
0.003950992	0.003606473	0.003121881	0.004056347	0.003781577	0.003071245	0.003606473	0.003451039	0.003046035	0.003862986	0.003678108	0.003020094	0.003121881	0.003046035	0.003926710	0.003270625	0.003066720	0.003695479	0.004056347	0.003862986	0.003270625	0.004383418	0.004157744	0.003200376	0.003781577	0.003678108	0.003066720	0.004157744	0.004045506	0.002994081	0.003071245	0.003020094	0.003695479	0.003200376	0.002994081	0.003771915
0.004322608	0.004008375	0.003173955	0.004467027	0.004398209	0.003599637	0.004008375	0.003914592	0.003122024	0.004308253	0.004353574	0.003565672	0.003173955	0.003122024	0.003671023	0.003326217	0.003317183	0.003871707	0.004467027	0.004308253	0.003326217	0.004854032	0.004815536	0.003853877	0.004398209	0.004353574	0.003317183	0.004815536	0.004948592	0.003845829	0.003599637	0.003565672	0.003871707	0.003853877	0.003845829	0.004480040
0.004573983	0.004290378	0.003803344	0.004423723	0.004406299	0.003767013	0.004290378	0.004225581	0.003630901	0.004322884	0.004435402	0.003583966	0.003803344	0.003630901	0.004733454	0.003677090	0.003637438	0.004597914	0.004423723	0.004322884	0.003677090	0.004551751	0.004553088	0.003614193	0.004406299	0.004435402	0.003637438	0.004553088	0.004757788	0.003562822	0.003767013	0.003583966	0.004597914	0.003614193	0.003562822	0.004792459
0.004123568	0.004182249	0.003615941	0.004381929	0.004346976	0.003598211	0.004182249	0.004383907	0.003883441	0.004569714	0.004591268	0.003811134	0.003615941	0.003883441	0.004573518	0.003927531	0.003959879	0.004374977	0.004381929	0.004569714	0.003927531	0.004908921	0.004823240	0.003943534	0.004346976	0.004591268	0.003959879	0.004823240	0.004902196	0.003853231	0.003598211	0.003811134	0.004374977	0.003943534	0.003853231	0.004509968
0.003175580	0.003124090	0.002701499	0.003319952	0.003210696	0.002295253	0.003124090	0.003250700	0.002952460	0.003436258	0.003341312	0.002472870	0.002701499	0.002952460	0.003976633	0.002888838	0.002789560	0.003187569	0.003319952	0.003436258	0.002888838	0.003716621	0.003566262	0.002411009	0.003210696	0.003341312	0.002789560	0.003566262	0.003640521	0.002350838	0.002295253	0.002472870	0.003187569	0.002411009	0.002350838	0.002827709
0.003798190	0.003646721	0.003065958	0.004170432	0.004132776	0.003428899	0.003646721	0.003646870	0.003154730	0.003982512	0.004040606	0.003429137	0.003065958	0.003154730	0.004089206	0.003472806	0.003518940	0.004334705	0.004170432	0.003982512	0.003472806	0.004778619	0.004658615	0.003762580	0.004132776	0.004040606	0.003518940	0.004658615	0.004754334	0.003739522	0.003428899	0.003429137	0.004334705	0.003762580	0.003739522	0.005231322
0.003610495	0.003550160	0.002819838	0.003922249	0.003764853	0.002894534	0.003550160	0.003682018	0.003051051	0.004026938	0.003966109	0.003039665	0.002819838	0.003051051	0.004023491	0.003169954	0.003227740	0.003836630	0.003922249	0.004026938	0.003169954	0.004533887	0.004327519	0.003298407	0.003764853	0.003966109	0.003227740	0.004327519	0.004405557	0.003150466	0.002894534	0.003039665	0.003836630	0.003298407	0.003150466	0.003991308
0.004379091	0.004158628	0.003430197	0.004528505	0.004459216	0.003310773	0.004158628	0.004188410	0.003447585	0.004505562	0.004552568	0.003376009	0.003430197	0.003447585	0.004297280	0.003573386	0.003610796	0.004211756	0.004528505	0.004505562	0.003573386	0.005048145	0.004940349	0.003552282	0.004459216	0.004552568	0.003610796	0.004940349	0.005099513	0.003567279	0.003310773	0.003376009	0.004211756	0.003552282	0.003567279	0.004404064
0.003955987	0.003584000	0.003737437	0.003957856	0.003896570	0.003352644	0.003584000	0.003440788	0.003480214	0.003733123	0.003788851	0.003119981	0.003737437	0.003480214	0.005256255	0.003716289	0.003665767	0.004623386	0.003957856	0.003733123	0.003716289	0.004283002	0.004221335	0.003458691	0.003896570	0.003788851	0.003665767	0.004221335	0.004380558	0.003413077	0.003352644	0.003119981	0.004623386	0.003458691	0.003413077	0.004328672
0.004451120	0.004194470	0.003705762	0.004520479	0.004439113	0.003819371	0.004194470	0.004099374	0.003568333	0.004398009	0.004420990	0.003676251	0.003705762	0.003568333	0.004283323	0.003840135	0.003750731	0.004538666	0.004520479	0.004398009	0.003840135	0.004762910	0.004755131	0.003943455	0.004439113	0.004420990	0.003750731	0.004755131	0.005006140	0.003766189	0.003819371	0.003676251	0.004538666	0.003943455	0.003766189	0.005068247
0.004443198	0.004286782	0.003624783	0.004727908	0.004731654	0.003616315	0.004286782	0.004248937	0.003630596	0.004681786	0.004727847	0.003645016	0.003624783	0.003630596	0.004063634	0.004044279	0.004019004	0.004082684	0.004727908	0.004681786	0.004044279	0.005216906	0.005242241	0.004094640	0.004731654	0.004727847	0.004019004	0.005242241	0.005390882	0.004010343	0.003616315	0.003645016	0.004082684	0.004094640	0.004010343	0.004493606
0.003294880	0.002968231	0.001913056	0.003298283	0.003030464	0.002006498	0.002968231	0.002914622	0.002033296	0.003190251	0.003065899	0.002067484	0.001913056	0.002033296	0.002693294	0.002270731	0.002114202	0.002483849	0.003298283	0.003190251	0.002270731	0.003568592	0.003336389	0.002290759	0.003030464	0.003065899	0.002114202	0.003336389	0.003374050	0.002071383	0.002006498	0.002067484	0.002483849	0.002290759	0.002071383	0.002595772
0.003532363	0.003272461	0.003034766	0.003367137	0.003526432	0.003290403	0.003272461	0.003330586	0.002862628	0.003454678	0.003628282	0.003187054	0.003034766	0.002862628	0.004247647	0.002788248	0.003005984	0.004283758	0.003367137	0.003454678	0.002788248	0.003707018	0.003754114	0.003199834	0.003526432	0.003628282	0.003005984	0.003754114	0.004036871	0.003279268	0.003290403	0.003187054	0.004283758	0.003199834	0.003279268	0.004858567
0.004484792	0.004242873	0.003449217	0.004831990	0.004720483	0.003654181	0.004242873	0.004174876	0.003461076	0.004734960	0.004644790	0.003618649	0.003449217	0.003461076	0.003856094	0.003711718	0.003697105	0.003648005	0.004831990	0.004734960	0.003711718	0.005475943	0.005344994	0.003942436	0.004720483	0.004644790	0.003697105	0.005344994	0.005302921	0.003884425	0.003654181	0.003618649	0.003648005	0.003942436	0.003884425	0.003991526
0.004289959	0.004147093	0.003789900	0.004717710	0.004555522	0.003464107	0.004147093	0.004189280	0.003839799	0.004719464	0.004606484	0.003561157	0.003789900	0.003839799	0.005272103	0.004267046	0.004077504	0.004712296	0.004717710	0.004719464	0.004267046	0.005397659	0.005181684	0.003942674	0.004555522	0.004606484	0.004077504	0.005181684	0.005132476	0.003771105	0.003464107	0.003561157	0.004712296	0.003942674	0.003771105	0.004700145
0.003094751	0.003181632	0.002598104	0.003514059	0.003569464	0.002639529	0.003181632	0.003425575	0.002862515	0.003754483	0.003894525	0.002998275	0.002598104	0.002862515	0.003788095	0.003007426	0.003146870	0.003731982	0.003514059	0.003754483	0.003007426	0.004175289	0.004309479	0.003114705	0.003569464	0.003894525	0.003146870	0.004309479	0.004577107	0.003310789	0.002639529	0.002998275	0.003731982	0.003114705	0.003310789	0.003987471
0.003200646	0.003254437	0.002190732	0.003329837	0.003364290	0.002401173	0.003254437	0.003516881	0.002533772	0.003518495	0.003659615	0.002675259	0.002190732	0.002533772	0.003164052	0.002393228	0.002392136	0.002909853	0.003329837	0.003518495	0.002393228	0.003796872	0.003784545	0.002458996	0.003364290	0.003659615	0.002392136	0.003784545	0.004041183	0.002522243	0.002401173	0.002675259	0.002909853	0.002458996	0.002522243	0.003194052
0.003365191	0.003304751	0.002637556	0.003564195	0.003563883	0.002761779	0.003304751	0.003392481	0.002691190	0.003686551	0.003725692	0.002811170	0.002637556	0.002691190	0.003838644	0.002796210	0.002807183	0.003794198	0.003564195	0.003686551	0.002796210	0.004057926	0.004098886	0.002964648	0.003563883	0.003725692	0.002807183	0.004098886	0.004249878	0.002942053	0.002761779	0.002811170	0.003794198	0.002964648	0.002942053	0.004143563
0.003997886	0.003747044	0.003102272	0.004251116	0.003979048	0.002842423	0.003747044	0.003764251	0.003003380	0.004217980	0.004035697	0.002798354	0.003102272	0.003003380	0.003754584	0.003510433	0.003131443	0.003273208	0.004251116	0.004217980	0.003510433	0.004841060	0.004542824	0.003286167	0.003979048	0.004035697	0.003131443	0.004542824	0.004553031	0.002997398	0.002842423	0.002798354	0.003273208	0.003286167	0.002997398	0.003299172
[truncated: 85 more rows]
