# Supplementary material for: Genetic constraints predict evolutionary divergence in Dalechampia blossoms
Source: Philos Trans R Soc Lond B Biol Sci. 2014 Aug 19;369(1649):20130255. doi: 10.1098/rstb.2013.0255 (PMC4084540; doi:10.1098/rstb.2013.0255)
Supplement: Supplementary Table 7 [file rstb20130255supp5.csv]

UBLc:UBLc	UBLs:UBLc	UBW:UBLc	LBLc:UBLc	LBLs:UBLc	LBW:UBLc	UBLc:UBLs	UBLs:UBLs	UBW:UBLs	LBLc:UBLs	LBLs:UBLs	LBW:UBLs	UBLc:UBW	UBLs:UBW	UBW:UBW	LBLc:UBW	LBLs:UBW	LBW:UBW	UBLc:LBLc	UBLs:LBLc	UBW:LBLc	LBLc:LBLc	LBLs:LBLc	LBW:LBLc	UBLc:LBLs	UBLs:LBLs	UBW:LBLs	LBLc:LBLs	LBLs:LBLs	LBW:LBLs	UBLc:LBW	UBLs:LBW	UBW:LBW	LBLc:LBW	LBLs:LBW	LBW:LBW
0.0026432783	0.0024767319	0.0023802300	0.0029392979	0.0026070396	0.0026234555	0.0024767319	0.0024747818	0.0022831833	0.0027998819	0.0024747114	0.0025048833	0.0023802300	0.0022831833	0.0028444515	0.0028147980	0.0026854688	0.0032522121	0.0029392979	0.0027998819	0.0028147980	0.0034337993	0.0030659173	0.0032153146	0.0026070396	0.0024747114	0.0026854688	0.0030659173	0.0028715913	0.0030902822	0.0026234555	0.0025048833	0.0032522121	0.0032153146	0.0030902822	0.0038771465
0.0025342753	0.0020133659	0.0019914409	0.0027653397	0.0022602525	0.0021928292	0.0020133659	0.0017379523	0.0016323457	0.0021909634	0.0018386906	0.0017825522	0.0019914409	0.0016323457	0.0024570265	0.0023300338	0.0021865740	0.0026892244	0.0027653397	0.0021909634	0.0023300338	0.0030954091	0.0025556312	0.0025645705	0.0022602525	0.0018386906	0.0021865740	0.0025556312	0.0022446992	0.0023962206	0.0021928292	0.0017825522	0.0026892244	0.0025645705	0.0023962206	0.0029727310
0.0019046423	0.0016915104	0.0017502486	0.0021259804	0.0018472737	0.0020064222	0.0016915104	0.0016274253	0.0016161107	0.0018935411	0.0016750559	0.0018338853	0.0017502486	0.0016161107	0.0024334159	0.0021757957	0.0021462314	0.0027491152	0.0021259804	0.0018935411	0.0021757957	0.0025896928	0.0022846655	0.0025262030	0.0018472737	0.0016750559	0.0021462314	0.0022846655	0.0021369535	0.0024915102	0.0020064222	0.0018338853	0.0027491152	0.0025262030	0.0024915102	0.0031915220
0.0032051514	0.0027816875	0.0023749511	0.0029026100	0.0026655619	0.0021835056	0.0027816875	0.0025514910	0.0022065998	0.0026158295	0.0024141583	0.0021377864	0.0023749511	0.0022065998	0.0027060795	0.0025057343	0.0024688135	0.0027990917	0.0029026100	0.0026158295	0.0025057343	0.0028244968	0.0026171990	0.0024819920	0.0026655619	0.0024141583	0.0024688135	0.0026171990	0.0025461459	0.0024357477	0.0021835056	0.0021377864	0.0027990917	0.0024819920	0.0024357477	0.0030869285
0.0023693001	0.0020112214	0.0019028112	0.0025409960	0.0023754982	0.0020964654	0.0020112214	0.0019188085	0.0017521691	0.0022996234	0.0021634165	0.0019754190	0.0019028112	0.0017521691	0.0027721435	0.0024339447	0.0025150924	0.0030376226	0.0025409960	0.0022996234	0.0024339447	0.0030232198	0.0028180124	0.0027439845	0.0023754982	0.0021634165	0.0025150924	0.0028180124	0.0028591773	0.0028324736	0.0020964654	0.0019754190	0.0030376226	0.0027439845	0.0028324736	0.0034839870
0.0021076314	0.0018528368	0.0019763724	0.0025022134	0.0020953895	0.0021416502	0.0018528368	0.0016777525	0.0017713419	0.0022165190	0.0018703276	0.0019151530	0.0019763724	0.0017713419	0.0026229571	0.0024944764	0.0022820082	0.0028181153	0.0025022134	0.0022165190	0.0024944764	0.0031177561	0.0025696091	0.0027995605	0.0020953895	0.0018703276	0.0022820082	0.0025696091	0.0022570856	0.0025036433	0.0021416502	0.0019151530	0.0028181153	0.0027995605	0.0025036433	0.0032447273
0.0018618225	0.0015430486	0.0014558888	0.0019998186	0.0017918453	0.0016654498	0.0015430486	0.0014661665	0.0012797555	0.0017957528	0.0015966279	0.0015526089	0.0014558888	0.0012797555	0.0018788560	0.0018278766	0.0018366029	0.0022307442	0.0019998186	0.0017957528	0.0018278766	0.0026284562	0.0022931339	0.0023561631	0.0017918453	0.0015966279	0.0018366029	0.0022931339	0.0022021396	0.0023350884	0.0016654498	0.0015526089	0.0022307442	0.0023561631	0.0023350884	0.0029050748
0.0029393317	0.0023823394	0.0018493856	0.0029073790	0.0025038726	0.0019457673	0.0023823394	0.0020544254	0.0015803414	0.0024316381	0.0020953611	0.0016603862	0.0018493856	0.0015803414	0.0018031830	0.0019863516	0.0018730341	0.0019228866	0.0029073790	0.0024316381	0.0019863516	0.0030394131	0.0025925914	0.0021166668	0.0025038726	0.0020953611	0.0018730341	0.0025925914	0.0023730013	0.0020522608	0.0019457673	0.0016603862	0.0019228866	0.0021166668	0.0020522608	0.0021815146
0.0031338238	0.0028163137	0.0027046704	0.0035290085	0.0032242145	0.0029917555	0.0028163137	0.0026079142	0.0024739222	0.0031658116	0.0029477924	0.0027045464	0.0027046704	0.0024739222	0.0030100535	0.0032669971	0.0032294439	0.0034630619	0.0035290085	0.0031658116	0.0032669971	0.0042182445	0.0039056542	0.0037735265	0.0032242145	0.0029477924	0.0032294439	0.0039056542	0.0037891802	0.0037605769	0.0029917555	0.0027045464	0.0034630619	0.0037735265	0.0037605769	0.0041588188
0.0037174482	0.0031311111	0.0032549870	0.0038344211	0.0035843859	0.0035467430	0.0031311111	0.0027018057	0.0027449123	0.0032447304	0.0030172654	0.0029751399	0.0032549870	0.0027449123	0.0033662678	0.0034546158	0.0034021316	0.0036760452	0.0038344211	0.0032447304	0.0034546158	0.0040615507	0.0037845245	0.0038096488	0.0035843859	0.0030172654	0.0034021316	0.0037845245	0.0036398016	0.0037489773	0.0035467430	0.0029751399	0.0036760452	0.0038096488	0.0037489773	0.0041361189
0.0028775540	0.0023453340	0.0022758073	0.0027720507	0.0024418368	0.0023747653	0.0023453340	0.0019881302	0.0019954320	0.0023267024	0.0020875681	0.0021338068	0.0022758073	0.0019954320	0.0025412618	0.0023989247	0.0022454410	0.0027693247	0.0027720507	0.0023267024	0.0023989247	0.0029341937	0.0025182646	0.0026661625	0.0024418368	0.0020875681	0.0022454410	0.0025182646	0.0022861595	0.0024668996	0.0023747653	0.0021338068	0.0027693247	0.0026661625	0.0024668996	0.0032386443
0.0025598092	0.0020935130	0.0017504052	0.0027523681	0.0022507935	0.0019557001	0.0020935130	0.0018552432	0.0015792415	0.0022619666	0.0018931266	0.0016748108	0.0017504052	0.0015792415	0.0019881712	0.0020673156	0.0019047761	0.0021110515	0.0027523681	0.0022619666	0.0020673156	0.0031296351	0.0025787605	0.0023680842	0.0022507935	0.0018931266	0.0019047761	0.0025787605	0.0022244577	0.0021617280	0.0019557001	0.0016748108	0.0021110515	0.0023680842	0.0021617280	0.0024073847
0.0019165680	0.0016012455	0.0015567779	0.0021011838	0.0019034225	0.0018255786	0.0016012455	0.0014432856	0.0013704274	0.0018071798	0.0016601354	0.0016073702	0.0015567779	0.0013704274	0.0020660309	0.0019476531	0.0018448274	0.0024127226	0.0021011838	0.0018071798	0.0019476531	0.0024954889	0.0022867146	0.0023717514	0.0019034225	0.0016601354	0.0018448274	0.0022867146	0.0021599889	0.0022847286	0.0018255786	0.0016073702	0.0024127226	0.0023717514	0.0022847286	0.0030249471
0.0030615512	0.0026051210	0.0023231004	0.0031637912	0.0026645556	0.0026933727	0.0026051210	0.0023415010	0.0021461657	0.0027560231	0.0024333909	0.0024716369	0.0023231004	0.0021461657	0.0027543550	0.0027444242	0.0026905675	0.0031860286	0.0031637912	0.0027560231	0.0027444242	0.0034836718	0.0030302401	0.0032014384	0.0026645556	0.0024333909	0.0026905675	0.0030302401	0.0028663018	0.0031452615	0.0026933727	0.0024716369	0.0031860286	0.0032014384	0.0031452615	0.0038393816
0.0022735827	0.0020376890	0.0018504237	0.0023752403	0.0021743615	0.0021172827	0.0020376890	0.0019995338	0.0017589050	0.0022401139	0.0020971213	0.0020443938	0.0018504237	0.0017589050	0.0022123431	0.0021564387	0.0020700088	0.0025835942	0.0023752403	0.0022401139	0.0021564387	0.0027025568	0.0024954739	0.0026230061	0.0021743615	0.0020971213	0.0020700088	0.0024954739	0.0023799991	0.0025102509	0.0021172827	0.0020443938	0.0025835942	0.0026230061	0.0025102509	0.0032660302
0.0028490219	0.0025921286	0.0025741591	0.0029973156	0.0026244282	0.0026783508	0.0025921286	0.0025315674	0.0024680873	0.0028382986	0.0025069062	0.0026053176	0.0025741591	0.0024680873	0.0031338232	0.0029162459	0.0027410969	0.0033893928	0.0029973156	0.0028382986	0.0029162459	0.0034789518	0.0029768051	0.0031875279	0.0026244282	0.0025069062	0.0027410969	0.0029768051	0.0026938709	0.0029748067	0.0026783508	0.0026053176	0.0033893928	0.0031875279	0.0029748067	0.0038023469
0.0023009648	0.0019184531	0.0017200940	0.0022589208	0.0019812279	0.0016795771	0.0019184531	0.0017322153	0.0016050505	0.0019197641	0.0017413156	0.0016208565	0.0017200940	0.0016050505	0.0022261288	0.0019883247	0.0019802135	0.0024145255	0.0022589208	0.0019197641	0.0019883247	0.0023728213	0.0021257649	0.0020385676	0.0019812279	0.0017413156	0.0019802135	0.0021257649	0.0019891949	0.0020756304	0.0016795771	0.0016208565	0.0024145255	0.0020385676	0.0020756304	0.0027182139
0.0026121714	0.0023634791	0.0024362895	0.0025729862	0.0024194140	0.0023527707	0.0023634791	0.0023032262	0.0024093680	0.0024682320	0.0023610592	0.0023717818	0.0024362895	0.0024093680	0.0032723868	0.0026927811	0.0027329863	0.0033757751	0.0025729862	0.0024682320	0.0026927811	0.0027658474	0.0026284662	0.0026603410	0.0024194140	0.0023610592	0.0027329863	0.0026284662	0.0025890566	0.0027397628	0.0023527707	0.0023717818	0.0033757751	0.0026603410	0.0027397628	0.0035633947
0.0023233340	0.0018984499	0.0019586276	0.0025522795	0.0021394396	0.0022903918	0.0018984499	0.0016922167	0.0017418362	0.0020945008	0.0017827596	0.0019674854	0.0019586276	0.0017418362	0.0024547227	0.0021580195	0.0020117929	0.0027152780	0.0025522795	0.0020945008	0.0021580195	0.0029821646	0.0024718095	0.0026341521	0.0021394396	0.0017827596	0.0020117929	0.0024718095	0.0021544784	0.0024336776	0.0022903918	0.0019674854	0.0027152780	0.0026341521	0.0024336776	0.0032886783
0.0025279969	0.0021111509	0.0017124734	0.0022474485	0.0019224720	0.0017232874	0.0021111509	0.0018637046	0.0014856644	0.0019198109	0.0016575703	0.0015101137	0.0017124734	0.0014856644	0.0020189954	0.0017215128	0.0017248187	0.0021102892	0.0022474485	0.0019198109	0.0017215128	0.0021596304	0.0018606988	0.0017877952	0.0019224720	0.0016575703	0.0017248187	0.0018606988	0.0017220065	0.0017929858	0.0017232874	0.0015101137	0.0021102892	0.0017877952	0.0017929858	0.0022471365
0.0019845878	0.0018144397	0.0015985349	0.0022142956	0.0019013719	0.0017983047	0.0018144397	0.0018318360	0.0015972709	0.0021119559	0.0018000031	0.0018037784	0.0015985349	0.0015972709	0.0023064526	0.0021309380	0.0019358525	0.0025469684	0.0022142956	0.0021119559	0.0021309380	0.0026759354	0.0022680200	0.0024021785	0.0019013719	0.0018000031	0.0019358525	0.0022680200	0.0020303580	0.0021949247	0.0017983047	0.0018037784	0.0025469684	0.0024021785	0.0021949247	0.0029163204
0.0027124687	0.0024917422	0.0023928360	0.0027659116	0.0026199843	0.0025915579	0.0024917422	0.0024374428	0.0022462073	0.0025979028	0.0024573886	0.0024606454	0.0023928360	0.0022462073	0.0027361794	0.0025314035	0.0025153393	0.0029847848	0.0027659116	0.0025979028	0.0025314035	0.0031004841	0.0028305154	0.0029005652	0.0026199843	0.0024573886	0.0025153393	0.0028305154	0.0026978373	0.0028171020	0.0025915579	0.0024606454	0.0029847848	0.0029005652	0.0028171020	0.0034465875
0.0028117658	0.0021950175	0.0022715703	0.0028301214	0.0027989726	0.0026379629	0.0021950175	0.0018016694	0.0018892134	0.0022883174	0.0022769691	0.0022422344	0.0022715703	0.0018892134	0.0026416282	0.0025375386	0.0026697314	0.0031258069	0.0028301214	0.0022883174	0.0025375386	0.0030650332	0.0030060365	0.0030249672	0.0027989726	0.0022769691	0.0026697314	0.0030060365	0.0030899706	0.0031808356	0.0026379629	0.0022422344	0.0031258069	0.0030249672	0.0031808356	0.0038262177
0.0018712241	0.0015752711	0.0015996297	0.0021725471	0.0019676312	0.0018324017	0.0015752711	0.0014506648	0.0013658250	0.0019441784	0.0017603025	0.0016285403	0.0015996297	0.0013658250	0.0020476710	0.0020487116	0.0019606884	0.0024033465	0.0021725471	0.0019441784	0.0020487116	0.0027819879	0.0024566097	0.0024446972	0.0019676312	0.0017603025	0.0019606884	0.0024566097	0.0023351686	0.0023234195	0.0018324017	0.0016285403	0.0024033465	0.0024446972	0.0023234195	0.0029307366
0.0035133315	0.0028393464	0.0026954577	0.0034753503	0.0033499162	0.0029225432	0.0028393464	0.0024155204	0.0023439179	0.0028571901	0.0028225691	0.0025573078	0.0026954577	0.0023439179	0.0031453358	0.0030170222	0.0030374632	0.0034802592	0.0034753503	0.0028571901	0.0030170222	0.0036381069	0.0034754380	0.0033235313	0.0033499162	0.0028225691	0.0030374632	0.0034754380	0.0034699910	0.0033353033	0.0029225432	0.0025573078	0.0034802592	0.0033235313	0.0033353033	0.0039322918
0.0022622879	0.0021978867	0.0020692016	0.0026884750	0.0024429613	0.0023845827	0.0021978867	0.0022861509	0.0021949881	0.0027537824	0.0025791434	0.0025542400	0.0020692016	0.0021949881	0.0028571178	0.0027598867	0.0027984129	0.0032741616	0.0026884750	0.0027537824	0.0027598867	0.0035491649	0.0032925569	0.0032775740	0.0024429613	0.0025791434	0.0027984129	0.0032925569	0.0031947976	0.0033188779	0.0023845827	0.0025542400	0.0032741616	0.0032775740	0.0033188779	0.0039317911
0.0024399561	0.0020946426	0.0019256322	0.0024817046	0.0022859503	0.0021524944	0.0020946426	0.0018950716	0.0016868580	0.0021676003	0.0020364272	0.0019124654	0.0019256322	0.0016868580	0.0023658634	0.0020873503	0.0021285862	0.0026312311	0.0024817046	0.0021676003	0.0020873503	0.0027053858	0.0024659496	0.0024457011	0.0022859503	0.0020364272	0.0021285862	0.0024659496	0.0024234162	0.0024669893	0.0021524944	0.0019124654	0.0026312311	0.0024457011	0.0024669893	0.0030910975
0.0030679633	0.0025402414	0.0024666238	0.0031150522	0.0027999329	0.0026858722	0.0025402414	0.0022693831	0.0021514929	0.0027430780	0.0024416893	0.0024073261	0.0024666238	0.0021514929	0.0028042937	0.0027011121	0.0026003127	0.0030460618	0.0031150522	0.0027430780	0.0027011121	0.0034624472	0.0030388518	0.0030668105	0.0027999329	0.0024416893	0.0026003127	0.0030388518	0.0028499597	0.0029049117	0.0026858722	0.0024073261	0.0030460618	0.0030668105	0.0029049117	0.0034553715
0.0026940477	0.0024103314	0.0026421048	0.0028998517	0.0028657282	0.0030017018	0.0024103314	0.0022766925	0.0023502563	0.0026303522	0.0025930668	0.0026730524	0.0026421048	0.0023502563	0.0033314071	0.0031086551	0.0032155428	0.0039003717	0.0028998517	0.0026303522	0.0031086551	0.0033681652	0.0032940223	0.0035862594	0.0028657282	0.0025930668	0.0032155428	0.0032940223	0.0033724311	0.0037089551	0.0030017018	0.0026730524	0.0039003717	0.0035862594	0.0037089551	0.0046941123
0.0030803903	0.0026753553	0.0022936565	0.0033307593	0.0029059464	0.0026423851	0.0026753553	0.0025066274	0.0021255908	0.0030371191	0.0026503242	0.0025034224	0.0022936565	0.0021255908	0.0025867387	0.0028839212	0.0025920966	0.0030757436	0.0033307593	0.0030371191	0.0028839212	0.0039346736	0.0034222503	0.0034193299	0.0029059464	0.0026503242	0.0025920966	0.0034222503	0.0030760213	0.0030870530	0.0026423851	0.0025034224	0.0030757436	0.0034193299	0.0030870530	0.0037520931
0.0021248062	0.0018411589	0.0017090494	0.0022380391	0.0020764394	0.0018791748	0.0018411589	0.0016730670	0.0014201892	0.0019230299	0.0018028069	0.0015817919	0.0017090494	0.0014201892	0.0021348847	0.0018950195	0.0019521515	0.0023631880	0.0022380391	0.0019230299	0.0018950195	0.0024531071	0.0022612067	0.0021059124	0.0020764394	0.0018028069	0.0019521515	0.0022612067	0.0021978770	0.0021839236	0.0018791748	0.0015817919	0.0023631880	0.0021059124	0.0021839236	0.0026810549
0.0025187611	0.0021104528	0.0021751262	0.0026101762	0.0025063568	0.0023701747	0.0021104528	0.0019305016	0.0019086616	0.0022622587	0.0021924447	0.0021544850	0.0021751262	0.0019086616	0.0023705368	0.0024160402	0.0024649319	0.0026202732	0.0026101762	0.0022622587	0.0024160402	0.0029562428	0.0028297984	0.0027894970	0.0025063568	0.0021924447	0.0024649319	0.0028297984	0.0028681544	0.0028612275	0.0023701747	0.0021544850	0.0026202732	0.0027894970	0.0028612275	0.0032038742
0.0023350853	0.0021661253	0.0021555312	0.0027073196	0.0024970937	0.0023536013	0.0021661253	0.0021036610	0.0020723040	0.0025671531	0.0023949148	0.0022929184	0.0021555312	0.0020723040	0.0026306399	0.0027040696	0.0026721065	0.0029590299	0.0027073196	0.0025671531	0.0027040696	0.0032755846	0.0030475315	0.0030515341	0.0024970937	0.0023949148	0.0026721065	0.0030475315	0.0029742366	0.0030453516	0.0023536013	0.0022929184	0.0029590299	0.0030515341	0.0030453516	0.0035383873
0.0030348313	0.0026237424	0.0026452340	0.0034149737	0.0031426664	0.0029051610	0.0026237424	0.0024864790	0.0024293169	0.0030500495	0.0028480479	0.0026745899	0.0026452340	0.0024293169	0.0032651227	0.0032651337	0.0032981597	0.0035789902	0.0034149737	0.0030500495	0.0032651337	0.0041228957	0.0038281764	0.0036761113	0.0031426664	0.0028480479	0.0032981597	0.0038281764	0.0037404783	0.0036834853	0.0029051610	0.0026745899	0.0035789902	0.0036761113	0.0036834853	0.0040877519
0.0021777079	0.0017048731	0.0017839192	0.0023639732	0.0021135767	0.0019658454	0.0017048731	0.0014637007	0.0014373784	0.0019030216	0.0017063897	0.0015960507	0.0017839192	0.0014373784	0.0023233801	0.0022005144	0.0021767249	0.0026160280	0.0023639732	0.0019030216	0.0022005144	0.0028131521	0.0024955030	0.0025028479	0.0021135767	0.0017063897	0.0021767249	0.0024955030	0.0023918072	0.0024653587	0.0019658454	0.0015960507	0.0026160280	0.0025028479	0.0024653587	0.0030475797
0.0023632057	0.0020980074	0.0020300963	0.0025118795	0.0023972719	0.0023519414	0.0020980074	0.0020303586	0.0019834360	0.0024105576	0.0022985634	0.0023493849	0.0020300963	0.0019834360	0.0030148640	0.0026112720	0.0027234974	0.0035386377	0.0025118795	0.0024105576	0.0026112720	0.0030586517	0.0028961465	0.0031375865	0.0023972719	0.0022985634	0.0027234974	0.0028961465	0.0029426767	0.0032530206	0.0023519414	0.0023493849	0.0035386377	0.0031375865	0.0032530206	0.0043814290
0.0024540596	0.0023501230	0.0023312767	0.0025504806	0.0023070822	0.0024048828	0.0023501230	0.0023986768	0.0022972792	0.0024517553	0.0022429046	0.0023595938	0.0023312767	0.0022972792	0.0031539127	0.0025400469	0.0025689084	0.0032983385	0.0025504806	0.0024517553	0.0025400469	0.0027504435	0.0024749195	0.0026714782	0.0023070822	0.0022429046	0.0025689084	0.0024749195	0.0023419122	0.0026863759	0.0024048828	0.0023595938	0.0032983385	0.0026714782	0.0026863759	0.0035689404
0.0020109883	0.0018226611	0.0015988107	0.0021597553	0.0018823420	0.0017056174	0.0018226611	0.0018371375	0.0014567944	0.0019999710	0.0017919786	0.0015763906	0.0015988107	0.0014567944	0.0020823810	0.0018794612	0.0018817070	0.0024195359	0.0021597553	0.0019999710	0.0018794612	0.0024945059	0.0021541925	0.0020725798	0.0018823420	0.0017919786	0.0018817070	0.0021541925	0.0020262794	0.0021325462	0.0017056174	0.0015763906	0.0024195359	0.0020725798	0.0021325462	0.0028820264
0.0025259447	0.0021781394	0.0020740017	0.0026386052	0.0023961897	0.0023409616	0.0021781394	0.0019972890	0.0019158424	0.0022885552	0.0021085562	0.0021255438	0.0020740017	0.0019158424	0.0023564692	0.0023155443	0.0022420681	0.0025787381	0.0026386052	0.0022885552	0.0023155443	0.0028299834	0.0025835024	0.0026125216	0.0023961897	0.0021085562	0.0022420681	0.0025835024	0.0024082522	0.0025132307	0.0023409616	0.0021255438	0.0025787381	0.0026125216	0.0025132307	0.0028962923
0.0019344718	0.0014990904	0.0015956466	0.0020951905	0.0017998514	0.0016609440	0.0014990904	0.0012683521	0.0013325013	0.0017046927	0.0014781153	0.0014195653	0.0015956466	0.0013325013	0.0020348115	0.0019615794	0.0018982631	0.0022631064	0.0020951905	0.0017046927	0.0019615794	0.0024472435	0.0021585933	0.0021375878	0.0017998514	0.0014781153	0.0018982631	0.0021585933	0.0019826325	0.0021034865	0.0016609440	0.0014195653	0.0022631064	0.0021375878	0.0021034865	0.0026407920
0.0018520450	0.0015451036	0.0016594793	0.0018914149	0.0016689517	0.0017125462	0.0015451036	0.0013631812	0.0013569623	0.0015967988	0.0014119884	0.0014174355	0.0016594793	0.0013569623	0.0021502054	0.0017726514	0.0017029570	0.0022808672	0.0018914149	0.0015967988	0.0017726514	0.0019728757	0.0017472566	0.0018533888	0.0016689517	0.0014119884	0.0017029570	0.0017472566	0.0016110978	0.0018152871	0.0017125462	0.0014174355	0.0022808672	0.0018533888	0.0018152871	0.0025572996
0.0025627208	0.0020565653	0.0021483201	0.0027812075	0.0024573656	0.0025888834	0.0020565653	0.0017613312	0.0018762947	0.0023052881	0.0020854910	0.0022960910	0.0021483201	0.0018762947	0.0028069845	0.0025312326	0.0025053622	0.0033403869	0.0027812075	0.0023052881	0.0025312326	0.0031733974	0.0028403609	0.0031854171	0.0024573656	0.0020854910	0.0025053622	0.0028403609	0.0026579037	0.0031187989	0.0025888834	0.0022960910	0.0033403869	0.0031854171	0.0031187989	0.0042884505
0.0026645842	0.0021971739	0.0022233195	0.0028153204	0.0025096796	0.0022974915	0.0021971739	0.0018874836	0.0019156920	0.0023349580	0.0020897929	0.0019640519	0.0022233195	0.0019156920	0.0025463574	0.0024405843	0.0023142586	0.0026272125	0.0028153204	0.0023349580	0.0024405843	0.0030775027	0.0027509915	0.0025806087	0.0025096796	0.0020897929	0.0023142586	0.0027509915	0.0025511344	0.0024670019	0.0022974915	0.0019640519	0.0026272125	0.0025806087	0.0024670019	0.0028800402
0.0034764083	0.0028261308	0.0028322970	0.0036789801	0.0032046723	0.0030629252	0.0028261308	0.0024152964	0.0023837132	0.0030277909	0.0026612138	0.0025799181	0.0028322970	0.0023837132	0.0031365138	0.0032365928	0.0029496879	0.0034066951	0.0036789801	0.0030277909	0.0032365928	0.0040291181	0.0035073023	0.0035427441	0.0032046723	0.0026612138	0.0029496879	0.0035073023	0.0031704663	0.0032348885	0.0030629252	0.0025799181	0.0034066951	0.0035427441	0.0032348885	0.0038099734
0.0018035835	0.0013316671	0.0016091810	0.0018223063	0.0017293143	0.0017942013	0.0013316671	0.0011304628	0.0012595413	0.0013516345	0.0013382050	0.0013736109	0.0016091810	0.0012595413	0.0022320169	0.0018478945	0.0019373929	0.0025436559	0.0018223063	0.0013516345	0.0018478945	0.0020066749	0.0019044987	0.0021652979	0.0017293143	0.0013382050	0.0019373929	0.0019044987	0.0019289984	0.0022502274	0.0017942013	0.0013736109	0.0025436559	0.0021652979	0.0022502274	0.0030713380
0.0023064016	0.0020679244	0.0018438641	0.0024313895	0.0022665353	0.0020177852	0.0020679244	0.0020872242	0.0017171417	0.0022330815	0.0021482461	0.0019225978	0.0018438641	0.0017171417	0.0023188097	0.0021069912	0.0019900330	0.0024835267	0.0024313895	0.0022330815	0.0021069912	0.0027144397	0.0024683044	0.0023365325	0.0022665353	0.0021482461	0.0019900330	0.0024683044	0.0024816888	0.0022179510	0.0020177852	0.0019225978	0.0024835267	0.0023365325	0.0022179510	0.0027424641
0.0036985762	0.0031542453	0.0028421412	0.0038067958	0.0033974171	0.0032092280	0.0031542453	0.0028412722	0.0024844036	0.0033225279	0.0029760061	0.0028208496	0.0028421412	0.0024844036	0.0029370311	0.0031100874	0.0028964185	0.0033614642	0.0038067958	0.0033225279	0.0031100874	0.0040920066	0.0036401141	0.0036080937	0.0033974171	0.0029760061	0.0028964185	0.0036401141	0.0033711045	0.0033472445	0.0032092280	0.0028208496	0.0033614642	0.0036080937	0.0033472445	0.0039797127
0.0025321040	0.0020074581	0.0017820646	0.0027144050	0.0022708405	0.0020453413	0.0020074581	0.0017411202	0.0016264264	0.0022421097	0.0019052759	0.0018499072	0.0017820646	0.0016264264	0.0022394209	0.0024313097	0.0022591142	0.0027089312	0.0027144050	0.0022421097	0.0024313097	0.0032825525	0.0028347496	0.0029668697	0.0022708405	0.0019052759	0.0022591142	0.0028347496	0.0025337842	0.0027556303	0.0020453413	0.0018499072	0.0027089312	0.0029668697	0.0027556303	0.0034525105
0.0023783811	0.0018627593	0.0018193520	0.0024280701	0.0022770436	0.0019616712	0.0018627593	0.0016334530	0.0014833818	0.0019452679	0.0018996693	0.0016165193	0.0018193520	0.0014833818	0.0021204752	0.0020296725	0.0020743532	0.0024417522	0.0024280701	0.0019452679	0.0020296725	0.0025423689	0.0024289338	0.0022264972	0.0022770436	0.0018996693	0.0020743532	0.0024289338	0.0024277842	0.0023265564	0.0019616712	0.0016165193	0.0024417522	0.0022264972	0.0023265564	0.0028619598
0.0031810973	0.0028725892	0.0028215526	0.0034306635	0.0031879474	0.0032182651	0.0028725892	0.0027373321	0.0026068855	0.0031153678	0.0029482035	0.0030017679	0.0028215526	0.0026068855	0.0031106850	0.0031002367	0.0030074568	0.0034902719	0.0034306635	0.0031153678	0.0031002367	0.0037285615	0.0034688101	0.0035449521	0.0031879474	0.0029482035	0.0030074568	0.0034688101	0.0033973042	0.0034421338	0.0032182651	0.0030017679	0.0034902719	0.0035449521	0.0034421338	0.0039686342
0.0024194032	0.0019669476	0.0019282523	0.0025933775	0.0022150481	0.0020612484	0.0019669476	0.0016740293	0.0016643954	0.0021424828	0.0018796818	0.0017914218	0.0019282523	0.0016643954	0.0022605041	0.0021360901	0.0020092216	0.0023772121	0.0025933775	0.0021424828	0.0021360901	0.0028866077	0.0024713557	0.0023328136	0.0022150481	0.0018796818	0.0020092216	0.0024713557	0.0023325362	0.0022295006	0.0020612484	0.0017914218	0.0023772121	0.0023328136	0.0022295006	0.0025855855
0.0027158070	0.0022917988	0.0022182412	0.0026519201	0.0025215901	0.0022138294	0.0022917988	0.0020736841	0.0020477983	0.0023172595	0.0022686621	0.0020803330	0.0022182412	0.0020477983	0.0028969335	0.0024546207	0.0025711225	0.0030799803	0.0026519201	0.0023172595	0.0024546207	0.0028415188	0.0027082325	0.0026206500	0.0025215901	0.0022686621	0.0025711225	0.0027082325	0.0027301758	0.0027368736	0.0022138294	0.0020803330	0.0030799803	0.0026206500	0.0027368736	0.0034028193
0.0031210544	0.0026902068	0.0028310737	0.0030189516	0.0027601584	0.0029451864	0.0026902068	0.0024427642	0.0024892267	0.0025965760	0.0024005287	0.0025784274	0.0028310737	0.0024892267	0.0031741072	0.0029085345	0.0028359908	0.0034724614	0.0030189516	0.0025965760	0.0029085345	0.0030753848	0.0028284575	0.0031200276	0.0027601584	0.0024005287	0.0028359908	0.0028284575	0.0027329706	0.0030939601	0.0029451864	0.0025784274	0.0034724614	0.0031200276	0.0030939601	0.0039482985
0.0026397691	0.0020608324	0.0020614362	0.0027518164	0.0024007886	0.0024283365	0.0020608324	0.0017275491	0.0017042109	0.0022244680	0.0019609107	0.0020222078	0.0020614362	0.0017042109	0.0023777503	0.0024204910	0.0022776076	0.0028257694	0.0027518164	0.0022244680	0.0024204910	0.0030780172	0.0027485636	0.0029150027	0.0024007886	0.0019609107	0.0022776076	0.0027485636	0.0025456849	0.0027617299	0.0024283365	0.0020222078	0.0028257694	0.0029150027	0.0027617299	0.0034602269
0.0023049431	0.0017408477	0.0018445878	0.0023181166	0.0021058756	0.0020199926	0.0017408477	0.0014787119	0.0014854125	0.0018615723	0.0016844535	0.0016530083	0.0018445878	0.0014854125	0.0019837504	0.0020062496	0.0019325677	0.0021557273	0.0023181166	0.0018615723	0.0020062496	0.0025747003	0.0023231314	0.0022843714	0.0021058756	0.0016844535	0.0019325677	0.0023231314	0.0022021771	0.0022086046	0.0020199926	0.0016530083	0.0021557273	0.0022843714	0.0022086046	0.0024858310
0.0023323346	0.0020554554	0.0018804664	0.0025296283	0.0023051642	0.0022438559	0.0020554554	0.0019114220	0.0017592851	0.0022457153	0.0020591404	0.0020775831	0.0018804664	0.0017592851	0.0024120171	0.0022813282	0.0022889890	0.0028011461	0.0025296283	0.0022457153	0.0022813282	0.0029676159	0.0026758138	0.0028455204	0.0023051642	0.0020591404	0.0022889890	0.0026758138	0.0025831470	0.0027816293	0.0022438559	0.0020775831	0.0028011461	0.0028455204	0.0027816293	0.0034745777
0.0025580913	0.0020220352	0.0020297345	0.0027405484	0.0024419350	0.0024398314	0.0020220352	0.0017995718	0.0017959015	0.0022703540	0.0021050734	0.0021143625	0.0020297345	0.0017959015	0.0023866681	0.0024889693	0.0024883371	0.0028512195	0.0027405484	0.0022703540	0.0024889693	0.0032753426	0.0029596493	0.0031115200	0.0024419350	0.0021050734	0.0024883371	0.0029596493	0.0028333697	0.0030854067	0.0024398314	0.0021143625	0.0028512195	0.0031115200	0.0030854067	0.0035856385
0.0024751070	0.0022507019	0.0020604585	0.0025134920	0.0023553183	0.0021892550	0.0022507019	0.0022129841	0.0019440462	0.0024168228	0.0022875832	0.0021291391	0.0020604585	0.0019440462	0.0024100250	0.0023054977	0.0023212613	0.0026129019	0.0025134920	0.0024168228	0.0023054977	0.0029676798	0.0026863805	0.0026011832	0.0023553183	0.0022875832	0.0023212613	0.0026863805	0.0026071642	0.0025887748	0.0021892550	0.0021291391	0.0026129019	0.0026011832	0.0025887748	0.0029928762
0.0034340677	0.0029130364	0.0026803931	0.0035325572	0.0031209686	0.0028463167	0.0029130364	0.0025497211	0.0023835047	0.0030470203	0.0027320780	0.0025606468	0.0026803931	0.0023835047	0.0030772904	0.0030593563	0.0029285991	0.0034522420	0.0035325572	0.0030470203	0.0030593563	0.0038146191	0.0033897632	0.0033273070	0.0031209686	0.0027320780	0.0029285991	0.0033897632	0.0031290354	0.0032084973	0.0028463167	0.0025606468	0.0034522420	0.0033273070	0.0032084973	0.0039329510
0.0031767522	0.0025615503	0.0028183501	0.0034427232	0.0029348247	0.0031125262	0.0025615503	0.0021418860	0.0023654948	0.0028101717	0.0024546815	0.0026134877	0.0028183501	0.0023654948	0.0033053275	0.0032872800	0.0031106060	0.0036804238	0.0034427232	0.0028101717	0.0032872800	0.0039636856	0.0034194683	0.0037041391	0.0029348247	0.0024546815	0.0031106060	0.0034194683	0.0031578451	0.0035123993	0.0031125262	0.0026134877	0.0036804238	0.0037041391	0.0035123993	0.0041628932
0.0025798112	0.0022720722	0.0019815234	0.0025311304	0.0022629718	0.0020386215	0.0022720722	0.0020829741	0.0017475543	0.0023173627	0.0020798826	0.0018582551	0.0019815234	0.0017475543	0.0022847758	0.0021996119	0.0021490583	0.0025767073	0.0025311304	0.0023173627	0.0021996119	0.0027818822	0.0025037586	0.0024534412	0.0022629718	0.0020798826	0.0021490583	0.0025037586	0.0023415765	0.0024321168	0.0020386215	0.0018582551	0.0025767073	0.0024534412	0.0024321168	0.0031090226
0.0023433505	0.0019921005	0.0016849553	0.0023087661	0.0020281446	0.0016231954	0.0019921005	0.0018771858	0.0014601292	0.0019696463	0.0017730704	0.0013880984	0.0016849553	0.0014601292	0.0017220824	0.0018120233	0.0017322026	0.0018409920	0.0023087661	0.0019696463	0.0018120233	0.0024300532	0.0021186004	0.0018676885	0.0020281446	0.0017730704	0.0017322026	0.0021186004	0.0019645356	0.0017921697	0.0016231954	0.0013880984	0.0018409920	0.0018676885	0.0017921697	0.0020987374
0.0026290943	0.0021523448	0.0024046049	0.0029950786	0.0025765962	0.0026839464	0.0021523448	0.0018783716	0.0020928087	0.0025602826	0.0022464104	0.0023461315	0.0024046049	0.0020928087	0.0030502113	0.0030185928	0.0028447526	0.0033594727	0.0029950786	0.0025602826	0.0030185928	0.0037343846	0.0032291160	0.0034574565	0.0025765962	0.0022464104	0.0028447526	0.0032291160	0.0029653384	0.0032285264	0.0026839464	0.0023461315	0.0033594727	0.0034574565	0.0032285264	0.0038482217
0.0026720392	0.0021871038	0.0019798905	0.0025656745	0.0022760134	0.0020210769	0.0021871038	0.0019099100	0.0016736706	0.0021361269	0.0019131642	0.0017241944	0.0019798905	0.0016736706	0.0024936707	0.0021806598	0.0021773115	0.0028483576	0.0025656745	0.0021361269	0.0021806598	0.0027692590	0.0024783270	0.0024478475	0.0022760134	0.0019131642	0.0021773115	0.0024783270	0.0023346294	0.0025023518	0.0020210769	0.0017241944	0.0028483576	0.0024478475	0.0025023518	0.0035538625
0.0026450618	0.0023144228	0.0026415381	0.0028433290	0.0027902413	0.0030156406	0.0023144228	0.0021604498	0.0023541606	0.0024885405	0.0024757692	0.0026633092	0.0026415381	0.0023541606	0.0033476949	0.0030409682	0.0031648373	0.0038858774	0.0028433290	0.0024885405	0.0030409682	0.0032215115	0.0031817024	0.0035341340	0.0027902413	0.0024757692	0.0031648373	0.0031817024	0.0032615959	0.0037231370	0.0030156406	0.0026633092	0.0038858774	0.0035341340	0.0037231370	0.0046185783
0.0024906198	0.0020479234	0.0018329062	0.0026515188	0.0024166465	0.0021045861	0.0020479234	0.0018330119	0.0016661301	0.0022407863	0.0021211878	0.0019030667	0.0018329062	0.0016661301	0.0025037615	0.0022350531	0.0022407024	0.0028256071	0.0026515188	0.0022407863	0.0022350531	0.0030129834	0.0027200541	0.0025743155	0.0024166465	0.0021211878	0.0022407024	0.0027200541	0.0026477537	0.0025750233	0.0021045861	0.0019030667	0.0028256071	0.0025743155	0.0025750233	0.0032246167
0.0024014148	0.0020456876	0.0020719801	0.0024451228	0.0022617516	0.0023103077	0.0020456876	0.0019175657	0.0017840114	0.0020867735	0.0019342773	0.0019837266	0.0020719801	0.0017840114	0.0025790543	0.0022215196	0.0023235860	0.0028931677	0.0024451228	0.0020867735	0.0022215196	0.0026082872	0.0024358309	0.0025797414	0.0022617516	0.0019342773	0.0023235860	0.0024358309	0.0023992197	0.0026892090	0.0023103077	0.0019837266	0.0028931677	0.0025797414	0.0026892090	0.0033701278
0.0023435418	0.0019209402	0.0018389084	0.0023467701	0.0021281728	0.0018636784	0.0019209402	0.0016307761	0.0014999066	0.0018723475	0.0017339360	0.0014969009	0.0018389084	0.0014999066	0.0021949955	0.0019841936	0.0019331181	0.0022831160	0.0023467701	0.0018723475	0.0019841936	0.0024675588	0.0022113763	0.0020754684	0.0021281728	0.0017339360	0.0019331181	0.0022113763	0.0021135107	0.0020308234	0.0018636784	0.0014969009	0.0022831160	0.0020754684	0.0020308234	0.0024866733
0.0025286220	0.0022197903	0.0023106896	0.0024398109	0.0022910504	0.0021066284	0.0022197903	0.0020503563	0.0020008491	0.0021378978	0.0020222474	0.0018135387	0.0023106896	0.0020008491	0.0029126021	0.0024687736	0.0024171722	0.0028176446	0.0024398109	0.0021378978	0.0024687736	0.0024960446	0.0023510523	0.0023455238	0.0022910504	0.0020222474	0.0024171722	0.0023510523	0.0023081584	0.0023202109	0.0021066284	0.0018135387	0.0028176446	0.0023455238	0.0023202109	0.0028331342
0.0031614708	0.0027391004	0.0025044210	0.0032962303	0.0030747186	0.0027769733	0.0027391004	0.0025328448	0.0023058505	0.0028732269	0.0027841710	0.0025343295	0.0025044210	0.0023058505	0.0030946799	0.0027652367	0.0029720781	0.0033774388	0.0032962303	0.0028732269	0.0027652367	0.0035064005	0.0033098645	0.0030867923	0.0030747186	0.0027841710	0.0029720781	0.0033098645	0.0033455995	0.0032971536	0.0027769733	0.0025343295	0.0033774388	0.0030867923	0.0032971536	0.0038013280
0.0020568847	0.0016907088	0.0017621042	0.0020376013	0.0018640269	0.0017620983	0.0016907088	0.0015454472	0.0015683102	0.0017639283	0.0016841122	0.0016059381	0.0017621042	0.0015683102	0.0022454695	0.0020022744	0.0021065402	0.0024511314	0.0020376013	0.0017639283	0.0020022744	0.0022330332	0.0021073507	0.0021489788	0.0018640269	0.0016841122	0.0021065402	0.0021073507	0.0021724884	0.0023496713	0.0017620983	0.0016059381	0.0024511314	0.0021489788	0.0023496713	0.0028941153
0.0021276130	0.0016909495	0.0018416315	0.0023310454	0.0020601285	0.0021933450	0.0016909495	0.0014835751	0.0014757738	0.0018643485	0.0016905110	0.0017891698	0.0018416315	0.0014757738	0.0022555460	0.0020854947	0.0020129677	0.0025981193	0.0023310454	0.0018643485	0.0020854947	0.0026544538	0.0023124132	0.0025346846	0.0020601285	0.0016905110	0.0020129677	0.0023124132	0.0022261492	0.0024594997	0.0021933450	0.0017891698	0.0025981193	0.0025346846	0.0024594997	0.0031479007
0.0028161442	0.0024772767	0.0023076290	0.0030265301	0.0026309884	0.0025080153	0.0024772767	0.0023318222	0.0019393179	0.0027061254	0.0023531806	0.0021928533	0.0023076290	0.0019393179	0.0027093580	0.0026310857	0.0024436582	0.0029080774	0.0030265301	0.0027061254	0.0026310857	0.0034382561	0.0029851699	0.0029826763	0.0026309884	0.0023531806	0.0024436582	0.0029851699	0.0026897579	0.0027692717	0.0025080153	0.0021928533	0.0029080774	0.0029826763	0.0027692717	0.0033306585
0.0020739978	0.0018184850	0.0017496101	0.0020446047	0.0019672009	0.0018921518	0.0018184850	0.0017263566	0.0015739860	0.0018366749	0.0017865771	0.0016848158	0.0017496101	0.0015739860	0.0022947746	0.0019339966	0.0020119344	0.0025235621	0.0020446047	0.0018366749	0.0019339966	0.0021581474	0.0020986323	0.0021463677	0.0019672009	0.0017865771	0.0020119344	0.0020986323	0.0021118160	0.0022172973	0.0018921518	0.0016848158	0.0025235621	0.0021463677	0.0022172973	0.0028699318
0.0029402711	0.0025739234	0.0022907620	0.0031696571	0.0028194634	0.0024890828	0.0025739234	0.0023250358	0.0020486967	0.0027879201	0.0025214649	0.0022080364	0.0022907620	0.0020486967	0.0025860435	0.0026523246	0.0026187544	0.0028781952	0.0031696571	0.0027879201	0.0026523246	0.0035354289	0.0031692875	0.0029045163	0.0028194634	0.0025214649	0.0026187544	0.0031692875	0.0029992186	0.0028781576	0.0024890828	0.0022080364	0.0028781952	0.0029045163	0.0028781576	0.0032467550
0.0023103675	0.0019514757	0.0021123173	0.0026305323	0.0022710922	0.0022771265	0.0019514757	0.0017679254	0.0019267550	0.0023482972	0.0020324966	0.0021173296	0.0021123173	0.0019267550	0.0026635507	0.0026268561	0.0024122781	0.0028983563	0.0026305323	0.0023482972	0.0026268561	0.0032329519	0.0028090468	0.0029623963	0.0022710922	0.0020324966	0.0024122781	0.0028090468	0.0025830049	0.0028101483	0.0022771265	0.0021173296	0.0028983563	0.0029623963	0.0028101483	0.0034293509
0.0025287501	0.0022634803	0.0021486365	0.0024990380	0.0022390572	0.0022752314	0.0022634803	0.0021756563	0.0021056606	0.0023482527	0.0021531300	0.0022982596	0.0021486365	0.0021056606	0.0029917112	0.0025662950	0.0025218761	0.0033477681	0.0024990380	0.0023482527	0.0025662950	0.0029239087	0.0026484831	0.0030063392	0.0022390572	0.0021531300	0.0025218761	0.0026484831	0.0024900837	0.0029608100	0.0022752314	0.0022982596	0.0033477681	0.0030063392	0.0029608100	0.0040759621
0.0024218962	0.0022395457	0.0020921614	0.0025567042	0.0022711629	0.0021810712	0.0022395457	0.0021670525	0.0019923913	0.0023845129	0.0021786130	0.0020794756	0.0020921614	0.0019923913	0.0026104323	0.0023638774	0.0023133743	0.0027264886	0.0025567042	0.0023845129	0.0023638774	0.0029144008	0.0026280372	0.0025742612	0.0022711629	0.0021786130	0.0023133743	0.0026280372	0.0025124647	0.0025410176	0.0021810712	0.0020794756	0.0027264886	0.0025742612	0.0025410176	0.0029679484
0.0031785647	0.0026707618	0.0025228809	0.0034320402	0.0031657435	0.0029190869	0.0026707618	0.0024237147	0.0021669827	0.0029636118	0.0027435987	0.0025793934	0.0025228809	0.0021669827	0.0028608983	0.0030222819	0.0028952860	0.0033366305	0.0034320402	0.0029636118	0.0030222819	0.0039735248	0.0036450072	0.0036404468	0.0031657435	0.0027435987	0.0028952860	0.0036450072	0.0034438206	0.0034674216	0.0029190869	0.0025793934	0.0033366305	0.0036404468	0.0034674216	0.0041274191
0.0019031070	0.0016525002	0.0016094292	0.0020595357	0.0018601053	0.0017560516	0.0016525002	0.0015388803	0.0014799845	0.0018192656	0.0016534944	0.0016104557	0.0016094292	0.0014799845	0.0022560297	0.0019189647	0.0018901595	0.0023831885	0.0020595357	0.0018192656	0.0019189647	0.0024323909	0.0021474737	0.0021448047	0.0018601053	0.0016534944	0.0018901595	0.0021474737	0.0020238650	0.0020819164	0.0017560516	0.0016104557	0.0023831885	0.0021448047	0.0020819164	0.0026110599
0.0024051908	0.0020517861	0.0016497672	0.0024354667	0.0020349138	0.0017997243	0.0020517861	0.0018258134	0.0014962344	0.0021168660	0.0018164823	0.0016443221	0.0016497672	0.0014962344	0.0020187019	0.0018760901	0.0017701696	0.0021497869	0.0024354667	0.0021168660	0.0018760901	0.0025759322	0.0021771038	0.0020691318	0.0020349138	0.0018164823	0.0017701696	0.0021771038	0.0019246877	0.0019414438	0.0017997243	0.0016443221	0.0021497869	0.0020691318	0.0019414438	0.0023704841
0.0024993326	0.0020384388	0.0017662471	0.0027020776	0.0022862932	0.0019828938	0.0020384388	0.0018128419	0.0016120524	0.0022548588	0.0019780120	0.0017900239	0.0017662471	0.0016120524	0.0020657789	0.0020935604	0.0019586651	0.0022359009	0.0027020776	0.0022548588	0.0020935604	0.0030644014	0.0026069880	0.0023803168	0.0022862932	0.0019780120	0.0019586651	0.0026069880	0.0023151670	0.0022324581	0.0019828938	0.0017900239	0.0022359009	0.0023803168	0.0022324581	0.0025528255
0.0029204967	0.0023837649	0.0022880554	0.0029486593	0.0025382607	0.0023804642	0.0023837649	0.0021394904	0.0019808668	0.0024460177	0.0021359480	0.0020771980	0.0022880554	0.0019808668	0.0028343625	0.0025507520	0.0023264349	0.0030264617	0.0029486593	0.0024460177	0.0025507520	0.0031926861	0.0027238944	0.0027524753	0.0025382607	0.0021359480	0.0023264349	0.0027238944	0.0024014926	0.0025161061	0.0023804642	0.0020771980	0.0030264617	0.0027524753	0.0025161061	0.0033995715
0.0028725219	0.0023479189	0.0023683990	0.0030953318	0.0025164750	0.0025198630	0.0023479189	0.0020131261	0.0020084758	0.0026031724	0.0021359173	0.0021655147	0.0023683990	0.0020084758	0.0025507691	0.0027176970	0.0023040444	0.0027808897	0.0030953318	0.0026031724	0.0027176970	0.0036156297	0.0029049102	0.0030570750	0.0025164750	0.0021359173	0.0023040444	0.0029049102	0.0024184151	0.0025963366	0.0025198630	0.0021655147	0.0027808897	0.0030570750	0.0025963366	0.0032513027
0.0023544311	0.0018736593	0.0017952062	0.0024487516	0.0021627630	0.0018704930	0.0018736593	0.0016133051	0.0014710930	0.0019692599	0.0017872841	0.0015549019	0.0017952062	0.0014710930	0.0022313701	0.0021252394	0.0020208966	0.0024766495	0.0024487516	0.0019692599	0.0021252394	0.0027880885	0.0024079185	0.0023494689	0.0021627630	0.0017872841	0.0020208966	0.0024079185	0.0022163585	0.0022217522	0.0018704930	0.0015549019	0.0024766495	0.0023494689	0.0022217522	0.0029193754
0.0027205531	0.0023354074	0.0022908488	0.0030380432	0.0027094262	0.0026775621	0.0023354074	0.0021054604	0.0020513228	0.0026786625	0.0024337727	0.0024354803	0.0022908488	0.0020513228	0.0027360655	0.0028494676	0.0027363654	0.0031866474	0.0030380432	0.0026786625	0.0028494676	0.0036602360	0.0033075084	0.0034596705	0.0027094262	0.0024337727	0.0027363654	0.0033075084	0.0031055800	0.0033156843	0.0026775621	0.0024354803	0.0031866474	0.0034596705	0.0033156843	0.0039364869
0.0029217065	0.0025767573	0.0024804202	0.0029760381	0.0026904514	0.0025186592	0.0025767573	0.0023574176	0.0023825781	0.0026673965	0.0024623000	0.0024585690	0.0024804202	0.0023825781	0.0034019377	0.0029972613	0.0029798239	0.0036563016	0.0029760381	0.0026673965	0.0029972613	0.0033332006	0.0030392018	0.0031351459	0.0026904514	0.0024623000	0.0029798239	0.0030392018	0.0029132455	0.0031488547	0.0025186592	0.0024585690	0.0036563016	0.0031351459	0.0031488547	0.0039966450
0.0015571158	0.0014310583	0.0011536960	0.0016160421	0.0014101535	0.0012293941	0.0014310583	0.0014638101	0.0010629689	0.0014796652	0.0013427849	0.0010666718	0.0011536960	0.0010629689	0.0016822415	0.0013739964	0.0013360151	0.0018201847	0.0016160421	0.0014796652	0.0013739964	0.0018578905	0.0015959684	0.0015639226	0.0014101535	0.0013427849	0.0013360151	0.0015959684	0.0014948538	0.0014683661	0.0012293941	0.0010666718	0.0018201847	0.0015639226	0.0014683661	0.0021203994
0.0018934223	0.0015691821	0.0017265057	0.0020040781	0.0018068597	0.0018398319	0.0015691821	0.0013606640	0.0015026596	0.0016354822	0.0015226384	0.0015793559	0.0017265057	0.0015026596	0.0023556208	0.0019258685	0.0019449671	0.0024972090	0.0020040781	0.0016354822	0.0019258685	0.0022734439	0.0020264444	0.0021501840	0.0018068597	0.0015226384	0.0019449671	0.0020264444	0.0019101863	0.0021369440	0.0018398319	0.0015793559	0.0024972090	0.0021501840	0.0021369440	0.0027639688
0.0022606965	0.0020115338	0.0016111322	0.0024751946	0.0021595094	0.0018809400	0.0020115338	0.0019584884	0.0015641526	0.0023200565	0.0020761967	0.0018396915	0.0016111322	0.0015641526	0.0017885488	0.0019736693	0.0019244428	0.0020887751	0.0024751946	0.0023200565	0.0019736693	0.0028714035	0.0025591196	0.0023526690	0.0021595094	0.0020761967	0.0019244428	0.0025591196	0.0023898121	0.0023285583	0.0018809400	0.0018396915	0.0020887751	0.0023526690	0.0023285583	0.0026522912
0.0022150580	0.0019404874	0.0019741033	0.0020514757	0.0019438105	0.0019366600	0.0019404874	0.0018751386	0.0019213301	0.0018055496	0.0017354671	0.0017970000	0.0019741033	0.0019213301	0.0029638635	0.0020794654	0.0022052134	0.0029280802	0.0020514757	0.0018055496	0.0020794654	0.0021625545	0.0020271915	0.0021867332	0.0019438105	0.0017354671	0.0022052134	0.0020271915	0.0020235785	0.0023157058	0.0019366600	0.0017970000	0.0029280802	0.0021867332	0.0023157058	0.0031248723
0.0028267622	0.0021976909	0.0020290968	0.0027567529	0.0026707146	0.0020700512	0.0021976909	0.0018526667	0.0017811631	0.0022079896	0.0021580381	0.0018438284	0.0020290968	0.0017811631	0.0024475776	0.0023062162	0.0023783336	0.0026343347	0.0027567529	0.0022079896	0.0023062162	0.0029130372	0.0028569958	0.0024709348	0.0026707146	0.0021580381	0.0023783336	0.0028569958	0.0029307265	0.0025793688	0.0020700512	0.0018438284	0.0026343347	0.0024709348	0.0025793688	0.0030235504
0.0028423591	0.0025345326	0.0023844135	0.0028358280	0.0025788398	0.0023631810	0.0025345326	0.0024034224	0.0021702866	0.0025487371	0.0023678176	0.0021401970	0.0023844135	0.0021702866	0.0028305860	0.0024768671	0.0024899666	0.0028839176	0.0028358280	0.0025487371	0.0024768671	0.0029056483	0.0026441748	0.0025098233	0.0025788398	0.0023678176	0.0024899666	0.0026441748	0.0025360823	0.0025471643	0.0023631810	0.0021401970	0.0028839176	0.0025098233	0.0025471643	0.0030797697
0.0024217834	0.0021059623	0.0019426131	0.0026439704	0.0022023496	0.0021062764	0.0021059623	0.0019728218	0.0016522125	0.0023166346	0.0019244495	0.0017620758	0.0019426131	0.0016522125	0.0022794964	0.0022037009	0.0020357373	0.0024378876	0.0026439704	0.0023166346	0.0022037009	0.0030629356	0.0024820382	0.0025122161	0.0022023496	0.0019244495	0.0020357373	0.0024820382	0.0022047936	0.0022811087	0.0021062764	0.0017620758	0.0024378876	0.0025122161	0.0022811087	0.0028384474
0.0031910414	0.0026398357	0.0029125153	0.0033922612	0.0031409728	0.0031734449	0.0026398357	0.0022660118	0.0024242941	0.0027878677	0.0026095511	0.0026495782	0.0029125153	0.0024242941	0.0032963555	0.0032185172	0.0031484347	0.0037088849	0.0033922612	0.0027878677	0.0032185172	0.0037830979	0.0034828040	0.0036377921	0.0031409728	0.0026095511	0.0031484347	0.0034828040	0.0033135232	0.0035837029	0.0031734449	0.0026495782	0.0037088849	0.0036377921	0.0035837029	0.0043499913
0.0030163097	0.0023746652	0.0021336452	0.0028641434	0.0024959205	0.0022200954	0.0023746652	0.0019918169	0.0017921868	0.0022850782	0.0020124388	0.0018670105	0.0021336452	0.0017921868	0.0024048134	0.0022297531	0.0021590037	0.0025700320	0.0028641434	0.0022850782	0.0022297531	0.0028012960	0.0024751305	0.0023686920	0.0024959205	0.0020124388	0.0021590037	0.0024751305	0.0022726140	0.0023073852	0.0022200954	0.0018670105	0.0025700320	0.0023686920	0.0023073852	0.0028399039
0.0025178899	0.0021300987	0.0021876362	0.0028817699	0.0026164141	0.0024607661	0.0021300987	0.0018757006	0.0018326065	0.0024632816	0.0022325801	0.0020348800	0.0021876362	0.0018326065	0.0024265339	0.0025810022	0.0024816051	0.0027303347	0.0028817699	0.0024632816	0.0025810022	0.0033738956	0.0030719086	0.0029321079	0.0026164141	0.0022325801	0.0024816051	0.0030719086	0.0028462658	0.0028249298	0.0024607661	0.0020348800	0.0027303347	0.0029321079	0.0028249298	0.0031989085
0.0018108818	0.0015509281	0.0013784318	0.0018511634	0.0016677351	0.0013601854	0.0015509281	0.0013695103	0.0012341328	0.0016154379	0.0014662127	0.0012194039	0.0013784318	0.0012341328	0.0018548008	0.0016112564	0.0015911219	0.0019514575	0.0018511634	0.0016154379	0.0016112564	0.0020225736	0.0018804794	0.0016595103	0.0016677351	0.0014662127	0.0015911219	0.0018804794	0.0018837309	0.0016705525	0.0013601854	0.0012194039	0.0019514575	0.0016595103	0.0016705525	0.0021305196
0.0026293972	0.0021790747	0.0020274371	0.0028194206	0.0024560448	0.0022527707	0.0021790747	0.0018892639	0.0016426053	0.0023903388	0.0020631891	0.0018458227	0.0020274371	0.0016426053	0.0023923149	0.0025433010	0.0024208189	0.0029442840	0.0028194206	0.0023903388	0.0025433010	0.0033626890	0.0029423578	0.0030169741	0.0024560448	0.0020631891	0.0024208189	0.0029423578	0.0027006294	0.0029183551	0.0022527707	0.0018458227	0.0029442840	0.0030169741	0.0029183551	0.0038186528
0.0024230211	0.0020002450	0.0019159465	0.0023660587	0.0021233334	0.0018849451	0.0020002450	0.0018457708	0.0017357321	0.0020255476	0.0018818723	0.0016895625	0.0019159465	0.0017357321	0.0026472207	0.0021998977	0.0021778650	0.0027217700	0.0023660587	0.0020255476	0.0021998977	0.0025837323	0.0023222657	0.0022892298	0.0021233334	0.0018818723	0.0021778650	0.0023222657	0.0022120044	0.0022594883	0.0018849451	0.0016895625	0.0027217700	0.0022892298	0.0022594883	0.0029265218
0.0021803912	0.0017638582	0.0016023499	0.0023760899	0.0021362578	0.0017458290	0.0017638582	0.0015365779	0.0013994880	0.0019646463	0.0018167720	0.0014948265	0.0016023499	0.0013994880	0.0018875194	0.0019151591	0.0018458314	0.0019471419	0.0023760899	0.0019646463	0.0019151591	0.0027897563	0.0024937693	0.0021966880	0.0021362578	0.0018167720	0.0018458314	0.0024937693	0.0023623772	0.0020927975	0.0017458290	0.0014948265	0.0019471419	0.0021966880	0.0020927975	0.0022952380
0.0031844700	0.0027968747	0.0025260893	0.0032778518	0.0028079386	0.0026329952	0.0027968747	0.0025297539	0.0022297490	0.0028591098	0.0024408846	0.0022437408	0.0025260893	0.0022297490	0.0025274247	0.0026764253	0.0024811171	0.0027019034	0.0032778518	0.0028591098	0.0026764253	0.0034893015	0.0030079060	0.0029029927	0.0028079386	0.0024408846	0.0024811171	0.0030079060	0.0026815527	0.0027191700	0.0026329952	0.0022437408	0.0027019034	0.0029029927	0.0027191700	0.0031750432
0.0025155256	0.0022934800	0.0019114668	0.0024192378	0.0022606423	0.0021124384	0.0022934800	0.0022238470	0.0018354586	0.0022499725	0.0021602169	0.0021058182	0.0019114668	0.0018354586	0.0021415523	0.0020082337	0.0020415878	0.0024084750	0.0024192378	0.0022499725	0.0020082337	0.0024371596	0.0022963571	0.0022749592	0.0022606423	0.0021602169	0.0020415878	0.0022963571	0.0023067753	0.0023327874	0.0021124384	0.0021058182	0.0024084750	0.0022749592	0.0023327874	0.0029514101
0.0027638522	0.0022228307	0.0022999067	0.0029625354	0.0027349575	0.0028345806	0.0022228307	0.0018602721	0.0018135664	0.0024482677	0.0022534076	0.0022897462	0.0022999067	0.0018135664	0.0025361141	0.0025823248	0.0025446825	0.0030743094	0.0029625354	0.0024482677	0.0025823248	0.0034162157	0.0031371610	0.0033581257	0.0027349575	0.0022534076	0.0025446825	0.0031371610	0.0029812620	0.0032696311	0.0028345806	0.0022897462	0.0030743094	0.0033581257	0.0032696311	0.0040021798
0.0029522799	0.0025960848	0.0025036640	0.0028989602	0.0027142006	0.0025891298	0.0025960848	0.0023723024	0.0022598609	0.0026156765	0.0024461941	0.0024045566	0.0025036640	0.0022598609	0.0028975442	0.0026657391	0.0025848979	0.0032021143	0.0028989602	0.0026156765	0.0026657391	0.0029670279	0.0027498349	0.0028436399	0.0027142006	0.0024461941	0.0025848979	0.0027498349	0.0026511970	0.0027591052	0.0025891298	0.0024045566	0.0032021143	0.0028436399	0.0027591052	0.0036941496
0.0029287104	0.0024097534	0.0023853993	0.0030480069	0.0029090076	0.0027787391	0.0024097534	0.0021365212	0.0021055780	0.0025996513	0.0025143491	0.0024964724	0.0023853993	0.0021055780	0.0026820514	0.0027073181	0.0027346201	0.0031692617	0.0030480069	0.0025996513	0.0027073181	0.0034368812	0.0033471987	0.0032924784	0.0029090076	0.0025143491	0.0027346201	0.0033471987	0.0033537470	0.0033513841	0.0027787391	0.0024964724	0.0031692617	0.0032924784	0.0033513841	0.0039104013
0.0028722550	0.0024607299	0.0021607279	0.0030177733	0.0026103731	0.0024225734	0.0024607299	0.0021539829	0.0018586049	0.0026250451	0.0022911476	0.0021080379	0.0021607279	0.0018586049	0.0024957850	0.0024159724	0.0023142166	0.0026929729	0.0030177733	0.0026250451	0.0024159724	0.0033391139	0.0028780681	0.0027904702	0.0026103731	0.0022911476	0.0023142166	0.0028780681	0.0026169463	0.0026361556	0.0024225734	0.0021080379	0.0026929729	0.0027904702	0.0026361556	0.0030584130
0.0025504748	0.0021712674	0.0021809031	0.0027810295	0.0023901433	0.0023808427	0.0021712674	0.0019700425	0.0018306289	0.0024269399	0.0020933661	0.0020595522	0.0021809031	0.0018306289	0.0029562404	0.0025613366	0.0023944827	0.0032247361	0.0027810295	0.0024269399	0.0025613366	0.0031289623	0.0027079477	0.0028325021	0.0023901433	0.0020933661	0.0023944827	0.0027079477	0.0024513228	0.0026665373	0.0023808427	0.0020595522	0.0032247361	0.0028325021	0.0026665373	0.0035849627
0.0024677231	0.0019790448	0.0019930963	0.0026043065	0.0023574724	0.0022702130	0.0019790448	0.0017529122	0.0016778699	0.0021153646	0.0019515482	0.0018658277	0.0019930963	0.0016778699	0.0024456644	0.0022449311	0.0022818773	0.0027968262	0.0026043065	0.0021153646	0.0022449311	0.0029310106	0.0026589462	0.0026077351	0.0023574724	0.0019515482	0.0022818773	0.0026589462	0.0025780396	0.0026490256	0.0022702130	0.0018658277	0.0027968262	0.0026077351	0.0026490256	0.0033302369
0.0017524667	0.0016096679	0.0014107064	0.0017836604	0.0017115552	0.0014216940	0.0016096679	0.0016140902	0.0013532751	0.0016927457	0.0016681123	0.0014653691	0.0014107064	0.0013532751	0.0019533012	0.0018011003	0.0018132398	0.0022081099	0.0017836604	0.0016927457	0.0018011003	0.0021757049	0.0020540905	0.0021367929	0.0017115552	0.0016681123	0.0018132398	0.0020540905	0.0021293621	0.0021379555	0.0014216940	0.0014653691	0.0022081099	0.0021367929	0.0021379555	0.0029254535
0.0029242980	0.0026045197	0.0026503391	0.0030960269	0.0028558786	0.0026682183	0.0026045197	0.0024084729	0.0023834501	0.0028425162	0.0026499668	0.0024525545	0.0026503391	0.0023834501	0.0030766073	0.0029173799	0.0028187079	0.0030900749	0.0030960269	0.0028425162	0.0029173799	0.0034682162	0.0031753165	0.0030107240	0.0028558786	0.0026499668	0.0028187079	0.0031753165	0.0030360801	0.0029431643	0.0026682183	0.0024525545	0.0030900749	0.0030107240	0.0029431643	0.0032737595
0.0024328291	0.0022338263	0.0020273841	0.0026233163	0.0025054583	0.0022450329	0.0022338263	0.0021546448	0.0019830361	0.0023905356	0.0023653240	0.0021506788	0.0020273841	0.0019830361	0.0024217391	0.0023137755	0.0023173569	0.0025860634	0.0026233163	0.0023905356	0.0023137755	0.0030896326	0.0028510931	0.0026606335	0.0025054583	0.0023653240	0.0023173569	0.0028510931	0.0027716646	0.0026033040	0.0022450329	0.0021506788	0.0025860634	0.0026606335	0.0026033040	0.0028878295
0.0020999883	0.0017895514	0.0015198583	0.0022145634	0.0020349714	0.0016903876	0.0017895514	0.0016674365	0.0014453228	0.0020394710	0.0018901627	0.0016862403	0.0015198583	0.0014453228	0.0019010851	0.0019288419	0.0019407245	0.0022825607	0.0022145634	0.0020394710	0.0019288419	0.0028234015	0.0025332396	0.0023786738	0.0020349714	0.0018901627	0.0019407245	0.0025332396	0.0024173921	0.0023664310	0.0016903876	0.0016862403	0.0022825607	0.0023786738	0.0023664310	0.0029213406
0.0019531525	0.0017417426	0.0017335602	0.0022169262	0.0019448201	0.0019691011	0.0017417426	0.0017050252	0.0016076371	0.0020808812	0.0018602609	0.0018363043	0.0017335602	0.0016076371	0.0021710030	0.0021395138	0.0020701698	0.0025003619	0.0022169262	0.0020808812	0.0021395138	0.0026937944	0.0023770764	0.0024917415	0.0019448201	0.0018602609	0.0020701698	0.0023770764	0.0022359577	0.0024014577	0.0019691011	0.0018363043	0.0025003619	0.0024917415	0.0024014577	0.0030377984
0.0027449791	0.0023123315	0.0023691148	0.0028320034	0.0024874086	0.0025697222	0.0023123315	0.0020639843	0.0021646369	0.0024866745	0.0022105621	0.0023548085	0.0023691148	0.0021646369	0.0032457336	0.0027505964	0.0025835785	0.0035631897	0.0028320034	0.0024866745	0.0027505964	0.0031713070	0.0027688302	0.0030859278	0.0024874086	0.0022105621	0.0025835785	0.0027688302	0.0025654937	0.0029231831	0.0025697222	0.0023548085	0.0035631897	0.0030859278	0.0029231831	0.0041186669
0.0025177653	0.0021439710	0.0020125392	0.0026237293	0.0022469027	0.0021232126	0.0021439710	0.0019203233	0.0017676082	0.0022713709	0.0019582020	0.0018552339	0.0020125392	0.0017676082	0.0026698223	0.0024047877	0.0022752070	0.0029594864	0.0026237293	0.0022713709	0.0024047877	0.0029306004	0.0025560847	0.0026498485	0.0022469027	0.0019582020	0.0022752070	0.0025560847	0.0023062632	0.0025540362	0.0021232126	0.0018552339	0.0029594864	0.0026498485	0.0025540362	0.0035113966
0.0022562932	0.0019907281	0.0019302109	0.0022259332	0.0020109798	0.0018540684	0.0019907281	0.0019477029	0.0018308581	0.0020299895	0.0019241466	0.0018023322	0.0019302109	0.0018308581	0.0021232220	0.0020285902	0.0019858945	0.0021063959	0.0022259332	0.0020299895	0.0020285902	0.0023967659	0.0021349546	0.0020341150	0.0020109798	0.0019241466	0.0019858945	0.0021349546	0.0020678388	0.0020222464	0.0018540684	0.0018023322	0.0021063959	0.0020341150	0.0020222464	0.0022077537
0.0031840248	0.0027439770	0.0023430814	0.0032450813	0.0028925235	0.0025461558	0.0027439770	0.0025110193	0.0021611062	0.0028657581	0.0025966094	0.0023323197	0.0023430814	0.0021611062	0.0026857462	0.0025340825	0.0024571354	0.0028609420	0.0032450813	0.0028657581	0.0025340825	0.0034898722	0.0030924471	0.0028304917	0.0028925235	0.0025966094	0.0024571354	0.0030924471	0.0028173472	0.0026963797	0.0025461558	0.0023323197	0.0028609420	0.0028304917	0.0026963797	0.0031816795
0.0022400542	0.0019624558	0.0018434980	0.0021897015	0.0020486430	0.0019663731	0.0019624558	0.0018544420	0.0016840888	0.0020095362	0.0018730513	0.0018250666	0.0018434980	0.0016840888	0.0020000027	0.0018923101	0.0019699008	0.0021200871	0.0021897015	0.0020095362	0.0018923101	0.0022984899	0.0021206447	0.0020354939	0.0020486430	0.0018730513	0.0019699008	0.0021206447	0.0020912032	0.0021064612	0.0019663731	0.0018250666	0.0021200871	0.0020354939	0.0021064612	0.0023066325
0.0033634957	0.0028816471	0.0026084261	0.0033012626	0.0029430519	0.0027135769	0.0028816471	0.0025986818	0.0024219520	0.0028829921	0.0026287445	0.0025140163	0.0026084261	0.0024219520	0.0030636630	0.0027319344	0.0025970211	0.0031955689	0.0033012626	0.0028829921	0.0027319344	0.0033451891	0.0030168163	0.0028937866	0.0029430519	0.0026287445	0.0025970211	0.0030168163	0.0028342958	0.0027713239	0.0027135769	0.0025140163	0.0031955689	0.0028937866	0.0027713239	0.0034360946
0.0018444910	0.0014495701	0.0013847344	0.0018479693	0.0015041990	0.0013984743	0.0014495701	0.0012546908	0.0011625696	0.0014991907	0.0012289075	0.0011765400	0.0013847344	0.0011625696	0.0018459953	0.0015719309	0.0015330675	0.0020041847	0.0018479693	0.0014991907	0.0015719309	0.0020252420	0.0016686784	0.0016955645	0.0015041990	0.0012289075	0.0015330675	0.0016686784	0.0015056308	0.0016580457	0.0013984743	0.0011765400	0.0020041847	0.0016955645	0.0016580457	0.0022982218
0.0024742656	0.0019756596	0.0019516499	0.0026426458	0.0025023368	0.0021471345	0.0019756596	0.0016809335	0.0016355345	0.0020858552	0.0020038287	0.0017471341	0.0019516499	0.0016355345	0.0021751729	0.0022246819	0.0022677407	0.0023493191	0.0026426458	0.0020858552	0.0022246819	0.0029726575	0.0028435535	0.0025212059	0.0025023368	0.0020038287	0.0022677407	0.0028435535	0.0028306243	0.0025550620	0.0021471345	0.0017471341	0.0023493191	0.0025212059	0.0025550620	0.0026351510
0.0028419591	0.0025024963	0.0020038532	0.0028745795	0.0026019959	0.0021894544	0.0025024963	0.0023473632	0.0018284478	0.0026459220	0.0023809318	0.0020530566	0.0020038532	0.0018284478	0.0023404984	0.0023842981	0.0023425099	0.0027569519	0.0028745795	0.0026459220	0.0023842981	0.0032678432	0.0029231034	0.0028295547	0.0026019959	0.0023809318	0.0023425099	0.0029231034	0.0027834706	0.0027500215	0.0021894544	0.0020530566	0.0027569519	0.0028295547	0.0027500215	0.0034714366
0.0025078427	0.0021143810	0.0019207444	0.0025451862	0.0023196775	0.0019712200	0.0021143810	0.0018928510	0.0016699035	0.0022039770	0.0020513249	0.0017516993	0.0019207444	0.0016699035	0.0023460363	0.0021219146	0.0021179147	0.0025445407	0.0025451862	0.0022039770	0.0021219146	0.0028710369	0.0025842557	0.0023533862	0.0023196775	0.0020513249	0.0021179147	0.0025842557	0.0024802771	0.0023595730	0.0019712200	0.0017516993	0.0025445407	0.0023533862	0.0023595730	0.0029435161
0.0021290321	0.0017880656	0.0014826128	0.0020076094	0.0017995409	0.0015854410	0.0017880656	0.0015534817	0.0013175153	0.0017284269	0.0015724765	0.0014197571	0.0014826128	0.0013175153	0.0017192973	0.0015788961	0.0015460137	0.0018574888	0.0020076094	0.0017284269	0.0015788961	0.0020664822	0.0018523819	0.0017547176	0.0017995409	0.0015724765	0.0015460137	0.0018523819	0.0017463374	0.0017085953	0.0015854410	0.0014197571	0.0018574888	0.0017547176	0.0017085953	0.0021385564
0.0021794510	0.0019951894	0.0020699968	0.0024366424	0.0022827961	0.0023893461	0.0019951894	0.0019325371	0.0019958242	0.0023678263	0.0022206969	0.0023246739	0.0020699968	0.0019958242	0.0025729762	0.0024658135	0.0024720042	0.0029601143	0.0024366424	0.0023678263	0.0024658135	0.0030606716	0.0027826324	0.0028982417	0.0022827961	0.0022206969	0.0024720042	0.0027826324	0.0027740060	0.0029639744	0.0023893461	0.0023246739	0.0029601143	0.0028982417	0.0029639744	0.0035300085
0.0030040156	0.0026096649	0.0025755748	0.0029329756	0.0029806938	0.0028266413	0.0026096649	0.0023318376	0.0022966409	0.0026225378	0.0026720595	0.0025589203	0.0025755748	0.0022966409	0.0028925399	0.0027158344	0.0029410833	0.0033439242	0.0029329756	0.0026225378	0.0027158344	0.0030369588	0.0031038373	0.0031024795	0.0029806938	0.0026720595	0.0029410833	0.0031038373	0.0032652884	0.0033906765	0.0028266413	0.0025589203	0.0033439242	0.0031024795	0.0033906765	0.0040093826
0.0023273989	0.0020185278	0.0022225943	0.0024914650	0.0023494903	0.0023812365	0.0020185278	0.0019027713	0.0020261232	0.0022010892	0.0021401764	0.0022017048	0.0022225943	0.0020261232	0.0031185570	0.0025847579	0.0026606361	0.0033757854	0.0024914650	0.0022010892	0.0025847579	0.0027968165	0.0026321589	0.0028131519	0.0023494903	0.0021401764	0.0026606361	0.0026321589	0.0026456330	0.0029307796	0.0023812365	0.0022017048	0.0033757854	0.0028131519	0.0029307796	0.0038222793
0.0031279676	0.0025003656	0.0024306767	0.0031584823	0.0028673362	0.0027378370	0.0025003656	0.0020832697	0.0020186095	0.0025949509	0.0024156524	0.0023149829	0.0024306767	0.0020186095	0.0027394501	0.0027817744	0.0027279312	0.0031507726	0.0031584823	0.0025949509	0.0027817744	0.0034544815	0.0031980032	0.0032873093	0.0028673362	0.0024156524	0.0027279312	0.0031980032	0.0030842463	0.0032502934	0.0027378370	0.0023149829	0.0031507726	0.0032873093	0.0032502934	0.0038750854
0.0024432891	0.0020319383	0.0021288045	0.0025003991	0.0024053556	0.0022085984	0.0020319383	0.0017810235	0.0017979454	0.0021493668	0.0020904717	0.0018887580	0.0021288045	0.0017979454	0.0024263578	0.0022940276	0.0024216756	0.0026280123	0.0025003991	0.0021493668	0.0022940276	0.0028025672	0.0026881662	0.0025431943	0.0024053556	0.0020904717	0.0024216756	0.0026881662	0.0027198933	0.0027030445	0.0022085984	0.0018887580	0.0026280123	0.0025431943	0.0027030445	0.0030908677
0.0027279882	0.0023457231	0.0019069854	0.0027953760	0.0025341482	0.0021479651	0.0023457231	0.0020763052	0.0017755251	0.0024665100	0.0022713166	0.0020149164	0.0019069854	0.0017755251	0.0020340176	0.0020328762	0.0020764613	0.0022808327	0.0027953760	0.0024665100	0.0020328762	0.0029823902	0.0026919774	0.0023111952	0.0025341482	0.0022713166	0.0020764613	0.0026919774	0.0025949541	0.0024053711	0.0021479651	0.0020149164	0.0022808327	0.0023111952	0.0024053711	0.0027054402
0.0026837027	0.0026062719	0.0023160623	0.0029270932	0.0025837131	0.0024614248	0.0026062719	0.0026593626	0.0023110712	0.0028478590	0.0025757533	0.0024716857	0.0023160623	0.0023110712	0.0027318482	0.0027628122	0.0026204253	0.0030325585	0.0029270932	0.0028478590	0.0027628122	0.0034984269	0.0030655091	0.0030850421	0.0025837131	0.0025757533	0.0026204253	0.0030655091	0.0028313677	0.0029392378	0.0024614248	0.0024716857	0.0030325585	0.0030850421	0.0029392378	0.0034972946
0.0024760680	0.0020432731	0.0020572626	0.0025888330	0.0023555174	0.0022959311	0.0020432731	0.0018255862	0.0017362788	0.0021517507	0.0020003953	0.0018803351	0.0020572626	0.0017362788	0.0024735203	0.0024382623	0.0024493748	0.0028447311	0.0025888330	0.0021517507	0.0024382623	0.0029672412	0.0027188731	0.0028151761	0.0023555174	0.0020003953	0.0024493748	0.0027188731	0.0026262703	0.0027847704	0.0022959311	0.0018803351	0.0028447311	0.0028151761	0.0027847704	0.0034182954
0.0020856278	0.0016635734	0.0013428108	0.0019762784	0.0017935166	0.0013678366	0.0016635734	0.0015566018	0.0012401455	0.0016909185	0.0016048504	0.0013255829	0.0013428108	0.0012401455	0.0019063148	0.0015985254	0.0015921525	0.0019510471	0.0019762784	0.0016909185	0.0015985254	0.0021493075	0.0019151721	0.0017518193	0.0017935166	0.0016048504	0.0015921525	0.0019151721	0.0018491838	0.0017006723	0.0013678366	0.0013255829	0.0019510471	0.0017518193	0.0017006723	0.0022404820
0.0025392934	0.0022808050	0.0021411672	0.0027013471	0.0023177789	0.0024139549	0.0022808050	0.0021804925	0.0019858567	0.0024795850	0.0021407899	0.0022717189	0.0021411672	0.0019858567	0.0024185422	0.0024410506	0.0022546327	0.0027449483	0.0027013471	0.0024795850	0.0024410506	0.0030498641	0.0026047105	0.0027992698	0.0023177789	0.0021407899	0.0022546327	0.0026047105	0.0023387395	0.0025923918	0.0024139549	0.0022717189	0.0027449483	0.0027992698	0.0025923918	0.0031843516
0.0026013590	0.0021287522	0.0020625014	0.0025531431	0.0021635120	0.0020873039	0.0021287522	0.0020049010	0.0018823710	0.0022109952	0.0020217855	0.0019713704	0.0020625014	0.0018823710	0.0026016669	0.0022857708	0.0022465730	0.0026714102	0.0025531431	0.0022109952	0.0022857708	0.0026836783	0.0023739934	0.0023753876	0.0021635120	0.0020217855	0.0022465730	0.0023739934	0.0022781758	0.0024323087	0.0020873039	0.0019713704	0.0026714102	0.0023753876	0.0024323087	0.0029877997
0.0025095383	0.0020230287	0.0020328347	0.0024892304	0.0022353477	0.0020816736	0.0020230287	0.0017873362	0.0016875106	0.0020230743	0.0018503586	0.0017113403	0.0020328347	0.0016875106	0.0024381485	0.0021834422	0.0021340111	0.0026783971	0.0024892304	0.0020230743	0.0021834422	0.0026165307	0.0023377298	0.0023112487	0.0022353477	0.0018503586	0.0021340111	0.0023377298	0.0021984585	0.0022712307	0.0020816736	0.0017113403	0.0026783971	0.0023112487	0.0022712307	0.0030930270
0.0030615514	0.0026004706	0.0026254231	0.0031869833	0.0027938354	0.0027576707	0.0026004706	0.0023709375	0.0023769560	0.0027724285	0.0024517142	0.0025146768	0.0026254231	0.0023769560	0.0028555385	0.0028533094	0.0026842912	0.0031275338	0.0031869833	0.0027724285	0.0028533094	0.0034481847	0.0030117783	0.0030766804	0.0027938354	0.0024517142	0.0026842912	0.0030117783	0.0027211131	0.0029209709	0.0027576707	0.0025146768	0.0031275338	0.0030766804	0.0029209709	0.0035581052
0.0033603745	0.0028373598	0.0027477417	0.0037147693	0.0032278041	0.0031493225	0.0028373598	0.0025406660	0.0024114147	0.0031768506	0.0027838441	0.0027662678	0.0027477417	0.0024114147	0.0030678462	0.0032291318	0.0031170340	0.0034874349	0.0037147693	0.0031768506	0.0032291318	0.0042276792	0.0036986811	0.0037320458	0.0032278041	0.0027838441	0.0031170340	0.0036986811	0.0034318072	0.0036044840	0.0031493225	0.0027662678	0.0034874349	0.0037320458	0.0036044840	0.0040988604
0.0029401488	0.0024268918	0.0023582625	0.0033378262	0.0030144988	0.0028717349	0.0024268918	0.0020665060	0.0019647576	0.0027626354	0.0024980776	0.0023897517	0.0023582625	0.0019647576	0.0024594260	0.0028631765	0.0026812938	0.0029095255	0.0033378262	0.0027626354	0.0028631765	0.0041072657	0.0037740364	0.0037165029	0.0030144988	0.0024980776	0.0026812938	0.0037740364	0.0035335113	0.0035119226	0.0028717349	0.0023897517	0.0029095255	0.0037165029	0.0035119226	0.0037802017
0.0020837659	0.0018619196	0.0016424405	0.0022530847	0.0019666428	0.0018074989	0.0018619196	0.0018113138	0.0015885910	0.0020309189	0.0018198759	0.0017292836	0.0016424405	0.0015885910	0.0020897721	0.0019030363	0.0018664141	0.0022764052	0.0022530847	0.0020309189	0.0019030363	0.0025330849	0.0022164486	0.0021430042	0.0019666428	0.0018198759	0.0018664141	0.0022164486	0.0020133735	0.0020705535	0.0018074989	0.0017292836	0.0022764052	0.0021430042	0.0020705535	0.0025381380
0.0031342998	0.0026730419	0.0023155403	0.0032968582	0.0029045996	0.0024433350	0.0026730419	0.0025462058	0.0022584766	0.0028805625	0.0026175292	0.0023873691	0.0023155403	0.0022584766	0.0026979365	0.0025869683	0.0025506658	0.0028548978	0.0032968582	0.0028805625	0.0025869683	0.0036114764	0.0031825598	0.0027886654	0.0029045996	0.0026175292	0.0025506658	0.0031825598	0.0029322825	0.0027603558	0.0024433350	0.0023873691	0.0028548978	0.0027886654	0.0027603558	0.0031451987
0.0031471609	0.0027786968	0.0026896610	0.0033284274	0.0030817966	0.0028824063	0.0027786968	0.0026224690	0.0025508866	0.0030144854	0.0028097156	0.0026885916	0.0026896610	0.0025508866	0.0031033916	0.0030987841	0.0030702836	0.0034220782	0.0033284274	0.0030144854	0.0030987841	0.0036999010	0.0034254774	0.0033707176	0.0030817966	0.0028097156	0.0030702836	0.0034254774	0.0033118289	0.0033943380	0.0028824063	0.0026885916	0.0034220782	0.0033707176	0.0033943380	0.0039605573
0.0028164859	0.0023375100	0.0019777005	0.0029555100	0.0026391503	0.0021761435	0.0023375100	0.0020400490	0.0016940670	0.0024724844	0.0022389584	0.0018932742	0.0019777005	0.0016940670	0.0023253943	0.0022903660	0.0021700792	0.0025783432	0.0029555100	0.0024724844	0.0022903660	0.0032673323	0.0029375975	0.0025858719	0.0026391503	0.0022389584	0.0021700792	0.0029375975	0.0027539944	0.0024592134	0.0021761435	0.0018932742	0.0025783432	0.0025858719	0.0024592134	0.0029564741
0.0026485100	0.0024477982	0.0022927687	0.0028552805	0.0024409168	0.0025215814	0.0024477982	0.0025035703	0.0022574766	0.0026701732	0.0023457286	0.0023783673	0.0022927687	0.0022574766	0.0027882783	0.0027161101	0.0025596544	0.0031180198	0.0028552805	0.0026701732	0.0027161101	0.0032358897	0.0027863985	0.0030589502	0.0024409168	0.0023457286	0.0025596544	0.0027863985	0.0025318159	0.0028567445	0.0025215814	0.0023783673	0.0031180198	0.0030589502	0.0028567445	0.0036601374
0.0019342544	0.0015487189	0.0016299487	0.0020859696	0.0018629429	0.0018209773	0.0015487189	0.0013351653	0.0013819612	0.0016681559	0.0015336761	0.0015251300	0.0016299487	0.0013819612	0.0021244180	0.0018964992	0.0018748926	0.0024463708	0.0020859696	0.0016681559	0.0018964992	0.0023740499	0.0020910555	0.0021733615	0.0018629429	0.0015336761	0.0018748926	0.0020910555	0.0019588024	0.0021390407	0.0018209773	0.0015251300	0.0024463708	0.0021733615	0.0021390407	0.0029041846
0.0022818430	0.0020761050	0.0021657323	0.0024493294	0.0022397916	0.0023418179	0.0020761050	0.0020561688	0.0019938232	0.0022665354	0.0020814239	0.0021755873	0.0021657323	0.0019938232	0.0027151440	0.0024472206	0.0024888170	0.0030223036	0.0024493294	0.0022665354	0.0024472206	0.0027708316	0.0025319558	0.0027386234	0.0022397916	0.0020814239	0.0024888170	0.0025319558	0.0024861848	0.0027703044	0.0023418179	0.0021755873	0.0030223036	0.0027386234	0.0027703044	0.0035532592
0.0024890766	0.0021766902	0.0021255771	0.0024252777	0.0022054553	0.0021312565	0.0021766902	0.0020842713	0.0021422319	0.0022179456	0.0020619276	0.0021579327	0.0021255771	0.0021422319	0.0032193462	0.0025371991	0.0024455501	0.0033726596	0.0024252777	0.0022179456	0.0025371991	0.0026623152	0.0023715012	0.0026722593	0.0022054553	0.0020619276	0.0024455501	0.0023715012	0.0022136605	0.0025278083	0.0021312565	0.0021579327	0.0033726596	0.0026722593	0.0025278083	0.0037085848
0.0031891976	0.0025731461	0.0023840230	0.0034143949	0.0030871424	0.0028021695	0.0025731461	0.0021961224	0.0021144351	0.0028364766	0.0026226806	0.0024728213	0.0023840230	0.0021144351	0.0027907368	0.0028442212	0.0028175189	0.0032656139	0.0034143949	0.0028364766	0.0028442212	0.0038096995	0.0035102274	0.0034009868	0.0030871424	0.0026226806	0.0028175189	0.0035102274	0.0033258776	0.0033626572	0.0028021695	0.0024728213	0.0032656139	0.0034009868	0.0033626572	0.0039378763
0.0023316285	0.0019351320	0.0018785987	0.0024396108	0.0020153337	0.0021521130	0.0019351320	0.0017651281	0.0016418409	0.0020625771	0.0017443040	0.0018470467	0.0018785987	0.0016418409	0.0023650748	0.0021962642	0.0020068443	0.0026883962	0.0024396108	0.0020625771	0.0021962642	0.0027661981	0.0022926097	0.0025557525	0.0020153337	0.0017443040	0.0020068443	0.0022926097	0.0020046538	0.0023265616	0.0021521130	0.0018470467	0.0026883962	0.0025557525	0.0023265616	0.0031979275
0.0034184096	0.0030006297	0.0029578812	0.0035487364	0.0033790801	0.0033435023	0.0030006297	0.0027347067	0.0026204115	0.0031602439	0.0030431272	0.0029973068	0.0029578812	0.0026204115	0.0032685649	0.0032656126	0.0033104101	0.0037715811	0.0035487364	0.0031602439	0.0032656126	0.0038243423	0.0036675219	0.0037648960	0.0033790801	0.0030431272	0.0033104101	0.0036675219	0.0036378377	0.0038358183	0.0033435023	0.0029973068	0.0037715811	0.0037648960	0.0038358183	0.0045187843
0.0025682941	0.0020878983	0.0019818893	0.0025589697	0.0022844207	0.0019834129	0.0020878983	0.0017998144	0.0016929130	0.0021668154	0.0019491208	0.0017734631	0.0019818893	0.0016929130	0.0022130758	0.0021073778	0.0021226238	0.0023132298	0.0025589697	0.0021668154	0.0021073778	0.0027633300	0.0025044408	0.0022941236	0.0022844207	0.0019491208	0.0021226238	0.0025044408	0.0024343303	0.0023811510	0.0019834129	0.0017734631	0.0023132298	0.0022941236	0.0023811510	0.0026997805
0.0024796460	0.0021575652	0.0019900317	0.0025672202	0.0021655206	0.0020233330	0.0021575652	0.0019832973	0.0018018174	0.0022690759	0.0019571057	0.0018827879	0.0019900317	0.0018018174	0.0021590407	0.0021738594	0.0019450579	0.0022812114	0.0025672202	0.0022690759	0.0021738594	0.0027529550	0.0023370777	0.0022943466	0.0021655206	0.0019571057	0.0019450579	0.0023370777	0.0020488465	0.0021018334	0.0020233330	0.0018827879	0.0022812114	0.0022943466	0.0021018334	0.0025882080
0.0036310096	0.0032318019	0.0030300541	0.0035775901	0.0034119366	0.0031125213	0.0032318019	0.0031050048	0.0028228113	0.0032694401	0.0031596669	0.0028993450	0.0030300541	0.0028228113	0.0036393972	0.0033694183	0.0034021561	0.0038726027	0.0035775901	0.0032694401	0.0033694183	0.0037663544	0.0036215050	0.0035908911	0.0034119366	0.0031596669	0.0034021561	0.0036215050	0.0036379278	0.0036801361	0.0031125213	0.0028993450	0.0038726027	0.0035908911	0.0036801361	0.0043954278
0.0033023130	0.0028599817	0.0024274593	0.0032622181	0.0030602657	0.0025848024	0.0028599817	0.0026300427	0.0022197421	0.0029161531	0.0027747303	0.0024250939	0.0024274593	0.0022197421	0.0026809076	0.0027375097	0.0027453779	0.0029303769	0.0032622181	0.0029161531	0.0027375097	0.0034997794	0.0032770839	0.0030343189	0.0030602657	0.0027747303	0.0027453779	0.0032770839	0.0031838445	0.0030173597	0.0025848024	0.0024250939	0.0029303769	0.0030343189	0.0030173597	0.0033184826
0.0021164556	0.0018584947	0.0018725657	0.0022222073	0.0019655361	0.0019644533	0.0018584947	0.0018146554	0.0018451216	0.0020502722	0.0018728310	0.0019775260	0.0018725657	0.0018451216	0.0026809815	0.0022695720	0.0022292678	0.0029147329	0.0022222073	0.0020502722	0.0022695720	0.0024993652	0.0022610789	0.0024437481	0.0019655361	0.0018728310	0.0022292678	0.0022610789	0.0021256352	0.0024157602	0.0019644533	0.0019775260	0.0029147329	0.0024437481	0.0024157602	0.0032507803
0.0026554069	0.0021369657	0.0017816943	0.0024163301	0.0020696237	0.0015235442	0.0021369657	0.0018597836	0.0014767131	0.0019359159	0.0017176077	0.0012675873	0.0017816943	0.0014767131	0.0020593972	0.0017807222	0.0017592238	0.0020336288	0.0024163301	0.0019359159	0.0017807222	0.0023136251	0.0020204369	0.0016110790	0.0020696237	0.0017176077	0.0017592238	0.0020204369	0.0019184022	0.0016819283	0.0015235442	0.0012675873	0.0020336288	0.0016110790	0.0016819283	0.0021580621
0.0025689315	0.0021771422	0.0020416920	0.0024749838	0.0023837821	0.0021846617	0.0021771422	0.0019736682	0.0018292206	0.0020970467	0.0020540100	0.0019700871	0.0020416920	0.0018292206	0.0024691731	0.0022827266	0.0022666542	0.0027036033	0.0024749838	0.0020970467	0.0022827266	0.0026927138	0.0025907542	0.0026656138	0.0023837821	0.0020540100	0.0022666542	0.0025907542	0.0025903176	0.0026775427	0.0021846617	0.0019700871	0.0027036033	0.0026656138	0.0026775427	0.0033159423
0.0018759628	0.0016563254	0.0016410657	0.0019699505	0.0018290561	0.0017304468	0.0016563254	0.0016276930	0.0014428935	0.0017480280	0.0016595888	0.0015024362	0.0016410657	0.0014428935	0.0021399592	0.0019356275	0.0019426863	0.0023948728	0.0019699505	0.0017480280	0.0019356275	0.0022228756	0.0020780303	0.0021125473	0.0018290561	0.0016595888	0.0019426863	0.0020780303	0.0020353095	0.0021215683	0.0017304468	0.0015024362	0.0023948728	0.0021125473	0.0021215683	0.0027727449
0.0030706349	0.0026095980	0.0023459043	0.0033880332	0.0029894437	0.0028331183	0.0026095980	0.0023652342	0.0021248035	0.0029626838	0.0026383973	0.0025755994	0.0023459043	0.0021248035	0.0024603379	0.0028266636	0.0026271289	0.0028649128	0.0033880332	0.0029626838	0.0028266636	0.0039023386	0.0034565974	0.0033917226	0.0029894437	0.0026383973	0.0026271289	0.0034565974	0.0031314568	0.0031538785	0.0028331183	0.0025755994	0.0028649128	0.0033917226	0.0031538785	0.0034638972
0.0021504467	0.0017113439	0.0017422712	0.0021561702	0.0019086124	0.0017416504	0.0017113439	0.0014749922	0.0014401310	0.0017178266	0.0015105206	0.0014002747	0.0017422712	0.0014401310	0.0022265818	0.0019279773	0.0018606426	0.0022941988	0.0021561702	0.0017178266	0.0019279773	0.0022380272	0.0020225843	0.0019924466	0.0019086124	0.0015105206	0.0018606426	0.0020225843	0.0019286895	0.0020069936	0.0017416504	0.0014002747	0.0022941988	0.0019924466	0.0020069936	0.0025426084
0.0030070637	0.0026905494	0.0027107340	0.0031311572	0.0029124218	0.0028859542	0.0026905494	0.0024779903	0.0024977542	0.0028213862	0.0026600076	0.0026730621	0.0027107340	0.0024977542	0.0033059770	0.0030360995	0.0030400068	0.0036134167	0.0031311572	0.0028213862	0.0030360995	0.0034340158	0.0031742621	0.0032986895	0.0029124218	0.0026600076	0.0030400068	0.0031742621	0.0030542539	0.0032980974	0.0028859542	0.0026730621	0.0036134167	0.0032986895	0.0032980974	0.0040009214
0.0029274816	0.0024057219	0.0024607118	0.0030168142	0.0028584281	0.0027640674	0.0024057219	0.0022011076	0.0020481175	0.0025191297	0.0024237071	0.0022694061	0.0024607118	0.0020481175	0.0027555543	0.0026863141	0.0027345480	0.0031166492	0.0030168142	0.0025191297	0.0026863141	0.0032653714	0.0030904597	0.0031189604	0.0028584281	0.0024237071	0.0027345480	0.0030904597	0.0030411299	0.0031386674	0.0027640674	0.0022694061	0.0031166492	0.0031189604	0.0031386674	0.0036732067
0.0024875632	0.0021528941	0.0022758201	0.0027521013	0.0025553525	0.0024833459	0.0021528941	0.0019788489	0.0020682862	0.0024117223	0.0022564455	0.0022395215	0.0022758201	0.0020682862	0.0030297943	0.0027235259	0.0026919686	0.0033101997	0.0027521013	0.0024117223	0.0027235259	0.0031702848	0.0029481058	0.0030365508	0.0025553525	0.0022564455	0.0026919686	0.0029481058	0.0028196470	0.0029863564	0.0024833459	0.0022395215	0.0033101997	0.0030365508	0.0029863564	0.0037310227
0.0017985379	0.0015400234	0.0013902246	0.0017937045	0.0015386878	0.0013666881	0.0015400234	0.0014874255	0.0012478056	0.0015874237	0.0013957892	0.0012769397	0.0013902246	0.0012478056	0.0018450766	0.0015384151	0.0015252637	0.0018488580	0.0017937045	0.0015874237	0.0015384151	0.0018578383	0.0016538636	0.0015889040	0.0015386878	0.0013957892	0.0015252637	0.0016538636	0.0016059711	0.0016505345	0.0013666881	0.0012769397	0.0018488580	0.0015889040	0.0016505345	0.0020821221
0.0024131659	0.0022482467	0.0020965625	0.0027233359	0.0024487702	0.0022521228	0.0022482467	0.0023563162	0.0021899568	0.0025170461	0.0023278993	0.0022531881	0.0020965625	0.0021899568	0.0028723455	0.0026832564	0.0026543497	0.0031662531	0.0027233359	0.0025170461	0.0026832564	0.0033159478	0.0030609090	0.0030188769	0.0024487702	0.0023278993	0.0026543497	0.0030609090	0.0029359215	0.0030339509	0.0022521228	0.0022531881	0.0031662531	0.0030188769	0.0030339509	0.0037155581
0.0026451932	0.0020999334	0.0020020126	0.0028882851	0.0025150722	0.0023373244	0.0020999334	0.0017893152	0.0017291065	0.0023999610	0.0020961387	0.0019806220	0.0020020126	0.0017291065	0.0021439639	0.0023774088	0.0022404610	0.0024678645	0.0028882851	0.0023999610	0.0023774088	0.0033744599	0.0029301396	0.0028232629	0.0025150722	0.0020961387	0.0022404610	0.0029301396	0.0026488516	0.0026633009	0.0023373244	0.0019806220	0.0024678645	0.0028232629	0.0026633009	0.0030114150
0.0031302917	0.0027382248	0.0024670447	0.0033465351	0.0030164604	0.0028747326	0.0027382248	0.0025364851	0.0023320422	0.0030478010	0.0027690164	0.0027398396	0.0024670447	0.0023320422	0.0032203093	0.0030870404	0.0029780235	0.0039147054	0.0033465351	0.0030478010	0.0030870404	0.0038089366	0.0034894654	0.0036627639	0.0030164604	0.0027690164	0.0029780235	0.0034894654	0.0032451205	0.0035572235	0.0028747326	0.0027398396	0.0039147054	0.0036627639	0.0035572235	0.0048066069
0.0027284806	0.0022445331	0.0017173864	0.0027688239	0.0024827350	0.0020197694	0.0022445331	0.0019418000	0.0014202099	0.0023013083	0.0020829950	0.0016766764	0.0017173864	0.0014202099	0.0017656658	0.0020567051	0.0020051645	0.0021415161	0.0027688239	0.0023013083	0.0020567051	0.0031639762	0.0028265848	0.0025386300	0.0024827350	0.0020829950	0.0020051645	0.0028265848	0.0026535593	0.0024556769	0.0020197694	0.0016766764	0.0021415161	0.0025386300	0.0024556769	0.0027580528
0.0022905047	0.0019713042	0.0019335572	0.0024361152	0.0021838419	0.0021169643	0.0019713042	0.0018249448	0.0018534969	0.0022060404	0.0020206117	0.0020716623	0.0019335572	0.0018534969	0.0023715636	0.0022662754	0.0021920030	0.0025557192	0.0024361152	0.0022060404	0.0022662754	0.0027541012	0.0024748430	0.0025488799	0.0021838419	0.0020206117	0.0021920030	0.0024748430	0.0023257501	0.0024527244	0.0021169643	0.0020716623	0.0025557192	0.0025488799	0.0024527244	0.0028764224
0.0019713564	0.0015520056	0.0016169827	0.0020219003	0.0017768934	0.0017119769	0.0015520056	0.0013739187	0.0014106079	0.0016455719	0.0014615985	0.0014915753	0.0016169827	0.0014106079	0.0019276668	0.0018094266	0.0017727196	0.0021007927	0.0020219003	0.0016455719	0.0018094266	0.0022735155	0.0019740402	0.0019686024	0.0017768934	0.0014615985	0.0017727196	0.0019740402	0.0018695355	0.0019578637	0.0017119769	0.0014915753	0.0021007927	0.0019686024	0.0019578637	0.0023548567
0.0016912208	0.0016129975	0.0014333967	0.0018293481	0.0015624485	0.0015478776	0.0016129975	0.0016879429	0.0013701987	0.0017718296	0.0015610084	0.0014661291	0.0014333967	0.0013701987	0.0020144705	0.0018548124	0.0017563059	0.0023539678	0.0018293481	0.0017718296	0.0018548124	0.0021997697	0.0019329551	0.0021158032	0.0015624485	0.0015610084	0.0017563059	0.0019329551	0.0018590188	0.0020732862	0.0015478776	0.0014661291	0.0023539678	0.0021158032	0.0020732862	0.0028810760
0.0025916376	0.0021060771	0.0021134375	0.0029509726	0.0025760912	0.0023235682	0.0021060771	0.0018584257	0.0018349928	0.0024264831	0.0021553076	0.0019812826	0.0021134375	0.0018349928	0.0022822469	0.0024999140	0.0023234015	0.0024531425	0.0029509726	0.0024264831	0.0024999140	0.0035165668	0.0029927811	0.0027710227	0.0025760912	0.0021553076	0.0023234015	0.0029927811	0.0026799326	0.0025416855	0.0023235682	0.0019812826	0.0024531425	0.0027710227	0.0025416855	0.0027626932
0.0026948615	0.0023907882	0.0025455554	0.0027731459	0.0025800479	0.0026427988	0.0023907882	0.0022105819	0.0023523812	0.0024958123	0.0023602488	0.0024701315	0.0025455554	0.0023523812	0.0032271663	0.0027456651	0.0027478173	0.0033602096	0.0027731459	0.0024958123	0.0027456651	0.0029387134	0.0027249815	0.0028973203	0.0025800479	0.0023602488	0.0027478173	0.0027249815	0.0026290216	0.0029031279	0.0026427988	0.0024701315	0.0033602096	0.0028973203	0.0029031279	0.0036186827
0.0023048695	0.0019653230	0.0019200922	0.0025309459	0.0023004469	0.0021793837	0.0019653230	0.0017613642	0.0016816128	0.0021720432	0.0019780389	0.0019004334	0.0019200922	0.0016816128	0.0022672900	0.0021560829	0.0021116932	0.0024962266	0.0025309459	0.0021720432	0.0021560829	0.0029380399	0.0026162540	0.0025151585	0.0023004469	0.0019780389	0.0021116932	0.0026162540	0.0024255011	0.0024300697	0.0021793837	0.0019004334	0.0024962266	0.0025151585	0.0024300697	0.0028902460
0.0023614744	0.0020981688	0.0019655422	0.0023481077	0.0021247802	0.0019111717	0.0020981688	0.0020380101	0.0018945187	0.0021284553	0.0019818438	0.0018272349	0.0019655422	0.0018945187	0.0024178557	0.0022692162	0.0022328865	0.0024922215	0.0023481077	0.0021284553	0.0022692162	0.0025396432	0.0023251417	0.0023247715	0.0021247802	0.0019818438	0.0022328865	0.0023251417	0.0022272155	0.0022896548	0.0019111717	0.0018272349	0.0024922215	0.0023247715	0.0022896548	0.0027123591
0.0024917824	0.0021717554	0.0018516102	0.0025824524	0.0022605778	0.0019476788	0.0021717554	0.0020356060	0.0018226856	0.0023321696	0.0020803821	0.0018859809	0.0018516102	0.0018226856	0.0029065906	0.0023026246	0.0022749469	0.0030026331	0.0025824524	0.0023321696	0.0023026246	0.0029046552	0.0025714022	0.0024652270	0.0022605778	0.0020803821	0.0022749469	0.0025714022	0.0023867898	0.0024604192	0.0019476788	0.0018859809	0.0030026331	0.0024652270	0.0024604192	0.0032481526
0.0019031986	0.0016699997	0.0013620005	0.0018459084	0.0017728582	0.0014503204	0.0016699997	0.0015638484	0.0012747833	0.0016646620	0.0015744365	0.0013403752	0.0013620005	0.0012747833	0.0019050445	0.0015562354	0.0016051785	0.0020540243	0.0018459084	0.0016646620	0.0015562354	0.0019520530	0.0018857844	0.0017303574	0.0017728582	0.0015744365	0.0016051785	0.0018857844	0.0019084398	0.0018056232	0.0014503204	0.0013403752	0.0020540243	0.0017303574	0.0018056232	0.0023406141
0.0023884302	0.0018643658	0.0019882898	0.0024574157	0.0022787045	0.0020061500	0.0018643658	0.0016427812	0.0016088912	0.0019652804	0.0018267202	0.0016704151	0.0019882898	0.0016088912	0.0022400427	0.0020829883	0.0021368569	0.0022826707	0.0024574157	0.0019652804	0.0020829883	0.0026628426	0.0024209386	0.0021739294	0.0022787045	0.0018267202	0.0021368569	0.0024209386	0.0023570520	0.0022343099	0.0020061500	0.0016704151	0.0022826707	0.0021739294	0.0022343099	0.0025216437
0.0022903140	0.0020253596	0.0019925733	0.0024506995	0.0021680495	0.0022780262	0.0020253596	0.0018952143	0.0018130310	0.0022242096	0.0019713784	0.0021035455	0.0019925733	0.0018130310	0.0023653744	0.0023245947	0.0022023909	0.0026900659	0.0024506995	0.0022242096	0.0023245947	0.0027398539	0.0024443103	0.0026613984	0.0021680495	0.0019713784	0.0022023909	0.0024443103	0.0022423462	0.0025339203	0.0022780262	0.0021035455	0.0026900659	0.0026613984	0.0025339203	0.0031159619
0.0033308224	0.0027930784	0.0030640739	0.0033913592	0.0031172756	0.0033151450	0.0027930784	0.0024254418	0.0026304627	0.0029059032	0.0026939087	0.0029226253	0.0030640739	0.0026304627	0.0036490552	0.0033678954	0.0033355377	0.0039935941	0.0033913592	0.0029059032	0.0033678954	0.0035718808	0.0033482133	0.0037112584	0.0031172756	0.0026939087	0.0033355377	0.0033482133	0.0032336322	0.0037082056	0.0033151450	0.0029226253	0.0039935941	0.0037112584	0.0037082056	0.0045187148
0.0026021551	0.0022860816	0.0023959789	0.0026965867	0.0025376549	0.0024305002	0.0022860816	0.0020623471	0.0021656317	0.0024026618	0.0022909803	0.0022065245	0.0023959789	0.0021656317	0.0029507037	0.0026667984	0.0027124016	0.0030337654	0.0026965867	0.0024026618	0.0026667984	0.0028994875	0.0027764403	0.0027760715	0.0025376549	0.0022909803	0.0027124016	0.0027764403	0.0028109520	0.0028521061	0.0024305002	0.0022065245	0.0030337654	0.0027760715	0.0028521061	0.0033053970
0.0027223120	0.0021753285	0.0024542336	0.0030060703	0.0027087970	0.0027465298	0.0021753285	0.0017920962	0.0019903794	0.0024102380	0.0021657186	0.0022239497	0.0024542336	0.0019903794	0.0030229492	0.0030411922	0.0028581390	0.0034543138	0.0030060703	0.0024102380	0.0030411922	0.0035170204	0.0031963122	0.0034570779	0.0027087970	0.0021657186	0.0028581390	0.0031963122	0.0030170160	0.0032595981	0.0027465298	0.0022239497	0.0034543138	0.0034570779	0.0032595981	0.0039892066
0.0027422536	0.0022720645	0.0022223585	0.0028072022	0.0024606654	0.0023998668	0.0022720645	0.0020166483	0.0019669440	0.0023925699	0.0021546665	0.0021959159	0.0022223585	0.0019669440	0.0027183795	0.0026519647	0.0025426499	0.0031572478	0.0028072022	0.0023925699	0.0026519647	0.0031743984	0.0028183127	0.0030030167	0.0024606654	0.0021546665	0.0025426499	0.0028183127	0.0026586058	0.0029631418	0.0023998668	0.0021959159	0.0031572478	0.0030030167	0.0029631418	0.0038390058
0.0030495973	0.0027158849	0.0026010633	0.0030580597	0.0028273158	0.0026619622	0.0027158849	0.0025035198	0.0024435231	0.0027682003	0.0025935880	0.0025262090	0.0026010633	0.0024435231	0.0030219046	0.0028038637	0.0027574623	0.0032561116	0.0030580597	0.0027682003	0.0028038637	0.0032565518	0.0030034276	0.0029563750	0.0028273158	0.0025935880	0.0027574623	0.0030034276	0.0028689389	0.0029159468	0.0026619622	0.0025262090	0.0032561116	0.0029563750	0.0029159468	0.0036569428
0.0022868410	0.0019183903	0.0022995489	0.0026167142	0.0023033144	0.0023019664	0.0019183903	0.0017123338	0.0021222241	0.0022621816	0.0020531009	0.0021402343	0.0022995489	0.0021222241	0.0034915493	0.0028753063	0.0027924604	0.0035191041	0.0026167142	0.0022621816	0.0028753063	0.0031852342	0.0028522156	0.0029343030	0.0023033144	0.0020531009	0.0027924604	0.0028522156	0.0027262650	0.0028760997	0.0023019664	0.0021402343	0.0035191041	0.0029343030	0.0028760997	0.0036201886
0.0028676201	0.0023870523	0.0023839468	0.0028943315	0.0026693915	0.0025206703	0.0023870523	0.0021286569	0.0020587487	0.0024286787	0.0022906888	0.0021459474	0.0023839468	0.0020587487	0.0025719647	0.0024345696	0.0024014614	0.0026815331	0.0028943315	0.0024286787	0.0024345696	0.0029437660	0.0027044792	0.0025834051	0.0026693915	0.0022906888	0.0024014614	0.0027044792	0.0025917067	0.0025112455	0.0025206703	0.0021459474	0.0026815331	0.0025834051	0.0025112455	0.0029186351
0.0024247471	0.0021288033	0.0019894059	0.0025570324	0.0024252463	0.0021227326	0.0021288033	0.0019512165	0.0018312858	0.0022681035	0.0021812709	0.0019654593	0.0019894059	0.0018312858	0.0022824015	0.0022313778	0.0022326871	0.0025060889	0.0025570324	0.0022681035	0.0022313778	0.0029612682	0.0027359368	0.0025199630	0.0024252463	0.0021812709	0.0022326871	0.0027359368	0.0026754163	0.0025197632	0.0021227326	0.0019654593	0.0025060889	0.0025199630	0.0025197632	0.0029662388
0.0031128957	0.0028002581	0.0026756712	0.0032017431	0.0029767083	0.0026888350	0.0028002581	0.0026439228	0.0025822087	0.0029079411	0.0027735426	0.0025923077	0.0026756712	0.0025822087	0.0032951378	0.0028768011	0.0029200754	0.0032192239	0.0032017431	0.0029079411	0.0028768011	0.0034631337	0.0032144575	0.0029879215	0.0029767083	0.0027735426	0.0029200754	0.0032144575	0.0031344974	0.0030215975	0.0026888350	0.0025923077	0.0032192239	0.0029879215	0.0030215975	0.0033086018
0.0019154581	0.0016302828	0.0016217011	0.0020632499	0.0018669581	0.0018402640	0.0016302828	0.0014884413	0.0014387366	0.0017734090	0.0016401186	0.0016397613	0.0016217011	0.0014387366	0.0020954450	0.0020447676	0.0019672845	0.0025425365	0.0020632499	0.0017734090	0.0020447676	0.0025352170	0.0022305639	0.0024912640	0.0018669581	0.0016401186	0.0019672845	0.0022305639	0.0021206520	0.0023684196	0.0018402640	0.0016397613	0.0025425365	0.0024912640	0.0023684196	0.0032683098
0.0028956196	0.0026847298	0.0025571777	0.0031966506	0.0028991146	0.0028752866	0.0026847298	0.0025986556	0.0023828965	0.0029682947	0.0027146554	0.0026770045	0.0025571777	0.0023828965	0.0028915412	0.0030346479	0.0029082138	0.0032468918	0.0031966506	0.0029682947	0.0030346479	0.0038003472	0.0033500876	0.0034390878	0.0028991146	0.0027146554	0.0029082138	0.0033500876	0.0031441879	0.0032848192	0.0028752866	0.0026770045	0.0032468918	0.0034390878	0.0032848192	0.0036973656
0.0033909905	0.0027649631	0.0028859783	0.0035556500	0.0029991027	0.0033262719	0.0027649631	0.0024320436	0.0025226636	0.0029484235	0.0025499294	0.0028877511	0.0028859783	0.0025226636	0.0032521538	0.0032110742	0.0029587103	0.0035860146	0.0035556500	0.0029484235	0.0032110742	0.0039495235	0.0033326789	0.0037479303	0.0029991027	0.0025499294	0.0029587103	0.0033326789	0.0030368247	0.0034054418	0.0033262719	0.0028877511	0.0035860146	0.0037479303	0.0034054418	0.0041003590
0.0024413463	0.0022112594	0.0022491701	0.0026896107	0.0023859150	0.0023223113	0.0022112594	0.0020765721	0.0021764580	0.0025331944	0.0022523301	0.0022971433	0.0022491701	0.0021764580	0.0029403719	0.0027412059	0.0025908232	0.0031946665	0.0026896107	0.0025331944	0.0027412059	0.0032275320	0.0028284246	0.0030178047	0.0023859150	0.0022523301	0.0025908232	0.0028284246	0.0025662080	0.0027958661	0.0023223113	0.0022971433	0.0031946665	0.0030178047	0.0027958661	0.0036746206
0.0031635040	0.0027593600	0.0030329199	0.0035035813	0.0032021104	0.0030883703	0.0027593600	0.0026905891	0.0029503003	0.0031315839	0.0029721807	0.0030582921	0.0030329199	0.0029503003	0.0039354226	0.0034993756	0.0034868391	0.0040912277	0.0035035813	0.0031315839	0.0034993756	0.0040520472	0.0037570677	0.0036547219	0.0032021104	0.0029721807	0.0034868391	0.0037570677	0.0036624895	0.0037242769	0.0030883703	0.0030582921	0.0040912277	0.0036547219	0.0037242769	0.0043813061
0.0020189031	0.0017593281	0.0016056826	0.0021852431	0.0018993227	0.0018864576	0.0017593281	0.0017271218	0.0014703157	0.0019758665	0.0017216991	0.0017208262	0.0016056826	0.0014703157	0.0020516630	0.0019308583	0.0018914952	0.0023957379	0.0021852431	0.0019758665	0.0019308583	0.0026026725	0.0022264340	0.0023702164	0.0018993227	0.0017216991	0.0018914952	0.0022264340	0.0020707230	0.0022996970	0.0018864576	0.0017208262	0.0023957379	0.0023702164	0.0022996970	0.0029809382
0.0021384926	0.0019077978	0.0019120194	0.0023999775	0.0023347276	0.0023167542	0.0019077978	0.0017925433	0.0016905113	0.0021424207	0.0021187535	0.0020666786	0.0019120194	0.0016905113	0.0023653846	0.0022715452	0.0023324045	0.0028782761	0.0023999775	0.0021424207	0.0022715452	0.0029613130	0.0028385369	0.0029262662	0.0023347276	0.0021187535	0.0023324045	0.0028385369	0.0028509268	0.0029819674	0.0023167542	0.0020666786	0.0028782761	0.0029262662	0.0029819674	0.0037074669
0.0025082866	0.0021282464	0.0020796415	0.0025715973	0.0024481837	0.0022111285	0.0021282464	0.0019922346	0.0018623570	0.0022035089	0.0021831200	0.0019859026	0.0020796415	0.0018623570	0.0022936815	0.0022922255	0.0022413191	0.0024927877	0.0025715973	0.0022035089	0.0022922255	0.0027518478	0.0025631308	0.0024875241	0.0024481837	0.0021831200	0.0022413191	0.0025631308	0.0025829481	0.0024623614	0.0022111285	0.0019859026	0.0024927877	0.0024875241	0.0024623614	0.0028892804
0.0030306647	0.0025165197	0.0020621168	0.0031656738	0.0027645225	0.0022741069	0.0025165197	0.0022144741	0.0018370564	0.0026938052	0.0024028422	0.0020095833	0.0020621168	0.0018370564	0.0023673158	0.0025196375	0.0023989382	0.0026473281	0.0031656738	0.0026938052	0.0025196375	0.0036007296	0.0031813062	0.0028838254	0.0027645225	0.0024028422	0.0023989382	0.0031813062	0.0029276642	0.0027721231	0.0022741069	0.0020095833	0.0026473281	0.0028838254	0.0027721231	0.0031222935
0.0029842773	0.0025608131	0.0023680099	0.0031912879	0.0027860827	0.0028043919	0.0025608131	0.0022973504	0.0022095117	0.0028147978	0.0025157548	0.0026427020	0.0023680099	0.0022095117	0.0028314620	0.0027153194	0.0025727872	0.0032928628	0.0031912879	0.0028147978	0.0027153194	0.0037471045	0.0031767019	0.0034005383	0.0027860827	0.0025157548	0.0025727872	0.0031767019	0.0028420429	0.0031382970	0.0028043919	0.0026427020	0.0032928628	0.0034005383	0.0031382970	0.0040410370
0.0032604178	0.0028037678	0.0023320385	0.0032075157	0.0027000254	0.0022738654	0.0028037678	0.0024936224	0.0020024764	0.0027795200	0.0023666214	0.0019442611	0.0023320385	0.0020024764	0.0022176699	0.0023650022	0.0021519951	0.0021518964	0.0032075157	0.0027795200	0.0023650022	0.0032231388	0.0027135535	0.0023277550	0.0027000254	0.0023666214	0.0021519951	0.0027135535	0.0023670388	0.0021054133	0.0022738654	0.0019442611	0.0021518964	0.0023277550	0.0021054133	0.0021921703
0.0032212056	0.0027594074	0.0027880336	0.0035038807	0.0032677800	0.0030565773	0.0027594074	0.0024866338	0.0025440952	0.0029737978	0.0028396906	0.0027023318	0.0027880336	0.0025440952	0.0031185660	0.0030555639	0.0030299806	0.0032805239	0.0035038807	0.0029737978	0.0030555639	0.0038912158	0.0035672199	0.0033939879	0.0032677800	0.0028396906	0.0030299806	0.0035672199	0.0034083391	0.0033004393	0.0030565773	0.0027023318	0.0032805239	0.0033939879	0.0033004393	0.0035755455
0.0026153117	0.0022021874	0.0022185327	0.0027369175	0.0024794413	0.0023130233	0.0022021874	0.0019302356	0.0019802987	0.0023498207	0.0021420300	0.0021040699	0.0022185327	0.0019802987	0.0027357278	0.0025362952	0.0025018330	0.0029744845	0.0027369175	0.0023498207	0.0025362952	0.0030606795	0.0027997864	0.0028116648	0.0024794413	0.0021420300	0.0025018330	0.0027997864	0.0026703507	0.0028232366	0.0023130233	0.0021040699	0.0029744845	0.0028116648	0.0028232366	0.0035232639
0.0022944486	0.0017469066	0.0014973327	0.0021992283	0.0019134946	0.0016468236	0.0017469066	0.0014449218	0.0012239890	0.0017368438	0.0015204160	0.0013249967	0.0014973327	0.0012239890	0.0016502869	0.0016273482	0.0015676185	0.0019203104	0.0021992283	0.0017368438	0.0016273482	0.0022713861	0.0019540720	0.0018375588	0.0019134946	0.0015204160	0.0015676185	0.0019540720	0.0018145345	0.0017848161	0.0016468236	0.0013249967	0.0019203104	0.0018375588	0.0017848161	0.0023902679
0.0026111945	0.0022975264	0.0021698876	0.0028247009	0.0024688840	0.0023488124	0.0022975264	0.0021177336	0.0020087464	0.0025137005	0.0021999647	0.0021498684	0.0021698876	0.0020087464	0.0026932621	0.0025062496	0.0023791895	0.0028739271	0.0028247009	0.0025137005	0.0025062496	0.0032093719	0.0028198737	0.0027414647	0.0024688840	0.0021999647	0.0023791895	0.0028198737	0.0025681980	0.0025962417	0.0023488124	0.0021498684	0.0028739271	0.0027414647	0.0025962417	0.0031877259
0.0031396414	0.0027783578	0.0022815847	0.0030802704	0.0028537667	0.0024668769	0.0027783578	0.0025827931	0.0021241105	0.0028058986	0.0026318397	0.0023276868	0.0022815847	0.0021241105	0.0023874482	0.0024180710	0.0023259980	0.0026188457	0.0030802704	0.0028058986	0.0024180710	0.0033598994	0.0030064495	0.0027948199	0.0028537667	0.0026318397	0.0023259980	0.0030064495	0.0028469339	0.0026719091	0.0024668769	0.0023276868	0.0026188457	0.0027948199	0.0026719091	0.0030864380
0.0025483670	0.0021789295	0.0022168043	0.0027186953	0.0026163680	0.0024851653	0.0021789295	0.0019786798	0.0020680395	0.0023996949	0.0023396044	0.0023359065	0.0022168043	0.0020680395	0.0027094999	0.0024881570	0.0025637755	0.0029042619	0.0027186953	0.0023996949	0.0024881570	0.0030917110	0.0029137768	0.0029078705	0.0026163680	0.0023396044	0.0025637755	0.0029137768	0.0028994183	0.0029608574	0.0024851653	0.0023359065	0.0029042619	0.0029078705	0.0029608574	0.0034204030
0.0023358877	0.0019709029	0.0018886281	0.0024953044	0.0022082896	0.0021249803	0.0019709029	0.0017468350	0.0017142237	0.0021558533	0.0019606339	0.0019301129	0.0018886281	0.0017142237	0.0023667519	0.0021813163	0.0021691330	0.0025660349	0.0024953044	0.0021558533	0.0021813163	0.0027716063	0.0024913165	0.0024768952	0.0022082896	0.0019606339	0.0021691330	0.0024913165	0.0023570508	0.0024405900	0.0021249803	0.0019301129	0.0025660349	0.0024768952	0.0024405900	0.0028843115
0.0021986895	0.0018472491	0.0014677148	0.0021775628	0.0019459229	0.0015473377	0.0018472491	0.0016649194	0.0013406096	0.0018943764	0.0016887005	0.0014167816	0.0014677148	0.0013406096	0.0018446104	0.0016812265	0.0016676994	0.0020038977	0.0021775628	0.0018943764	0.0016812265	0.0023108627	0.0020749589	0.0018572663	0.0019459229	0.0016887005	0.0016676994	0.0020749589	0.0019490346	0.0018709059	0.0015473377	0.0014167816	0.0020038977	0.0018572663	0.0018709059	0.0023679085
0.0029398667	0.0024382546	0.0022471048	0.0032306560	0.0028226638	0.0024956850	0.0024382546	0.0021968975	0.0020536545	0.0028172733	0.0024843776	0.0022970975	0.0022471048	0.0020536545	0.0024751758	0.0027043119	0.0025505760	0.0027512499	0.0032306560	0.0028172733	0.0027043119	0.0038922836	0.0032991975	0.0030596988	0.0028226638	0.0024843776	0.0025505760	0.0032991975	0.0030261885	0.0028634154	0.0024956850	0.0022970975	0.0027512499	0.0030596988	0.0028634154	0.0031314383
0.0023092085	0.0019923977	0.0018246617	0.0024169715	0.0022321853	0.0018964751	0.0019923977	0.0018782523	0.0017174637	0.0021985321	0.0020499879	0.0018467286	0.0018246617	0.0017174637	0.0020517168	0.0021900062	0.0021931603	0.0023893272	0.0024169715	0.0021985321	0.0021900062	0.0027914198	0.0026669156	0.0024680325	0.0022321853	0.0020499879	0.0021931603	0.0026669156	0.0026635253	0.0025809578	0.0018964751	0.0018467286	0.0023893272	0.0024680325	0.0025809578	0.0029802454
0.0024970204	0.0022490044	0.0020648258	0.0026765503	0.0021968916	0.0022165211	0.0022490044	0.0021469039	0.0019326942	0.0024330986	0.0020241866	0.0020517378	0.0020648258	0.0019326942	0.0025736732	0.0025164850	0.0022941330	0.0029793404	0.0026765503	0.0024330986	0.0025164850	0.0031495062	0.0026140271	0.0028511344	0.0021968916	0.0020241866	0.0022941330	0.0026140271	0.0022927932	0.0026131494	0.0022165211	0.0020517378	0.0029793404	0.0028511344	0.0026131494	0.0035896198
0.0026729998	0.0022493283	0.0023268706	0.0027336739	0.0025989265	0.0026187063	0.0022493283	0.0020382524	0.0020825376	0.0023456182	0.0022645330	0.0023522299	0.0023268706	0.0020825376	0.0028714369	0.0025404463	0.0026153759	0.0033037647	0.0027336739	0.0023456182	0.0025404463	0.0030149617	0.0028313594	0.0030062755	0.0025989265	0.0022645330	0.0026153759	0.0028313594	0.0028209601	0.0030501614	0.0026187063	0.0023522299	0.0033037647	0.0030062755	0.0030501614	0.0040379123
0.0023274973	0.0020029712	0.0017876156	0.0025448495	0.0021492476	0.0020112917	0.0020029712	0.0017973281	0.0015954780	0.0022343097	0.0018857784	0.0018057923	0.0017876156	0.0015954780	0.0022125346	0.0021610050	0.0018750447	0.0024367726	0.0025448495	0.0022343097	0.0021610050	0.0029473347	0.0024408800	0.0024371567	0.0021492476	0.0018857784	0.0018750447	0.0024408800	0.0021265465	0.0020913703	0.0020112917	0.0018057923	0.0024367726	0.0024371567	0.0020913703	0.0027101626
0.0030127299	0.0026550708	0.0025116926	0.0032282350	0.0028771122	0.0026152885	0.0026550708	0.0025171588	0.0023583539	0.0029311184	0.0026396675	0.0024771043	0.0025116926	0.0023583539	0.0032838419	0.0029769191	0.0028985598	0.0035538067	0.0032282350	0.0029311184	0.0029769191	0.0036437544	0.0032635709	0.0031873293	0.0028771122	0.0026396675	0.0028985598	0.0032635709	0.0030879603	0.0031202844	0.0026152885	0.0024771043	0.0035538067	0.0031873293	0.0031202844	0.0039539218
0.0023392237	0.0020783876	0.0019842643	0.0023552927	0.0022413480	0.0020827252	0.0020783876	0.0019088258	0.0017223030	0.0020908099	0.0019946500	0.0017744248	0.0019842643	0.0017223030	0.0023320383	0.0020814216	0.0022355764	0.0026139370	0.0023552927	0.0020908099	0.0020814216	0.0026656807	0.0024087068	0.0023719667	0.0022413480	0.0019946500	0.0022355764	0.0024087068	0.0024468111	0.0025279581	0.0020827252	0.0017744248	0.0026139370	0.0023719667	0.0025279581	0.0031494658
0.0029975906	0.0027087286	0.0025922805	0.0031251046	0.0028056024	0.0028486844	0.0027087286	0.0025081656	0.0023660297	0.0028590921	0.0025669229	0.0026094340	0.0025922805	0.0023660297	0.0028940443	0.0028201331	0.0026948277	0.0032111743	0.0031251046	0.0028590921	0.0028201331	0.0033898223	0.0030320858	0.0031879061	0.0028056024	0.0025669229	0.0026948277	0.0030320858	0.0028248147	0.0030184769	0.0028486844	0.0026094340	0.0032111743	0.0031879061	0.0030184769	0.0036830329
0.0025869308	0.0021332755	0.0022861120	0.0025968199	0.0024787245	0.0024034953	0.0021332755	0.0019076269	0.0019591753	0.0021832345	0.0021419788	0.0020895109	0.0022861120	0.0019591753	0.0027659554	0.0024720722	0.0025866343	0.0030427835	0.0025968199	0.0021832345	0.0024720722	0.0028417398	0.0026574520	0.0027152614	0.0024787245	0.0021419788	0.0025866343	0.0026574520	0.0026851711	0.0028517298	0.0024034953	0.0020895109	0.0030427835	0.0027152614	0.0028517298	0.0034714671
0.0030230741	0.0025545725	0.0023999918	0.0030408912	0.0027839587	0.0026272843	0.0025545725	0.0022875050	0.0021366328	0.0026247729	0.0024091698	0.0023423493	0.0023999918	0.0021366328	0.0028049261	0.0026632106	0.0025094911	0.0030597970	0.0030408912	0.0026247729	0.0026632106	0.0032941254	0.0029640521	0.0029759964	0.0027839587	0.0024091698	0.0025094911	0.0029640521	0.0027818485	0.0028014973	0.0026272843	0.0023423493	0.0030597970	0.0029759964	0.0028014973	0.0034472651
0.0030061039	0.0025953586	0.0025342550	0.0030792664	0.0028775074	0.0027424466	0.0025953586	0.0023826561	0.0023348506	0.0026774956	0.0025997829	0.0025222661	0.0025342550	0.0023348506	0.0028703319	0.0028015548	0.0028015578	0.0030953043	0.0030792664	0.0026774956	0.0028015548	0.0033443216	0.0031351358	0.0031046144	0.0028775074	0.0025997829	0.0028015578	0.0031351358	0.0031288498	0.0030972756	0.0027424466	0.0025222661	0.0030953043	0.0031046144	0.0030972756	0.0034357803
0.0020905377	0.0017426606	0.0017633787	0.0020724104	0.0019679637	0.0019076162	0.0017426606	0.0015962494	0.0015109735	0.0018447544	0.0017301442	0.0017245461	0.0017633787	0.0015109735	0.0019319641	0.0018478396	0.0019348830	0.0021813664	0.0020724104	0.0018447544	0.0018478396	0.0023002205	0.0021206838	0.0021145455	0.0019679637	0.0017301442	0.0019348830	0.0021206838	0.0021394374	0.0022364414	0.0019076162	0.0017245461	0.0021813664	0.0021145455	0.0022364414	0.0026313671
0.0022458194	0.0020286026	0.0021832032	0.0024944678	0.0021009758	0.0024866904	0.0020286026	0.0019397313	0.0020693960	0.0022535645	0.0019621585	0.0023323969	0.0021832032	0.0020693960	0.0028407988	0.0024959521	0.0023407093	0.0031788060	0.0024944678	0.0022535645	0.0024959521	0.0028479640	0.0023657231	0.0028490812	0.0021009758	0.0019621585	0.0023407093	0.0023657231	0.0021196161	0.0026368281	0.0024866904	0.0023323969	0.0031788060	0.0028490812	0.0026368281	0.0035934720
0.0025934682	0.0021887984	0.0022084104	0.0027250443	0.0024213288	0.0022911384	0.0021887984	0.0019526520	0.0019616667	0.0023706962	0.0021399758	0.0020511553	0.0022084104	0.0019616667	0.0028338759	0.0024878352	0.0023755791	0.0028988617	0.0027250443	0.0023706962	0.0024878352	0.0030282655	0.0026937712	0.0026607550	0.0024213288	0.0021399758	0.0023755791	0.0026937712	0.0024816233	0.0025453274	0.0022911384	0.0020511553	0.0028988617	0.0026607550	0.0025453274	0.0031207151
0.0025520272	0.0023559214	0.0020326728	0.0027176720	0.0024305342	0.0021207169	0.0023559214	0.0022816857	0.0019250369	0.0025504157	0.0023211820	0.0020574475	0.0020326728	0.0019250369	0.0022334576	0.0023339080	0.0022583687	0.0024297426	0.0027176720	0.0025504157	0.0023339080	0.0030688852	0.0027884635	0.0025546717	0.0024305342	0.0023211820	0.0022583687	0.0027884635	0.0026139080	0.0025106916	0.0021207169	0.0020574475	0.0024297426	0.0025546717	0.0025106916	0.0027768415
0.0029252914	0.0024011747	0.0022338842	0.0029257884	0.0027337758	0.0024468135	0.0024011747	0.0020883565	0.0019097278	0.0024171122	0.0023063375	0.0020992335	0.0022338842	0.0019097278	0.0025612953	0.0024347135	0.0024029524	0.0027494151	0.0029257884	0.0024171122	0.0024347135	0.0030921378	0.0028113655	0.0026955808	0.0027337758	0.0023063375	0.0024029524	0.0028113655	0.0027155927	0.0026120863	0.0024468135	0.0020992335	0.0027494151	0.0026955808	0.0026120863	0.0030070074
0.0024052474	0.0021405309	0.0022987226	0.0024853099	0.0023504452	0.0023014963	0.0021405309	0.0020499638	0.0022471443	0.0023024262	0.0022263867	0.0022989496	0.0022987226	0.0022471443	0.0029269903	0.0025930090	0.0026535689	0.0030547366	0.0024853099	0.0023024262	0.0025930090	0.0028899150	0.0026909920	0.0027670050	0.0023504452	0.0022263867	0.0026535689	0.0026909920	0.0027055494	0.0028143536	0.0023014963	0.0022989496	0.0030547366	0.0027670050	0.0028143536	0.0033487670
0.0021819804	0.0018052351	0.0018520153	0.0022562574	0.0021346142	0.0020143249	0.0018052351	0.0016128173	0.0016583121	0.0018873615	0.0018601826	0.0018213341	0.0018520153	0.0016583121	0.0023360632	0.0020252521	0.0021813953	0.0026568476	0.0022562574	0.0018873615	0.0020252521	0.0024907454	0.0023311464	0.0022734043	0.0021346142	0.0018601826	0.0021813953	0.0023311464	0.0023691504	0.0024816630	0.0020143249	0.0018213341	0.0026568476	0.0022734043	0.0024816630	0.0031363157
0.0026897009	0.0023589941	0.0024840701	0.0031313161	0.0029054328	0.0026895792	0.0023589941	0.0022282928	0.0023471440	0.0027943858	0.0026230399	0.0025453963	0.0024840701	0.0023471440	0.0030043663	0.0030840983	0.0030139913	0.0032706997	0.0031313161	0.0027943858	0.0030840983	0.0039237696	0.0035881863	0.0035171674	0.0029054328	0.0026230399	0.0030139913	0.0035881863	0.0034021599	0.0034092167	0.0026895792	0.0025453963	0.0032706997	0.0035171674	0.0034092167	0.0038970394
0.0025113437	0.0021129483	0.0016773961	0.0025880913	0.0023537402	0.0020169247	0.0021129483	0.0018917640	0.0015592458	0.0022457805	0.0020834066	0.0018637326	0.0016773961	0.0015592458	0.0021834311	0.0020200851	0.0019842354	0.0024647951	0.0025880913	0.0022457805	0.0020200851	0.0028593209	0.0026077511	0.0024287265	0.0023537402	0.0020834066	0.0019842354	0.0026077511	0.0024324179	0.0023664492	0.0020169247	0.0018637326	0.0024647951	0.0024287265	0.0023664492	0.0028906804
0.0023259109	0.0021312925	0.0018384304	0.0023188322	0.0020589683	0.0019831268	0.0021312925	0.0020674702	0.0016845162	0.0021625776	0.0019312802	0.0018300261	0.0018384304	0.0016845162	0.0021201074	0.0020248650	0.0019546231	0.0023590110	0.0023188322	0.0021625776	0.0020248650	0.0025649403	0.0022445023	0.0022834441	0.0020589683	0.0019312802	0.0019546231	0.0022445023	0.0020851692	0.0022035499	0.0019831268	0.0018300261	0.0023590110	0.0022834441	0.0022035499	0.0027681402
0.0024747256	0.0020865519	0.0016818452	0.0027142259	0.0023481462	0.0018118802	0.0020865519	0.0019119998	0.0015894401	0.0023712480	0.0020825720	0.0017426647	0.0016818452	0.0015894401	0.0019687053	0.0021391986	0.0019641268	0.0022083839	0.0027142259	0.0023712480	0.0021391986	0.0032408061	0.0027650879	0.0024276288	0.0023481462	0.0020825720	0.0019641268	0.0027650879	0.0024745923	0.0022364036	0.0018118802	0.0017426647	0.0022083839	0.0024276288	0.0022364036	0.0026637465
0.0021417206	0.0016698406	0.0018185899	0.0024533661	0.0019918692	0.0021308365	0.0016698406	0.0014396712	0.0015128312	0.0019798953	0.0016298116	0.0017527286	0.0018185899	0.0015128312	0.0023824018	0.0022652403	0.0020590066	0.0026387398	0.0024533661	0.0019798953	0.0022652403	0.0029576010	0.0024230606	0.0026505597	0.0019918692	0.0016298116	0.0020590066	0.0024230606	0.0020752245	0.0023668847	0.0021308365	0.0017527286	0.0026387398	0.0026505597	0.0023668847	0.0030227008
0.0023957884	0.0020439287	0.0021613730	0.0023852574	0.0021824458	0.0020779910	0.0020439287	0.0018111937	0.0019233354	0.0020635385	0.0019206495	0.0018651229	0.0021613730	0.0019233354	0.0024603912	0.0021897893	0.0021702363	0.0024329113	0.0023852574	0.0020635385	0.0021897893	0.0026242199	0.0023007716	0.0022377514	0.0021824458	0.0019206495	0.0021702363	0.0023007716	0.0021852160	0.0021660796	0.0020779910	0.0018651229	0.0024329113	0.0022377514	0.0021660796	0.0025629057
0.0025079807	0.0021585142	0.0019128183	0.0024718352	0.0021351137	0.0019942351	0.0021585142	0.0019550403	0.0017732415	0.0022055020	0.0019157751	0.0019091410	0.0019128183	0.0017732415	0.0022291233	0.0021852993	0.0020469988	0.0024583696	0.0024718352	0.0022055020	0.0021852993	0.0026478147	0.0023174964	0.0023822255	0.0021351137	0.0019157751	0.0020469988	0.0023174964	0.0020991885	0.0022307882	0.0019942351	0.0019091410	0.0024583696	0.0023822255	0.0022307882	0.0028360528
0.0033535065	0.0028824549	0.0029482058	0.0032931343	0.0031976591	0.0029533832	0.0028824549	0.0025882870	0.0025552423	0.0028694331	0.0028027684	0.0025813249	0.0029482058	0.0025552423	0.0033677641	0.0031526187	0.0031325038	0.0034703094	0.0032931343	0.0028694331	0.0031526187	0.0034954773	0.0033352681	0.0032229934	0.0031976591	0.0028027684	0.0031325038	0.0033352681	0.0032896288	0.0031976471	0.0029533832	0.0025813249	0.0034703094	0.0032229934	0.0031976471	0.0036996668
0.0021028365	0.0016932573	0.0017337302	0.0022246081	0.0019579590	0.0018478516	0.0016932573	0.0015590639	0.0015007522	0.0018855203	0.0016720233	0.0016580911	0.0017337302	0.0015007522	0.0020253887	0.0020358260	0.0019414362	0.0022953006	0.0022246081	0.0018855203	0.0020358260	0.0025061451	0.0021882492	0.0022512912	0.0019579590	0.0016720233	0.0019414362	0.0021882492	0.0020398871	0.0021431016	0.0018478516	0.0016580911	0.0022953006	0.0022512912	0.0021431016	0.0026891217
0.0022272356	0.0018885421	0.0021462189	0.0024771032	0.0022554760	0.0024188997	0.0018885421	0.0016730507	0.0019131390	0.0021183942	0.0019768692	0.0021864354	0.0021462189	0.0019131390	0.0029642251	0.0026133391	0.0025214450	0.0034246765	0.0024771032	0.0021183942	0.0026133391	0.0028573627	0.0026128650	0.0029784762	0.0022554760	0.0019768692	0.0025214450	0.0026128650	0.0024489299	0.0028986882	0.0024188997	0.0021864354	0.0034246765	0.0029784762	0.0028986882	0.0040369485
0.0023535504	0.0020496373	0.0022358025	0.0024151907	0.0022298385	0.0022536374	0.0020496373	0.0019800263	0.0020947351	0.0021983735	0.0020597051	0.0021433519	0.0022358025	0.0020947351	0.0028667410	0.0025969120	0.0025070578	0.0031062731	0.0024151907	0.0021983735	0.0025969120	0.0027855503	0.0025770452	0.0028736968	0.0022298385	0.0020597051	0.0025070578	0.0025770452	0.0024768459	0.0028039665	0.0022536374	0.0021433519	0.0031062731	0.0028736968	0.0028039665	0.0036875862
0.0033946045	0.0027409038	0.0028570627	0.0035945126	0.0031690963	0.0030413304	0.0027409038	0.0023040465	0.0023339848	0.0029145080	0.0025756231	0.0024841618	0.0028570627	0.0023339848	0.0031893717	0.0031071464	0.0029434963	0.0034305130	0.0035945126	0.0029145080	0.0031071464	0.0039751057	0.0034813444	0.0034124794	0.0031690963	0.0025756231	0.0029434963	0.0034813444	0.0031691954	0.0032225600	0.0030413304	0.0024841618	0.0034305130	0.0034124794	0.0032225600	0.0037962384
0.0021675784	0.0017758251	0.0016673029	0.0021372761	0.0018753942	0.0016271923	0.0017758251	0.0016307516	0.0014748223	0.0018167930	0.0016510095	0.0014595315	0.0016673029	0.0014748223	0.0021218099	0.0018179668	0.0017806572	0.0021522969	0.0021372761	0.0018167930	0.0018179668	0.0022384526	0.0019750413	0.0018223844	0.0018753942	0.0016510095	0.0017806572	0.0019750413	0.0018863534	0.0018371191	0.0016271923	0.0014595315	0.0021522969	0.0018223844	0.0018371191	0.0022660812
0.0027129389	0.0020444650	0.0023557635	0.0026072337	0.0024061297	0.0023811661	0.0020444650	0.0017102690	0.0019132346	0.0020590051	0.0019366194	0.0019873218	0.0023557635	0.0019132346	0.0029077723	0.0025116607	0.0025447244	0.0030738030	0.0026072337	0.0020590051	0.0025116607	0.0026842877	0.0025123115	0.0026353555	0.0024061297	0.0019366194	0.0025447244	0.0025123115	0.0024607663	0.0026924817	0.0023811661	0.0019873218	0.0030738030	0.0026353555	0.0026924817	0.0033754013
0.0026094847	0.0021985025	0.0019287994	0.0026277346	0.0023072179	0.0021952353	0.0021985025	0.0019532379	0.0016927381	0.0022389879	0.0019892622	0.0019281843	0.0019287994	0.0016927381	0.0022798590	0.0021766250	0.0021099123	0.0026031878	0.0026277346	0.0022389879	0.0021766250	0.0029360516	0.0025956760	0.0026711890	0.0023072179	0.0019892622	0.0021099123	0.0025956760	0.0024396512	0.0026250009	0.0021952353	0.0019281843	0.0026031878	0.0026711890	0.0026250009	0.0033027991
0.0028618312	0.0023669750	0.0022065360	0.0031965644	0.0028320619	0.0024002814	0.0023669750	0.0020488657	0.0019281265	0.0026982990	0.0024477961	0.0021384150	0.0022065360	0.0019281265	0.0026333829	0.0028247232	0.0027060440	0.0029798807	0.0031965644	0.0026982990	0.0028247232	0.0039014528	0.0034628595	0.0032336331	0.0028320619	0.0024477961	0.0027060440	0.0034628595	0.0032083474	0.0030996234	0.0024002814	0.0021384150	0.0029798807	0.0032336331	0.0030996234	0.0035363027
0.0022608753	0.0017397518	0.0014890713	0.0020476940	0.0018276443	0.0015159649	0.0017397518	0.0014113509	0.0012528633	0.0015980908	0.0014748474	0.0012918298	0.0014890713	0.0012528633	0.0018462046	0.0015422128	0.0015686766	0.0019901906	0.0020476940	0.0015980908	0.0015422128	0.0020060980	0.0017598767	0.0016057826	0.0018276443	0.0014748474	0.0015686766	0.0017598767	0.0017091739	0.0017049568	0.0015159649	0.0012918298	0.0019901906	0.0016057826	0.0017049568	0.0023071945
0.0030094719	0.0025582225	0.0022657793	0.0030204915	0.0027080590	0.0022159874	0.0025582225	0.0023042573	0.0020027703	0.0026334440	0.0023708955	0.0019938551	0.0022657793	0.0020027703	0.0025831091	0.0024285391	0.0024379778	0.0026852296	0.0030204915	0.0026334440	0.0024285391	0.0032067175	0.0028477551	0.0024653201	0.0027080590	0.0023708955	0.0024379778	0.0028477551	0.0026978707	0.0025112949	0.0022159874	0.0019938551	0.0026852296	0.0024653201	0.0025112949	0.0029095047
0.0025456406	0.0020070698	0.0021234770	0.0027685614	0.0024905074	0.0024120530	0.0020070698	0.0016369260	0.0016552539	0.0022017715	0.0019641200	0.0018604293	0.0021234770	0.0016552539	0.0025274666	0.0024939368	0.0024067394	0.0029194071	0.0027685614	0.0022017715	0.0024939368	0.0032088104	0.0028424638	0.0029071445	0.0024905074	0.0019641200	0.0024067394	0.0028424638	0.0026966316	0.0027823540	0.0024120530	0.0018604293	0.0029194071	0.0029071445	0.0027823540	0.0036454318
0.0021648786	0.0019236325	0.0017906118	0.0024686888	0.0022244914	0.0020764455	0.0019236325	0.0018453000	0.0017934954	0.0022466054	0.0021040516	0.0020980680	0.0017906118	0.0017934954	0.0023510502	0.0022992519	0.0022510858	0.0027456386	0.0024686888	0.0022466054	0.0022992519	0.0030628725	0.0027260305	0.0027512677	0.0022244914	0.0021040516	0.0022510858	0.0027260305	0.0026139416	0.0026758930	0.0020764455	0.0020980680	0.0027456386	0.0027512677	0.0026758930	0.0033259965
0.0031199425	0.0026944697	0.0024987578	0.0031096864	0.0029316364	0.0026008700	0.0026944697	0.0024030521	0.0021996151	0.0027112901	0.0025804736	0.0022973335	0.0024987578	0.0021996151	0.0025667409	0.0026391918	0.0026276191	0.0027876787	0.0031096864	0.0027112901	0.0026391918	0.0033691689	0.0031692905	0.0029379715	0.0029316364	0.0025804736	0.0026276191	0.0031692905	0.0031877864	0.0029437177	0.0026008700	0.0022973335	0.0027876787	0.0029379715	0.0029437177	0.0032614581
0.0016453074	0.0014239385	0.0015891005	0.0017385520	0.0015845825	0.0017113147	0.0014239385	0.0013487629	0.0014955653	0.0015745071	0.0014484495	0.0016587646	0.0015891005	0.0014955653	0.0024203160	0.0019923187	0.0019868633	0.0027701342	0.0017385520	0.0015745071	0.0019923187	0.0021035319	0.0019285238	0.0023082018	0.0015845825	0.0014484495	0.0019868633	0.0019285238	0.0019056148	0.0023514940	0.0017113147	0.0016587646	0.0027701342	0.0023082018	0.0023514940	0.0033878437
0.0027930834	0.0024552679	0.0023280463	0.0029290282	0.0026519633	0.0024952946	0.0024552679	0.0022660715	0.0021133924	0.0026228601	0.0024052439	0.0023011909	0.0023280463	0.0021133924	0.0026726057	0.0026355283	0.0025352629	0.0028881404	0.0029290282	0.0026228601	0.0026355283	0.0032884703	0.0029393294	0.0029528430	0.0026519633	0.0024052439	0.0025352629	0.0029393294	0.0027583945	0.0027858180	0.0024952946	0.0023011909	0.0028881404	0.0029528430	0.0027858180	0.0033438832
0.0027612650	0.0023987123	0.0024187151	0.0027359644	0.0026607597	0.0025089558	0.0023987123	0.0021830294	0.0022145436	0.0024257381	0.0024058970	0.0023138383	0.0024187151	0.0022145436	0.0028890378	0.0025110857	0.0027643551	0.0030665916	0.0027359644	0.0024257381	0.0025110857	0.0028378254	0.0027493428	0.0026406725	0.0026607597	0.0024058970	0.0027643551	0.0027493428	0.0029067600	0.0029385072	0.0025089558	0.0023138383	0.0030665916	0.0026406725	0.0029385072	0.0033099514
0.0022138830	0.0019926339	0.0020455622	0.0025515540	0.0023938290	0.0023023458	0.0019926339	0.0019102508	0.0019323777	0.0023300532	0.0022038117	0.0021944516	0.0020455622	0.0019323777	0.0026770035	0.0025012805	0.0025518282	0.0031924384	0.0025515540	0.0023300532	0.0025012805	0.0031411881	0.0029361289	0.0029385229	0.0023938290	0.0022038117	0.0025518282	0.0029361289	0.0029072283	0.0030230040	0.0023023458	0.0021944516	0.0031924384	0.0029385229	0.0030230040	0.0039755356
0.0027472010	0.0022287956	0.0024209620	0.0028788695	0.0025557385	0.0025943597	0.0022287956	0.0019406192	0.0020512109	0.0023715102	0.0021453580	0.0022217936	0.0024209620	0.0020512109	0.0028506921	0.0027228213	0.0025614444	0.0031272763	0.0028788695	0.0023715102	0.0027228213	0.0032852243	0.0028811056	0.0030615536	0.0025557385	0.0021453580	0.0025614444	0.0028811056	0.0026170009	0.0028725299	0.0025943597	0.0022217936	0.0031272763	0.0030615536	0.0028725299	0.0036005487
0.0019072008	0.0016396472	0.0016742032	0.0019624546	0.0017425046	0.0017756602	0.0016396472	0.0015981764	0.0015408368	0.0017830054	0.0015826221	0.0016803387	0.0016742032	0.0015408368	0.0023056596	0.0019854711	0.0019676802	0.0026171647	0.0019624546	0.0017830054	0.0019854711	0.0022663861	0.0019998686	0.0022281783	0.0017425046	0.0015826221	0.0019676802	0.0019998686	0.0018919571	0.0022385546	0.0017756602	0.0016803387	0.0026171647	0.0022281783	0.0022385546	0.0031054054
0.0028318289	0.0022944431	0.0022953097	0.0030639656	0.0027754256	0.0025694808	0.0022944431	0.0019896627	0.0019315064	0.0024884141	0.0022966067	0.0021517110	0.0022953097	0.0019315064	0.0024996132	0.0026154936	0.0025683268	0.0028397082	0.0030639656	0.0024884141	0.0026154936	0.0034155073	0.0030860429	0.0030092625	0.0027754256	0.0022966067	0.0025683268	0.0030860429	0.0029007138	0.0029011496	0.0025694808	0.0021517110	0.0028397082	0.0030092625	0.0029011496	0.0033556064
0.0028871346	0.0024581723	0.0023684514	0.0031693704	0.0027662825	0.0025826334	0.0024581723	0.0022118176	0.0020602956	0.0026963749	0.0023846192	0.0022160388	0.0023684514	0.0020602956	0.0028790769	0.0027439084	0.0025932009	0.0030916727	0.0031693704	0.0026963749	0.0027439084	0.0036492050	0.0031766200	0.0031501387	0.0027662825	0.0023846192	0.0025932009	0.0031766200	0.0028681070	0.0029283083	0.0025826334	0.0022160388	0.0030916727	0.0031501387	0.0029283083	0.0035678275
0.0025893063	0.0021273743	0.0023012340	0.0030322539	0.0025975662	0.0027114672	0.0021273743	0.0018588126	0.0019711924	0.0025543720	0.0021893408	0.0023491759	0.0023012340	0.0019711924	0.0027265837	0.0029736652	0.0026487090	0.0032361825	0.0030322539	0.0025543720	0.0029736652	0.0037493999	0.0032307419	0.0035674658	0.0025975662	0.0021893408	0.0026487090	0.0032307419	0.0028499205	0.0031974340	0.0027114672	0.0023491759	0.0032361825	0.0035674658	0.0031974340	0.0039795320
0.0026955586	0.0022175433	0.0018369700	0.0028112895	0.0022748284	0.0021258280	0.0022175433	0.0019155274	0.0015902902	0.0023782846	0.0019952749	0.0018788561	0.0018369700	0.0015902902	0.0020050830	0.0020243930	0.0018067122	0.0022498503	0.0028112895	0.0023782846	0.0020243930	0.0030362523	0.0024943747	0.0023813266	0.0022748284	0.0019952749	0.0018067122	0.0024943747	0.0022243731	0.0021451390	0.0021258280	0.0018788561	0.0022498503	0.0023813266	0.0021451390	0.0026355211
0.0018718622	0.0015802061	0.0014926565	0.0020668026	0.0018500423	0.0017177154	0.0015802061	0.0014488699	0.0013502460	0.0017923285	0.0016504121	0.0015391268	0.0014926565	0.0013502460	0.0021397850	0.0017530785	0.0017585114	0.0023743232	0.0020668026	0.0017923285	0.0017530785	0.0025075635	0.0021499164	0.0021331738	0.0018500423	0.0016504121	0.0017585114	0.0021499164	0.0020222758	0.0020449763	0.0017177154	0.0015391268	0.0023743232	0.0021331738	0.0020449763	0.0028131809
0.0030522170	0.0028390172	0.0030434888	0.0035130344	0.0032527400	0.0034483110	0.0028390172	0.0027438048	0.0028681211	0.0032705054	0.0030485086	0.0032334034	0.0030434888	0.0028681211	0.0037742264	0.0037303091	0.0036177052	0.0043418197	0.0035130344	0.0032705054	0.0037303091	0.0042301115	0.0038810993	0.0042947090	0.0032527400	0.0030485086	0.0036177052	0.0038810993	0.0036890973	0.0041542081	0.0034483110	0.0032334034	0.0043418197	0.0042947090	0.0041542081	0.0050650982
0.0029392281	0.0023023295	0.0020636137	0.0031751404	0.0027626325	0.0023325549	0.0023023295	0.0020552245	0.0017513385	0.0026092012	0.0022857352	0.0020252963	0.0020636137	0.0017513385	0.0023556517	0.0024590958	0.0022827603	0.0026732691	0.0031751404	0.0026092012	0.0024590958	0.0036267631	0.0031458745	0.0028184311	0.0027626325	0.0022857352	0.0022827603	0.0031458745	0.0028683355	0.0026246387	0.0023325549	0.0020252963	0.0026732691	0.0028184311	0.0026246387	0.0031231622
0.0026940300	0.0021000609	0.0020298812	0.0027173083	0.0024048207	0.0021815222	0.0021000609	0.0017853504	0.0016196442	0.0021700770	0.0019800938	0.0017584783	0.0020298812	0.0016196442	0.0021028088	0.0022762496	0.0021334415	0.0024168192	0.0027173083	0.0021700770	0.0022762496	0.0030638255	0.0026873464	0.0026946223	0.0024048207	0.0019800938	0.0021334415	0.0026873464	0.0024737321	0.0025093313	0.0021815222	0.0017584783	0.0024168192	0.0026946223	0.0025093313	0.0030568037
0.0027994909	0.0024717105	0.0020772618	0.0027778321	0.0025198615	0.0022076100	0.0024717105	0.0022794672	0.0019393053	0.0025467005	0.0023253642	0.0021124453	0.0020772618	0.0019393053	0.0025584029	0.0022696226	0.0023554134	0.0027626417	0.0027778321	0.0025467005	0.0022696226	0.0029938287	0.0026753075	0.0024759866	0.0025198615	0.0023253642	0.0023554134	0.0026753075	0.0026176411	0.0026225495	0.0022076100	0.0021124453	0.0027626417	0.0024759866	0.0026225495	0.0031719924
0.0019301307	0.0017507403	0.0016285786	0.0020088360	0.0017609863	0.0016910671	0.0017507403	0.0016910429	0.0015572962	0.0018629884	0.0016918019	0.0016319851	0.0016285786	0.0015572962	0.0020660670	0.0019551525	0.0018113889	0.0022512278	0.0020088360	0.0018629884	0.0019551525	0.0022866561	0.0020100744	0.0021311802	0.0017609863	0.0016918019	0.0018113889	0.0020100744	0.0018530754	0.0019819873	0.0016910671	0.0016319851	0.0022512278	0.0021311802	0.0019819873	0.0026202779
0.0026172085	0.0021527339	0.0020315354	0.0026276521	0.0024670160	0.0022114894	0.0021527339	0.0018560617	0.0016801457	0.0021431363	0.0020469405	0.0018269142	0.0020315354	0.0016801457	0.0020358248	0.0021190680	0.0020785467	0.0022696850	0.0026276521	0.0021431363	0.0021190680	0.0027205507	0.0025174590	0.0023403285	0.0024670160	0.0020469405	0.0020785467	0.0025174590	0.0024863278	0.0023313056	0.0022114894	0.0018269142	0.0022696850	0.0023403285	0.0023313056	0.0026263485
0.0028176151	0.0024272423	0.0020479780	0.0029848374	0.0026181440	0.0023447354	0.0024272423	0.0022485813	0.0018739453	0.0026069879	0.0023348734	0.0021926321	0.0020479780	0.0018739453	0.0022915688	0.0024436235	0.0022489523	0.0026432517	0.0029848374	0.0026069879	0.0024436235	0.0033491069	0.0029511395	0.0028189741	0.0026181440	0.0023348734	0.0022489523	0.0029511395	0.0026927069	0.0026358488	0.0023447354	0.0021926321	0.0026432517	0.0028189741	0.0026358488	0.0031310932
0.0027444040	0.0022431784	0.0022253417	0.0029737653	0.0026328290	0.0025468693	0.0022431784	0.0019465955	0.0018762282	0.0024524523	0.0022398595	0.0021573651	0.0022253417	0.0018762282	0.0024696876	0.0025757530	0.0024343041	0.0028950544	0.0029737653	0.0024524523	0.0025757530	0.0034603391	0.0030291188	0.0030612932	0.0026328290	0.0022398595	0.0024343041	0.0030291188	0.0028075303	0.0028873248	0.0025468693	0.0021573651	0.0028950544	0.0030612932	0.0028873248	0.0035683951
0.0025866565	0.0022168529	0.0022531437	0.0026093537	0.0022679059	0.0022837492	0.0022168529	0.0020022060	0.0021042122	0.0022731655	0.0020562061	0.0021616597	0.0022531437	0.0021042122	0.0027875586	0.0024160732	0.0023850692	0.0029380983	0.0026093537	0.0022731655	0.0024160732	0.0027617796	0.0024008295	0.0024974456	0.0022679059	0.0020562061	0.0023850692	0.0024008295	0.0022737004	0.0025111198	0.0022837492	0.0021616597	0.0029380983	0.0024974456	0.0025111198	0.0031624036
0.0023730742	0.0019373522	0.0020340134	0.0024837772	0.0022920272	0.0021050690	0.0019373522	0.0017104747	0.0017758855	0.0021164945	0.0019884997	0.0018743300	0.0020340134	0.0017758855	0.0022970770	0.0022810722	0.0022598253	0.0025055545	0.0024837772	0.0021164945	0.0022810722	0.0027608522	0.0025288086	0.0024279861	0.0022920272	0.0019884997	0.0022598253	0.0025288086	0.0024147448	0.0024249001	0.0021050690	0.0018743300	0.0025055545	0.0024279861	0.0024249001	0.0028010633
0.0026580997	0.0021527459	0.0021321325	0.0025961122	0.0024512311	0.0022564908	0.0021527459	0.0020079299	0.0018506898	0.0021640386	0.0021363588	0.0019629076	0.0021321325	0.0018506898	0.0023705738	0.0022439330	0.0023827751	0.0026512679	0.0025961122	0.0021640386	0.0022439330	0.0026569120	0.0025643059	0.0024501042	0.0024512311	0.0021363588	0.0023827751	0.0025643059	0.0026443018	0.0026984079	0.0022564908	0.0019629076	0.0026512679	0.0024501042	0.0026984079	0.0031867120
0.0022234764	0.0018922187	0.0019126132	0.0022860896	0.0020700265	0.0020006121	0.0018922187	0.0016862995	0.0016855333	0.0019693175	0.0018022121	0.0017670332	0.0019126132	0.0016855333	0.0023733100	0.0021634527	0.0020750168	0.0025013206	0.0022860896	0.0019693175	0.0021634527	0.0025793903	0.0023105079	0.0024259569	0.0020700265	0.0018022121	0.0020750168	0.0023105079	0.0021879046	0.0022714941	0.0020006121	0.0017670332	0.0025013206	0.0024259569	0.0022714941	0.0028919002
0.0031807201	0.0025950378	0.0024774689	0.0035550573	0.0030266935	0.0028598731	0.0025950378	0.0022009134	0.0020206407	0.0028999190	0.0024870037	0.0023253691	0.0024774689	0.0020206407	0.0025270745	0.0028432272	0.0025684542	0.0028711469	0.0035550573	0.0028999190	0.0028432272	0.0041118000	0.0034675717	0.0033263858	0.0030266935	0.0024870037	0.0025684542	0.0034675717	0.0030051443	0.0029808997	0.0028598731	0.0023253691	0.0028711469	0.0033263858	0.0029808997	0.0033813972
0.0025247196	0.0020583956	0.0021235971	0.0025969981	0.0024257276	0.0023130545	0.0020583956	0.0018111416	0.0019414179	0.0022160049	0.0021084531	0.0021629940	0.0021235971	0.0019414179	0.0025641640	0.0023643499	0.0024314851	0.0029115007	0.0025969981	0.0022160049	0.0023643499	0.0029147151	0.0026705748	0.0027008569	0.0024257276	0.0021084531	0.0024314851	0.0026705748	0.0026372127	0.0027929572	0.0023130545	0.0021629940	0.0029115007	0.0027008569	0.0027929572	0.0035673280
0.0025684740	0.0020990340	0.0020430404	0.0026647130	0.0023793221	0.0021682002	0.0020990340	0.0018850159	0.0018860360	0.0023016736	0.0020916995	0.0020462522	0.0020430404	0.0018860360	0.0024598762	0.0023579215	0.0023018463	0.0026685654	0.0026647130	0.0023016736	0.0023579215	0.0030922674	0.0027546205	0.0027148189	0.0023793221	0.0020916995	0.0023018463	0.0027546205	0.0025745830	0.0026648602	0.0021682002	0.0020462522	0.0026685654	0.0027148189	0.0026648602	0.0032615530
0.0023712922	0.0018522849	0.0018930279	0.0025127300	0.0022152344	0.0021998896	0.0018522849	0.0015161120	0.0015748384	0.0020403584	0.0018092291	0.0018554903	0.0018930279	0.0015748384	0.0024854751	0.0022711306	0.0021477577	0.0028352882	0.0025127300	0.0020403584	0.0022711306	0.0028654092	0.0025190250	0.0026968126	0.0022152344	0.0018092291	0.0021477577	0.0025190250	0.0022782366	0.0025292734	0.0021998896	0.0018554903	0.0028352882	0.0026968126	0.0025292734	0.0033453565
0.0028798330	0.0023858209	0.0023542260	0.0029477874	0.0026217956	0.0024598185	0.0023858209	0.0020583230	0.0019454335	0.0024675069	0.0021852826	0.0020254044	0.0023542260	0.0019454335	0.0026935434	0.0025544490	0.0023918671	0.0028264987	0.0029477874	0.0024675069	0.0025544490	0.0033822146	0.0029570534	0.0028679614	0.0026217956	0.0021852826	0.0023918671	0.0029570534	0.0026723605	0.0026687859	0.0024598185	0.0020254044	0.0028264987	0.0028679614	0.0026687859	0.0032132486
0.0026213561	0.0023220354	0.0025303571	0.0028894128	0.0025304935	0.0027989802	0.0023220354	0.0022224966	0.0024020903	0.0027203428	0.0024458397	0.0027295822	0.0025303571	0.0024020903	0.0033651010	0.0031199593	0.0029514710	0.0038354135	0.0028894128	0.0027203428	0.0031199593	0.0035025982	0.0031061410	0.0036057541	0.0025304935	0.0024458397	0.0029514710	0.0031061410	0.0028895042	0.0034073088	0.0027989802	0.0027295822	0.0038354135	0.0036057541	0.0034073088	0.0045492973
0.0027903242	0.0023921215	0.0020861917	0.0026929005	0.0025201843	0.0022846087	0.0023921215	0.0021129226	0.0017475242	0.0023115921	0.0021645503	0.0019040647	0.0020861917	0.0017475242	0.0025503464	0.0021913074	0.0023072358	0.0027635225	0.0026929005	0.0023115921	0.0021913074	0.0027673130	0.0025392884	0.0024124516	0.0025201843	0.0021645503	0.0023072358	0.0025392884	0.0024928845	0.0025153158	0.0022846087	0.0019040647	0.0027635225	0.0024124516	0.0025153158	0.0030146216
0.0022085794	0.0018755903	0.0018370476	0.0022714460	0.0019973788	0.0019956600	0.0018755903	0.0017208411	0.0017288161	0.0020449971	0.0018392074	0.0019779432	0.0018370476	0.0017288161	0.0022448314	0.0021517923	0.0020290406	0.0026572845	0.0022714460	0.0020449971	0.0021517923	0.0026415170	0.0023048088	0.0025152184	0.0019973788	0.0018392074	0.0020290406	0.0023048088	0.0021304345	0.0024252758	0.0019956600	0.0019779432	0.0026572845	0.0025152184	0.0024252758	0.0033281099
0.0024628553	0.0020332297	0.0020897132	0.0026692491	0.0023494787	0.0024036133	0.0020332297	0.0018259040	0.0017760834	0.0022498057	0.0020097821	0.0020331527	0.0020897132	0.0017760834	0.0024248630	0.0024979754	0.0023312114	0.0028344746	0.0026692491	0.0022498057	0.0024979754	0.0031760772	0.0027684227	0.0029691669	0.0023494787	0.0020097821	0.0023312114	0.0027684227	0.0025065908	0.0027817061	0.0024036133	0.0020331527	0.0028344746	0.0029691669	0.0027817061	0.0034852553
0.0025752907	0.0020354611	0.0019909919	0.0023808430	0.0022155942	0.0021416054	0.0020354611	0.0017197905	0.0016753170	0.0019393846	0.0018449544	0.0018264498	0.0019909919	0.0016753170	0.0021182152	0.0019869874	0.0019994039	0.0023643474	0.0023808430	0.0019393846	0.0019869874	0.0023920517	0.0022194016	0.0022611163	0.0022155942	0.0018449544	0.0019994039	0.0022194016	0.0021426344	0.0022747105	0.0021416054	0.0018264498	0.0023643474	0.0022611163	0.0022747105	0.0028074242
0.0023590705	0.0020168267	0.0021063924	0.0023099625	0.0022455374	0.0020922104	0.0020168267	0.0018631660	0.0019355616	0.0020205423	0.0020098429	0.0019334059	0.0021063924	0.0019355616	0.0028055232	0.0023873771	0.0023918997	0.0029596345	0.0023099625	0.0020205423	0.0023873771	0.0025777780	0.0023657949	0.0025130458	0.0022455374	0.0020098429	0.0023918997	0.0023657949	0.0024192132	0.0024851800	0.0020922104	0.0019334059	0.0029596345	0.0025130458	0.0024851800	0.0032813394
0.0024027969	0.0020397643	0.0020883409	0.0023974057	0.0023453132	0.0022810721	0.0020397643	0.0018001378	0.0017892507	0.0020455622	0.0020113188	0.0019802230	0.0020883409	0.0017892507	0.0027468755	0.0023558277	0.0024264088	0.0031132915	0.0023974057	0.0020455622	0.0023558277	0.0025697914	0.0024594382	0.0026027581	0.0023453132	0.0020113188	0.0024264088	0.0024594382	0.0024711597	0.0027035749	0.0022810721	0.0019802230	0.0031132915	0.0026027581	0.0027035749	0.0036346036
0.0027615903	0.0023279194	0.0020871975	0.0029017883	0.0025083067	0.0022187678	0.0023279194	0.0020937800	0.0018614547	0.0024740154	0.0021953218	0.0019666626	0.0020871975	0.0018614547	0.0023298456	0.0023230817	0.0022332915	0.0023745563	0.0029017883	0.0024740154	0.0023230817	0.0031406129	0.0027136509	0.0025157463	0.0025083067	0.0021953218	0.0022332915	0.0027136509	0.0024797416	0.0023807270	0.0022187678	0.0019666626	0.0023745563	0.0025157463	0.0023807270	0.0026587076
0.0026201350	0.0021687423	0.0018926675	0.0024287755	0.0020566716	0.0018198333	0.0021687423	0.0019644752	0.0016600113	0.0020932353	0.0017823960	0.0016055073	0.0018926675	0.0016600113	0.0019087784	0.0019720690	0.0018491261	0.0020603089	0.0024287755	0.0020932353	0.0019720690	0.0025504348	0.0021610111	0.0020975292	0.0020566716	0.0017823960	0.0018491261	0.0021610111	0.0019510200	0.0020345260	0.0018198333	0.0016055073	0.0020603089	0.0020975292	0.0020345260	0.0024822027
0.0030298669	0.0026227967	0.0025790802	0.0031338677	0.0027995824	0.0026496930	0.0026227967	0.0023943275	0.0022809080	0.0026832237	0.0024146852	0.0022839886	0.0025790802	0.0022809080	0.0031297951	0.0028297681	0.0028545534	0.0033288919	0.0031338677	0.0026832237	0.0028297681	0.0035125900	0.0031083280	0.0030829659	0.0027995824	0.0024146852	0.0028545534	0.0031083280	0.0030144570	0.0031097770	0.0026496930	0.0022839886	0.0033288919	0.0030829659	0.0031097770	0.0037676932
0.0029568071	0.0025873548	0.0023025744	0.0029593090	0.0026060124	0.0024000479	0.0025873548	0.0024203318	0.0021180975	0.0026270160	0.0023254203	0.0022181447	0.0023025744	0.0021180975	0.0025771114	0.0024355237	0.0023121773	0.0027235947	0.0029593090	0.0026270160	0.0024355237	0.0030379060	0.0026785870	0.0025587216	0.0026060124	0.0023254203	0.0023121773	0.0026785870	0.0024568109	0.0024551487	0.0024000479	0.0022181447	0.0027235947	0.0025587216	0.0024551487	0.0029718430
0.0036725595	0.0029132358	0.0031301827	0.0035632341	0.0033568952	0.0032278230	0.0029132358	0.0024028367	0.0025122846	0.0028974797	0.0027378905	0.0026470532	0.0031301827	0.0025122846	0.0033908161	0.0032337278	0.0032571676	0.0036148494	0.0035632341	0.0028974797	0.0032337278	0.0036238490	0.0034584105	0.0034662488	0.0033568952	0.0027378905	0.0032571676	0.0034584105	0.0033920747	0.0035189971	0.0032278230	0.0026470532	0.0036148494	0.0034662488	0.0035189971	0.0040332296
0.0015888979	0.0013514367	0.0014890294	0.0016158551	0.0015810893	0.0015736770	0.0013514367	0.0012939193	0.0013908302	0.0014677699	0.0014390851	0.0015309282	0.0014890294	0.0013908302	0.0020630478	0.0016675821	0.0017903266	0.0022404309	0.0016158551	0.0014677699	0.0016675821	0.0018032439	0.0016979365	0.0018171115	0.0015810893	0.0014390851	0.0017903266	0.0016979365	0.0017878217	0.0019421158	0.0015736770	0.0015309282	0.0022404309	0.0018171115	0.0019421158	0.0025905869
0.0028247003	0.0022947613	0.0020482810	0.0024749758	0.0023147544	0.0019689643	0.0022947613	0.0019949899	0.0016318994	0.0020762279	0.0019021013	0.0015721113	0.0020482810	0.0016318994	0.0020814023	0.0019548946	0.0018675112	0.0020908010	0.0024749758	0.0020762279	0.0019548946	0.0023612169	0.0021510043	0.0019997105	0.0023147544	0.0019021013	0.0018675112	0.0021510043	0.0020311654	0.0018787983	0.0019689643	0.0015721113	0.0020908010	0.0019997105	0.0018787983	0.0022442039
0.0022308031	0.0018773405	0.0020098342	0.0024767969	0.0022540530	0.0022202312	0.0018773405	0.0017101320	0.0018045581	0.0021778008	0.0019961221	0.0020088193	0.0020098342	0.0018045581	0.0023857335	0.0024276558	0.0023364327	0.0026207106	0.0024767969	0.0021778008	0.0024276558	0.0028983226	0.0026262115	0.0026916084	0.0022540530	0.0019961221	0.0023364327	0.0026262115	0.0024907833	0.0025813630	0.0022202312	0.0020088193	0.0026207106	0.0026916084	0.0025813630	0.0029376513
0.0037904720	0.0030395464	0.0029583346	0.0037736135	0.0035168832	0.0031689947	0.0030395464	0.0026012092	0.0025640882	0.0030458824	0.0028841479	0.0027115841	0.0029583346	0.0025640882	0.0032777563	0.0030804118	0.0031151419	0.0034816107	0.0037736135	0.0030458824	0.0030804118	0.0038595956	0.0035925935	0.0033267079	0.0035168832	0.0028841479	0.0031151419	0.0035925935	0.0034659122	0.0033476625	0.0031689947	0.0027115841	0.0034816107	0.0033267079	0.0033476625	0.0037770794
0.0026119294	0.0021615618	0.0020956199	0.0028154957	0.0025843307	0.0023720721	0.0021615618	0.0019188148	0.0018298120	0.0023697081	0.0022240150	0.0020829618	0.0020956199	0.0018298120	0.0023885710	0.0024391353	0.0024301974	0.0026528201	0.0028154957	0.0023697081	0.0024391353	0.0031860145	0.0029003563	0.0027811601	0.0025843307	0.0022240150	0.0024301974	0.0029003563	0.0028184518	0.0027722906	0.0023720721	0.0020829618	0.0026528201	0.0027811601	0.0027722906	0.0030980619
0.0024449484	0.0021114443	0.0018807583	0.0024621000	0.0021877001	0.0020040507	0.0021114443	0.0019776796	0.0018541749	0.0021839523	0.0020009872	0.0019512808	0.0018807583	0.0018541749	0.0025564523	0.0022535310	0.0022479574	0.0027386890	0.0024621000	0.0021839523	0.0022535310	0.0027346890	0.0024625443	0.0025096660	0.0021877001	0.0020009872	0.0022479574	0.0024625443	0.0023342848	0.0024862420	0.0020040507	0.0019512808	0.0027386890	0.0025096660	0.0024862420	0.0031177065
0.0032128683	0.0029049072	0.0029848407	0.0036234171	0.0033392418	0.0035642218	0.0029049072	0.0028838972	0.0028892666	0.0033721607	0.0031787678	0.0034312856	0.0029848407	0.0028892666	0.0036078845	0.0036836900	0.0035825753	0.0043115374	0.0036234171	0.0033721607	0.0036836900	0.0043075239	0.0039780292	0.0044240032	0.0033392418	0.0031787678	0.0035825753	0.0039780292	0.0037988540	0.0042825348	0.0035642218	0.0034312856	0.0043115374	0.0044240032	0.0042825348	0.0052162438
0.0030459237	0.0025478734	0.0024029171	0.0030127556	0.0026862668	0.0024017215	0.0025478734	0.0022981952	0.0020083032	0.0025634594	0.0023131484	0.0019856525	0.0024029171	0.0020083032	0.0026713890	0.0025169238	0.0024235443	0.0027613279	0.0030127556	0.0025634594	0.0025169238	0.0031722669	0.0028412708	0.0026794360	0.0026862668	0.0023131484	0.0024235443	0.0028412708	0.0026472959	0.0025754629	0.0024017215	0.0019856525	0.0027613279	0.0026794360	0.0025754629	0.0030723718
0.0031276361	0.0026247163	0.0023967943	0.0031343449	0.0026557221	0.0025028352	0.0026247163	0.0023432282	0.0021273418	0.0026738959	0.0023058031	0.0021889404	0.0023967943	0.0021273418	0.0026266220	0.0026144631	0.0023661116	0.0028294364	0.0031343449	0.0026738959	0.0026144631	0.0033503126	0.0028357647	0.0028081934	0.0026557221	0.0023058031	0.0023661116	0.0028357647	0.0025020766	0.0025565742	0.0025028352	0.0021889404	0.0028294364	0.0028081934	0.0025565742	0.0031507695
0.0028281446	0.0024107878	0.0025035397	0.0030029967	0.0027488411	0.0027964783	0.0024107878	0.0021265791	0.0022282478	0.0026163912	0.0024022921	0.0025134282	0.0025035397	0.0022282478	0.0030327705	0.0027735736	0.0027909095	0.0033853728	0.0030029967	0.0026163912	0.0027735736	0.0032827943	0.0030032255	0.0031243673	0.0027488411	0.0024022921	0.0027909095	0.0030032255	0.0028861152	0.0031316748	0.0027964783	0.0025134282	0.0033853728	0.0031243673	0.0031316748	0.0038250480
0.0027020595	0.0023354588	0.0022085496	0.0029057811	0.0025821437	0.0023726905	0.0023354588	0.0021083244	0.0019889403	0.0025685772	0.0022904238	0.0021478993	0.0022085496	0.0019889403	0.0027933914	0.0026377104	0.0025952767	0.0030968287	0.0029057811	0.0025685772	0.0026377104	0.0034110287	0.0030126774	0.0029460363	0.0025821437	0.0022904238	0.0025952767	0.0030126774	0.0028166508	0.0028826536	0.0023726905	0.0021478993	0.0030968287	0.0029460363	0.0028826536	0.0036847952
0.0029420165	0.0023215225	0.0023109937	0.0028652742	0.0026759662	0.0024374368	0.0023215225	0.0019078345	0.0018901824	0.0022985141	0.0021973420	0.0019958348	0.0023109937	0.0018901824	0.0023366005	0.0023636794	0.0024061459	0.0025447757	0.0028652742	0.0022985141	0.0023636794	0.0029444911	0.0027473855	0.0025408772	0.0026759662	0.0021973420	0.0024061459	0.0027473855	0.0027294139	0.0025867035	0.0024374368	0.0019958348	0.0025447757	0.0025408772	0.0025867035	0.0028356296
0.0023949206	0.0021797564	0.0019667038	0.0024250551	0.0022278335	0.0020326003	0.0021797564	0.0020683778	0.0017897965	0.0022501010	0.0020574945	0.0018467081	0.0019667038	0.0017897965	0.0023776643	0.0021794704	0.0021752514	0.0024902706	0.0024250551	0.0022501010	0.0021794704	0.0025931644	0.0023677225	0.0022891059	0.0022278335	0.0020574945	0.0021752514	0.0023677225	0.0022702111	0.0022733343	0.0020326003	0.0018467081	0.0024902706	0.0022891059	0.0022733343	0.0026949337
0.0034313225	0.0028485649	0.0029903309	0.0032598842	0.0030187042	0.0030245118	0.0028485649	0.0025323339	0.0025955648	0.0027812929	0.0026070935	0.0026176030	0.0029903309	0.0025955648	0.0033300339	0.0030453820	0.0029191313	0.0034595963	0.0032598842	0.0027812929	0.0030453820	0.0032523138	0.0029512503	0.0031319005	0.0030187042	0.0026070935	0.0029191313	0.0029512503	0.0028419120	0.0029887548	0.0030245118	0.0026176030	0.0034595963	0.0031319005	0.0029887548	0.0037743532
0.0036315069	0.0030598949	0.0029480065	0.0038344592	0.0033865028	0.0032296536	0.0030598949	0.0026773942	0.0025223169	0.0032657906	0.0028986174	0.0027581798	0.0029480065	0.0025223169	0.0031157167	0.0032615785	0.0031194177	0.0035269284	0.0038344592	0.0032657906	0.0032615785	0.0042393525	0.0037537662	0.0036483326	0.0033865028	0.0028986174	0.0031194177	0.0037537662	0.0034468244	0.0035236051	0.0032296536	0.0027581798	0.0035269284	0.0036483326	0.0035236051	0.0040966622
0.0025476896	0.0020125186	0.0019739793	0.0028195850	0.0025292389	0.0022780118	0.0020125186	0.0017292999	0.0016440732	0.0022873464	0.0020704966	0.0019248630	0.0019739793	0.0016440732	0.0023692976	0.0024124851	0.0024013604	0.0027739642	0.0028195850	0.0022873464	0.0024124851	0.0033197265	0.0029826171	0.0028429418	0.0025292389	0.0020704966	0.0024013604	0.0029826171	0.0028143327	0.0028180216	0.0022780118	0.0019248630	0.0027739642	0.0028429418	0.0028180216	0.0033017265
0.0027728064	0.0023254701	0.0023632888	0.0030283621	0.0027418707	0.0027113790	0.0023254701	0.0020046981	0.0020048860	0.0025687510	0.0023271023	0.0023194769	0.0023632888	0.0020048860	0.0027955886	0.0028110171	0.0027393733	0.0032702030	0.0030283621	0.0025687510	0.0028110171	0.0034651145	0.0031929427	0.0032798041	0.0027418707	0.0023271023	0.0027393733	0.0031929427	0.0030067740	0.0032144658	0.0027113790	0.0023194769	0.0032702030	0.0032798041	0.0032144658	0.0039290259
0.0018730007	0.0016541671	0.0015912716	0.0019541657	0.0017757310	0.0015844476	0.0016541671	0.0015511063	0.0014342751	0.0017095593	0.0015452766	0.0014161654	0.0015912716	0.0014342751	0.0020534770	0.0017746757	0.0017989093	0.0021763250	0.0019541657	0.0017095593	0.0017746757	0.0021863527	0.0019547802	0.0018643425	0.0017757310	0.0015452766	0.0017989093	0.0019547802	0.0019123963	0.0019101960	0.0015844476	0.0014161654	0.0021763250	0.0018643425	0.0019101960	0.0025332205
0.0029993179	0.0024037208	0.0026253860	0.0031397711	0.0030181543	0.0028646216	0.0024037208	0.0021432705	0.0023216794	0.0025588606	0.0025584785	0.0025124268	0.0026253860	0.0023216794	0.0032690960	0.0030764940	0.0032048748	0.0037217881	0.0031397711	0.0025588606	0.0030764940	0.0034751021	0.0033743392	0.0034976208	0.0030181543	0.0025584785	0.0032048748	0.0033743392	0.0034651739	0.0036451914	0.0028646216	0.0025124268	0.0037217881	0.0034976208	0.0036451914	0.0044695396
0.0025492372	0.0021272991	0.0021609181	0.0026713259	0.0023103803	0.0024866661	0.0021272991	0.0018867540	0.0019340986	0.0022340370	0.0019555611	0.0021747390	0.0021609181	0.0019340986	0.0025821510	0.0024035374	0.0021692540	0.0027897122	0.0026713259	0.0022340370	0.0024035374	0.0028917375	0.0024689420	0.0027669571	0.0023103803	0.0019555611	0.0021692540	0.0024689420	0.0021897682	0.0024630394	0.0024866661	0.0021747390	0.0027897122	0.0027669571	0.0024630394	0.0031855720
0.0024311792	0.0020951631	0.0022900634	0.0026166235	0.0023638146	0.0023131785	0.0020951631	0.0018850527	0.0020002210	0.0022782694	0.0020803157	0.0020188332	0.0022900634	0.0020002210	0.0032240794	0.0027242419	0.0027471155	0.0033977983	0.0026166235	0.0022782694	0.0027242419	0.0029928692	0.0027003829	0.0028481660	0.0023638146	0.0020803157	0.0027471155	0.0027003829	0.0025978005	0.0028802340	0.0023131785	0.0020188332	0.0033977983	0.0028481660	0.0028802340	0.0037356893
0.0025171135	0.0022233371	0.0022243655	0.0026820736	0.0025906770	0.0025164632	0.0022233371	0.0020589923	0.0020563054	0.0024601487	0.0023929791	0.0023305635	0.0022243655	0.0020563054	0.0026656338	0.0026039891	0.0026442587	0.0030456488	0.0026820736	0.0024601487	0.0026039891	0.0031123069	0.0029953656	0.0030238352	0.0025906770	0.0023929791	0.0026442587	0.0029953656	0.0029693036	0.0030548892	0.0025164632	0.0023305635	0.0030456488	0.0030238352	0.0030548892	0.0035828111
0.0023677343	0.0019200295	0.0016448808	0.0022883872	0.0021218567	0.0015643139	0.0019200295	0.0016804532	0.0013718165	0.0019049248	0.0017692447	0.0013106059	0.0016448808	0.0013718165	0.0017857800	0.0017821062	0.0018193869	0.0019739655	0.0022883872	0.0019049248	0.0017821062	0.0023863828	0.0021979316	0.0018073424	0.0021218567	0.0017692447	0.0018193869	0.0021979316	0.0021723678	0.0019162202	0.0015643139	0.0013106059	0.0019739655	0.0018073424	0.0019162202	0.0024076610
0.0020234754	0.0016927983	0.0016717801	0.0021763603	0.0018879681	0.0018457888	0.0016927983	0.0015127825	0.0014876078	0.0018910175	0.0016626980	0.0016628701	0.0016717801	0.0014876078	0.0022368364	0.0020593010	0.0019865163	0.0025589468	0.0021763603	0.0018910175	0.0020593010	0.0025659667	0.0022351770	0.0023510723	0.0018879681	0.0016626980	0.0019865163	0.0022351770	0.0020433454	0.0022739489	0.0018457888	0.0016628701	0.0025589468	0.0023510723	0.0022739489	0.0030179971
0.0028887279	0.0024269745	0.0026288836	0.0030109963	0.0026633049	0.0027809621	0.0024269745	0.0021981097	0.0023034257	0.0026255188	0.0023265219	0.0025146108	0.0026288836	0.0023034257	0.0030615452	0.0030162576	0.0027413272	0.0033924153	0.0030109963	0.0026255188	0.0030162576	0.0033335734	0.0029465813	0.0033063263	0.0026633049	0.0023265219	0.0027413272	0.0029465813	0.0026615977	0.0030245289	0.0027809621	0.0025146108	0.0033924153	0.0033063263	0.0030245289	0.0039162709
0.0020802829	0.0017186593	0.0017694501	0.0021836335	0.0019754178	0.0020371487	0.0017186593	0.0015379857	0.0014847767	0.0018206091	0.0016387646	0.0016775336	0.0017694501	0.0014847767	0.0025514690	0.0020840169	0.0021145472	0.0028082300	0.0021836335	0.0018206091	0.0020840169	0.0024839209	0.0022392062	0.0024086881	0.0019754178	0.0016387646	0.0021145472	0.0022392062	0.0021278173	0.0024051856	0.0020371487	0.0016775336	0.0028082300	0.0024086881	0.0024051856	0.0031556230
0.0038416976	0.0033082367	0.0034466832	0.0041287747	0.0036956922	0.0038350751	0.0033082367	0.0030877852	0.0031243895	0.0036435559	0.0032729326	0.0034696350	0.0034466832	0.0031243895	0.0038310988	0.0038414067	0.0036226568	0.0042254253	0.0041287747	0.0036435559	0.0038414067	0.0045612622	0.0040557124	0.0042819334	0.0036956922	0.0032729326	0.0036226568	0.0040557124	0.0037869891	0.0040577600	0.0038350751	0.0034696350	0.0042254253	0.0042819334	0.0040577600	0.0047145457
0.0018078382	0.0014941165	0.0015114524	0.0019715834	0.0018047896	0.0015548647	0.0014941165	0.0014082956	0.0013125461	0.0016760189	0.0015732741	0.0013352247	0.0015114524	0.0013125461	0.0020058903	0.0019276006	0.0018765904	0.0023017275	0.0019715834	0.0016760189	0.0019276006	0.0025051462	0.0023050860	0.0022542359	0.0018047896	0.0015732741	0.0018765904	0.0023050860	0.0022190545	0.0022188799	0.0015548647	0.0013352247	0.0023017275	0.0022542359	0.0022188799	0.0029245193
0.0026738720	0.0022852718	0.0023425265	0.0028248392	0.0026365123	0.0026635597	0.0022852718	0.0020414757	0.0020682744	0.0024278127	0.0022775565	0.0023398078	0.0023425265	0.0020682744	0.0027284122	0.0025868209	0.0026132771	0.0031171274	0.0028248392	0.0024278127	0.0025868209	0.0030660354	0.0028500725	0.0029833336	0.0026365123	0.0022775565	0.0026132771	0.0028500725	0.0027877157	0.0029867893	0.0026635597	0.0023398078	0.0031171274	0.0029833336	0.0029867893	0.0036523598
0.0028670595	0.0025748214	0.0023011103	0.0029927615	0.0027790465	0.0026311112	0.0025748214	0.0023946468	0.0020695101	0.0026876154	0.0025170024	0.0023411252	0.0023011103	0.0020695101	0.0026184512	0.0026031524	0.0025695265	0.0030155659	0.0029927615	0.0026876154	0.0026031524	0.0033128307	0.0030517803	0.0030418422	0.0027790465	0.0025170024	0.0025695265	0.0030517803	0.0028971124	0.0029684263	0.0026311112	0.0023411252	0.0030155659	0.0030418422	0.0029684263	0.0036450896
0.0018046159	0.0015640766	0.0016484152	0.0019242086	0.0017454874	0.0018232011	0.0015640766	0.0016025484	0.0014388695	0.0016443494	0.0015087015	0.0015092461	0.0016484152	0.0014388695	0.0020354822	0.0019604627	0.0018988089	0.0023661943	0.0019242086	0.0016443494	0.0019604627	0.0023865000	0.0020426236	0.0023698268	0.0017454874	0.0015087015	0.0018988089	0.0020426236	0.0019091080	0.0022185335	0.0018232011	0.0015092461	0.0023661943	0.0023698268	0.0022185335	0.0030066951
0.0022591070	0.0018932980	0.0019160002	0.0024958206	0.0020722634	0.0019841972	0.0018932980	0.0017185683	0.0017071113	0.0021454458	0.0018160818	0.0018221380	0.0019160002	0.0017071113	0.0024502254	0.0024266895	0.0021401276	0.0027351261	0.0024958206	0.0021454458	0.0024266895	0.0029896087	0.0024992197	0.0026639237	0.0020722634	0.0018160818	0.0021401276	0.0024992197	0.0021433263	0.0023722541	0.0019841972	0.0018221380	0.0027351261	0.0026639237	0.0023722541	0.0032004695
0.0030082476	0.0025578791	0.0025046548	0.0030569705	0.0027381262	0.0026603389	0.0025578791	0.0022961428	0.0022287897	0.0026083222	0.0023827544	0.0023591557	0.0025046548	0.0022287897	0.0027944814	0.0025867081	0.0025608360	0.0030252275	0.0030569705	0.0026083222	0.0025867081	0.0032816333	0.0028560848	0.0029092430	0.0027381262	0.0023827544	0.0025608360	0.0028560848	0.0026977708	0.0028143998	0.0026603389	0.0023591557	0.0030252275	0.0029092430	0.0028143998	0.0035281267
0.0023695467	0.0020649317	0.0018891184	0.0025391383	0.0023594853	0.0019856766	0.0020649317	0.0018907232	0.0017276273	0.0022325644	0.0020947183	0.0018346952	0.0018891184	0.0017276273	0.0022003868	0.0021352132	0.0021777134	0.0024269575	0.0025391383	0.0022325644	0.0021352132	0.0028193593	0.0026015527	0.0022928469	0.0023594853	0.0020947183	0.0021777134	0.0026015527	0.0025252363	0.0023655289	0.0019856766	0.0018346952	0.0024269575	0.0022928469	0.0023655289	0.0028001576
0.0020533880	0.0016227432	0.0017387339	0.0021559890	0.0019716006	0.0018086760	0.0016227432	0.0013844841	0.0014301537	0.0017103832	0.0015670629	0.0014713548	0.0017387339	0.0014301537	0.0022224389	0.0020416667	0.0020299117	0.0024077609	0.0021559890	0.0017103832	0.0020416667	0.0023923771	0.0022201739	0.0021733602	0.0019716006	0.0015670629	0.0020299117	0.0022201739	0.0021724362	0.0022064693	0.0018086760	0.0014713548	0.0024077609	0.0021733602	0.0022064693	0.0027097836
0.0032632365	0.0026902189	0.0031384313	0.0033529089	0.0031429124	0.0033323256	0.0026902189	0.0022732100	0.0026087635	0.0027837805	0.0026170289	0.0027741265	0.0031384313	0.0026087635	0.0037584741	0.0033615755	0.0033400106	0.0040334678	0.0033529089	0.0027837805	0.0033615755	0.0035752696	0.0033830262	0.0036281543	0.0031429124	0.0026170289	0.0033400106	0.0033830262	0.0032958671	0.0036446137	0.0033323256	0.0027741265	0.0040334678	0.0036281543	0.0036446137	0.0044598981
0.0021518530	0.0017350457	0.0015386632	0.0019785527	0.0017231582	0.0015143529	0.0017350457	0.0015214718	0.0013608018	0.0015847393	0.0013988976	0.0012745681	0.0015386632	0.0013608018	0.0016121158	0.0014092630	0.0013976406	0.0015795347	0.0019785527	0.0015847393	0.0014092630	0.0018812952	0.0016054313	0.0014526954	0.0017231582	0.0013988976	0.0013976406	0.0016054313	0.0015188304	0.0014102751	0.0015143529	0.0012745681	0.0015795347	0.0014526954	0.0014102751	0.0017347960
0.0025400590	0.0023318751	0.0022685630	0.0028269856	0.0026348958	0.0024097086	0.0023318751	0.0022672035	0.0021266271	0.0026763698	0.0025041186	0.0023075431	0.0022685630	0.0021266271	0.0025738001	0.0026765510	0.0026817345	0.0028046739	0.0028269856	0.0026763698	0.0026765510	0.0033211960	0.0031050083	0.0029253793	0.0026348958	0.0025041186	0.0026817345	0.0031050083	0.0030063367	0.0029323024	0.0024097086	0.0023075431	0.0028046739	0.0029253793	0.0029323024	0.0031128622
0.0029206001	0.0024499672	0.0026870749	0.0032727104	0.0031343343	0.0028817204	0.0024499672	0.0021857591	0.0022910756	0.0027654741	0.0027187064	0.0024742235	0.0026870749	0.0022910756	0.0031468900	0.0032556718	0.0032204702	0.0035019006	0.0032727104	0.0027654741	0.0032556718	0.0038572001	0.0036625685	0.0035714366	0.0031343343	0.0027187064	0.0032204702	0.0036625685	0.0036809804	0.0035732276	0.0028817204	0.0024742235	0.0035019006	0.0035714366	0.0035732276	0.0039797397
0.0023187908	0.0019553802	0.0018236274	0.0022010600	0.0020407330	0.0018772593	0.0019553802	0.0017572536	0.0015795223	0.0018525016	0.0017363211	0.0016170931	0.0018236274	0.0015795223	0.0019970172	0.0018039890	0.0018704285	0.0021209504	0.0022010600	0.0018525016	0.0018039890	0.0021736790	0.0020005100	0.0019094722	0.0020407330	0.0017363211	0.0018704285	0.0020005100	0.0019448189	0.0019598098	0.0018772593	0.0016170931	0.0021209504	0.0019094722	0.0019598098	0.0024224727
0.0025736859	0.0023901433	0.0024893137	0.0027440863	0.0025902301	0.0025227193	0.0023901433	0.0023404178	0.0024657546	0.0026309764	0.0025003705	0.0025042069	0.0024893137	0.0024657546	0.0031705073	0.0028651711	0.0028793720	0.0032171607	0.0027440863	0.0026309764	0.0028651711	0.0031466500	0.0028903433	0.0029619984	0.0025902301	0.0025003705	0.0028793720	0.0028903433	0.0028993153	0.0029733599	0.0025227193	0.0025042069	0.0032171607	0.0029619984	0.0029733599	0.0033754676
0.0025793733	0.0020803938	0.0019356998	0.0027647553	0.0024732174	0.0022648917	0.0020803938	0.0018211578	0.0016595585	0.0023028542	0.0020942904	0.0019617551	0.0019356998	0.0016595585	0.0023032902	0.0023673380	0.0022962741	0.0026884007	0.0027647553	0.0023028542	0.0023673380	0.0031210128	0.0028237195	0.0027980038	0.0024732174	0.0020942904	0.0022962741	0.0028237195	0.0026478612	0.0027097074	0.0022648917	0.0019617551	0.0026884007	0.0027980038	0.0027097074	0.0032334999
0.0029038480	0.0023256311	0.0023213817	0.0028311583	0.0024597947	0.0024135308	0.0023256311	0.0020227759	0.0019505034	0.0023647035	0.0021073342	0.0021143906	0.0023213817	0.0019505034	0.0024772196	0.0024196016	0.0022621202	0.0026484115	0.0028311583	0.0023647035	0.0024196016	0.0030449700	0.0026814811	0.0027351719	0.0024597947	0.0021073342	0.0022621202	0.0026814811	0.0024416037	0.0025968363	0.0024135308	0.0021143906	0.0026484115	0.0027351719	0.0025968363	0.0031346555
0.0025805122	0.0020613331	0.0016625130	0.0025543714	0.0020415597	0.0017871814	0.0020613331	0.0017701876	0.0014379925	0.0021389022	0.0017094845	0.0015749197	0.0016625130	0.0014379925	0.0019859567	0.0019665523	0.0017743872	0.0021780920	0.0025543714	0.0021389022	0.0019665523	0.0027818791	0.0022439680	0.0022478980	0.0020415597	0.0017094845	0.0017743872	0.0022439680	0.0018965885	0.0019848489	0.0017871814	0.0015749197	0.0021780920	0.0022478980	0.0019848489	0.0026537053
0.0026777567	0.0023437413	0.0024954794	0.0029571953	0.0028069513	0.0026428985	0.0023437413	0.0021444032	0.0022270903	0.0026225620	0.0025128841	0.0023668446	0.0024954794	0.0022270903	0.0028827327	0.0028774123	0.0028504943	0.0031927420	0.0029571953	0.0026225620	0.0028774123	0.0033756663	0.0031868403	0.0031037745	0.0028069513	0.0025128841	0.0028504943	0.0031868403	0.0031435943	0.0031026834	0.0026428985	0.0023668446	0.0031927420	0.0031037745	0.0031026834	0.0036562779
0.0025108261	0.0020072631	0.0021049749	0.0026492608	0.0024083537	0.0024282156	0.0020072631	0.0017287674	0.0018235240	0.0022433826	0.0020592822	0.0021410417	0.0021049749	0.0018235240	0.0027129786	0.0026055466	0.0025899134	0.0032506056	0.0026492608	0.0022433826	0.0026055466	0.0031494117	0.0028716038	0.0031299961	0.0024083537	0.0020592822	0.0025899134	0.0028716038	0.0027285357	0.0031059614	0.0024282156	0.0021410417	0.0032506056	0.0031299961	0.0031059614	0.0040088991
0.0028104214	0.0024003956	0.0022475232	0.0030488878	0.0026836376	0.0024560361	0.0024003956	0.0021561204	0.0020626692	0.0026604039	0.0023993289	0.0022622853	0.0022475232	0.0020626692	0.0027872722	0.0026976961	0.0026572560	0.0032136658	0.0030488878	0.0026604039	0.0026976961	0.0034549483	0.0030789224	0.0030446949	0.0026836376	0.0023993289	0.0026572560	0.0030789224	0.0028763937	0.0030071371	0.0024560361	0.0022622853	0.0032136658	0.0030446949	0.0030071371	0.0038605558
0.0028187568	0.0022260745	0.0021922280	0.0029298255	0.0026214686	0.0022317786	0.0022260745	0.0018423433	0.0017745519	0.0023464220	0.0021362629	0.0018362586	0.0021922280	0.0017745519	0.0025656314	0.0023797537	0.0023851189	0.0027155331	0.0029298255	0.0023464220	0.0023797537	0.0031599385	0.0028435366	0.0025164195	0.0026214686	0.0021362629	0.0023851189	0.0028435366	0.0027438577	0.0025777346	0.0022317786	0.0018362586	0.0027155331	0.0025164195	0.0025777346	0.0030298307
0.0023038962	0.0018611220	0.0019979282	0.0024560848	0.0022137538	0.0023725712	0.0018611220	0.0016099094	0.0017880259	0.0020797135	0.0018834762	0.0021561373	0.0019979282	0.0017880259	0.0024637527	0.0024448286	0.0023230857	0.0030519721	0.0024560848	0.0020797135	0.0024448286	0.0029427951	0.0025255278	0.0030386298	0.0022137538	0.0018834762	0.0023230857	0.0025255278	0.0025137957	0.0028292039	0.0023725712	0.0021561373	0.0030519721	0.0030386298	0.0028292039	0.0039496693
0.0019696759	0.0016892350	0.0016126352	0.0020077050	0.0017956893	0.0018677686	0.0016892350	0.0016262629	0.0014863938	0.0017657258	0.0015813917	0.0016711063	0.0016126352	0.0014863938	0.0023190138	0.0019615029	0.0020664389	0.0027432805	0.0020077050	0.0017657258	0.0019615029	0.0022922330	0.0021215099	0.0024164878	0.0017956893	0.0015813917	0.0020664389	0.0021215099	0.0020922559	0.0025304689	0.0018677686	0.0016711063	0.0027432805	0.0024164878	0.0025304689	0.0034621461
0.0026631280	0.0023411592	0.0021457534	0.0028858187	0.0025565063	0.0024154078	0.0023411592	0.0021634349	0.0019624651	0.0025278682	0.0022775284	0.0021803435	0.0021457534	0.0019624651	0.0022677493	0.0024488728	0.0023629333	0.0026132664	0.0028858187	0.0025278682	0.0024488728	0.0032882465	0.0029204282	0.0028472067	0.0025565063	0.0022775284	0.0023629333	0.0029204282	0.0027291133	0.0027467046	0.0024154078	0.0021803435	0.0026132664	0.0028472067	0.0027467046	0.0031197771
0.0033287575	0.0029477486	0.0023011134	0.0033681069	0.0030682213	0.0024953351	0.0029477486	0.0026753704	0.0020667163	0.0030609983	0.0028164660	0.0022865591	0.0023011134	0.0020667163	0.0023092177	0.0025381642	0.0024947913	0.0025738216	0.0033681069	0.0030609983	0.0025381642	0.0037119059	0.0034417884	0.0029718269	0.0030682213	0.0028164660	0.0024947913	0.0034417884	0.0032814363	0.0029434832	0.0024953351	0.0022865591	0.0025738216	0.0029718269	0.0029434832	0.0031226204
0.0024094157	0.0020609830	0.0019348436	0.0027447602	0.0023981060	0.0021976121	0.0020609830	0.0017979391	0.0016246057	0.0023642256	0.0020634723	0.0018629321	0.0019348436	0.0016246057	0.0023803348	0.0023870064	0.0023730295	0.0027713694	0.0027447602	0.0023642256	0.0023870064	0.0032666301	0.0029257061	0.0027847300	0.0023981060	0.0020634723	0.0023730295	0.0029257061	0.0027753159	0.0027891218	0.0021976121	0.0018629321	0.0027713694	0.0027847300	0.0027891218	0.0033261790
0.0021984373	0.0018992186	0.0018029453	0.0024303124	0.0021594222	0.0020849964	0.0018992186	0.0017929233	0.0017372514	0.0021394316	0.0019573001	0.0020292418	0.0018029453	0.0017372514	0.0024364163	0.0021357173	0.0021512972	0.0029022913	0.0024303124	0.0021394316	0.0021357173	0.0027375708	0.0024722333	0.0025215858	0.0021594222	0.0019573001	0.0021512972	0.0024722333	0.0023645616	0.0025704845	0.0020849964	0.0020292418	0.0029022913	0.0025215858	0.0025704845	0.0035919107
0.0025411551	0.0022232061	0.0019789598	0.0024225402	0.0023358537	0.0020438262	0.0022232061	0.0020053872	0.0017701793	0.0021278089	0.0020694156	0.0018136446	0.0019789598	0.0017701793	0.0022671433	0.0020569126	0.0020660651	0.0024130506	0.0024225402	0.0021278089	0.0020569126	0.0025070981	0.0023826503	0.0022240090	0.0023358537	0.0020694156	0.0020660651	0.0023826503	0.0024473007	0.0022599342	0.0020438262	0.0018136446	0.0024130506	0.0022240090	0.0022599342	0.0027374138
0.0020358140	0.0016657007	0.0014846789	0.0020058604	0.0018801601	0.0015458123	0.0016657007	0.0014722494	0.0012542910	0.0016470961	0.0015200010	0.0012716668	0.0014846789	0.0012542910	0.0016859632	0.0015940356	0.0015964099	0.0017962554	0.0020058604	0.0016470961	0.0015940356	0.0020618048	0.0019529920	0.0017104485	0.0018801601	0.0015200010	0.0015964099	0.0019529920	0.0019717663	0.0017503898	0.0015458123	0.0012716668	0.0017962554	0.0017104485	0.0017503898	0.0020249804
0.0019731859	0.0016616676	0.0015775449	0.0019632295	0.0017368147	0.0016763009	0.0016616676	0.0014438837	0.0013770521	0.0016858503	0.0015066409	0.0014882652	0.0015775449	0.0013770521	0.0023216454	0.0018155042	0.0018198313	0.0025532603	0.0019632295	0.0016858503	0.0018155042	0.0020928004	0.0018651188	0.0019924524	0.0017368147	0.0015066409	0.0018198313	0.0018651188	0.0017884171	0.0019936141	0.0016763009	0.0014882652	0.0025532603	0.0019924524	0.0019936141	0.0028920845
0.0030228107	0.0024434443	0.0025216900	0.0028375593	0.0026595822	0.0027373750	0.0024434443	0.0021007162	0.0021008869	0.0023596872	0.0022154928	0.0022821340	0.0025216900	0.0021008869	0.0027729525	0.0025561024	0.0025350885	0.0030263749	0.0028375593	0.0023596872	0.0025561024	0.0028406859	0.0026346478	0.0028252461	0.0026595822	0.0022154928	0.0025350885	0.0026346478	0.0025467888	0.0028000295	0.0027373750	0.0022821340	0.0030263749	0.0028252461	0.0028000295	0.0034608235
0.0025870132	0.0023441816	0.0020243670	0.0025952743	0.0024117791	0.0021631388	0.0023441816	0.0022729443	0.0018984998	0.0023493064	0.0022139018	0.0020273694	0.0020243670	0.0018984998	0.0024129119	0.0021440553	0.0021744260	0.0025683888	0.0025952743	0.0023493064	0.0021440553	0.0027315563	0.0024875119	0.0022962822	0.0024117791	0.0022139018	0.0021744260	0.0024875119	0.0024178285	0.0023370807	0.0021631388	0.0020273694	0.0025683888	0.0022962822	0.0023370807	0.0028086041
0.0026144433	0.0020788059	0.0019827378	0.0025898790	0.0022994960	0.0019653012	0.0020788059	0.0017804495	0.0015891383	0.0020710061	0.0018522682	0.0015932075	0.0019827378	0.0015891383	0.0021441736	0.0021314819	0.0019799846	0.0022177560	0.0025898790	0.0020710061	0.0021314819	0.0027663799	0.0023548717	0.0021886291	0.0022994960	0.0018522682	0.0019799846	0.0023548717	0.0021924118	0.0020204014	0.0019653012	0.0015932075	0.0022177560	0.0021886291	0.0020204014	0.0024320745
0.0028208846	0.0023274379	0.0021658991	0.0029741535	0.0024728539	0.0023703314	0.0023274379	0.0020386373	0.0018355283	0.0024938606	0.0020913616	0.0020554556	0.0021658991	0.0018355283	0.0021738009	0.0023711554	0.0020752234	0.0024461308	0.0029741535	0.0024938606	0.0023711554	0.0032638471	0.0026972930	0.0027192757	0.0024728539	0.0020913616	0.0020752234	0.0026972930	0.0023174505	0.0023795952	0.0023703314	0.0020554556	0.0024461308	0.0027192757	0.0023795952	0.0030538842
0.0028973152	0.0024709230	0.0026331163	0.0030986969	0.0028376669	0.0029336136	0.0024709230	0.0021959593	0.0023358667	0.0026176065	0.0024456291	0.0025822040	0.0026331163	0.0023358667	0.0033037690	0.0029775720	0.0029987175	0.0037078718	0.0030986969	0.0026176065	0.0029775720	0.0035005051	0.0031838931	0.0034346880	0.0028376669	0.0024456291	0.0029987175	0.0031838931	0.0031395822	0.0034371734	0.0029336136	0.0025822040	0.0037078718	0.0034346880	0.0034371734	0.0043403489
0.0025929363	0.0021675983	0.0022122991	0.0027898664	0.0026596321	0.0024683973	0.0021675983	0.0019391005	0.0019835637	0.0024112850	0.0022889327	0.0022222203	0.0022122991	0.0019835637	0.0026448089	0.0026943432	0.0025537245	0.0029921943	0.0027898664	0.0024112850	0.0026943432	0.0033928576	0.0031080497	0.0031133975	0.0026596321	0.0022889327	0.0025537245	0.0031080497	0.0029843488	0.0029426256	0.0024683973	0.0022222203	0.0029921943	0.0031133975	0.0029426256	0.0035179822
0.0024459383	0.0021496180	0.0020657233	0.0026660959	0.0023880993	0.0021814538	0.0021496180	0.0020644483	0.0019561481	0.0023971266	0.0022046897	0.0020841992	0.0020657233	0.0019561481	0.0026164456	0.0025251889	0.0024580517	0.0028053435	0.0026660959	0.0023971266	0.0025251889	0.0031435869	0.0028473446	0.0027791714	0.0023880993	0.0022046897	0.0024580517	0.0028473446	0.0027111407	0.0027227330	0.0021814538	0.0020841992	0.0028053435	0.0027791714	0.0027227330	0.0032190511
0.0029328747	0.0026870918	0.0024738030	0.0032257834	0.0028749237	0.0027374335	0.0026870918	0.0025138129	0.0023659749	0.0030039576	0.0027197024	0.0026357266	0.0024738030	0.0023659749	0.0028469078	0.0029687325	0.0028497600	0.0032173091	0.0032257834	0.0030039576	0.0029687325	0.0037226339	0.0033619096	0.0033553457	0.0028749237	0.0027197024	0.0028497600	0.0033619096	0.0031385225	0.0032289757	0.0027374335	0.0026357266	0.0032173091	0.0033553457	0.0032289757	0.0037189734
0.0017393029	0.0016039829	0.0016194106	0.0020087653	0.0017769439	0.0018702540	0.0016039829	0.0015981894	0.0015861957	0.0018455938	0.0017027349	0.0018325463	0.0016194106	0.0015861957	0.0024718691	0.0022449560	0.0021379543	0.0028480709	0.0020087653	0.0018455938	0.0022449560	0.0025617643	0.0022560548	0.0025879244	0.0017769439	0.0017027349	0.0021379543	0.0022560548	0.0020840780	0.0024785682	0.0018702540	0.0018325463	0.0028480709	0.0025879244	0.0024785682	0.0033324314
0.0035436795	0.0031607587	0.0028778834	0.0037274603	0.0033459633	0.0030967802	0.0031607587	0.0029315500	0.0027185644	0.0033521628	0.0031148937	0.0029217390	0.0028778834	0.0027185644	0.0031971252	0.0033524770	0.0032558210	0.0036100146	0.0037274603	0.0033521628	0.0033524770	0.0042729676	0.0038331565	0.0038458839	0.0033459633	0.0031148937	0.0032558210	0.0038331565	0.0036169145	0.0036985633	0.0030967802	0.0029217390	0.0036100146	0.0038458839	0.0036985633	0.0043338663
0.0026362812	0.0021352522	0.0022222730	0.0026681983	0.0024967278	0.0023757382	0.0021352522	0.0018266294	0.0019123135	0.0022299388	0.0021270500	0.0021037344	0.0022222730	0.0019123135	0.0028945591	0.0026271126	0.0027540040	0.0033143316	0.0026681983	0.0022299388	0.0026271126	0.0029827181	0.0028701108	0.0030159767	0.0024967278	0.0021270500	0.0027540040	0.0028701108	0.0028967584	0.0032080270	0.0023757382	0.0021037344	0.0033143316	0.0030159767	0.0032080270	0.0040620038
0.0022055229	0.0018492771	0.0016554789	0.0020434962	0.0018021358	0.0015825385	0.0018492771	0.0016279085	0.0014241934	0.0017393311	0.0015714203	0.0013877912	0.0016554789	0.0014241934	0.0021579745	0.0017634628	0.0017084102	0.0022045901	0.0020434962	0.0017393311	0.0017634628	0.0020022927	0.0017795180	0.0017633933	0.0018021358	0.0015714203	0.0017084102	0.0017795180	0.0016678144	0.0017233272	0.0015825385	0.0013877912	0.0022045901	0.0017633933	0.0017233272	0.0023638600
0.0020623864	0.0017861156	0.0016270416	0.0021777101	0.0019535319	0.0019335904	0.0017861156	0.0016309758	0.0014863468	0.0019843470	0.0017811817	0.0017900555	0.0016270416	0.0014863468	0.0019445924	0.0019244851	0.0018971301	0.0022141899	0.0021777101	0.0019843470	0.0019244851	0.0025336887	0.0022712038	0.0022964204	0.0019535319	0.0017811817	0.0018971301	0.0022712038	0.0021247663	0.0022613360	0.0019335904	0.0017900555	0.0022141899	0.0022964204	0.0022613360	0.0026341564
0.0035023489	0.0028193812	0.0027446710	0.0037144857	0.0031575308	0.0031403518	0.0028193812	0.0023807375	0.0023948773	0.0031306412	0.0026922376	0.0027655629	0.0027446710	0.0023948773	0.0031964179	0.0032768221	0.0030394024	0.0037008229	0.0037144857	0.0031306412	0.0032768221	0.0043055179	0.0036722372	0.0039048561	0.0031575308	0.0026922376	0.0030394024	0.0036722372	0.0032373142	0.0035901094	0.0031403518	0.0027655629	0.0037008229	0.0039048561	0.0035901094	0.0044444420
0.0022304359	0.0017873837	0.0016696493	0.0024988874	0.0021453516	0.0020676927	0.0017873837	0.0014915868	0.0013666283	0.0020516540	0.0017744036	0.0017058316	0.0016696493	0.0013666283	0.0018683342	0.0021507861	0.0019429551	0.0023234394	0.0024988874	0.0020516540	0.0021507861	0.0031453723	0.0027269178	0.0028821940	0.0021453516	0.0017744036	0.0019429551	0.0027269178	0.0024034572	0.0025995558	0.0020676927	0.0017058316	0.0023234394	0.0028821940	0.0025995558	0.0032433753
0.0021591322	0.0018263980	0.0016053730	0.0021638825	0.0019825297	0.0017431206	0.0018263980	0.0017873904	0.0015245658	0.0018943696	0.0017324960	0.0016044747	0.0016053730	0.0015245658	0.0020080253	0.0019486875	0.0018540743	0.0022517005	0.0021638825	0.0018943696	0.0019486875	0.0025470726	0.0023177352	0.0023026594	0.0019825297	0.0017324960	0.0018540743	0.0023177352	0.0022004770	0.0021839487	0.0017431206	0.0016044747	0.0022517005	0.0023026594	0.0021839487	0.0027197838
0.0023673794	0.0020731721	0.0019055181	0.0024711405	0.0021078438	0.0019949750	0.0020731721	0.0019284047	0.0017568942	0.0022298856	0.0019540710	0.0018602058	0.0019055181	0.0017568942	0.0021996610	0.0021757434	0.0020305081	0.0023590189	0.0024711405	0.0022298856	0.0021757434	0.0027043286	0.0023218934	0.0023162936	0.0021078438	0.0019540710	0.0020305081	0.0023218934	0.0021625913	0.0021702380	0.0019949750	0.0018602058	0.0023590189	0.0023162936	0.0021702380	0.0026131755
0.0032531412	0.0027518914	0.0027157559	0.0033872344	0.0031721143	0.0029286560	0.0027518914	0.0024722441	0.0024064845	0.0029261701	0.0027597989	0.0026112715	0.0027157559	0.0024064845	0.0031026571	0.0030515091	0.0030411374	0.0035069801	0.0033872344	0.0029261701	0.0030515091	0.0037086652	0.0034979189	0.0033845734	0.0031721143	0.0027597989	0.0030411374	0.0034979189	0.0034012782	0.0033976074	0.0029286560	0.0026112715	0.0035069801	0.0033845734	0.0033976074	0.0040705769
0.0022385179	0.0017367728	0.0019804915	0.0023193265	0.0021548141	0.0022421333	0.0017367728	0.0014202576	0.0016977879	0.0019077368	0.0017896150	0.0019727340	0.0019804915	0.0016977879	0.0026762711	0.0023323062	0.0023267978	0.0031441862	0.0023193265	0.0019077368	0.0023323062	0.0027448410	0.0024803304	0.0027948104	0.0021548141	0.0017896150	0.0023267978	0.0024803304	0.0023774060	0.0027627105	0.0022421333	0.0019727340	0.0031441862	0.0027948104	0.0027627105	0.0038260098
0.0026930010	0.0024347607	0.0024727330	0.0027624049	0.0024930846	0.0025490660	0.0024347607	0.0023340998	0.0023034058	0.0024790950	0.0023071056	0.0023601474	0.0024727330	0.0023034058	0.0028702313	0.0027188002	0.0026035370	0.0030652364	0.0027624049	0.0024790950	0.0027188002	0.0030971884	0.0027891231	0.0029759779	0.0024930846	0.0023071056	0.0026035370	0.0027891231	0.0026786231	0.0029153844	0.0025490660	0.0023601474	0.0030652364	0.0029759779	0.0029153844	0.0035259108
0.0028387504	0.0025529464	0.0024315804	0.0031102732	0.0027555292	0.0027178137	0.0025529464	0.0024515319	0.0024071756	0.0029009946	0.0026246921	0.0027683943	0.0024315804	0.0024071756	0.0031919919	0.0030656004	0.0028565886	0.0036234600	0.0031102732	0.0029009946	0.0030656004	0.0037342538	0.0032897020	0.0034978582	0.0027555292	0.0026246921	0.0028565886	0.0032897020	0.0030406806	0.0033089602	0.0027178137	0.0027683943	0.0036234600	0.0034978582	0.0033089602	0.0042651233
0.0021936029	0.0017451835	0.0019174067	0.0022426923	0.0020265575	0.0020524063	0.0017451835	0.0015389361	0.0015923937	0.0017962537	0.0016965260	0.0017550119	0.0019174067	0.0015923937	0.0024142685	0.0019838236	0.0020461217	0.0025897378	0.0022426923	0.0017962537	0.0019838236	0.0024140028	0.0021677868	0.0022177918	0.0020265575	0.0016965260	0.0020461217	0.0021677868	0.0021204967	0.0022912693	0.0020524063	0.0017550119	0.0025897378	0.0022177918	0.0022912693	0.0029660215
0.0023363424	0.0020774022	0.0019695366	0.0025486216	0.0021072527	0.0021821025	0.0020774022	0.0019906977	0.0018483718	0.0023343307	0.0019670004	0.0020657234	0.0019695366	0.0018483718	0.0026042370	0.0023020843	0.0021299545	0.0028681332	0.0025486216	0.0023343307	0.0023020843	0.0030409279	0.0025710648	0.0027592236	0.0021072527	0.0019670004	0.0021299545	0.0025710648	0.0023495980	0.0025665023	0.0021821025	0.0020657234	0.0028681332	0.0027592236	0.0025665023	0.0034724011
0.0027143960	0.0021061970	0.0022353105	0.0028091349	0.0025406328	0.0025026890	0.0021061970	0.0017360667	0.0018614965	0.0022363153	0.0020698205	0.0021175666	0.0022353105	0.0018614965	0.0027347703	0.0026111491	0.0025555487	0.0032182920	0.0028091349	0.0022363153	0.0026111491	0.0031222485	0.0028509627	0.0030009120	0.0025406328	0.0020698205	0.0025555487	0.0028509627	0.0027093344	0.0030069687	0.0025026890	0.0021175666	0.0032182920	0.0030009120	0.0030069687	0.0039298106
0.0029646760	0.0023468679	0.0022783582	0.0030048999	0.0027583174	0.0024193016	0.0023468679	0.0019605915	0.0017853370	0.0023494353	0.0021538619	0.0018512604	0.0022783582	0.0017853370	0.0023131298	0.0024746019	0.0024432384	0.0025303890	0.0030048999	0.0023494353	0.0024746019	0.0031749437	0.0029354431	0.0026970814	0.0027583174	0.0021538619	0.0024432384	0.0029354431	0.0028043477	0.0026927893	0.0024193016	0.0018512604	0.0025303890	0.0026970814	0.0026927893	0.0029222000
0.0023071589	0.0020511735	0.0018123194	0.0023215411	0.0020885613	0.0019112059	0.0020511735	0.0019806175	0.0016640416	0.0020610610	0.0018834671	0.0017641967	0.0018123194	0.0016640416	0.0022197319	0.0020466879	0.0019655581	0.0024510093	0.0023215411	0.0020610610	0.0020466879	0.0025288495	0.0022663419	0.0022805053	0.0020885613	0.0018834671	0.0019655581	0.0022663419	0.0021156131	0.0021766932	0.0019112059	0.0017641967	0.0024510093	0.0022805053	0.0021766932	0.0028410024
0.0030699804	0.0026948336	0.0024472512	0.0032786641	0.0028864677	0.0027457564	0.0026948336	0.0024830607	0.0022320562	0.0029671310	0.0026062620	0.0025446108	0.0024472512	0.0022320562	0.0026673066	0.0027889433	0.0026204074	0.0030620434	0.0032786641	0.0029671310	0.0027889433	0.0037433416	0.0032605378	0.0032095390	0.0028864677	0.0026062620	0.0026204074	0.0032605378	0.0029488680	0.0030507645	0.0027457564	0.0025446108	0.0030620434	0.0032095390	0.0030507645	0.0036786464
0.0026031306	0.0022158444	0.0020016214	0.0023418959	0.0020802706	0.0021012919	0.0022158444	0.0020308749	0.0017639709	0.0019633149	0.0018179547	0.0018142395	0.0020016214	0.0017639709	0.0023317293	0.0020201099	0.0020349373	0.0025207941	0.0023418959	0.0019633149	0.0020201099	0.0022819861	0.0020618948	0.0022196244	0.0020802706	0.0018179547	0.0020349373	0.0020618948	0.0019813533	0.0022373951	0.0021012919	0.0018142395	0.0025207941	0.0022196244	0.0022373951	0.0028597307
0.0021336240	0.0016398051	0.0014502412	0.0022156567	0.0019234757	0.0015879707	0.0016398051	0.0013772153	0.0013153529	0.0017835582	0.0016046365	0.0014317830	0.0014502412	0.0013153529	0.0019886243	0.0016747315	0.0016662969	0.0019842176	0.0022156567	0.0017835582	0.0016747315	0.0025022678	0.0022030227	0.0019535477	0.0019234757	0.0016046365	0.0016662969	0.0022030227	0.0020556078	0.0019357203	0.0015879707	0.0014317830	0.0019842176	0.0019535477	0.0019357203	0.0022496294
0.0026232957	0.0023398824	0.0024977381	0.0028241016	0.0026756944	0.0026790168	0.0023398824	0.0021492340	0.0022429654	0.0025449534	0.0023887100	0.0024235767	0.0024977381	0.0022429654	0.0031288099	0.0029304953	0.0029747303	0.0035959064	0.0028241016	0.0025449534	0.0029304953	0.0032164403	0.0030678398	0.0032816499	0.0026756944	0.0023887100	0.0029747303	0.0030678398	0.0030956188	0.0033865664	0.0026790168	0.0024235767	0.0035959064	0.0032816499	0.0033865664	0.0043089300
0.0017253018	0.0015237300	0.0016060597	0.0018127003	0.0016220542	0.0016586495	0.0015237300	0.0014599512	0.0015051640	0.0016285161	0.0014937077	0.0015826653	0.0016060597	0.0015051640	0.0021845539	0.0018042539	0.0018810004	0.0023431415	0.0018127003	0.0016285161	0.0018042539	0.0020552456	0.0018847504	0.0019623727	0.0016220542	0.0014937077	0.0018810004	0.0018847504	0.0019100649	0.0020896340	0.0016586495	0.0015826653	0.0023431415	0.0019623727	0.0020896340	0.0026165529
0.0030829504	0.0026304037	0.0025187832	0.0034472965	0.0030399936	0.0028248139	0.0026304037	0.0023610544	0.0022442109	0.0029983650	0.0026704909	0.0025382778	0.0025187832	0.0022442109	0.0026656799	0.0029130771	0.0027201769	0.0029403031	0.0034472965	0.0029983650	0.0029130771	0.0040049901	0.0035057970	0.0033254031	0.0030399936	0.0026704909	0.0027201769	0.0035057970	0.0032112040	0.0030779245	0.0028248139	0.0025382778	0.0029403031	0.0033254031	0.0030779245	0.0033955140
0.0029630377	0.0026324052	0.0024149871	0.0032735466	0.0028411017	0.0028359517	0.0026324052	0.0024185991	0.0022233179	0.0029579389	0.0026186505	0.0026517012	0.0024149871	0.0022233179	0.0025783054	0.0028225169	0.0026419768	0.0030423235	0.0032735466	0.0029579389	0.0028225169	0.0037087877	0.0032694246	0.0033911086	0.0028411017	0.0026186505	0.0026419768	0.0032694246	0.0030029308	0.0032103194	0.0028359517	0.0026517012	0.0030423235	0.0033911086	0.0032103194	0.0037559807
0.0019635605	0.0018545813	0.0017630582	0.0021276086	0.0019144895	0.0018956799	0.0018545813	0.0018440006	0.0017292541	0.0020290184	0.0018371769	0.0018483809	0.0017630582	0.0017292541	0.0023134603	0.0021290249	0.0021740437	0.0025906206	0.0021276086	0.0020290184	0.0021290249	0.0025215448	0.0022991642	0.0024183492	0.0019144895	0.0018371769	0.0021740437	0.0022991642	0.0022465841	0.0024823249	0.0018956799	0.0018483809	0.0025906206	0.0024183492	0.0024823249	0.0030426707
0.0029781604	0.0026041929	0.0024531776	0.0031682124	0.0026018075	0.0025705175	0.0026041929	0.0024155029	0.0022849610	0.0028752932	0.0023957322	0.0024616609	0.0024531776	0.0022849610	0.0027038282	0.0028737921	0.0025478904	0.0028973652	0.0031682124	0.0028752932	0.0028737921	0.0036486243	0.0029566955	0.0031349177	0.0026018075	0.0023957322	0.0025478904	0.0029566955	0.0025778760	0.0027645697	0.0025705175	0.0024616609	0.0028973652	0.0031349177	0.0027645697	0.0032609188
0.0029196510	0.0024623574	0.0024178504	0.0031313728	0.0029042117	0.0025349929	0.0024623574	0.0022558437	0.0021802721	0.0027260731	0.0025665989	0.0022953646	0.0024178504	0.0021802721	0.0025395244	0.0026803459	0.0026365935	0.0027233845	0.0031313728	0.0027260731	0.0026803459	0.0034333295	0.0031906158	0.0028473177	0.0029042117	0.0025665989	0.0026365935	0.0031906158	0.0031045870	0.0028851292	0.0025349929	0.0022953646	0.0027233845	0.0028473177	0.0028851292	0.0031171772
0.0023330435	0.0019513377	0.0020908080	0.0024016941	0.0022134302	0.0022152617	0.0019513377	0.0017677118	0.0018531431	0.0020398886	0.0019337566	0.0019908234	0.0020908080	0.0018531431	0.0024407508	0.0023515530	0.0023433847	0.0027735662	0.0024016941	0.0020398886	0.0023515530	0.0027019269	0.0024680530	0.0026074121	0.0022134302	0.0019337566	0.0023433847	0.0024680530	0.0024158485	0.0026438063	0.0022152617	0.0019908234	0.0027735662	0.0026074121	0.0026438063	0.0032625675
0.0022851128	0.0017109601	0.0016817611	0.0024069815	0.0022563983	0.0019646293	0.0017109601	0.0014504234	0.0013668120	0.0018636551	0.0017903190	0.0015949994	0.0016817611	0.0013668120	0.0018521581	0.0020200999	0.0019688222	0.0022219383	0.0024069815	0.0018636551	0.0020200999	0.0028589518	0.0026185637	0.0025413005	0.0022563983	0.0017903190	0.0019688222	0.0026185637	0.0025279797	0.0024285220	0.0019646293	0.0015949994	0.0022219383	0.0025413005	0.0024285220	0.0029038116
0.0032644622	0.0026657665	0.0024918756	0.0033325362	0.0030284144	0.0028054379	0.0026657665	0.0023521815	0.0022166746	0.0028048879	0.0025956106	0.0024951694	0.0024918756	0.0022166746	0.0029034051	0.0029323714	0.0028245132	0.0033335602	0.0033325362	0.0028048879	0.0029323714	0.0036360684	0.0033110363	0.0033640639	0.0030284144	0.0025956106	0.0028245132	0.0033110363	0.0031279424	0.0032356410	0.0028054379	0.0024951694	0.0033335602	0.0033640639	0.0032356410	0.0039445700
0.0023563730	0.0021016115	0.0020932314	0.0027049890	0.0024819153	0.0024280252	0.0021016115	0.0019936077	0.0019125497	0.0024682933	0.0022801050	0.0022301418	0.0020932314	0.0019125497	0.0025494478	0.0024905423	0.0024805474	0.0028311384	0.0027049890	0.0024682933	0.0024905423	0.0032325748	0.0029451919	0.0029235479	0.0024819153	0.0022801050	0.0024805474	0.0029451919	0.0028505019	0.0028827353	0.0024280252	0.0022301418	0.0028311384	0.0029235479	0.0028827353	0.0032733827
0.0029199814	0.0024383759	0.0024420521	0.0031213671	0.0028838648	0.0026901615	0.0024383759	0.0022603453	0.0022297308	0.0026780841	0.0025419132	0.0025019952	0.0024420521	0.0022297308	0.0026587732	0.0027312868	0.0026993089	0.0030230653	0.0031213671	0.0026780841	0.0027312868	0.0034126492	0.0031613941	0.0030332496	0.0028838648	0.0025419132	0.0026993089	0.0031613941	0.0030678027	0.0030259854	0.0026901615	0.0025019952	0.0030230653	0.0030332496	0.0030259854	0.0034694794
0.0030413897	0.0025522050	0.0021850736	0.0031100014	0.0027912395	0.0023504921	0.0025522050	0.0022390987	0.0018735560	0.0026838780	0.0024181362	0.0020467476	0.0021850736	0.0018735560	0.0022172304	0.0023625981	0.0023576164	0.0024699246	0.0031100014	0.0026838780	0.0023625981	0.0033759901	0.0030426694	0.0026323897	0.0027912395	0.0024181362	0.0023576164	0.0030426694	0.0029448743	0.0026545480	0.0023504921	0.0020467476	0.0024699246	0.0026323897	0.0026545480	0.0028363492
0.0019874212	0.0018135915	0.0016931181	0.0021965930	0.0020210949	0.0018346115	0.0018135915	0.0017721413	0.0016581964	0.0021047722	0.0019443504	0.0018057099	0.0016931181	0.0016581964	0.0021446921	0.0021006712	0.0020350773	0.0023918418	0.0021965930	0.0021047722	0.0021006712	0.0026427058	0.0024237984	0.0023629634	0.0020210949	0.0019443504	0.0020350773	0.0024237984	0.0024199717	0.0023052549	0.0018346115	0.0018057099	0.0023918418	0.0023629634	0.0023052549	0.0028033685
0.0024379378	0.0020547890	0.0023120314	0.0024235592	0.0022968026	0.0021942223	0.0020547890	0.0017885594	0.0019582896	0.0020611927	0.0019736011	0.0018880888	0.0023120314	0.0019582896	0.0027366176	0.0024200090	0.0024740435	0.0027587084	0.0024235592	0.0020611927	0.0024200090	0.0025670868	0.0024636776	0.0024192447	0.0022968026	0.0019736011	0.0024740435	0.0024636776	0.0024612640	0.0025449168	0.0021942223	0.0018880888	0.0027587084	0.0024192447	0.0025449168	0.0029644045
0.0027775933	0.0025290675	0.0024179218	0.0029774909	0.0026958039	0.0027085317	0.0025290675	0.0023634822	0.0021812514	0.0027199001	0.0024581791	0.0024559253	0.0024179218	0.0021812514	0.0028777987	0.0027492904	0.0026753564	0.0032296467	0.0029774909	0.0027199001	0.0027492904	0.0033114421	0.0030080739	0.0031317049	0.0026958039	0.0024581791	0.0026753564	0.0030080739	0.0028544327	0.0030407958	0.0027085317	0.0024559253	0.0032296467	0.0031317049	0.0030407958	0.0037084452
0.0023999010	0.0021426473	0.0020857265	0.0024746217	0.0023294138	0.0021973639	0.0021426473	0.0020213125	0.0019953385	0.0022297951	0.0021268780	0.0020943980	0.0020857265	0.0019953385	0.0025620089	0.0022541341	0.0023565990	0.0027501247	0.0024746217	0.0022297951	0.0022541341	0.0026517257	0.0024773122	0.0024327903	0.0023294138	0.0021268780	0.0023565990	0.0024773122	0.0024949520	0.0025450834	0.0021973639	0.0020943980	0.0027501247	0.0024327903	0.0025450834	0.0030461207
0.0021098632	0.0018065947	0.0018755565	0.0024814520	0.0020876933	0.0021831151	0.0018065947	0.0016739396	0.0015866469	0.0021388237	0.0018356850	0.0018885075	0.0018755565	0.0015866469	0.0022991967	0.0023389992	0.0021168096	0.0026669935	0.0024814520	0.0021388237	0.0023389992	0.0030986190	0.0025823084	0.0027799241	0.0020876933	0.0018356850	0.0021168096	0.0025823084	0.0023213020	0.0025342225	0.0021831151	0.0018885075	0.0026669935	0.0027799241	0.0025342225	0.0032118277
0.0029751264	0.0024639064	0.0023173433	0.0029367623	0.0026588854	0.0024003657	0.0024639064	0.0021404693	0.0020034689	0.0024612589	0.0022831543	0.0020900138	0.0023173433	0.0020034689	0.0024340890	0.0025461979	0.0024896362	0.0027488561	0.0029367623	0.0024612589	0.0025461979	0.0032372242	0.0029389348	0.0028777517	0.0026588854	0.0022831543	0.0024896362	0.0029389348	0.0028429717	0.0028488543	0.0024003657	0.0020900138	0.0027488561	0.0028777517	0.0028488543	0.0034020036
0.0023379451	0.0020142300	0.0019047636	0.0025465753	0.0023644070	0.0023122071	0.0020142300	0.0018234531	0.0016564263	0.0022844529	0.0021025179	0.0020547177	0.0019047636	0.0016564263	0.0024789797	0.0023484282	0.0023114672	0.0029272074	0.0025465753	0.0022844529	0.0023484282	0.0030629123	0.0027778918	0.0028955197	0.0023644070	0.0021025179	0.0023114672	0.0027778918	0.0026230935	0.0028218303	0.0023122071	0.0020547177	0.0029272074	0.0028955197	0.0028218303	0.0035502873
0.0020117598	0.0014712537	0.0016750883	0.0021767928	0.0020611495	0.0021629195	0.0014712537	0.0012198666	0.0013121601	0.0017341905	0.0016505716	0.0018154618	0.0016750883	0.0013121601	0.0021510452	0.0020038484	0.0020943680	0.0027613848	0.0021767928	0.0017341905	0.0020038484	0.0026351262	0.0024443781	0.0027561997	0.0020611495	0.0016505716	0.0020943680	0.0024443781	0.0024156588	0.0028292327	0.0021629195	0.0018154618	0.0027613848	0.0027561997	0.0028292327	0.0037663688
0.0022496784	0.0021159165	0.0021501167	0.0025223065	0.0023495194	0.0023136066	0.0021159165	0.0020689878	0.0020220455	0.0023710881	0.0022425223	0.0022052635	0.0021501167	0.0020220455	0.0028755085	0.0025589477	0.0026474992	0.0030966683	0.0025223065	0.0023710881	0.0025589477	0.0029521856	0.0027664797	0.0027964543	0.0023495194	0.0022425223	0.0026474992	0.0027664797	0.0027748564	0.0029520376	0.0023136066	0.0022052635	0.0030966683	0.0027964543	0.0029520376	0.0034676188
0.0014986360	0.0012134869	0.0010919483	0.0015945729	0.0013592068	0.0012701738	0.0012134869	0.0010760750	0.0009734575	0.0013134182	0.0011852126	0.0011496522	0.0010919483	0.0009734575	0.0015628628	0.0013072190	0.0013457060	0.0018125226	0.0015945729	0.0013134182	0.0013072190	0.0017833517	0.0015272670	0.0015446209	0.0013592068	0.0011852126	0.0013457060	0.0015272670	0.0015132261	0.0016466987	0.0012701738	0.0011496522	0.0018125226	0.0015446209	0.0016466987	0.0022633659
0.0024075606	0.0020059794	0.0021815479	0.0024531673	0.0022752905	0.0021279110	0.0020059794	0.0019279292	0.0018434251	0.0020719541	0.0019929902	0.0017711263	0.0021815479	0.0018434251	0.0026557564	0.0023366186	0.0024135856	0.0027510382	0.0024531673	0.0020719541	0.0023366186	0.0026464561	0.0024381514	0.0023567474	0.0022752905	0.0019929902	0.0024135856	0.0024381514	0.0025703051	0.0024883771	0.0021279110	0.0017711263	0.0027510382	0.0023567474	0.0024883771	0.0029849270
0.0020876034	0.0019080348	0.0018058383	0.0021606296	0.0020272802	0.0018833746	0.0019080348	0.0018688493	0.0016198381	0.0019545945	0.0018560118	0.0016791009	0.0018058383	0.0016198381	0.0023414478	0.0020381454	0.0021079723	0.0025593215	0.0021606296	0.0019545945	0.0020381454	0.0023669441	0.0022231674	0.0021954715	0.0020272802	0.0018560118	0.0021079723	0.0022231674	0.0022025249	0.0022845553	0.0018833746	0.0016791009	0.0025593215	0.0021954715	0.0022845553	0.0028605934
0.0026930402	0.0023618405	0.0023911965	0.0026806070	0.0024223143	0.0024002242	0.0023618405	0.0022101714	0.0021426748	0.0024158698	0.0022241279	0.0021858423	0.0023911965	0.0021426748	0.0027012039	0.0024954909	0.0023857419	0.0027959264	0.0026806070	0.0024158698	0.0024954909	0.0027912549	0.0025195680	0.0025720897	0.0024223143	0.0022241279	0.0023857419	0.0025195680	0.0023657158	0.0024709064	0.0024002242	0.0021858423	0.0027959264	0.0025720897	0.0024709064	0.0029853740
0.0029733966	0.0025846649	0.0023484389	0.0031712721	0.0030098650	0.0026283128	0.0025846649	0.0023984266	0.0021420704	0.0028070129	0.0026918440	0.0024226310	0.0023484389	0.0021420704	0.0026287523	0.0026358370	0.0027096130	0.0029891715	0.0031712721	0.0028070129	0.0026358370	0.0035170059	0.0033342255	0.0029997989	0.0030098650	0.0026918440	0.0027096130	0.0033342255	0.0033224759	0.0030987910	0.0026283128	0.0024226310	0.0029891715	0.0029997989	0.0030987910	0.0035055737
0.0019517044	0.0016203436	0.0015377464	0.0019281994	0.0017745713	0.0015363877	0.0016203436	0.0014324191	0.0013749182	0.0016699303	0.0015845930	0.0013894633	0.0015377464	0.0013749182	0.0018996897	0.0018871954	0.0019057858	0.0021841749	0.0019281994	0.0016699303	0.0018871954	0.0021832506	0.0020575206	0.0020683327	0.0017745713	0.0015845930	0.0019057858	0.0020575206	0.0020639171	0.0021366886	0.0015363877	0.0013894633	0.0021841749	0.0020683327	0.0021366886	0.0026636259
0.0021023683	0.0018588737	0.0019024824	0.0019340387	0.0018103038	0.0019747443	0.0018588737	0.0018041485	0.0018011653	0.0017713129	0.0016871712	0.0018827154	0.0019024824	0.0018011653	0.0026056084	0.0019713739	0.0019739803	0.0027462327	0.0019340387	0.0017713129	0.0019713739	0.0020168081	0.0018175722	0.0020681814	0.0018103038	0.0016871712	0.0019739803	0.0018175722	0.0017935342	0.0020980555	0.0019747443	0.0018827154	0.0027462327	0.0020681814	0.0020980555	0.0029407964
0.0021973362	0.0019308807	0.0018451774	0.0023163787	0.0020298777	0.0018820754	0.0019308807	0.0017719865	0.0017120256	0.0020961229	0.0018884154	0.0017837003	0.0018451774	0.0017120256	0.0022237341	0.0021571694	0.0021071054	0.0024076187	0.0023163787	0.0020961229	0.0021571694	0.0026210425	0.0023643260	0.0022867319	0.0020298777	0.0018884154	0.0021071054	0.0023643260	0.0022660576	0.0022857203	0.0018820754	0.0017837003	0.0024076187	0.0022867319	0.0022857203	0.0027276419
0.0018555722	0.0016151247	0.0016301916	0.0021614663	0.0018563975	0.0018488295	0.0016151247	0.0014653635	0.0014778646	0.0019317811	0.0016809963	0.0016997100	0.0016301916	0.0014778646	0.0019333083	0.0020395646	0.0018468708	0.0021388276	0.0021614663	0.0019317811	0.0020395646	0.0026397217	0.0022698577	0.0023296708	0.0018563975	0.0016809963	0.0018468708	0.0022698577	0.0020332333	0.0021175105	0.0018488295	0.0016997100	0.0021388276	0.0023296708	0.0021175105	0.0025049524
0.0028759162	0.0024127603	0.0024745152	0.0031758697	0.0026149456	0.0025702173	0.0024127603	0.0021124805	0.0021791404	0.0027032529	0.0022043605	0.0022521260	0.0024745152	0.0021791404	0.0028300629	0.0028601700	0.0024672262	0.0030751775	0.0031758697	0.0027032529	0.0028601700	0.0036940112	0.0030197628	0.0030781768	0.0026149456	0.0022043605	0.0024672262	0.0030197628	0.0026019399	0.0026680943	0.0025702173	0.0022521260	0.0030751775	0.0030781768	0.0026680943	0.0034714998
0.0024984303	0.0020667975	0.0020935591	0.0025440563	0.0022186863	0.0023096846	0.0020667975	0.0018792449	0.0017280944	0.0021239991	0.0018976256	0.0018931214	0.0020935591	0.0017280944	0.0021103328	0.0022440016	0.0020744062	0.0024412441	0.0025440563	0.0021239991	0.0022440016	0.0027771885	0.0024013063	0.0025727458	0.0022186863	0.0018976256	0.0020744062	0.0024013063	0.0022601089	0.0024263264	0.0023096846	0.0018931214	0.0024412441	0.0025727458	0.0024263264	0.0029888576
0.0025943804	0.0021595581	0.0021468566	0.0027837819	0.0023963908	0.0021404006	0.0021595581	0.0019970964	0.0019869709	0.0023424941	0.0021014570	0.0019943292	0.0021468566	0.0019869709	0.0026893017	0.0025385614	0.0023249030	0.0027431289	0.0027837819	0.0023424941	0.0025385614	0.0032004186	0.0027675760	0.0026219501	0.0023963908	0.0021014570	0.0023249030	0.0027675760	0.0025289367	0.0024609343	0.0021404006	0.0019943292	0.0027431289	0.0026219501	0.0024609343	0.0030324139
0.0030150122	0.0025174096	0.0023685576	0.0030940006	0.0027559647	0.0025431974	0.0025174096	0.0022951492	0.0021810005	0.0026456525	0.0024446199	0.0024191586	0.0023685576	0.0021810005	0.0029078011	0.0026929099	0.0026209140	0.0032029026	0.0030940006	0.0026456525	0.0026929099	0.0033209209	0.0030017958	0.0029638540	0.0027559647	0.0024446199	0.0026209140	0.0030017958	0.0028296571	0.0029459253	0.0025431974	0.0024191586	0.0032029026	0.0029638540	0.0029459253	0.0036688095
0.0025095052	0.0020520356	0.0018505548	0.0025851000	0.0023771038	0.0020021359	0.0020520356	0.0017417054	0.0015892876	0.0021680297	0.0020252674	0.0017491523	0.0018505548	0.0015892876	0.0019943928	0.0020599787	0.0020371692	0.0022274229	0.0025851000	0.0021680297	0.0020599787	0.0028687570	0.0026339948	0.0023900159	0.0023771038	0.0020252674	0.0020371692	0.0026339948	0.0025634780	0.0023703681	0.0020021359	0.0017491523	0.0022274229	0.0023900159	0.0023703681	0.0027424333
0.0027757218	0.0025407353	0.0024041330	0.0030513614	0.0027052829	0.0025950371	0.0025407353	0.0023700620	0.0022151619	0.0028213459	0.0024964477	0.0024164832	0.0024041330	0.0022151619	0.0027470634	0.0027589809	0.0025890221	0.0029814719	0.0030513614	0.0028213459	0.0027589809	0.0034699872	0.0030681167	0.0030201294	0.0027052829	0.0024964477	0.0025890221	0.0030681167	0.0028129775	0.0028625987	0.0025950371	0.0024164832	0.0029814719	0.0030201294	0.0028625987	0.0033468520
0.0024189408	0.0021316156	0.0020669580	0.0026691970	0.0022424672	0.0022328391	0.0021316156	0.0019524906	0.0019305571	0.0024143113	0.0020537700	0.0021467231	0.0020669580	0.0019305571	0.0027251003	0.0027002152	0.0024229963	0.0031998856	0.0026691970	0.0024143113	0.0027002152	0.0032706861	0.0027567037	0.0031283687	0.0022424672	0.0020537700	0.0024229963	0.0027567037	0.0023942743	0.0028290481	0.0022328391	0.0021467231	0.0031998856	0.0031283687	0.0028290481	0.0039626424
0.0027616250	0.0023097058	0.0022067169	0.0029023200	0.0028008014	0.0025822852	0.0023097058	0.0019870200	0.0019430582	0.0024728365	0.0024394435	0.0022999971	0.0022067169	0.0019430582	0.0024909375	0.0025509896	0.0027072360	0.0029651704	0.0029023200	0.0024728365	0.0025509896	0.0031931057	0.0031287763	0.0030510163	0.0028008014	0.0024394435	0.0027072360	0.0031287763	0.0032383060	0.0032894101	0.0025822852	0.0022999971	0.0029651704	0.0030510163	0.0032894101	0.0036763636
0.0027219274	0.0022985792	0.0022399780	0.0027320424	0.0024854175	0.0023197822	0.0022985792	0.0020528395	0.0019456650	0.0023626999	0.0021264089	0.0020193736	0.0022399780	0.0019456650	0.0026088460	0.0023587391	0.0023063341	0.0026444194	0.0027320424	0.0023626999	0.0023587391	0.0028808414	0.0025730259	0.0024828393	0.0024854175	0.0021264089	0.0023063341	0.0025730259	0.0024440660	0.0024034611	0.0023197822	0.0020193736	0.0026444194	0.0024828393	0.0024034611	0.0027525270
0.0026742455	0.0022187335	0.0022050374	0.0027201396	0.0024965306	0.0024316682	0.0022187335	0.0019452824	0.0019508055	0.0022634236	0.0021160439	0.0021311996	0.0022050374	0.0019508055	0.0026470595	0.0023606510	0.0023995504	0.0028144052	0.0027201396	0.0022634236	0.0023606510	0.0028868668	0.0026349854	0.0026252094	0.0024965306	0.0021160439	0.0023995504	0.0026349854	0.0025449768	0.0026432307	0.0024316682	0.0021311996	0.0028144052	0.0026252094	0.0026432307	0.0031163795
0.0026371400	0.0021754396	0.0017993941	0.0026356285	0.0024385911	0.0019879171	0.0021754396	0.0019046666	0.0015971894	0.0022119579	0.0020784625	0.0017849243	0.0017993941	0.0015971894	0.0023168960	0.0020853179	0.0021428096	0.0025613305	0.0026356285	0.0022119579	0.0020853179	0.0029477188	0.0026770194	0.0023718251	0.0024385911	0.0020784625	0.0021428096	0.0026770194	0.0025932399	0.0024484245	0.0019879171	0.0017849243	0.0025613305	0.0023718251	0.0024484245	0.0029572592
0.0016915815	0.0014791291	0.0012968108	0.0017956923	0.0015094859	0.0014066590	0.0014791291	0.0014166583	0.0011558057	0.0015875806	0.0013404235	0.0012202916	0.0012968108	0.0011558057	0.0018866260	0.0016157247	0.0016081930	0.0021624451	0.0017956923	0.0015875806	0.0016157247	0.0021016431	0.0018212893	0.0018594757	0.0015094859	0.0013404235	0.0016081930	0.0018212893	0.0016764878	0.0018651196	0.0014066590	0.0012202916	0.0021624451	0.0018594757	0.0018651196	0.0025910554
0.0022452072	0.0020257187	0.0020783933	0.0023302557	0.0020987472	0.0020941593	0.0020257187	0.0019443395	0.0019028839	0.0021267526	0.0019385110	0.0019349970	0.0020783933	0.0019028839	0.0028026094	0.0024197652	0.0023181316	0.0030359785	0.0023302557	0.0021267526	0.0024197652	0.0026112789	0.0023482607	0.0026121223	0.0020987472	0.0019385110	0.0023181316	0.0023482607	0.0022557368	0.0025428454	0.0020941593	0.0019349970	0.0030359785	0.0026121223	0.0025428454	0.0035436479
0.0031689136	0.0026729872	0.0027277281	0.0032919017	0.0030497660	0.0028646386	0.0026729872	0.0023582397	0.0024052187	0.0028208889	0.0026427267	0.0025338376	0.0027277281	0.0024052187	0.0029450559	0.0029367160	0.0028522913	0.0031078664	0.0032919017	0.0028208889	0.0029367160	0.0035664907	0.0033026650	0.0032310949	0.0030497660	0.0026427267	0.0028522913	0.0033026650	0.0031769869	0.0031628898	0.0028646386	0.0025338376	0.0031078664	0.0032310949	0.0031628898	0.0036063295
0.0020018165	0.0016241646	0.0017882349	0.0022926728	0.0018204898	0.0019162864	0.0016241646	0.0014253058	0.0014528505	0.0018548859	0.0015056742	0.0015606281	0.0017882349	0.0014528505	0.0022634980	0.0021688533	0.0018876887	0.0024131545	0.0022926728	0.0018548859	0.0021688533	0.0028947321	0.0022243534	0.0024287910	0.0018204898	0.0015056742	0.0018876887	0.0022243534	0.0019030773	0.0020556560	0.0019162864	0.0015606281	0.0024131545	0.0024287910	0.0020556560	0.0027604607
0.0025549646	0.0021460383	0.0019135933	0.0026356362	0.0023650038	0.0021175061	0.0021460383	0.0019675360	0.0017174298	0.0022655647	0.0021047240	0.0019469225	0.0019135933	0.0017174298	0.0022758755	0.0021570396	0.0021946683	0.0026043097	0.0026356362	0.0022655647	0.0021570396	0.0028649490	0.0025758888	0.0024744392	0.0023650038	0.0021047240	0.0021946683	0.0025758888	0.0025057348	0.0025367783	0.0021175061	0.0019469225	0.0026043097	0.0024744392	0.0025367783	0.0031929272
0.0035375258	0.0028753771	0.0029758219	0.0036285936	0.0034189969	0.0031736757	0.0028753771	0.0024794107	0.0025210483	0.0030258035	0.0028763296	0.0027401366	0.0029758219	0.0025210483	0.0032650091	0.0032161917	0.0033191588	0.0035936449	0.0036285936	0.0030258035	0.0032161917	0.0039882607	0.0037572619	0.0035967590	0.0034189969	0.0028763296	0.0033191588	0.0037572619	0.0037400034	0.0037337219	0.0031736757	0.0027401366	0.0035936449	0.0035967590	0.0037337219	0.0041330705
0.0021551387	0.0017803216	0.0017792559	0.0023608917	0.0020394563	0.0019839542	0.0017803216	0.0015998054	0.0015092130	0.0019447320	0.0017096531	0.0016489180	0.0017792559	0.0015092130	0.0023677122	0.0021437612	0.0020343526	0.0026821090	0.0023608917	0.0019447320	0.0021437612	0.0027264980	0.0023254141	0.0024316833	0.0020394563	0.0017096531	0.0020343526	0.0023254141	0.0021074543	0.0023004129	0.0019839542	0.0016489180	0.0026821090	0.0024316833	0.0023004129	0.0031188521
0.0019375016	0.0016203743	0.0015927340	0.0019552373	0.0017010919	0.0016337247	0.0016203743	0.0015469066	0.0014513449	0.0017418513	0.0015699692	0.0015048744	0.0015927340	0.0014513449	0.0021507914	0.0018152585	0.0018034247	0.0022778283	0.0019552373	0.0017418513	0.0018152585	0.0021786416	0.0018757045	0.0019294891	0.0017010919	0.0015699692	0.0018034247	0.0018757045	0.0017950378	0.0019353207	0.0016337247	0.0015048744	0.0022778283	0.0019294891	0.0019353207	0.0025158949
0.0032147784	0.0027451900	0.0027833773	0.0036076235	0.0033423998	0.0032230470	0.0027451900	0.0025010951	0.0023436515	0.0031257174	0.0029092467	0.0027291956	0.0027833773	0.0023436515	0.0032747394	0.0034099255	0.0032604324	0.0037877405	0.0036076235	0.0031257174	0.0034099255	0.0042230059	0.0039252494	0.0039646122	0.0033423998	0.0029092467	0.0032604324	0.0039252494	0.0037227041	0.0038094206	0.0032230470	0.0027291956	0.0037877405	0.0039646122	0.0038094206	0.0044860886
0.0024508211	0.0020316581	0.0021092498	0.0025385978	0.0023474384	0.0023807324	0.0020316581	0.0018684560	0.0017592862	0.0021809397	0.0019917907	0.0019704317	0.0021092498	0.0017592862	0.0025337577	0.0023305504	0.0022821569	0.0028360823	0.0025385978	0.0021809397	0.0023305504	0.0029390864	0.0026385119	0.0028182236	0.0023474384	0.0019917907	0.0022821569	0.0026385119	0.0025121284	0.0027489019	0.0023807324	0.0019704317	0.0028360823	0.0028182236	0.0027489019	0.0034947401
0.0023065665	0.0019960312	0.0017658951	0.0023794434	0.0020327175	0.0018774776	0.0019960312	0.0019066004	0.0016539418	0.0021292813	0.0018540755	0.0017475868	0.0017658951	0.0016539418	0.0020858196	0.0018538151	0.0018684706	0.0022253020	0.0023794434	0.0021292813	0.0018538151	0.0025727534	0.0021384998	0.0020080134	0.0020327175	0.0018540755	0.0018684706	0.0021384998	0.0019562340	0.0020093779	0.0018774776	0.0017475868	0.0022253020	0.0020080134	0.0020093779	0.0024381710
0.0030524730	0.0025584351	0.0020786764	0.0027664589	0.0025138933	0.0021307185	0.0025584351	0.0023260998	0.0018354821	0.0024244655	0.0022144199	0.0018852750	0.0020786764	0.0018354821	0.0024173599	0.0022638975	0.0021499199	0.0026207168	0.0027664589	0.0024244655	0.0022638975	0.0027876744	0.0024881386	0.0024061347	0.0025138933	0.0022144199	0.0021499199	0.0024881386	0.0023598515	0.0023003786	0.0021307185	0.0018852750	0.0026207168	0.0024061347	0.0023003786	0.0029569945
0.0027963923	0.0023682827	0.0023278922	0.0029188743	0.0025610923	0.0025175388	0.0023682827	0.0020970278	0.0020241467	0.0025203796	0.0022291262	0.0022034932	0.0023278922	0.0020241467	0.0026995304	0.0026225959	0.0024832488	0.0029190378	0.0029188743	0.0025203796	0.0026225959	0.0031925152	0.0028269526	0.0028835282	0.0025610923	0.0022291262	0.0024832488	0.0028269526	0.0026178464	0.0027682696	0.0025175388	0.0022034932	0.0029190378	0.0028835282	0.0027682696	0.0033003072
0.0024145992	0.0020814842	0.0019133860	0.0026035768	0.0022587024	0.0018502870	0.0020814842	0.0018762526	0.0016817961	0.0022752783	0.0019883889	0.0016612025	0.0019133860	0.0016817961	0.0024638505	0.0022410365	0.0021571810	0.0025110991	0.0026035768	0.0022752783	0.0022410365	0.0029970178	0.0025543347	0.0022482459	0.0022587024	0.0019883889	0.0021571810	0.0025543347	0.0023187712	0.0021872456	0.0018502870	0.0016612025	0.0025110991	0.0022482459	0.0021872456	0.0026739743
0.0023314751	0.0019033709	0.0020021271	0.0023747960	0.0021891338	0.0020985245	0.0019033709	0.0019071420	0.0018929751	0.0021330365	0.0020746198	0.0020444273	0.0020021271	0.0018929751	0.0026728603	0.0023192693	0.0023800001	0.0030093172	0.0023747960	0.0021330365	0.0023192693	0.0025929427	0.0024488610	0.0025118201	0.0021891338	0.0020746198	0.0023800001	0.0024488610	0.0024499841	0.0026363919	0.0020985245	0.0020444273	0.0030093172	0.0025118201	0.0026363919	0.0035265993
0.0023437618	0.0018610624	0.0018538927	0.0024173405	0.0022587146	0.0020231234	0.0018610624	0.0015633761	0.0016202967	0.0019394350	0.0018520240	0.0017246404	0.0018538927	0.0016202967	0.0024530023	0.0022208253	0.0023039243	0.0026456444	0.0024173405	0.0019394350	0.0022208253	0.0026331324	0.0025147778	0.0024444796	0.0022587146	0.0018520240	0.0023039243	0.0025147778	0.0024841532	0.0025494689	0.0020231234	0.0017246404	0.0026456444	0.0024444796	0.0025494689	0.0029532913
0.0020176486	0.0017500714	0.0017606979	0.0019974252	0.0018921863	0.0019082975	0.0017500714	0.0017234778	0.0018622784	0.0018924748	0.0018305843	0.0020320642	0.0017606979	0.0018622784	0.0025509501	0.0020685484	0.0021207217	0.0027082053	0.0019974252	0.0018924748	0.0020685484	0.0022648326	0.0021452203	0.0023451922	0.0018921863	0.0018305843	0.0021207217	0.0021452203	0.0021671998	0.0024100656	0.0019082975	0.0020320642	0.0027082053	0.0023451922	0.0024100656	0.0030468845
0.0029553210	0.0023187295	0.0022938482	0.0033770373	0.0028802677	0.0026137234	0.0023187295	0.0019923079	0.0019945989	0.0027314708	0.0023064945	0.0022324946	0.0022938482	0.0019945989	0.0028090694	0.0029285559	0.0025281984	0.0031415638	0.0033770373	0.0027314708	0.0029285559	0.0041434673	0.0034381588	0.0033780320	0.0028802677	0.0023064945	0.0025281984	0.0034381588	0.0029773695	0.0029034054	0.0026137234	0.0022324946	0.0031415638	0.0033780320	0.0029034054	0.0036574215
0.0027124896	0.0024115569	0.0023213282	0.0028606414	0.0025766968	0.0025115166	0.0024115569	0.0022796743	0.0021411175	0.0026120443	0.0023888104	0.0023497870	0.0023213282	0.0021411175	0.0026865362	0.0026397308	0.0025248544	0.0029370072	0.0028606414	0.0026120443	0.0026397308	0.0032389756	0.0028836351	0.0029427167	0.0025766968	0.0023888104	0.0025248544	0.0028836351	0.0026603735	0.0027888633	0.0025115166	0.0023497870	0.0029370072	0.0029427167	0.0027888633	0.0033747396
0.0022187078	0.0019669223	0.0017700335	0.0020956739	0.0020233868	0.0017327094	0.0019669223	0.0018222634	0.0016372712	0.0019304247	0.0018692046	0.0016359277	0.0017700335	0.0016372712	0.0020847930	0.0018858728	0.0019201809	0.0021568734	0.0020956739	0.0019304247	0.0018858728	0.0021632592	0.0020363980	0.0019166393	0.0020233868	0.0018692046	0.0019201809	0.0020363980	0.0020635067	0.0019806112	0.0017327094	0.0016359277	0.0021568734	0.0019166393	0.0019806112	0.0023859526
0.0028896737	0.0027529703	0.0026911928	0.0031837396	0.0031102697	0.0029665170	0.0027529703	0.0027609547	0.0025714658	0.0030093104	0.0030107960	0.0028030799	0.0026911928	0.0025714658	0.0032260963	0.0031427945	0.0032298800	0.0036138245	0.0031837396	0.0030093104	0.0031427945	0.0037040333	0.0035908777	0.0035580196	0.0031102697	0.0030107960	0.0032298800	0.0035908777	0.0036014411	0.0036469810	0.0029665170	0.0028030799	0.0036138245	0.0035580196	0.0036469810	0.0041679392
0.0024413650	0.0020750714	0.0020378122	0.0024011808	0.0022699005	0.0022667261	0.0020750714	0.0018404627	0.0018036958	0.0020833065	0.0019845706	0.0020216436	0.0020378122	0.0018036958	0.0026587994	0.0021778601	0.0023254564	0.0029085321	0.0024011808	0.0020833065	0.0021778601	0.0025051855	0.0023605461	0.0024475102	0.0022699005	0.0019845706	0.0023254564	0.0023605461	0.0024060553	0.0026413986	0.0022667261	0.0020216436	0.0029085321	0.0024475102	0.0026413986	0.0033018423
0.0025610416	0.0019886967	0.0016877347	0.0025195743	0.0021879802	0.0017893466	0.0019886967	0.0017313278	0.0014437115	0.0020558288	0.0017751219	0.0015133805	0.0016877347	0.0014437115	0.0020308462	0.0020644785	0.0020044927	0.0023284852	0.0025195743	0.0020558288	0.0020644785	0.0027414501	0.0024410175	0.0022954274	0.0021879802	0.0017751219	0.0020044927	0.0024410175	0.0023196688	0.0022899160	0.0017893466	0.0015133805	0.0023284852	0.0022954274	0.0022899160	0.0027926100
0.0020950428	0.0018186921	0.0016451818	0.0019906240	0.0017468006	0.0015730941	0.0018186921	0.0016779902	0.0015132812	0.0017519545	0.0015681972	0.0014537957	0.0016451818	0.0015132812	0.0022671057	0.0017791863	0.0018464939	0.0022715036	0.0019906240	0.0017519545	0.0017791863	0.0020968823	0.0018749532	0.0018267316	0.0017468006	0.0015681972	0.0018464939	0.0018749532	0.0017854089	0.0019094361	0.0015730941	0.0014537957	0.0022715036	0.0018267316	0.0019094361	0.0024567145
0.0020548146	0.0016144122	0.0015533985	0.0020202011	0.0018818425	0.0016877163	0.0016144122	0.0014373455	0.0013638132	0.0016371008	0.0015708469	0.0014453743	0.0015533985	0.0013638132	0.0022322986	0.0017653210	0.0018375618	0.0023260924	0.0020202011	0.0016371008	0.0017653210	0.0021407135	0.0019975095	0.0019564246	0.0018818425	0.0015708469	0.0018375618	0.0019975095	0.0019631934	0.0020186427	0.0016877163	0.0014453743	0.0023260924	0.0019564246	0.0020186427	0.0026192028
0.0022046319	0.0018585752	0.0019347110	0.0022540819	0.0021193926	0.0020914549	0.0018585752	0.0016975233	0.0016800771	0.0019941142	0.0018657783	0.0018685725	0.0019347110	0.0016800771	0.0022790549	0.0021965617	0.0022247802	0.0025403450	0.0022540819	0.0019941142	0.0021965617	0.0026676708	0.0024364297	0.0025286254	0.0021193926	0.0018657783	0.0022247802	0.0024364297	0.0023988878	0.0025348592	0.0020914549	0.0018685725	0.0025403450	0.0025286254	0.0025348592	0.0029580389
0.0037447497	0.0030700194	0.0028881033	0.0037652966	0.0035212419	0.0031838463	0.0030700194	0.0026264809	0.0024894127	0.0031568925	0.0029971618	0.0028163318	0.0028881033	0.0024894127	0.0029251777	0.0032065753	0.0031449892	0.0033475694	0.0037652966	0.0031568925	0.0032065753	0.0040433459	0.0038122705	0.0036815178	0.0035212419	0.0029971618	0.0031449892	0.0038122705	0.0036686461	0.0036468784	0.0031838463	0.0028163318	0.0033475694	0.0036815178	0.0036468784	0.0040123462
0.0028851608	0.0023498822	0.0025725464	0.0030010668	0.0028674235	0.0028235590	0.0023498822	0.0020203468	0.0022231177	0.0024924685	0.0024073396	0.0024468492	0.0025725464	0.0022231177	0.0030072666	0.0027322263	0.0029006458	0.0032778276	0.0030010668	0.0024924685	0.0027322263	0.0032140870	0.0030618007	0.0030188153	0.0028674235	0.0024073396	0.0029006458	0.0030618007	0.0031078362	0.0031980889	0.0028235590	0.0024468492	0.0032778276	0.0030188153	0.0031980889	0.0036174808
0.0025760684	0.0021833161	0.0020906705	0.0027011451	0.0023956628	0.0021929427	0.0021833161	0.0020339513	0.0020587089	0.0024280864	0.0022494413	0.0022258292	0.0020906705	0.0020587089	0.0028206679	0.0024796878	0.0024660057	0.0030662750	0.0027011451	0.0024280864	0.0024796878	0.0030777468	0.0027813994	0.0027429105	0.0023956628	0.0022494413	0.0024660057	0.0027813994	0.0026367043	0.0027555557	0.0021929427	0.0022258292	0.0030662750	0.0027429105	0.0027555557	0.0034802903
0.0030534451	0.0027574335	0.0025296051	0.0031980435	0.0028438564	0.0027245790	0.0027574335	0.0026338344	0.0023961876	0.0029636906	0.0026515480	0.0026083158	0.0025296051	0.0023961876	0.0027743975	0.0028607300	0.0026529227	0.0030494080	0.0031980435	0.0029636906	0.0028607300	0.0035293823	0.0031050220	0.0031575026	0.0028438564	0.0026515480	0.0026529227	0.0031050220	0.0028302381	0.0029230916	0.0027245790	0.0026083158	0.0030494080	0.0031575026	0.0029230916	0.0034568520
0.0027769372	0.0021942745	0.0022829483	0.0029582622	0.0026063885	0.0024877298	0.0021942745	0.0018533877	0.0019047534	0.0023938468	0.0021327461	0.0020948736	0.0022829483	0.0019047534	0.0027536894	0.0026432836	0.0025632140	0.0030490793	0.0029582622	0.0023938468	0.0026432836	0.0033733195	0.0029719403	0.0029577441	0.0026063885	0.0021327461	0.0025632140	0.0029719403	0.0027636510	0.0029157410	0.0024877298	0.0020948736	0.0030490793	0.0029577441	0.0029157410	0.0035194149
0.0032807006	0.0026593314	0.0025331467	0.0032253258	0.0031461372	0.0026509687	0.0026593314	0.0023249507	0.0021573192	0.0026535090	0.0026402544	0.0022649284	0.0025331467	0.0021573192	0.0030172601	0.0029302085	0.0029672949	0.0032386399	0.0032253258	0.0026535090	0.0029302085	0.0035241989	0.0033691525	0.0031860340	0.0031461372	0.0026402544	0.0029672949	0.0033691525	0.0033715904	0.0032154175	0.0026509687	0.0022649284	0.0032386399	0.0031860340	0.0032154175	0.0036995129
0.0028218087	0.0025803196	0.0024314987	0.0030544741	0.0027444309	0.0028318002	0.0025803196	0.0025765877	0.0022771157	0.0028880520	0.0026531535	0.0027014831	0.0024314987	0.0022771157	0.0029587238	0.0028314121	0.0027586368	0.0034275252	0.0030544741	0.0028880520	0.0028314121	0.0034487616	0.0031270363	0.0033306165	0.0027444309	0.0026531535	0.0027586368	0.0031270363	0.0029437290	0.0032633629	0.0028318002	0.0027014831	0.0034275252	0.0033306165	0.0032633629	0.0041092812
0.0030263460	0.0025012977	0.0023355094	0.0032240929	0.0028361005	0.0027024270	0.0025012977	0.0021816288	0.0020793643	0.0027306368	0.0024366201	0.0024021869	0.0023355094	0.0020793643	0.0028000321	0.0027300884	0.0026118227	0.0031260337	0.0032240929	0.0027306368	0.0027300884	0.0036102404	0.0031839328	0.0031636363	0.0028361005	0.0024366201	0.0026118227	0.0031839328	0.0029360290	0.0030105204	0.0027024270	0.0024021869	0.0031260337	0.0031636363	0.0030105204	0.0035864414
0.0024119479	0.0020249452	0.0017752015	0.0024672981	0.0021370499	0.0019833751	0.0020249452	0.0017642446	0.0015550411	0.0020875091	0.0018447203	0.0017237181	0.0017752015	0.0015550411	0.0017088022	0.0019485822	0.0018402593	0.0019563453	0.0024672981	0.0020875091	0.0019485822	0.0026697877	0.0023062806	0.0022632572	0.0021370499	0.0018447203	0.0018402593	0.0023062806	0.0021029624	0.0021345168	0.0019833751	0.0017237181	0.0019563453	0.0022632572	0.0021345168	0.0024121109
0.0030949374	0.0027694770	0.0023459128	0.0030998775	0.0028192072	0.0026743515	0.0027694770	0.0026132451	0.0022546882	0.0028247524	0.0026430144	0.0025875767	0.0023459128	0.0022546882	0.0025497661	0.0025482502	0.0025385740	0.0028903417	0.0030998775	0.0028247524	0.0025482502	0.0034623961	0.0030075579	0.0030799877	0.0028192072	0.0026430144	0.0025385740	0.0030075579	0.0028574659	0.0029515739	0.0026743515	0.0025875767	0.0028903417	0.0030799877	0.0029515739	0.0035246010
0.0029941082	0.0027775159	0.0024134552	0.0030179030	0.0028075732	0.0024789798	0.0027775159	0.0027741386	0.0024007878	0.0029770873	0.0027953474	0.0024796713	0.0024134552	0.0024007878	0.0026526558	0.0026844444	0.0026559083	0.0028461914	0.0030179030	0.0029770873	0.0026844444	0.0033925841	0.0030944763	0.0028527049	0.0028075732	0.0027953474	0.0026559083	0.0030944763	0.0029556061	0.0028130697	0.0024789798	0.0024796713	0.0028461914	0.0028527049	0.0028130697	0.0031569121
0.0031237205	0.0026162167	0.0023488578	0.0029040145	0.0025726327	0.0026503374	0.0026162167	0.0023875518	0.0021613044	0.0025906292	0.0023371918	0.0024158021	0.0023488578	0.0021613044	0.0025393631	0.0024259997	0.0023137358	0.0028121472	0.0029040145	0.0025906292	0.0024259997	0.0030491959	0.0026265999	0.0027997383	0.0025726327	0.0023371918	0.0023137358	0.0026265999	0.0024504796	0.0026437586	0.0026503374	0.0024158021	0.0028121472	0.0027997383	0.0026437586	0.0032269823
0.0037659809	0.0031049538	0.0027096938	0.0037731705	0.0033130406	0.0029159802	0.0031049538	0.0027049591	0.0023443180	0.0031831027	0.0028348776	0.0025668633	0.0027096938	0.0023443180	0.0026170027	0.0028837752	0.0027249461	0.0028853615	0.0037731705	0.0031831027	0.0028837752	0.0040018980	0.0034412522	0.0031828132	0.0033130406	0.0028348776	0.0027249461	0.0034412522	0.0031307724	0.0029999953	0.0029159802	0.0025668633	0.0028853615	0.0031828132	0.0029999953	0.0032831018
0.0025297693	0.0020251066	0.0016243631	0.0024043753	0.0020137306	0.0017001880	0.0020251066	0.0017164340	0.0013940967	0.0019597659	0.0016750195	0.0014593778	0.0016243631	0.0013940967	0.0018561446	0.0018433341	0.0017568916	0.0020688592	0.0024043753	0.0019597659	0.0018433341	0.0025502035	0.0021586143	0.0020451739	0.0020137306	0.0016750195	0.0017568916	0.0021586143	0.0019265275	0.0019590967	0.0017001880	0.0014593778	0.0020688592	0.0020451739	0.0019590967	0.0024269053
0.0027113700	0.0021955634	0.0021648280	0.0030228602	0.0025483240	0.0023130502	0.0021955634	0.0018496124	0.0019200349	0.0025150633	0.0021769291	0.0020709882	0.0021648280	0.0019200349	0.0025021629	0.0027206639	0.0024459863	0.0027379246	0.0030228602	0.0025150633	0.0027206639	0.0035398474	0.0030078895	0.0029399656	0.0025483240	0.0021769291	0.0024459863	0.0030078895	0.0026343026	0.0026543974	0.0023130502	0.0020709882	0.0027379246	0.0029399656	0.0026543974	0.0030764559
0.0022739078	0.0019580958	0.0020567433	0.0024544511	0.0021903400	0.0022519318	0.0019580958	0.0017735350	0.0019217541	0.0021694299	0.0019771490	0.0021364477	0.0020567433	0.0019217541	0.0025104934	0.0024242857	0.0023464366	0.0029080238	0.0024544511	0.0021694299	0.0024242857	0.0028241062	0.0025259676	0.0027831634	0.0021903400	0.0019771490	0.0023464366	0.0025259676	0.0023739983	0.0027221710	0.0022519318	0.0021364477	0.0029080238	0.0027831634	0.0027221710	0.0035983451
0.0026876333	0.0024062911	0.0022255531	0.0029700351	0.0025625740	0.0024802456	0.0024062911	0.0022090211	0.0019533942	0.0026722627	0.0023262569	0.0021908269	0.0022255531	0.0019533942	0.0026862912	0.0025568272	0.0024508393	0.0029922610	0.0029700351	0.0026722627	0.0025568272	0.0034813759	0.0029662325	0.0029735527	0.0025625740	0.0023262569	0.0024508393	0.0029662325	0.0027009088	0.0028321251	0.0024802456	0.0021908269	0.0029922610	0.0029735527	0.0028321251	0.0035266883
0.0024032709	0.0019830922	0.0019719487	0.0026166924	0.0023151089	0.0022986311	0.0019830922	0.0017072993	0.0016554084	0.0021776683	0.0019502476	0.0019542726	0.0019719487	0.0016554084	0.0024823844	0.0023974360	0.0022795856	0.0029122197	0.0026166924	0.0021776683	0.0023974360	0.0030458423	0.0026978599	0.0028936665	0.0023151089	0.0019502476	0.0022795856	0.0026978599	0.0024721527	0.0027280837	0.0022986311	0.0019542726	0.0029122197	0.0028936665	0.0027280837	0.0035989657
0.0025590062	0.0022650667	0.0020396978	0.0026053443	0.0023004650	0.0022416474	0.0022650667	0.0020682460	0.0019044147	0.0023365623	0.0021138788	0.0021195098	0.0020396978	0.0019044147	0.0024541975	0.0023581771	0.0022805788	0.0027910726	0.0026053443	0.0023365623	0.0023581771	0.0027762502	0.0025044172	0.0026504927	0.0023004650	0.0021138788	0.0022805788	0.0025044172	0.0023379988	0.0025871376	0.0022416474	0.0021195098	0.0027910726	0.0026504927	0.0025871376	0.0032907665
0.0032642956	0.0026714175	0.0025756736	0.0033138923	0.0031416991	0.0028671859	0.0026714175	0.0022802274	0.0022044657	0.0027975058	0.0026275034	0.0024597253	0.0025756736	0.0022044657	0.0025589929	0.0028001193	0.0027440177	0.0028349236	0.0033138923	0.0027975058	0.0028001193	0.0036623815	0.0033251753	0.0031155429	0.0031416991	0.0026275034	0.0027440177	0.0033251753	0.0032530954	0.0030369683	0.0028671859	0.0024597253	0.0028349236	0.0031155429	0.0030369683	0.0032665163
0.0027497551	0.0024902630	0.0020578801	0.0027728201	0.0024964768	0.0019514783	0.0024902630	0.0023236559	0.0018945954	0.0025109251	0.0022705000	0.0018057323	0.0020578801	0.0018945954	0.0021583445	0.0023244533	0.0022509320	0.0022282349	0.0027728201	0.0025109251	0.0023244533	0.0030887987	0.0027595594	0.0023286378	0.0024964768	0.0022705000	0.0022509320	0.0027595594	0.0026345597	0.0023248986	0.0019514783	0.0018057323	0.0022282349	0.0023286378	0.0023248986	0.0024692815
0.0026443460	0.0022255686	0.0020362024	0.0025200092	0.0022847242	0.0020892471	0.0022255686	0.0019641541	0.0017077451	0.0021242675	0.0019378384	0.0017513269	0.0020362024	0.0017077451	0.0024322874	0.0023028420	0.0022147580	0.0026936150	0.0025200092	0.0021242675	0.0023028420	0.0026898410	0.0024491732	0.0025356330	0.0022847242	0.0019378384	0.0022147580	0.0024491732	0.0023551357	0.0024650382	0.0020892471	0.0017513269	0.0026936150	0.0025356330	0.0024650382	0.0031170207
0.0029675531	0.0025227637	0.0022764438	0.0031605678	0.0026807643	0.0025301816	0.0025227637	0.0022937032	0.0020041815	0.0027067482	0.0023087208	0.0021795384	0.0022764438	0.0020041815	0.0026644503	0.0025764831	0.0024778827	0.0029638897	0.0031605678	0.0027067482	0.0025764831	0.0034692182	0.0029408827	0.0029266015	0.0026807643	0.0023087208	0.0024778827	0.0029408827	0.0026671419	0.0027876310	0.0025301816	0.0021795384	0.0029638897	0.0029266015	0.0027876310	0.0034792498
0.0021220243	0.0018423629	0.0020293854	0.0025804490	0.0022279603	0.0024457037	0.0018423629	0.0017610392	0.0018080874	0.0022832140	0.0020037347	0.0022259433	0.0020293854	0.0018080874	0.0026809759	0.0027228391	0.0024857929	0.0032821727	0.0025804490	0.0022832140	0.0027228391	0.0033940219	0.0029030433	0.0034347456	0.0022279603	0.0020037347	0.0024857929	0.0029030433	0.0025882921	0.0030746055	0.0024457037	0.0022259433	0.0032821727	0.0034347456	0.0030746055	0.0042409691
0.0028496892	0.0024610797	0.0021537847	0.0032321586	0.0028463522	0.0026590637	0.0024610797	0.0022098585	0.0019078444	0.0028071686	0.0024887217	0.0023525636	0.0021537847	0.0019078444	0.0027152944	0.0026739338	0.0025988324	0.0031292509	0.0032321586	0.0028071686	0.0026739338	0.0037997095	0.0033701749	0.0033440426	0.0028463522	0.0024887217	0.0025988324	0.0033701749	0.0030762356	0.0031716134	0.0026590637	0.0023525636	0.0031292509	0.0033440426	0.0031716134	0.0037867196
0.0021661353	0.0019028260	0.0021303558	0.0023356794	0.0020377203	0.0021610629	0.0019028260	0.0018070818	0.0019165927	0.0020676924	0.0018434953	0.0019953721	0.0021303558	0.0019165927	0.0026244797	0.0023574567	0.0021940186	0.0027345892	0.0023356794	0.0020676924	0.0023574567	0.0025576598	0.0022310722	0.0024155822	0.0020377203	0.0018434953	0.0021940186	0.0022310722	0.0020491939	0.0022769222	0.0021610629	0.0019953721	0.0027345892	0.0024155822	0.0022769222	0.0029561420
0.0024907722	0.0021721967	0.0019622788	0.0025450341	0.0022507372	0.0020221506	0.0021721967	0.0020810647	0.0018870437	0.0022881943	0.0021057209	0.0019848438	0.0019622788	0.0018870437	0.0024228247	0.0022315065	0.0022511897	0.0026461834	0.0025450341	0.0022881943	0.0022315065	0.0027647089	0.0024860255	0.0023649681	0.0022507372	0.0021057209	0.0022511897	0.0024860255	0.0024108129	0.0024325696	0.0020221506	0.0019848438	0.0026461834	0.0023649681	0.0024325696	0.0029763066
0.0022411187	0.0018150486	0.0018018038	0.0023457206	0.0020805509	0.0020406411	0.0018150486	0.0015557707	0.0015199611	0.0019411084	0.0017678187	0.0017337746	0.0018018038	0.0015199611	0.0022495826	0.0020657460	0.0021280719	0.0026419666	0.0023457206	0.0019411084	0.0020657460	0.0026419116	0.0023833434	0.0024266986	0.0020805509	0.0017678187	0.0021280719	0.0023833434	0.0023289151	0.0025324145	0.0020406411	0.0017337746	0.0026419666	0.0024266986	0.0025324145	0.0032048198
0.0025724565	0.0023263103	0.0023705024	0.0027739256	0.0024130196	0.0025486254	0.0023263103	0.0022048383	0.0021955866	0.0025931668	0.0022625131	0.0023620040	0.0023705024	0.0021955866	0.0030230064	0.0027872988	0.0026433292	0.0033431055	0.0027739256	0.0025931668	0.0027872988	0.0033021654	0.0029349270	0.0031688285	0.0024130196	0.0022625131	0.0026433292	0.0029349270	0.0026992607	0.0030457933	0.0025486254	0.0023620040	0.0033431055	0.0031688285	0.0030457933	0.0038884539
0.0025517053	0.0020818516	0.0020245200	0.0025507765	0.0024151051	0.0021808365	0.0020818516	0.0019495039	0.0018147367	0.0022157817	0.0021209683	0.0020609686	0.0020245200	0.0018147367	0.0023346070	0.0022447261	0.0023156299	0.0026411197	0.0025507765	0.0022157817	0.0022447261	0.0028349430	0.0026566400	0.0025887928	0.0024151051	0.0021209683	0.0023156299	0.0026566400	0.0026052273	0.0026377650	0.0021808365	0.0020609686	0.0026411197	0.0025887928	0.0026377650	0.0031505640
0.0025676729	0.0022078724	0.0018437807	0.0023949351	0.0021826281	0.0017260658	0.0022078724	0.0020522456	0.0017319356	0.0021764639	0.0020080445	0.0016556228	0.0018437807	0.0017319356	0.0021235521	0.0019471085	0.0019815518	0.0021666709	0.0023949351	0.0021764639	0.0019471085	0.0024935658	0.0022751515	0.0019573121	0.0021826281	0.0020080445	0.0019815518	0.0022751515	0.0021574873	0.0020045997	0.0017260658	0.0016556228	0.0021666709	0.0019573121	0.0020045997	0.0023242863
0.0030296353	0.0026568623	0.0022694800	0.0031920002	0.0028706493	0.0026791775	0.0026568623	0.0025813000	0.0022447913	0.0029239376	0.0027017893	0.0026333514	0.0022694800	0.0022447913	0.0027229669	0.0026746984	0.0026440264	0.0031613371	0.0031920002	0.0029239376	0.0026746984	0.0037429855	0.0033595740	0.0032591801	0.0028706493	0.0027017893	0.0026440264	0.0033595740	0.0031358147	0.0032009922	0.0026791775	0.0026333514	0.0031613371	0.0032591801	0.0032009922	0.0038354697
0.0022819845	0.0019879062	0.0020571567	0.0023529645	0.0020627930	0.0020654079	0.0019879062	0.0018246592	0.0018462280	0.0021351632	0.0018758596	0.0018783316	0.0020571567	0.0018462280	0.0026101097	0.0023490695	0.0022931409	0.0027455549	0.0023529645	0.0021351632	0.0023490695	0.0026965303	0.0023347529	0.0024679654	0.0020627930	0.0018758596	0.0022931409	0.0023347529	0.0021910236	0.0024430874	0.0020654079	0.0018783316	0.0027455549	0.0024679654	0.0024430874	0.0030532603
0.0039619312	0.0032794498	0.0031760918	0.0041215056	0.0038449934	0.0034714695	0.0032794498	0.0027844222	0.0026998324	0.0034708083	0.0032535933	0.0029652788	0.0031760918	0.0026998324	0.0035329067	0.0036254934	0.0035775406	0.0038865950	0.0041215056	0.0034708083	0.0036254934	0.0044833404	0.0042090791	0.0039960839	0.0038449934	0.0032535933	0.0035775406	0.0042090791	0.0040216897	0.0039465396	0.0034714695	0.0029652788	0.0038865950	0.0039960839	0.0039465396	0.0043641438
0.0026589963	0.0023392795	0.0021698417	0.0027905936	0.0024450293	0.0022413501	0.0023392795	0.0021451327	0.0019816074	0.0024852688	0.0021976473	0.0020393734	0.0021698417	0.0019816074	0.0024173742	0.0024619471	0.0022262587	0.0025986455	0.0027905936	0.0024852688	0.0024619471	0.0030657893	0.0026599390	0.0026233695	0.0024450293	0.0021976473	0.0022262587	0.0026599390	0.0023728412	0.0023496031	0.0022413501	0.0020393734	0.0025986455	0.0026233695	0.0023496031	0.0029212983
0.0027666059	0.0023303069	0.0020875109	0.0030066551	0.0026110395	0.0023573835	0.0023303069	0.0020596520	0.0017716054	0.0025590461	0.0022492180	0.0020248923	0.0020875109	0.0017716054	0.0024694539	0.0024477792	0.0022368073	0.0027223447	0.0030066551	0.0025590461	0.0024477792	0.0033794677	0.0029599810	0.0028480825	0.0026110395	0.0022492180	0.0022368073	0.0029599810	0.0026828844	0.0026360310	0.0023573835	0.0020248923	0.0027223447	0.0028480825	0.0026360310	0.0032191399
0.0024926398	0.0023049864	0.0020790640	0.0025140853	0.0024312673	0.0021491173	0.0023049864	0.0023680040	0.0020335824	0.0023820582	0.0023930384	0.0020597408	0.0020790640	0.0020335824	0.0025205362	0.0022332011	0.0023089346	0.0025827264	0.0025140853	0.0023820582	0.0022332011	0.0026672460	0.0025841885	0.0023741737	0.0024312673	0.0023930384	0.0023089346	0.0025841885	0.0026566688	0.0024702132	0.0021491173	0.0020597408	0.0025827264	0.0023741737	0.0024702132	0.0028321455
0.0030924598	0.0024774314	0.0025687927	0.0030731511	0.0027835300	0.0025963589	0.0024774314	0.0021309270	0.0020724537	0.0024366672	0.0022098802	0.0020641877	0.0025687927	0.0020724537	0.0028535600	0.0027691354	0.0026638955	0.0030768488	0.0030731511	0.0024366672	0.0027691354	0.0032760535	0.0029317978	0.0029861434	0.0027835300	0.0022098802	0.0026638955	0.0029317978	0.0027667635	0.0028415832	0.0025963589	0.0020641877	0.0030768488	0.0029861434	0.0028415832	0.0035373444
0.0029260182	0.0025802220	0.0027258056	0.0030948541	0.0030342508	0.0029521821	0.0025802220	0.0023549172	0.0024311174	0.0027611873	0.0027178197	0.0026107950	0.0027258056	0.0024311174	0.0030784751	0.0030309270	0.0031281068	0.0033423339	0.0030948541	0.0027611873	0.0030309270	0.0033910982	0.0033232344	0.0032921642	0.0030342508	0.0027178197	0.0031281068	0.0033232344	0.0033570903	0.0033853998	0.0029521821	0.0026107950	0.0033423339	0.0032921642	0.0033853998	0.0036867683
0.0024438023	0.0020027984	0.0019407509	0.0027428024	0.0024267316	0.0022939256	0.0020027984	0.0018313372	0.0015984661	0.0022721872	0.0020600450	0.0018645851	0.0019407509	0.0015984661	0.0024912840	0.0022970068	0.0022425473	0.0028741333	0.0027428024	0.0022721872	0.0022970068	0.0031925448	0.0028393690	0.0027941713	0.0024267316	0.0020600450	0.0022425473	0.0028393690	0.0026533129	0.0026998750	0.0022939256	0.0018645851	0.0028741333	0.0027941713	0.0026998750	0.0035301319
0.0030097427	0.0026305018	0.0026152633	0.0031638444	0.0028832731	0.0027114096	0.0026305018	0.0024726399	0.0024059397	0.0028296313	0.0025859095	0.0024931766	0.0026152633	0.0024059397	0.0030703483	0.0029474569	0.0028342708	0.0032839751	0.0031638444	0.0028296313	0.0029474569	0.0034587091	0.0031432187	0.0030841000	0.0028832731	0.0025859095	0.0028342708	0.0031432187	0.0029348938	0.0030001298	0.0027114096	0.0024931766	0.0032839751	0.0030841000	0.0030001298	0.0036049536
0.0020590290	0.0016660778	0.0019339623	0.0023036745	0.0020054076	0.0021397906	0.0016660778	0.0015043367	0.0016094034	0.0019059565	0.0016635732	0.0017737489	0.0019339623	0.0016094034	0.0023870972	0.0024144758	0.0022478941	0.0026516045	0.0023036745	0.0019059565	0.0024144758	0.0027395525	0.0024376395	0.0026861837	0.0020054076	0.0016635732	0.0022478941	0.0024376395	0.0022627775	0.0025419148	0.0021397906	0.0017737489	0.0026516045	0.0026861837	0.0025419148	0.0030282092
0.0021497848	0.0018083026	0.0017921378	0.0022639248	0.0020088577	0.0020385529	0.0018083026	0.0016884393	0.0016544135	0.0020189890	0.0018011361	0.0018911937	0.0017921378	0.0016544135	0.0023362542	0.0021743415	0.0021277969	0.0027751549	0.0022639248	0.0020189890	0.0021743415	0.0025902844	0.0023278859	0.0025400912	0.0020088577	0.0018011361	0.0021277969	0.0023278859	0.0022215544	0.0025222887	0.0020385529	0.0018911937	0.0027751549	0.0025400912	0.0025222887	0.0033921547
0.0025948993	0.0020908556	0.0019642255	0.0024744205	0.0023278196	0.0021092520	0.0020908556	0.0018582382	0.0016426285	0.0020567489	0.0019698314	0.0018044959	0.0019642255	0.0016426285	0.0022454463	0.0021318746	0.0021669600	0.0025922567	0.0024744205	0.0020567489	0.0021318746	0.0025502332	0.0024117993	0.0024132228	0.0023278196	0.0019698314	0.0021669600	0.0024117993	0.0024542828	0.0024932599	0.0021092520	0.0018044959	0.0025922567	0.0024132228	0.0024932599	0.0031394116
0.0026047752	0.0021026499	0.0021127760	0.0026848767	0.0023838872	0.0020883810	0.0021026499	0.0018011474	0.0017990988	0.0022127174	0.0019767430	0.0017998507	0.0021127760	0.0017990988	0.0027158208	0.0024873374	0.0024265644	0.0029165487	0.0026848767	0.0022127174	0.0024873374	0.0029999470	0.0026769113	0.0026294752	0.0023838872	0.0019767430	0.0024265644	0.0026769113	0.0024902707	0.0025676484	0.0020883810	0.0017998507	0.0029165487	0.0026294752	0.0025676484	0.0033168572
0.0024154365	0.0019488347	0.0023126716	0.0025028552	0.0022218108	0.0023964667	0.0019488347	0.0016917250	0.0019860303	0.0020964799	0.0018925318	0.0021020169	0.0023126716	0.0019860303	0.0029282650	0.0026029365	0.0024374654	0.0030592196	0.0025028552	0.0020964799	0.0026029365	0.0028010247	0.0024519867	0.0027751849	0.0022218108	0.0018925318	0.0024374654	0.0024519867	0.0022508065	0.0025953066	0.0023964667	0.0021020169	0.0030592196	0.0027751849	0.0025953066	0.0032957138
0.0029149393	0.0025413972	0.0025323564	0.0030617622	0.0028205727	0.0027137817	0.0025413972	0.0023311735	0.0023789907	0.0027328036	0.0025618820	0.0025423419	0.0025323564	0.0023789907	0.0031885650	0.0030472329	0.0029212363	0.0034139560	0.0030617622	0.0027328036	0.0030472329	0.0034969030	0.0032008842	0.0033182944	0.0028205727	0.0025618820	0.0029212363	0.0032008842	0.0030385246	0.0031619744	0.0027137817	0.0025423419	0.0034139560	0.0033182944	0.0031619744	0.0037864417
0.0021556025	0.0018367523	0.0017111282	0.0022730982	0.0020087274	0.0018732583	0.0018367523	0.0016600895	0.0014363962	0.0020021053	0.0017526137	0.0015940136	0.0017111282	0.0014363962	0.0019394738	0.0018306802	0.0017572848	0.0021364114	0.0022730982	0.0020021053	0.0018306802	0.0025251808	0.0021724778	0.0020529661	0.0020087274	0.0017526137	0.0017572848	0.0021724778	0.0019678580	0.0019356043	0.0018732583	0.0015940136	0.0021364114	0.0020529661	0.0019356043	0.0023938672
0.0024608731	0.0020312866	0.0018742716	0.0023507057	0.0021747437	0.0019820772	0.0020312866	0.0018480388	0.0016126575	0.0019915955	0.0018678388	0.0017109409	0.0018742716	0.0016126575	0.0020094492	0.0019194793	0.0019078207	0.0021844817	0.0023507057	0.0019915955	0.0019194793	0.0023545438	0.0021774866	0.0020523050	0.0021747437	0.0018678388	0.0019078207	0.0021774866	0.0021849690	0.0020782411	0.0019820772	0.0017109409	0.0021844817	0.0020523050	0.0020782411	0.0024302569
0.0021792296	0.0018262883	0.0017808433	0.0022993519	0.0021449555	0.0021178835	0.0018262883	0.0016427167	0.0016544645	0.0020479402	0.0019322922	0.0019621711	0.0017808433	0.0016544645	0.0022796457	0.0020985545	0.0020624987	0.0026868949	0.0022993519	0.0020479402	0.0020985545	0.0026870592	0.0024765329	0.0025453867	0.0021449555	0.0019322922	0.0020624987	0.0024765329	0.0023872274	0.0024791304	0.0021178835	0.0019621711	0.0026868949	0.0025453867	0.0024791304	0.0032140849
0.0025808495	0.0021541589	0.0021586561	0.0025914067	0.0023423723	0.0022464307	0.0021541589	0.0019639331	0.0018979099	0.0022794771	0.0020388687	0.0019771184	0.0021586561	0.0018979099	0.0024723881	0.0023485743	0.0022643741	0.0026519473	0.0025914067	0.0022794771	0.0023485743	0.0028754265	0.0025549536	0.0025792433	0.0023423723	0.0020388687	0.0022643741	0.0025549536	0.0023602746	0.0024605780	0.0022464307	0.0019771184	0.0026519473	0.0025792433	0.0024605780	0.0029996639
0.0029394836	0.0022532613	0.0020112211	0.0029943148	0.0025231628	0.0023043934	0.0022532613	0.0018066538	0.0016088415	0.0023012199	0.0019865316	0.0018062300	0.0020112211	0.0016088415	0.0022836983	0.0021882130	0.0020917468	0.0025107420	0.0029943148	0.0023012199	0.0021882130	0.0032556830	0.0027206327	0.0026084924	0.0025231628	0.0019865316	0.0020917468	0.0027206327	0.0024013678	0.0024054455	0.0023043934	0.0018062300	0.0025107420	0.0026084924	0.0024054455	0.0029096380
0.0030512670	0.0026807959	0.0028068289	0.0032476170	0.0030544660	0.0031554001	0.0026807959	0.0024997595	0.0024828301	0.0028475194	0.0027370315	0.0028095810	0.0028068289	0.0024828301	0.0032766770	0.0032111291	0.0031702019	0.0037621062	0.0032476170	0.0028475194	0.0032111291	0.0037778697	0.0034719149	0.0037271328	0.0030544660	0.0027370315	0.0031702019	0.0034719149	0.0033771116	0.0036660710	0.0031554001	0.0028095810	0.0037621062	0.0037271328	0.0036660710	0.0044579746
0.0027929496	0.0024371454	0.0023765026	0.0030040626	0.0028324146	0.0026599587	0.0024371454	0.0022331073	0.0021268489	0.0026661827	0.0025087892	0.0024197342	0.0023765026	0.0021268489	0.0029056612	0.0028603221	0.0028436859	0.0033993077	0.0030040626	0.0026661827	0.0028603221	0.0034163152	0.0032292333	0.0032994550	0.0028324146	0.0025087892	0.0028436859	0.0032292333	0.0032048197	0.0033102728	0.0026599587	0.0024197342	0.0033993077	0.0032994550	0.0033102728	0.0041320736
0.0023478001	0.0019283945	0.0016777349	0.0023186700	0.0020762968	0.0017918674	0.0019283945	0.0016301096	0.0014612954	0.0019589794	0.0017678508	0.0015778598	0.0016777349	0.0014612954	0.0020951867	0.0018769007	0.0018676148	0.0022954579	0.0023186700	0.0019589794	0.0018769007	0.0024300394	0.0021871472	0.0020370807	0.0020762968	0.0017678508	0.0018676148	0.0021871472	0.0020633948	0.0020273545	0.0017918674	0.0015778598	0.0022954579	0.0020370807	0.0020273545	0.0025740526
0.0023486484	0.0020167013	0.0019866609	0.0024377167	0.0022920695	0.0023300130	0.0020167013	0.0017825540	0.0017995456	0.0021251516	0.0020217523	0.0021012577	0.0019866609	0.0017995456	0.0025091664	0.0023030457	0.0023022754	0.0029534548	0.0024377167	0.0021251516	0.0023030457	0.0026945230	0.0025507901	0.0028003959	0.0022920695	0.0020217523	0.0023022754	0.0025507901	0.0025104649	0.0028256242	0.0023300130	0.0021012577	0.0029534548	0.0028003959	0.0028256242	0.0037138574
0.0025498131	0.0021807018	0.0019925563	0.0025907502	0.0023165419	0.0020327496	0.0021807018	0.0020992713	0.0018963305	0.0022701883	0.0020883718	0.0018822703	0.0019925563	0.0018963305	0.0021099330	0.0021173190	0.0020537713	0.0021122313	0.0025907502	0.0022701883	0.0021173190	0.0028039453	0.0025319792	0.0022243038	0.0023165419	0.0020883718	0.0020537713	0.0025319792	0.0024382583	0.0021941296	0.0020327496	0.0018822703	0.0021122313	0.0022243038	0.0021941296	0.0022742157
0.0027308911	0.0023526744	0.0022769335	0.0029899951	0.0026545529	0.0024902500	0.0023526744	0.0021795815	0.0020979474	0.0025969987	0.0023648871	0.0022851035	0.0022769335	0.0020979474	0.0027080865	0.0027146171	0.0026946117	0.0030073355	0.0029899951	0.0025969987	0.0027146171	0.0034588763	0.0030956345	0.0030278844	0.0026545529	0.0023648871	0.0026946117	0.0030956345	0.0029241200	0.0029790122	0.0024902500	0.0022851035	0.0030073355	0.0030278844	0.0029790122	0.0034084847
0.0028672765	0.0024830568	0.0020184910	0.0030737893	0.0025665267	0.0021396920	0.0024830568	0.0022657082	0.0017661198	0.0027189504	0.0022701810	0.0019180289	0.0020184910	0.0017661198	0.0022600578	0.0024089604	0.0021574130	0.0025388896	0.0030737893	0.0027189504	0.0024089604	0.0034612312	0.0028964018	0.0026282020	0.0025665267	0.0022701810	0.0021574130	0.0028964018	0.0025195387	0.0023566502	0.0021396920	0.0019180289	0.0025388896	0.0026282020	0.0023566502	0.0029198312
0.0023331721	0.0019537475	0.0019065017	0.0025583666	0.0022235674	0.0020699225	0.0019537475	0.0018182703	0.0017564409	0.0023200407	0.0019992153	0.0019288716	0.0019065017	0.0017564409	0.0025297465	0.0023797503	0.0022968900	0.0028708174	0.0025583666	0.0023200407	0.0023797503	0.0030572793	0.0026326933	0.0026584099	0.0022235674	0.0019992153	0.0022968900	0.0026326933	0.0023884343	0.0025759529	0.0020699225	0.0019288716	0.0028708174	0.0026584099	0.0025759529	0.0033706455
0.0020847335	0.0016497226	0.0019131731	0.0022486963	0.0019872290	0.0021944402	0.0016497226	0.0015236620	0.0016824363	0.0018611077	0.0017010484	0.0019078955	0.0019131731	0.0016824363	0.0025475385	0.0022322999	0.0021453105	0.0028233688	0.0022486963	0.0018611077	0.0022322999	0.0025992018	0.0022878725	0.0025460985	0.0019872290	0.0017010484	0.0021453105	0.0022878725	0.0021679048	0.0024368777	0.0021944402	0.0019078955	0.0028233688	0.0025460985	0.0024368777	0.0031752890
0.0021709478	0.0018871216	0.0017587802	0.0023498406	0.0021679205	0.0021490069	0.0018871216	0.0016702304	0.0015251366	0.0020533987	0.0019032759	0.0018662393	0.0017587802	0.0015251366	0.0022512620	0.0021135302	0.0021607866	0.0026943779	0.0023498406	0.0020533987	0.0021135302	0.0027127876	0.0024691310	0.0025896938	0.0021679205	0.0019032759	0.0021607866	0.0024691310	0.0024093405	0.0026217351	0.0021490069	0.0018662393	0.0026943779	0.0025896938	0.0026217351	0.0032384085
0.0026698737	0.0022209864	0.0021445184	0.0026959201	0.0025278183	0.0023074338	0.0022209864	0.0019620185	0.0019654662	0.0023578149	0.0022258047	0.0021266193	0.0021445184	0.0019654662	0.0028243012	0.0026064780	0.0024215633	0.0030954793	0.0026959201	0.0023578149	0.0026064780	0.0030980312	0.0027856544	0.0029503086	0.0025278183	0.0022258047	0.0024215633	0.0027856544	0.0027227758	0.0027314682	0.0023074338	0.0021266193	0.0030954793	0.0029503086	0.0027314682	0.0036497308
0.0024065184	0.0021384364	0.0019849076	0.0027262696	0.0023597519	0.0021688102	0.0021384364	0.0019830435	0.0019114378	0.0025476397	0.0022277004	0.0021303041	0.0019849076	0.0019114378	0.0026384019	0.0025881833	0.0024827544	0.0029700400	0.0027262696	0.0025476397	0.0025881833	0.0033748699	0.0029264175	0.0029043909	0.0023597519	0.0022277004	0.0024827544	0.0029264175	0.0026692793	0.0027942221	0.0021688102	0.0021303041	0.0029700400	0.0029043909	0.0027942221	0.0034152044
0.0026830588	0.0022286914	0.0022578976	0.0026896291	0.0025337772	0.0023936472	0.0022286914	0.0019515280	0.0019653817	0.0023203222	0.0022121562	0.0020913840	0.0022578976	0.0019653817	0.0025884388	0.0024680664	0.0024259131	0.0027286623	0.0026896291	0.0023203222	0.0024680664	0.0029284406	0.0027148250	0.0026749296	0.0025337772	0.0022121562	0.0024259131	0.0027148250	0.0026147214	0.0026270830	0.0023936472	0.0020913840	0.0027286623	0.0026749296	0.0026270830	0.0029987275
0.0027938480	0.0024083534	0.0025746286	0.0027748291	0.0026360949	0.0025486271	0.0024083534	0.0022562444	0.0024098756	0.0023813916	0.0023677793	0.0023664839	0.0025746286	0.0024098756	0.0031947194	0.0026550396	0.0027776205	0.0032707352	0.0027748291	0.0023813916	0.0026550396	0.0029224236	0.0027232131	0.0027106618	0.0026360949	0.0023677793	0.0027776205	0.0027232131	0.0027318672	0.0028349003	0.0025486271	0.0023664839	0.0032707352	0.0027106618	0.0028349003	0.0034494118
0.0026098950	0.0023078003	0.0022342829	0.0027479962	0.0024753567	0.0024089425	0.0023078003	0.0020921863	0.0020683018	0.0024904813	0.0022534427	0.0022310595	0.0022342829	0.0020683018	0.0027962502	0.0025242840	0.0024816901	0.0028914864	0.0027479962	0.0024904813	0.0025242840	0.0030702857	0.0027514447	0.0027265093	0.0024753567	0.0022534427	0.0024816901	0.0027514447	0.0025658409	0.0026442644	0.0024089425	0.0022310595	0.0028914864	0.0027265093	0.0026442644	0.0030413208
0.0029232647	0.0023718061	0.0026152665	0.0030722477	0.0028041746	0.0028911584	0.0023718061	0.0020197990	0.0021170701	0.0025691718	0.0023177926	0.0023511842	0.0026152665	0.0021170701	0.0028643196	0.0029237537	0.0028099369	0.0032627460	0.0030722477	0.0025691718	0.0029237537	0.0034687061	0.0031275088	0.0033527447	0.0028041746	0.0023177926	0.0028099369	0.0031275088	0.0029472107	0.0032368857	0.0028911584	0.0023511842	0.0032627460	0.0033527447	0.0032368857	0.0038991729
0.0024949255	0.0020339397	0.0019017990	0.0024165438	0.0021079876	0.0019363703	0.0020339397	0.0017521073	0.0015924467	0.0020107640	0.0017649308	0.0016097445	0.0019017990	0.0015924467	0.0022374936	0.0020856134	0.0018564604	0.0023346539	0.0024165438	0.0020107640	0.0020856134	0.0025638579	0.0021719832	0.0022602814	0.0021079876	0.0017649308	0.0018564604	0.0021719832	0.0019855958	0.0019952122	0.0019363703	0.0016097445	0.0023346539	0.0022602814	0.0019952122	0.0026362632
0.0023305702	0.0019719318	0.0018317171	0.0023091107	0.0021440767	0.0019677252	0.0019719318	0.0017659764	0.0016970028	0.0020116968	0.0019133267	0.0018470205	0.0018317171	0.0016970028	0.0024975688	0.0020118217	0.0021151380	0.0026842493	0.0023091107	0.0020116968	0.0020118217	0.0024464938	0.0022719302	0.0022522993	0.0021440767	0.0019133267	0.0021151380	0.0022719302	0.0022300698	0.0023398492	0.0019677252	0.0018470205	0.0026842493	0.0022522993	0.0023398492	0.0030550233
0.0017413223	0.0015199777	0.0014707144	0.0018018764	0.0016910250	0.0014826604	0.0015199777	0.0014132885	0.0013494643	0.0016430293	0.0015616650	0.0013968761	0.0014707144	0.0013494643	0.0020323806	0.0017212300	0.0017213685	0.0020687770	0.0018018764	0.0016430293	0.0017212300	0.0021835064	0.0019707232	0.0018442892	0.0016910250	0.0015616650	0.0017213685	0.0019707232	0.0019049274	0.0018202183	0.0014826604	0.0013968761	0.0020687770	0.0018442892	0.0018202183	0.0022365370
0.0021702155	0.0017805866	0.0018144371	0.0022333282	0.0021194754	0.0018801831	0.0017805866	0.0016147375	0.0017582380	0.0019537655	0.0018967956	0.0018731500	0.0018144371	0.0017582380	0.0025035710	0.0021974493	0.0022600730	0.0027486215	0.0022333282	0.0019537655	0.0021974493	0.0025119960	0.0024138693	0.0023918939	0.0021194754	0.0018967956	0.0022600730	0.0024138693	0.0024303731	0.0024930363	0.0018801831	0.0018731500	0.0027486215	0.0023918939	0.0024930363	0.0031858986
0.0028357891	0.0024406866	0.0022334199	0.0026665409	0.0024774003	0.0020149878	0.0024406866	0.0022603959	0.0020957693	0.0023888586	0.0022694664	0.0019276563	0.0022334199	0.0020957693	0.0027308870	0.0025169666	0.0024833403	0.0027175360	0.0026665409	0.0023888586	0.0025169666	0.0028791325	0.0026520375	0.0024520789	0.0024774003	0.0022694664	0.0024833403	0.0026520375	0.0025630569	0.0024303136	0.0020149878	0.0019276563	0.0027175360	0.0024520789	0.0024303136	0.0028865424
0.0029149571	0.0025078136	0.0023847767	0.0028276899	0.0027048907	0.0026988954	0.0025078136	0.0023073248	0.0020743388	0.0025238818	0.0023533208	0.0023453110	0.0023847767	0.0020743388	0.0026107872	0.0024875671	0.0024805609	0.0029929213	0.0028276899	0.0025238818	0.0024875671	0.0030093975	0.0028164571	0.0028833310	0.0027048907	0.0023533208	0.0024805609	0.0028164571	0.0028088497	0.0029059448	0.0026988954	0.0023453110	0.0029929213	0.0028833310	0.0029059448	0.0035931835
0.0027509227	0.0022260483	0.0017854027	0.0025075056	0.0021299767	0.0017258935	0.0022260483	0.0018969472	0.0015030577	0.0020969786	0.0017804137	0.0014627576	0.0017854027	0.0015030577	0.0019450447	0.0019273140	0.0018200567	0.0021412812	0.0025075056	0.0020969786	0.0019273140	0.0025322450	0.0021824155	0.0020356146	0.0021299767	0.0017804137	0.0018200567	0.0021824155	0.0019814118	0.0019646645	0.0017258935	0.0014627576	0.0021412812	0.0020356146	0.0019646645	0.0025782342
0.0022407387	0.0018684937	0.0018799594	0.0024017106	0.0020781858	0.0018996720	0.0018684937	0.0016608816	0.0017440598	0.0020203744	0.0018366365	0.0017846929	0.0018799594	0.0017440598	0.0024500805	0.0021509117	0.0021774980	0.0024955093	0.0024017106	0.0020203744	0.0021509117	0.0027226598	0.0023597846	0.0022364514	0.0020781858	0.0018366365	0.0021774980	0.0023597846	0.0022206444	0.0022625213	0.0018996720	0.0017846929	0.0024955093	0.0022364514	0.0022625213	0.0026806778
0.0021175074	0.0017545334	0.0015980913	0.0022369515	0.0019211809	0.0017480390	0.0017545334	0.0015747932	0.0015150379	0.0020062409	0.0017354828	0.0016844791	0.0015980913	0.0015150379	0.0019122134	0.0020517777	0.0019545689	0.0022086790	0.0022369515	0.0020062409	0.0020517777	0.0027186679	0.0023807968	0.0023263372	0.0019211809	0.0017354828	0.0019545689	0.0023807968	0.0022638874	0.0022900701	0.0017480390	0.0016844791	0.0022086790	0.0023263372	0.0022900701	0.0027012822
0.0028739616	0.0022758960	0.0020068566	0.0031135428	0.0025957628	0.0022135477	0.0022758960	0.0018945991	0.0016476803	0.0025277708	0.0021202912	0.0018232809	0.0020068566	0.0016476803	0.0019452854	0.0022593904	0.0020526876	0.0021308980	0.0031135428	0.0025277708	0.0022593904	0.0035275519	0.0029008584	0.0025184305	0.0025957628	0.0021202912	0.0020526876	0.0029008584	0.0025248456	0.0022751890	0.0022135477	0.0018232809	0.0021308980	0.0025184305	0.0022751890	0.0023816908
0.0022333106	0.0019935943	0.0018965650	0.0023453341	0.0021308921	0.0019083554	0.0019935943	0.0019106235	0.0017465227	0.0021136867	0.0019321359	0.0017100695	0.0018965650	0.0017465227	0.0026807380	0.0022748982	0.0022840731	0.0027864546	0.0023453341	0.0021136867	0.0022748982	0.0026543212	0.0024350147	0.0024094422	0.0021308921	0.0019321359	0.0022840731	0.0024350147	0.0023428292	0.0024288226	0.0019083554	0.0017100695	0.0027864546	0.0024094422	0.0024288226	0.0031684841
0.0023959668	0.0021088281	0.0019464790	0.0023669202	0.0022021149	0.0020279406	0.0021088281	0.0019538253	0.0018903142	0.0021336646	0.0020382024	0.0020184889	0.0019464790	0.0018903142	0.0023602415	0.0021298164	0.0021644290	0.0026328344	0.0023669202	0.0021336646	0.0021298164	0.0025701443	0.0023980291	0.0023864027	0.0022021149	0.0020382024	0.0021644290	0.0023980291	0.0023209239	0.0024555820	0.0020279406	0.0020184889	0.0026328344	0.0023864027	0.0024555820	0.0031865265
0.0025049273	0.0022615803	0.0020541972	0.0024769986	0.0022599174	0.0020140467	0.0022615803	0.0021287920	0.0018792126	0.0023101630	0.0021280677	0.0018514385	0.0020541972	0.0018792126	0.0023830696	0.0022279882	0.0021050311	0.0024329980	0.0024769986	0.0023101630	0.0022279882	0.0026399116	0.0023992692	0.0022057426	0.0022599174	0.0021280677	0.0021050311	0.0023992692	0.0022808929	0.0021210371	0.0020140467	0.0018514385	0.0024329980	0.0022057426	0.0021210371	0.0026563041
0.0022324689	0.0019767828	0.0020451375	0.0024384658	0.0022064800	0.0023450814	0.0019767828	0.0017845945	0.0018885264	0.0022270120	0.0020242353	0.0022159220	0.0020451375	0.0018885264	0.0028808139	0.0024670665	0.0024740245	0.0033967555	0.0024384658	0.0022270120	0.0024670665	0.0028603183	0.0025898280	0.0029699740	0.0022064800	0.0020242353	0.0024740245	0.0025898280	0.0024912855	0.0029490545	0.0023450814	0.0022159220	0.0033967555	0.0029699740	0.0029490545	0.0042025131
0.0030240861	0.0026847984	0.0027099338	0.0032505123	0.0030642083	0.0028390968	0.0026847984	0.0024116589	0.0024058775	0.0028949916	0.0027196240	0.0025065772	0.0027099338	0.0024058775	0.0032691597	0.0030175365	0.0030615622	0.0034477540	0.0032505123	0.0028949916	0.0030175365	0.0035646627	0.0033772531	0.0031965333	0.0030642083	0.0027196240	0.0030615622	0.0033772531	0.0033437185	0.0032602250	0.0028390968	0.0025065772	0.0034477540	0.0031965333	0.0032602250	0.0037458737
0.0026106714	0.0021221650	0.0020386099	0.0027243702	0.0025335300	0.0023792790	0.0021221650	0.0018266079	0.0017524016	0.0022872941	0.0021521254	0.0020739596	0.0020386099	0.0017524016	0.0021619240	0.0022138275	0.0022626052	0.0024954112	0.0027243702	0.0022872941	0.0022138275	0.0029600134	0.0027380772	0.0026245454	0.0025335300	0.0021521254	0.0022626052	0.0027380772	0.0027379478	0.0026907378	0.0023792790	0.0020739596	0.0024954112	0.0026245454	0.0026907378	0.0029981019
0.0020804247	0.0019033445	0.0017522338	0.0023106294	0.0020638993	0.0020480934	0.0019033445	0.0018245549	0.0016823330	0.0021510672	0.0019370845	0.0019756237	0.0017522338	0.0016823330	0.0026229725	0.0022263240	0.0020913252	0.0030234851	0.0023106294	0.0021510672	0.0022263240	0.0028733618	0.0024960354	0.0027015790	0.0020638993	0.0019370845	0.0020913252	0.0024960354	0.0023360026	0.0025377658	0.0020480934	0.0019756237	0.0030234851	0.0027015790	0.0025377658	0.0036135361
0.0027932422	0.0023651083	0.0021977790	0.0030913903	0.0026686689	0.0025007928	0.0023651083	0.0020740811	0.0018603569	0.0025926231	0.0022723980	0.0020865378	0.0021977790	0.0018603569	0.0024305706	0.0026071878	0.0024637887	0.0028572636	0.0030913903	0.0025926231	0.0026071878	0.0035821278	0.0030759428	0.0030232943	0.0026686689	0.0022723980	0.0024637887	0.0030759428	0.0027722271	0.0028606944	0.0025007928	0.0020865378	0.0028572636	0.0030232943	0.0028606944	0.0034147232
0.0028125648	0.0024149864	0.0022692179	0.0029449620	0.0027101719	0.0024782046	0.0024149864	0.0022422974	0.0020639880	0.0025984467	0.0024521976	0.0022712769	0.0022692179	0.0020639880	0.0025104633	0.0026164868	0.0026232305	0.0028671928	0.0029449620	0.0025984467	0.0026164868	0.0033066865	0.0030384751	0.0029750019	0.0027101719	0.0024521976	0.0026232305	0.0030384751	0.0029680704	0.0029971537	0.0024782046	0.0022712769	0.0028671928	0.0029750019	0.0029971537	0.0034764002
0.0033527591	0.0029104343	0.0024022699	0.0032104806	0.0029543369	0.0024466121	0.0029104343	0.0025955899	0.0021671923	0.0028394991	0.0026290129	0.0022012441	0.0024022699	0.0021671923	0.0025150507	0.0025180354	0.0024917573	0.0026906861	0.0032104806	0.0028394991	0.0025180354	0.0032881148	0.0030171480	0.0027051766	0.0029543369	0.0026290129	0.0024917573	0.0030171480	0.0028698083	0.0026570695	0.0024466121	0.0022012441	0.0026906861	0.0027051766	0.0026570695	0.0031889039
0.0019226923	0.0015231766	0.0014876141	0.0021001256	0.0018244261	0.0017242106	0.0015231766	0.0013367228	0.0012724668	0.0016801422	0.0014978641	0.0014243339	0.0014876141	0.0012724668	0.0021296776	0.0016832281	0.0016598044	0.0022465679	0.0021001256	0.0016801422	0.0016832281	0.0025057181	0.0021400250	0.0020687214	0.0018244261	0.0014978641	0.0016598044	0.0021400250	0.0019760579	0.0019846741	0.0017242106	0.0014243339	0.0022465679	0.0020687214	0.0019846741	0.0026082713
0.0034748340	0.0030009182	0.0029076113	0.0035390663	0.0032794630	0.0030281637	0.0030009182	0.0027473954	0.0027090387	0.0031356535	0.0029823825	0.0028892202	0.0029076113	0.0027090387	0.0031882077	0.0030871142	0.0030904458	0.0034336174	0.0035390663	0.0031356535	0.0030871142	0.0037981694	0.0035203918	0.0033240010	0.0032794630	0.0029823825	0.0030904458	0.0035203918	0.0034517183	0.0033798530	0.0030281637	0.0028892202	0.0034336174	0.0033240010	0.0033798530	0.0038391136
0.0020903495	0.0017667826	0.0019037113	0.0021588525	0.0020822398	0.0020277875	0.0017667826	0.0015761591	0.0016348300	0.0018278132	0.0017737611	0.0017383033	0.0019037113	0.0016348300	0.0022363029	0.0020004898	0.0021322400	0.0024421509	0.0021588525	0.0018278132	0.0020004898	0.0022826682	0.0022036501	0.0021428161	0.0020822398	0.0017737611	0.0021322400	0.0022036501	0.0022554340	0.0023094968	0.0020277875	0.0017383033	0.0024421509	0.0021428161	0.0023094968	0.0027094876
0.0021259132	0.0017335152	0.0019001099	0.0021438067	0.0019562421	0.0020332249	0.0017335152	0.0015614301	0.0017122479	0.0018614612	0.0017611673	0.0019097291	0.0019001099	0.0017122479	0.0025176153	0.0021673004	0.0021767126	0.0027767547	0.0021438067	0.0018614612	0.0021673004	0.0023664240	0.0021742310	0.0024411267	0.0019562421	0.0017611673	0.0021767126	0.0021742310	0.0021826166	0.0024548044	0.0020332249	0.0019097291	0.0027767547	0.0024411267	0.0024548044	0.0032104826
0.0031179109	0.0026824393	0.0025645248	0.0033460198	0.0031709348	0.0029942899	0.0026824393	0.0024604028	0.0023187635	0.0029100083	0.0028156645	0.0027375634	0.0025645248	0.0023187635	0.0028451224	0.0028964187	0.0029657045	0.0033566710	0.0033460198	0.0029100083	0.0028964187	0.0037333681	0.0035289565	0.0034186942	0.0031709348	0.0028156645	0.0029657045	0.0035289565	0.0035126663	0.0035427289	0.0029942899	0.0027375634	0.0033566710	0.0034186942	0.0035427289	0.0040321819
0.0024789664	0.0020015495	0.0019752186	0.0025511555	0.0023690557	0.0021891304	0.0020015495	0.0017513813	0.0016268207	0.0020669881	0.0019814322	0.0018022227	0.0019752186	0.0016268207	0.0026995544	0.0022636565	0.0022757775	0.0029441577	0.0025511555	0.0020669881	0.0022636565	0.0028941643	0.0026607150	0.0025734718	0.0023690557	0.0019814322	0.0022757775	0.0026607150	0.0025687868	0.0025717485	0.0021891304	0.0018022227	0.0029441577	0.0025734718	0.0025717485	0.0032795678
0.0025341333	0.0020870288	0.0021635574	0.0025762644	0.0023718444	0.0024183504	0.0020870288	0.0018237464	0.0018832908	0.0022375818	0.0020483753	0.0021529228	0.0021635574	0.0018832908	0.0027097178	0.0025162365	0.0024853132	0.0031916342	0.0025762644	0.0022375818	0.0025162365	0.0029319330	0.0026504517	0.0029145173	0.0023718444	0.0020483753	0.0024853132	0.0026504517	0.0025362603	0.0028887245	0.0024183504	0.0021529228	0.0031916342	0.0029145173	0.0028887245	0.0038321710
0.0023447540	0.0019320197	0.0016476879	0.0024568864	0.0021373070	0.0017055696	0.0019320197	0.0016346895	0.0013636517	0.0020156175	0.0017781114	0.0014237595	0.0016476879	0.0013636517	0.0020177366	0.0019844911	0.0019728111	0.0022764174	0.0024568864	0.0020156175	0.0019844911	0.0027626224	0.0024195639	0.0021446500	0.0021373070	0.0017781114	0.0019728111	0.0024195639	0.0023079424	0.0021575780	0.0017055696	0.0014237595	0.0022764174	0.0021446500	0.0021575780	0.0027435391
0.0023468528	0.0019866800	0.0021072672	0.0023721286	0.0021937092	0.0021648996	0.0019866800	0.0017874907	0.0018586344	0.0020703238	0.0018922271	0.0019410274	0.0021072672	0.0018586344	0.0025575564	0.0023391532	0.0023374715	0.0027258061	0.0023721286	0.0020703238	0.0023391532	0.0025517184	0.0023522787	0.0024616311	0.0021937092	0.0018922271	0.0023374715	0.0023522787	0.0023339656	0.0024654127	0.0021648996	0.0019410274	0.0027258061	0.0024616311	0.0024654127	0.0029734761
0.0021425199	0.0018267016	0.0020701782	0.0023541757	0.0021894578	0.0023137751	0.0018267016	0.0016366279	0.0018117696	0.0020064173	0.0018877095	0.0020434412	0.0020701782	0.0018117696	0.0027194444	0.0023320923	0.0023005150	0.0029603230	0.0023541757	0.0020064173	0.0023320923	0.0027159877	0.0024399293	0.0026392745	0.0021894578	0.0018877095	0.0023005150	0.0024399293	0.0023691281	0.0025693522	0.0023137751	0.0020434412	0.0029603230	0.0026392745	0.0025693522	0.0033652201
0.0024219254	0.0020852846	0.0021090909	0.0025859222	0.0024925635	0.0024629367	0.0020852846	0.0018926140	0.0019186261	0.0022454063	0.0022086320	0.0022243079	0.0021090909	0.0019186261	0.0024373212	0.0024130258	0.0025059041	0.0028917160	0.0025859222	0.0022454063	0.0024130258	0.0028420295	0.0027489145	0.0028423577	0.0024925635	0.0022086320	0.0025059041	0.0027489145	0.0027914713	0.0029399222	0.0024629367	0.0022243079	0.0028917160	0.0028423577	0.0029399222	0.0035089178
0.0028356287	0.0023905451	0.0020192724	0.0029240066	0.0025603007	0.0022049391	0.0023905451	0.0021218321	0.0017337052	0.0024631086	0.0021602704	0.0018637257	0.0020192724	0.0017337052	0.0023132711	0.0023055327	0.0022347658	0.0025457827	0.0029240066	0.0024631086	0.0023055327	0.0031704396	0.0027935160	0.0025443792	0.0025603007	0.0021602704	0.0022347658	0.0027935160	0.0025851902	0.0024739879	0.0022049391	0.0018637257	0.0025457827	0.0025443792	0.0024739879	0.0028844906
0.0023007239	0.0018464275	0.0019059844	0.0024888170	0.0020908614	0.0021377629	0.0018464275	0.0016322966	0.0017667662	0.0021264517	0.0018143930	0.0019850779	0.0019059844	0.0017667662	0.0029136484	0.0025359399	0.0023853387	0.0033430542	0.0024888170	0.0021264517	0.0025359399	0.0029236599	0.0025286007	0.0028804990	0.0020908614	0.0018143930	0.0023853387	0.0025286007	0.0023099194	0.0027446942	0.0021377629	0.0019850779	0.0033430542	0.0028804990	0.0027446942	0.0038941827
0.0027146228	0.0023031312	0.0024523550	0.0028714742	0.0027060361	0.0026872479	0.0023031312	0.0020417855	0.0021226248	0.0023910110	0.0022809283	0.0022808859	0.0024523550	0.0021226248	0.0029350163	0.0027436775	0.0027181082	0.0033444953	0.0028714742	0.0023910110	0.0027436775	0.0032534521	0.0030526044	0.0031671993	0.0027060361	0.0022809283	0.0027181082	0.0030526044	0.0029491004	0.0031281450	0.0026872479	0.0022808859	0.0033444953	0.0031671993	0.0031281450	0.0040163365
0.0027125430	0.0020397143	0.0019135903	0.0027643667	0.0024450606	0.0021021957	0.0020397143	0.0016538583	0.0015146623	0.0020591229	0.0018407102	0.0016151049	0.0019135903	0.0015146623	0.0023347081	0.0022236713	0.0021942373	0.0026867733	0.0027643667	0.0020591229	0.0022236713	0.0030347216	0.0027072196	0.0025636074	0.0024450606	0.0018407102	0.0021942373	0.0027072196	0.0025310998	0.0025452096	0.0021021957	0.0016151049	0.0026867733	0.0025636074	0.0025452096	0.0032083814
0.0033406491	0.0028806013	0.0028898891	0.0034242666	0.0032867535	0.0032728801	0.0028806013	0.0026025590	0.0025886510	0.0030651062	0.0029749113	0.0029712093	0.0028898891	0.0025886510	0.0033151647	0.0031292419	0.0032025043	0.0037779736	0.0034242666	0.0030651062	0.0031292419	0.0037567786	0.0036013823	0.0036645774	0.0032867535	0.0029749113	0.0032025043	0.0036013823	0.0036325451	0.0037174854	0.0032728801	0.0029712093	0.0037779736	0.0036645774	0.0037174854	0.0044293020
0.0027683946	0.0022597361	0.0021948748	0.0033463554	0.0030289691	0.0028164904	0.0022597361	0.0020310169	0.0018652183	0.0027244925	0.0024956467	0.0023213803	0.0021948748	0.0018652183	0.0027370830	0.0027805080	0.0027327955	0.0033102269	0.0033463554	0.0027244925	0.0027805080	0.0043238056	0.0038941625	0.0037542576	0.0030289691	0.0024956467	0.0027327955	0.0038941625	0.0036588378	0.0036229950	0.0028164904	0.0023213803	0.0033102269	0.0037542576	0.0036229950	0.0043373453
0.0021785793	0.0018879474	0.0016221929	0.0023255674	0.0021629190	0.0019936777	0.0018879474	0.0017094084	0.0014057952	0.0020431135	0.0019153890	0.0017474621	0.0016221929	0.0014057952	0.0020775171	0.0019226551	0.0020169724	0.0025505028	0.0023255674	0.0020431135	0.0019226551	0.0026539509	0.0025026298	0.0024273356	0.0021629190	0.0019153890	0.0020169724	0.0025026298	0.0024771951	0.0025516837	0.0019936777	0.0017474621	0.0025505028	0.0024273356	0.0025516837	0.0032416629
0.0030659827	0.0025704404	0.0026300409	0.0032012591	0.0029082915	0.0026293648	0.0025704404	0.0024159099	0.0024894396	0.0028577136	0.0026004637	0.0024836246	0.0026300409	0.0024894396	0.0033133304	0.0030481965	0.0028858457	0.0034127286	0.0032012591	0.0028577136	0.0030481965	0.0036437694	0.0032989672	0.0031602706	0.0029082915	0.0026004637	0.0028858457	0.0032989672	0.0030961065	0.0029818182	0.0026293648	0.0024836246	0.0034127286	0.0031602706	0.0029818182	0.0037433185
0.0023909829	0.0021776677	0.0023099967	0.0026944437	0.0025244904	0.0025870234	0.0021776677	0.0020787729	0.0022145624	0.0024810201	0.0023283406	0.0024450185	0.0023099967	0.0022145624	0.0030730869	0.0027214406	0.0026826071	0.0035106254	0.0026944437	0.0024810201	0.0027214406	0.0031978931	0.0029504520	0.0031474974	0.0025244904	0.0023283406	0.0026826071	0.0029504520	0.0028337856	0.0030896376	0.0025870234	0.0024450185	0.0035106254	0.0031474974	0.0030896376	0.0041712114
0.0028476335	0.0025640665	0.0024209591	0.0033831115	0.0029644097	0.0028176807	0.0025640665	0.0024609969	0.0022765357	0.0030805679	0.0027108911	0.0026605974	0.0024209591	0.0022765357	0.0027289071	0.0031299391	0.0028357902	0.0032862135	0.0033831115	0.0030805679	0.0031299391	0.0043359963	0.0037950529	0.0038485384	0.0029644097	0.0027108911	0.0028357902	0.0037950529	0.0034340578	0.0035052457	0.0028176807	0.0026605974	0.0032862135	0.0038485384	0.0035052457	0.0041563293
0.0022085950	0.0018473623	0.0020743118	0.0024422551	0.0021691472	0.0023205618	0.0018473623	0.0016497184	0.0017538975	0.0020397935	0.0018423872	0.0019371556	0.0020743118	0.0017538975	0.0023657678	0.0024905818	0.0023323741	0.0027244696	0.0024422551	0.0020397935	0.0024905818	0.0029061020	0.0026286956	0.0028899128	0.0021691472	0.0018423872	0.0023323741	0.0026286956	0.0025188585	0.0027508074	0.0023205618	0.0019371556	0.0027244696	0.0028899128	0.0027508074	0.0033025198
0.0026960543	0.0023950423	0.0025618894	0.0029610265	0.0027237545	0.0029878710	0.0023950423	0.0021834582	0.0022819964	0.0026302825	0.0024198879	0.0026376675	0.0025618894	0.0022819964	0.0029354230	0.0028557294	0.0028459431	0.0034106426	0.0029610265	0.0026302825	0.0028557294	0.0033206405	0.0030541440	0.0033692950	0.0027237545	0.0024198879	0.0028459431	0.0030541440	0.0030110235	0.0033717628	0.0029878710	0.0026376675	0.0034106426	0.0033692950	0.0033717628	0.0040676868
0.0022138194	0.0020591266	0.0017769532	0.0024565252	0.0023486781	0.0020314445	0.0020591266	0.0020579318	0.0017461307	0.0023853886	0.0022607773	0.0020688084	0.0017769532	0.0017461307	0.0021263599	0.0021671710	0.0021520632	0.0023998899	0.0024565252	0.0023853886	0.0021671710	0.0029486282	0.0027714503	0.0025903846	0.0023486781	0.0022607773	0.0021520632	0.0027714503	0.0027298548	0.0025354938	0.0020314445	0.0020688084	0.0023998899	0.0025903846	0.0025354938	0.0029203251
0.0028248829	0.0025208846	0.0025266375	0.0032529981	0.0029929426	0.0027695613	0.0025208846	0.0023016032	0.0023432433	0.0029674769	0.0027469812	0.0026033752	0.0025266375	0.0023432433	0.0030492695	0.0031036455	0.0030728914	0.0033820729	0.0032529981	0.0029674769	0.0031036455	0.0039269476	0.0036105380	0.0034993113	0.0029929426	0.0027469812	0.0030728914	0.0036105380	0.0034607601	0.0034459954	0.0027695613	0.0026033752	0.0033820729	0.0034993113	0.0034459954	0.0039018729
0.0023937041	0.0020110247	0.0017808932	0.0024096424	0.0021541845	0.0019650887	0.0020110247	0.0018504874	0.0016266428	0.0021260855	0.0019113956	0.0018091973	0.0017808932	0.0016266428	0.0025044142	0.0020300079	0.0020904899	0.0027025893	0.0024096424	0.0021260855	0.0020300079	0.0026307215	0.0023244352	0.0023124994	0.0021541845	0.0019113956	0.0020904899	0.0023244352	0.0022777746	0.0023551397	0.0019650887	0.0018091973	0.0027025893	0.0023124994	0.0023551397	0.0030968407
0.0023494522	0.0018890061	0.0022304749	0.0025789769	0.0022339458	0.0024016783	0.0018890061	0.0016248712	0.0018790776	0.0021010136	0.0018602678	0.0020462491	0.0022304749	0.0018790776	0.0026281580	0.0024702375	0.0022894551	0.0027781622	0.0025789769	0.0021010136	0.0024702375	0.0029757603	0.0025638623	0.0028000635	0.0022339458	0.0018602678	0.0022894551	0.0025638623	0.0022985525	0.0025668715	0.0024016783	0.0020462491	0.0027781622	0.0028000635	0.0025668715	0.0031398274
0.0023461459	0.0021201188	0.0020923005	0.0026486307	0.0023743749	0.0022960267	0.0021201188	0.0020228875	0.0019837860	0.0024529646	0.0022094413	0.0021927036	0.0020923005	0.0019837860	0.0026890241	0.0026626181	0.0025562268	0.0029312983	0.0026486307	0.0024529646	0.0026626181	0.0031630504	0.0028985404	0.0029516646	0.0023743749	0.0022094413	0.0025562268	0.0028985404	0.0027354064	0.0028469655	0.0022960267	0.0021927036	0.0029312983	0.0029516646	0.0028469655	0.0033108574
0.0033812695	0.0029038428	0.0030699429	0.0035163619	0.0032304574	0.0034038427	0.0029038428	0.0027610042	0.0026935335	0.0030763197	0.0028504036	0.0030211814	0.0030699429	0.0026935335	0.0035524142	0.0033003481	0.0031285119	0.0039169689	0.0035163619	0.0030763197	0.0033003481	0.0038030494	0.0034434941	0.0037088418	0.0032304574	0.0028504036	0.0031285119	0.0034434941	0.0032270440	0.0035075694	0.0034038427	0.0030211814	0.0039169689	0.0037088418	0.0035075694	0.0044402878
0.0026597948	0.0022570902	0.0021099719	0.0027453593	0.0025026931	0.0022855478	0.0022570902	0.0021820743	0.0019095266	0.0024465222	0.0023050305	0.0020584440	0.0021099719	0.0019095266	0.0023637273	0.0022634791	0.0022806182	0.0024505484	0.0027453593	0.0024465222	0.0022634791	0.0030335462	0.0027711720	0.0025359551	0.0025026931	0.0023050305	0.0022806182	0.0027711720	0.0026704805	0.0025161348	0.0022855478	0.0020584440	0.0024505484	0.0025359551	0.0025161348	0.0027000587
0.0031038784	0.0025507684	0.0025653547	0.0031648145	0.0028157848	0.0027861482	0.0025507684	0.0022578061	0.0022185573	0.0026968643	0.0024586345	0.0025034724	0.0025653547	0.0022185573	0.0027592288	0.0027928384	0.0027151177	0.0031178809	0.0031648145	0.0026968643	0.0027928384	0.0034303189	0.0030774752	0.0031530271	0.0028157848	0.0024586345	0.0027151177	0.0030774752	0.0028809405	0.0031103973	0.0027861482	0.0025034724	0.0031178809	0.0031530271	0.0031103973	0.0036921777
0.0030084054	0.0024699834	0.0023269632	0.0030203532	0.0026489904	0.0023948583	0.0024699834	0.0021827795	0.0021117262	0.0025663930	0.0022830968	0.0021884518	0.0023269632	0.0021117262	0.0026683733	0.0025816174	0.0024875053	0.0028594417	0.0030203532	0.0025663930	0.0025816174	0.0032400173	0.0028725065	0.0028040396	0.0026489904	0.0022830968	0.0024875053	0.0028725065	0.0026370907	0.0027079540	0.0023948583	0.0021884518	0.0028594417	0.0028040396	0.0027079540	0.0032678365
0.0024403026	0.0020494357	0.0021600005	0.0026375158	0.0023383986	0.0024812698	0.0020494357	0.0018594351	0.0019575286	0.0022711617	0.0020555389	0.0022333436	0.0021600005	0.0019575286	0.0027506484	0.0024397819	0.0024123590	0.0030727934	0.0026375158	0.0022711617	0.0024397819	0.0031893353	0.0027589071	0.0029428369	0.0023383986	0.0020555389	0.0024123590	0.0027589071	0.0025389499	0.0028514625	0.0024812698	0.0022333436	0.0030727934	0.0029428369	0.0028514625	0.0035982177
0.0020017902	0.0018066693	0.0017141449	0.0022783361	0.0018998143	0.0018817633	0.0018066693	0.0017490970	0.0015506865	0.0021102227	0.0017821804	0.0016699593	0.0017141449	0.0015506865	0.0023706067	0.0020259108	0.0019046152	0.0026035799	0.0022783361	0.0021102227	0.0020259108	0.0027719170	0.0022900459	0.0023360614	0.0018998143	0.0017821804	0.0019046152	0.0022900459	0.0020755584	0.0022371627	0.0018817633	0.0016699593	0.0026035799	0.0023360614	0.0022371627	0.0031731984
0.0029334374	0.0024482847	0.0023719318	0.0029922823	0.0027277776	0.0026132460	0.0024482847	0.0021610257	0.0019964080	0.0025124554	0.0022837917	0.0021864207	0.0023719318	0.0019964080	0.0026497207	0.0026016062	0.0025173193	0.0030080092	0.0029922823	0.0025124554	0.0026016062	0.0031677954	0.0028815892	0.0029111478	0.0027277776	0.0022837917	0.0025173193	0.0028815892	0.0027240502	0.0028273076	0.0026132460	0.0021864207	0.0030080092	0.0029111478	0.0028273076	0.0035001012
0.0028616969	0.0023633115	0.0023818888	0.0031358592	0.0027592905	0.0027431458	0.0023633115	0.0020791403	0.0020328476	0.0026431887	0.0022940723	0.0023200430	0.0023818888	0.0020328476	0.0028408509	0.0028248750	0.0026507488	0.0032352172	0.0031358592	0.0026431887	0.0028248750	0.0036072642	0.0031792916	0.0032841062	0.0027592905	0.0022940723	0.0026507488	0.0031792916	0.0029260272	0.0031323561	0.0027431458	0.0023200430	0.0032352172	0.0032841062	0.0031323561	0.0038314249
0.0025897833	0.0021759768	0.0021359159	0.0027298466	0.0025238452	0.0024368934	0.0021759768	0.0019670981	0.0019023469	0.0023254158	0.0021782955	0.0021179339	0.0021359159	0.0019023469	0.0027004748	0.0025381579	0.0024917978	0.0029723875	0.0027298466	0.0023254158	0.0025381579	0.0031161940	0.0028305657	0.0029122599	0.0025238452	0.0021782955	0.0024917978	0.0028305657	0.0026737769	0.0028170418	0.0024368934	0.0021179339	0.0029723875	0.0029122599	0.0028170418	0.0033903144
0.0025671324	0.0020525115	0.0017079836	0.0024057050	0.0020051143	0.0017096811	0.0020525115	0.0017576716	0.0015409309	0.0019867101	0.0016936566	0.0015418413	0.0017079836	0.0015409309	0.0022191818	0.0019657663	0.0018179470	0.0023578379	0.0024057050	0.0019867101	0.0019657663	0.0024849663	0.0020873160	0.0020334506	0.0020051143	0.0016936566	0.0018179470	0.0020873160	0.0018169432	0.0018870623	0.0017096811	0.0015418413	0.0023578379	0.0020334506	0.0018870623	0.0025574435
0.0032331592	0.0027767448	0.0029028926	0.0036482452	0.0033303365	0.0033219683	0.0027767448	0.0026291641	0.0027191879	0.0031796497	0.0029967791	0.0030646527	0.0029028926	0.0027191879	0.0033776468	0.0033467369	0.0033157051	0.0037528937	0.0036482452	0.0031796497	0.0033467369	0.0042355922	0.0038661773	0.0038921901	0.0033303365	0.0029967791	0.0033157051	0.0038661773	0.0036411510	0.0038153769	0.0033219683	0.0030646527	0.0037528937	0.0038921901	0.0038153769	0.0043347860
0.0025840081	0.0020627518	0.0018425199	0.0029052767	0.0024386394	0.0021967059	0.0020627518	0.0017411021	0.0015372809	0.0023737892	0.0020060678	0.0018594873	0.0018425199	0.0015372809	0.0021445540	0.0022464429	0.0020366641	0.0024480541	0.0029052767	0.0023737892	0.0022464429	0.0034143642	0.0028528208	0.0026913542	0.0024386394	0.0020060678	0.0020366641	0.0028528208	0.0024778950	0.0024437171	0.0021967059	0.0018594873	0.0024480541	0.0026913542	0.0024437171	0.0028893572
0.0027616878	0.0023972445	0.0018800405	0.0026958784	0.0024769868	0.0019670575	0.0023972445	0.0022645725	0.0017211822	0.0025042892	0.0023000260	0.0018540093	0.0018800405	0.0017211822	0.0021135568	0.0022362845	0.0021498519	0.0022916160	0.0026958784	0.0025042892	0.0022362845	0.0030680780	0.0028521607	0.0025292406	0.0024769868	0.0023000260	0.0021498519	0.0028521607	0.0027075158	0.0024651844	0.0019670575	0.0018540093	0.0022916160	0.0025292406	0.0024651844	0.0027270706
0.0027306180	0.0022692526	0.0022746070	0.0028137869	0.0025732469	0.0023912079	0.0022692526	0.0020078426	0.0019540810	0.0023813839	0.0021988068	0.0020384315	0.0022746070	0.0019540810	0.0025957644	0.0024519537	0.0024223737	0.0027798074	0.0028137869	0.0023813839	0.0024519537	0.0031439763	0.0027729954	0.0026857380	0.0025732469	0.0021988068	0.0024223737	0.0027729954	0.0026097044	0.0026055720	0.0023912079	0.0020384315	0.0027798074	0.0026857380	0.0026055720	0.0032164690
0.0025151644	0.0020358157	0.0018005734	0.0025834044	0.0022722712	0.0021223824	0.0020358157	0.0017789099	0.0016361939	0.0021490253	0.0019568112	0.0019014731	0.0018005734	0.0016361939	0.0023594820	0.0020948503	0.0020921068	0.0026522957	0.0025834044	0.0021490253	0.0020948503	0.0028300476	0.0024746665	0.0024713030	0.0022722712	0.0019568112	0.0020921068	0.0024746665	0.0023264697	0.0024299123	0.0021223824	0.0019014731	0.0026522957	0.0024713030	0.0024299123	0.0031590881
0.0035512717	0.0029783414	0.0026987137	0.0034570958	0.0033501782	0.0028365191	0.0029783414	0.0027108825	0.0024360858	0.0030111835	0.0029785101	0.0026116003	0.0026987137	0.0024360858	0.0030496027	0.0029467939	0.0029816809	0.0033471933	0.0034570958	0.0030111835	0.0029467939	0.0037212570	0.0035456413	0.0032946715	0.0033501782	0.0029785101	0.0029816809	0.0035456413	0.0035786743	0.0033121534	0.0028365191	0.0026116003	0.0033471933	0.0032946715	0.0033121534	0.0038748959
0.0028240225	0.0023959142	0.0021733707	0.0027522370	0.0024205576	0.0023129790	0.0023959142	0.0021748131	0.0020000633	0.0023885185	0.0021503855	0.0021750771	0.0021733707	0.0020000633	0.0023893564	0.0022748762	0.0021874771	0.0026225865	0.0027522370	0.0023885185	0.0022748762	0.0027789854	0.0024733753	0.0024804527	0.0024205576	0.0021503855	0.0021874771	0.0024733753	0.0023503424	0.0024384655	0.0023129790	0.0021750771	0.0026225865	0.0024804527	0.0024384655	0.0030001320
0.0025605149	0.0021908840	0.0019398263	0.0025225362	0.0022887273	0.0020242127	0.0021908840	0.0019586993	0.0017190399	0.0021821657	0.0020338887	0.0018106648	0.0019398263	0.0017190399	0.0022503772	0.0021560553	0.0021169712	0.0024822677	0.0025225362	0.0021821657	0.0021560553	0.0026717874	0.0024239115	0.0023459670	0.0022887273	0.0020338887	0.0021169712	0.0024239115	0.0023017353	0.0023070772	0.0020242127	0.0018106648	0.0024822677	0.0023459670	0.0023070772	0.0027967054
0.0018429435	0.0015585941	0.0014751714	0.0017028966	0.0016836716	0.0013829105	0.0015585941	0.0014462597	0.0013074501	0.0014930794	0.0015098506	0.0012230617	0.0014751714	0.0013074501	0.0021534959	0.0016947262	0.0017741550	0.0021794182	0.0017028966	0.0014930794	0.0016947262	0.0017753486	0.0017296433	0.0016714719	0.0016836716	0.0015098506	0.0017741550	0.0017296433	0.0017890747	0.0017352055	0.0013829105	0.0012230617	0.0021794182	0.0016714719	0.0017352055	0.0023246561
0.0026653930	0.0021697564	0.0019801653	0.0027553078	0.0024849002	0.0020178677	0.0021697564	0.0018306042	0.0016802911	0.0022303419	0.0020536330	0.0016804669	0.0019801653	0.0016802911	0.0022918940	0.0022064578	0.0022713102	0.0025990423	0.0027553078	0.0022303419	0.0022064578	0.0030302047	0.0027405922	0.0024260262	0.0024849002	0.0020536330	0.0022713102	0.0027405922	0.0026199316	0.0025467066	0.0020178677	0.0016804669	0.0025990423	0.0024260262	0.0025467066	0.0032161814
0.0028854309	0.0025670577	0.0024088354	0.0030556946	0.0028018958	0.0024871775	0.0025670577	0.0024219104	0.0022326403	0.0027712519	0.0025478813	0.0022980306	0.0024088354	0.0022326403	0.0027832935	0.0026761598	0.0025808020	0.0028533832	0.0030556946	0.0027712519	0.0026761598	0.0033930634	0.0030738338	0.0028010554	0.0028018958	0.0025478813	0.0025808020	0.0030738338	0.0029091393	0.0027152566	0.0024871775	0.0022980306	0.0028533832	0.0028010554	0.0027152566	0.0030321627
0.0031180206	0.0027352065	0.0023234663	0.0031000688	0.0026963264	0.0023132858	0.0027352065	0.0026033999	0.0022818564	0.0028359407	0.0025105173	0.0022999503	0.0023234663	0.0022818564	0.0028881853	0.0027544954	0.0025877196	0.0030221026	0.0031000688	0.0028359407	0.0027544954	0.0035037255	0.0031029545	0.0029330495	0.0026963264	0.0025105173	0.0025877196	0.0031029545	0.0028581902	0.0027756676	0.0023132858	0.0022999503	0.0030221026	0.0029330495	0.0027756676	0.0033559221
0.0025467029	0.0022350881	0.0018293504	0.0026397324	0.0024268808	0.0019247386	0.0022350881	0.0020535391	0.0017274552	0.0024004134	0.0022461208	0.0018142660	0.0018293504	0.0017274552	0.0021044451	0.0020698416	0.0021625195	0.0021707757	0.0026397324	0.0024004134	0.0020698416	0.0028934734	0.0027210206	0.0022234741	0.0024268808	0.0022461208	0.0021625195	0.0027210206	0.0027028199	0.0023169472	0.0019247386	0.0018142660	0.0021707757	0.0022234741	0.0023169472	0.0023964299
0.0024098721	0.0018983088	0.0018260290	0.0027772578	0.0024115056	0.0023407112	0.0018983088	0.0016025088	0.0014608260	0.0021786486	0.0018639243	0.0018100173	0.0018260290	0.0014608260	0.0019403273	0.0021861125	0.0020377933	0.0024531530	0.0027772578	0.0021786486	0.0021861125	0.0032804819	0.0028340802	0.0028182814	0.0024115056	0.0018639243	0.0020377933	0.0028340802	0.0025856844	0.0026110468	0.0023407112	0.0018100173	0.0024531530	0.0028182814	0.0026110468	0.0032287927
0.0029293043	0.0025562696	0.0025089312	0.0030648511	0.0029153386	0.0028756462	0.0025562696	0.0023370782	0.0022522780	0.0026688532	0.0025932747	0.0025858139	0.0025089312	0.0022522780	0.0030488530	0.0028888973	0.0029251590	0.0034891857	0.0030648511	0.0026688532	0.0028888973	0.0034499811	0.0032224439	0.0033537465	0.0029153386	0.0025932747	0.0029251590	0.0032224439	0.0031666882	0.0033523828	0.0028756462	0.0025858139	0.0034891857	0.0033537465	0.0033523828	0.0040917174
0.0031725830	0.0026485913	0.0027810005	0.0034519554	0.0032127547	0.0030403859	0.0026485913	0.0023154742	0.0023989129	0.0029148141	0.0027555550	0.0026256220	0.0027810005	0.0023989129	0.0030681701	0.0032484656	0.0032116829	0.0034318481	0.0034519554	0.0029148141	0.0032484656	0.0039344981	0.0037057623	0.0036538640	0.0032127547	0.0027555550	0.0032116829	0.0037057623	0.0036240044	0.0036552372	0.0030403859	0.0026256220	0.0034318481	0.0036538640	0.0036552372	0.0040167776
0.0023260534	0.0021264453	0.0024057476	0.0024709918	0.0024016185	0.0024386739	0.0021264453	0.0020494861	0.0022538575	0.0023043872	0.0022768935	0.0022515927	0.0024057476	0.0022538575	0.0031979867	0.0027621090	0.0028592405	0.0033759461	0.0024709918	0.0023043872	0.0027621090	0.0027812202	0.0027214966	0.0028756511	0.0024016185	0.0022768935	0.0028592405	0.0027214966	0.0027637435	0.0029490363	0.0024386739	0.0022515927	0.0033759461	0.0028756511	0.0029490363	0.0037238535
0.0025011395	0.0020805225	0.0019872320	0.0027476625	0.0024813749	0.0024338265	0.0020805225	0.0019589823	0.0018019601	0.0023778097	0.0022294596	0.0022588978	0.0019872320	0.0018019601	0.0023489416	0.0023472186	0.0023575191	0.0028761863	0.0027476625	0.0023778097	0.0023472186	0.0031793558	0.0029051895	0.0029563217	0.0024813749	0.0022294596	0.0023575191	0.0029051895	0.0028032200	0.0029690493	0.0024338265	0.0022588978	0.0028761863	0.0029563217	0.0029690493	0.0036697327
0.0031406582	0.0026649740	0.0025575486	0.0031924025	0.0029191078	0.0027288236	0.0026649740	0.0023816574	0.0023181902	0.0027344746	0.0025384282	0.0024410837	0.0025575486	0.0023181902	0.0029400061	0.0028081191	0.0027582973	0.0031107964	0.0031924025	0.0027344746	0.0028081191	0.0034053820	0.0031153444	0.0030659630	0.0029191078	0.0025384282	0.0027582973	0.0031153444	0.0029416975	0.0029710034	0.0027288236	0.0024410837	0.0031107964	0.0030659630	0.0029710034	0.0034142490
0.0023353530	0.0019794950	0.0017298579	0.0023805755	0.0020995606	0.0018053311	0.0019794950	0.0017801813	0.0015401859	0.0020289932	0.0018237688	0.0015888958	0.0017298579	0.0015401859	0.0020830132	0.0019911472	0.0019469465	0.0023124485	0.0023805755	0.0020289932	0.0019911472	0.0025409118	0.0022586691	0.0021206639	0.0020995606	0.0018237688	0.0019469465	0.0022586691	0.0021204843	0.0021289203	0.0018053311	0.0015888958	0.0023124485	0.0021206639	0.0021289203	0.0027015412
0.0025342505	0.0022234492	0.0022899654	0.0024572388	0.0023260664	0.0024182410	0.0022234492	0.0021323576	0.0020991514	0.0022590842	0.0021679806	0.0022509463	0.0022899654	0.0020991514	0.0027079822	0.0023738333	0.0024342233	0.0029634858	0.0024572388	0.0022590842	0.0023738333	0.0025644485	0.0024124839	0.0025710445	0.0023260664	0.0021679806	0.0024342233	0.0024124839	0.0024023424	0.0026573447	0.0024182410	0.0022509463	0.0029634858	0.0025710445	0.0026573447	0.0033427131
0.0029310256	0.0023836993	0.0022693616	0.0028082927	0.0025516649	0.0023420775	0.0023836993	0.0020780023	0.0019026844	0.0023313420	0.0021093392	0.0019417199	0.0022693616	0.0019026844	0.0025021075	0.0024565744	0.0023368477	0.0027415200	0.0028082927	0.0023313420	0.0024565744	0.0028612268	0.0026094996	0.0026110136	0.0025516649	0.0021093392	0.0023368477	0.0026094996	0.0024379779	0.0025063249	0.0023420775	0.0019417199	0.0027415200	0.0026110136	0.0025063249	0.0030591128
0.0028525883	0.0024158629	0.0020307286	0.0027208152	0.0025230529	0.0022475149	0.0024158629	0.0021934779	0.0019240872	0.0023484958	0.0022089500	0.0020938437	0.0020307286	0.0019240872	0.0023882287	0.0021875902	0.0022469787	0.0027158293	0.0027208152	0.0023484958	0.0021875902	0.0027983892	0.0026042167	0.0025395793	0.0025230529	0.0022089500	0.0022469787	0.0026042167	0.0025410392	0.0026104709	0.0022475149	0.0020938437	0.0027158293	0.0025395793	0.0026104709	0.0032751672
0.0029082679	0.0025765117	0.0023911344	0.0030306314	0.0028982660	0.0025535199	0.0025765117	0.0025267837	0.0023341518	0.0027762724	0.0027376208	0.0025410810	0.0023911344	0.0023341518	0.0028066850	0.0027995245	0.0028177591	0.0031067471	0.0030306314	0.0027762724	0.0027995245	0.0034001788	0.0032110738	0.0030472555	0.0028982660	0.0027376208	0.0028177591	0.0032110738	0.0031823383	0.0030847621	0.0025535199	0.0025410810	0.0031067471	0.0030472555	0.0030847621	0.0035594459
0.0028963718	0.0025828276	0.0023016984	0.0032016531	0.0028296550	0.0026583689	0.0025828276	0.0024510390	0.0021521354	0.0029573196	0.0026654381	0.0025162805	0.0023016984	0.0021521354	0.0026591711	0.0027833660	0.0026444566	0.0031245311	0.0032016531	0.0029573196	0.0027833660	0.0037621967	0.0033467208	0.0032952113	0.0028296550	0.0026654381	0.0026444566	0.0033467208	0.0031075469	0.0031771252	0.0026583689	0.0025162805	0.0031245311	0.0032952113	0.0031771252	0.0037934658
0.0028933121	0.0024785394	0.0021054040	0.0028833107	0.0026061511	0.0022436138	0.0024785394	0.0022366788	0.0018884238	0.0025299784	0.0023140455	0.0020177428	0.0021054040	0.0018884238	0.0020397327	0.0022593031	0.0021375550	0.0021475402	0.0028833107	0.0025299784	0.0022593031	0.0029865944	0.0027247844	0.0024082589	0.0026061511	0.0023140455	0.0021375550	0.0027247844	0.0025293733	0.0022965714	0.0022436138	0.0020177428	0.0021475402	0.0024082589	0.0022965714	0.0023684000
0.0021101077	0.0017736588	0.0019832922	0.0023798667	0.0022359664	0.0022869834	0.0017736588	0.0016254030	0.0017494026	0.0020442080	0.0019553018	0.0020197175	0.0019832922	0.0017494026	0.0025450399	0.0024525076	0.0024975589	0.0031204974	0.0023798667	0.0020442080	0.0024525076	0.0028173477	0.0026703953	0.0029191984	0.0022359664	0.0019553018	0.0024975589	0.0026703953	0.0026186893	0.0029998053	0.0022869834	0.0020197175	0.0031204974	0.0029191984	0.0029998053	0.0039469763
0.0019465732	0.0016534339	0.0017162291	0.0020987570	0.0019137126	0.0018114986	0.0016534339	0.0015211950	0.0014996150	0.0018213111	0.0016831224	0.0015551585	0.0017162291	0.0014996150	0.0021062895	0.0019460893	0.0019890468	0.0022697309	0.0020987570	0.0018213111	0.0019460893	0.0023972308	0.0021845615	0.0021707624	0.0019137126	0.0016831224	0.0019890468	0.0021845615	0.0021040820	0.0022027036	0.0018114986	0.0015551585	0.0022697309	0.0021707624	0.0022027036	0.0027305860
0.0028004359	0.0025049872	0.0022591887	0.0030661918	0.0026732173	0.0024552568	0.0025049872	0.0023855827	0.0021495126	0.0028411802	0.0025304845	0.0023758983	0.0022591887	0.0021495126	0.0027035207	0.0026227439	0.0024805779	0.0029079640	0.0030661918	0.0028411802	0.0026227439	0.0035185272	0.0031167282	0.0029430562	0.0026732173	0.0025304845	0.0024805779	0.0031167282	0.0028356839	0.0027893489	0.0024552568	0.0023758983	0.0029079640	0.0029430562	0.0027893489	0.0033040155
0.0033685526	0.0028024519	0.0028511251	0.0037349262	0.0035006441	0.0034933163	0.0028024519	0.0025056001	0.0024477408	0.0032117655	0.0030419753	0.0030759307	0.0028511251	0.0024477408	0.0032275822	0.0034222601	0.0034512362	0.0039559918	0.0037349262	0.0032117655	0.0034222601	0.0044308701	0.0041637680	0.0043320162	0.0035006441	0.0030419753	0.0034512362	0.0041637680	0.0040511694	0.0043294169	0.0034933163	0.0030759307	0.0039559918	0.0043320162	0.0043294169	0.0050674810
0.0017254731	0.0013933747	0.0012073238	0.0016596444	0.0014726632	0.0012707389	0.0013933747	0.0013434192	0.0011428726	0.0015166689	0.0013356899	0.0013054499	0.0012073238	0.0011428726	0.0018593868	0.0015912983	0.0015302948	0.0022542266	0.0016596444	0.0015166689	0.0015912983	0.0020229137	0.0017291639	0.0018748414	0.0014726632	0.0013356899	0.0015302948	0.0017291639	0.0015921022	0.0017953397	0.0012707389	0.0013054499	0.0022542266	0.0018748414	0.0017953397	0.0028773094
0.0021482979	0.0017736685	0.0017187865	0.0021179440	0.0018690496	0.0017589926	0.0017736685	0.0016258929	0.0015432177	0.0017963883	0.0016484390	0.0015317989	0.0017187865	0.0015432177	0.0019955395	0.0018625305	0.0018360464	0.0021087500	0.0021179440	0.0017963883	0.0018625305	0.0022711598	0.0019949806	0.0019595461	0.0018690496	0.0016484390	0.0018360464	0.0019949806	0.0018842056	0.0019226646	0.0017589926	0.0015317989	0.0021087500	0.0019595461	0.0019226646	0.0023073034
0.0018523118	0.0015579555	0.0014197670	0.0018736871	0.0016978656	0.0014195085	0.0015579555	0.0014965203	0.0013918708	0.0016499321	0.0015376674	0.0013767762	0.0014197670	0.0013918708	0.0018524579	0.0016603921	0.0016284278	0.0019492425	0.0018736871	0.0016499321	0.0016603921	0.0020653591	0.0018657492	0.0017658698	0.0016978656	0.0015376674	0.0016284278	0.0018657492	0.0017656077	0.0017223719	0.0014195085	0.0013767762	0.0019492425	0.0017658698	0.0017223719	0.0022560020
0.0022908786	0.0017564566	0.0016331415	0.0022962093	0.0021965716	0.0018905274	0.0017564566	0.0014254140	0.0013473968	0.0018078523	0.0017510678	0.0015441384	0.0016331415	0.0013473968	0.0018762518	0.0017725552	0.0018948284	0.0021826958	0.0022962093	0.0018078523	0.0017725552	0.0023650451	0.0022789313	0.0020444414	0.0021965716	0.0017510678	0.0018948284	0.0022789313	0.0023060531	0.0021656555	0.0018905274	0.0015441384	0.0021826958	0.0020444414	0.0021656555	0.0026241057
0.0023086690	0.0018579899	0.0016642229	0.0024082965	0.0021285762	0.0017016228	0.0018579899	0.0015857848	0.0014035336	0.0019729959	0.0017773798	0.0014617873	0.0016642229	0.0014035336	0.0019554980	0.0019132673	0.0019609943	0.0021803515	0.0024082965	0.0019729959	0.0019132673	0.0025865077	0.0023306728	0.0020033336	0.0021285762	0.0017773798	0.0019609943	0.0023306728	0.0022668092	0.0021057681	0.0017016228	0.0014617873	0.0021803515	0.0020033336	0.0021057681	0.0025050906
0.0028526589	0.0024943334	0.0025087042	0.0029411337	0.0024837507	0.0024975483	0.0024943334	0.0023470444	0.0021248701	0.0025987840	0.0022032077	0.0021355132	0.0025087042	0.0021248701	0.0031427539	0.0026789333	0.0024023944	0.0031308224	0.0029411337	0.0025987840	0.0026789333	0.0031909886	0.0026537499	0.0027199477	0.0024837507	0.0022032077	0.0024023944	0.0026537499	0.0023094852	0.0024575849	0.0024975483	0.0021355132	0.0031308224	0.0027199477	0.0024575849	0.0032174527
0.0028775694	0.0022186741	0.0018377586	0.0028999628	0.0024685726	0.0020814745	0.0022186741	0.0018226790	0.0016566361	0.0023522174	0.0020642359	0.0018836921	0.0018377586	0.0016566361	0.0023710202	0.0021221755	0.0020829084	0.0026164075	0.0028999628	0.0023522174	0.0021221755	0.0030982426	0.0026992544	0.0024377700	0.0024685726	0.0020642359	0.0020829084	0.0026992544	0.0024665895	0.0023889755	0.0020814745	0.0018836921	0.0026164075	0.0024377700	0.0023889755	0.0029500417
0.0028176289	0.0023392744	0.0023853650	0.0028697733	0.0025835622	0.0024795783	0.0023392744	0.0020378367	0.0019762747	0.0024251488	0.0021807451	0.0020266603	0.0023853650	0.0019762747	0.0027832155	0.0024987654	0.0024189112	0.0028762198	0.0028697733	0.0024251488	0.0024987654	0.0030296077	0.0027320476	0.0026223830	0.0025835622	0.0021807451	0.0024189112	0.0027320476	0.0025980035	0.0025788375	0.0024795783	0.0020266603	0.0028762198	0.0026223830	0.0025788375	0.0031282607
0.0026580889	0.0022486990	0.0022296458	0.0028505957	0.0024347962	0.0024402987	0.0022486990	0.0019937578	0.0019000518	0.0024654438	0.0021082708	0.0021143914	0.0022296458	0.0019000518	0.0025658923	0.0025109451	0.0022804605	0.0028850770	0.0028505957	0.0024654438	0.0025109451	0.0032852167	0.0027732316	0.0028619088	0.0024347962	0.0021082708	0.0022804605	0.0027732316	0.0024732430	0.0026477593	0.0024402987	0.0021143914	0.0028850770	0.0028619088	0.0026477593	0.0033933085
0.0028471543	0.0024444115	0.0023171941	0.0029854185	0.0026629975	0.0024394464	0.0024444115	0.0022759794	0.0022035427	0.0026746573	0.0024108047	0.0023492457	0.0023171941	0.0022035427	0.0026320164	0.0027415343	0.0025611665	0.0029315005	0.0029854185	0.0026746573	0.0027415343	0.0034332529	0.0030549581	0.0030058320	0.0026629975	0.0024108047	0.0025611665	0.0030549581	0.0028248605	0.0028357893	0.0024394464	0.0023492457	0.0029315005	0.0030058320	0.0028357893	0.0033715217
0.0027910850	0.0024893147	0.0021893568	0.0028999483	0.0024996556	0.0023386177	0.0024893147	0.0023177524	0.0019990155	0.0026032457	0.0022989305	0.0021409665	0.0021893568	0.0019990155	0.0025583528	0.0025037068	0.0023883320	0.0028916941	0.0028999483	0.0026032457	0.0025037068	0.0031068088	0.0027374113	0.0027378742	0.0024996556	0.0022989305	0.0023883320	0.0027374113	0.0025260412	0.0026413912	0.0023386177	0.0021409665	0.0028916941	0.0027378742	0.0026413912	0.0033485637
0.0028330961	0.0022783876	0.0020047210	0.0029697680	0.0025328144	0.0021516344	0.0022783876	0.0019510362	0.0017100850	0.0024287950	0.0021067638	0.0018462650	0.0020047210	0.0017100850	0.0020875877	0.0022550120	0.0021202819	0.0023820931	0.0029697680	0.0024287950	0.0022550120	0.0032947218	0.0028711842	0.0025790116	0.0025328144	0.0021067638	0.0021202819	0.0028711842	0.0026830567	0.0025298227	0.0021516344	0.0018462650	0.0023820931	0.0025790116	0.0025298227	0.0030285408
0.0017544625	0.0014601750	0.0014281536	0.0017593540	0.0015438625	0.0013352290	0.0014601750	0.0014086082	0.0013486934	0.0015153534	0.0013799746	0.0012904592	0.0014281536	0.0013486934	0.0020746936	0.0015999409	0.0016643150	0.0020651254	0.0017593540	0.0015153534	0.0015999409	0.0019365555	0.0016873940	0.0016228204	0.0015438625	0.0013799746	0.0016643150	0.0016873940	0.0016092770	0.0016809534	0.0013352290	0.0012904592	0.0020651254	0.0016228204	0.0016809534	0.0022270960
0.0022344291	0.0017004025	0.0017445047	0.0021893255	0.0018567637	0.0016374360	0.0017004025	0.0014705684	0.0014746014	0.0017819261	0.0015602954	0.0014638251	0.0017445047	0.0014746014	0.0020170507	0.0019569608	0.0018330787	0.0021223707	0.0021893255	0.0017819261	0.0019569608	0.0023648058	0.0020250022	0.0019961813	0.0018567637	0.0015602954	0.0018330787	0.0020250022	0.0018453877	0.0019052199	0.0016374360	0.0014638251	0.0021223707	0.0019961813	0.0019052199	0.0024199519
0.0032139349	0.0026653983	0.0025265438	0.0029695194	0.0028932418	0.0025551813	0.0026653983	0.0023643954	0.0022495092	0.0025379444	0.0024784893	0.0023139958	0.0025265438	0.0022495092	0.0027055987	0.0026041540	0.0026109127	0.0029130090	0.0029695194	0.0025379444	0.0026041540	0.0030645920	0.0028830477	0.0028344202	0.0028932418	0.0024784893	0.0026109127	0.0028830477	0.0028997222	0.0028301048	0.0025551813	0.0023139958	0.0029130090	0.0028344202	0.0028301048	0.0033584504
0.0020036607	0.0017552017	0.0017852905	0.0022879446	0.0020647108	0.0021080196	0.0017552017	0.0015693958	0.0015956586	0.0020049415	0.0018152655	0.0018798603	0.0017852905	0.0015956586	0.0022368544	0.0022277027	0.0021169567	0.0026691193	0.0022879446	0.0020049415	0.0022277027	0.0028954585	0.0025843279	0.0028219360	0.0020647108	0.0018152655	0.0021169567	0.0025843279	0.0023935092	0.0026291242	0.0021080196	0.0018798603	0.0026691193	0.0028219360	0.0026291242	0.0033957184
0.0017220446	0.0014595267	0.0015837402	0.0018486770	0.0015642691	0.0016084954	0.0014595267	0.0013031245	0.0013743002	0.0015890413	0.0013444751	0.0014102614	0.0015837402	0.0013743002	0.0022387489	0.0019440124	0.0018436138	0.0025574193	0.0018486770	0.0015890413	0.0019440124	0.0022985394	0.0018725649	0.0021770949	0.0015642691	0.0013444751	0.0018436138	0.0018725649	0.0017535976	0.0020874342	0.0016084954	0.0014102614	0.0025574193	0.0021770949	0.0020874342	0.0031319141
0.0031163733	0.0025743251	0.0024983546	0.0032688956	0.0029157201	0.0026630756	0.0025743251	0.0022780133	0.0020859003	0.0027806668	0.0024998296	0.0022371160	0.0024983546	0.0020859003	0.0030652853	0.0028532637	0.0025965455	0.0032377921	0.0032688956	0.0027806668	0.0028532637	0.0036080877	0.0032108012	0.0030715029	0.0029157201	0.0024998296	0.0025965455	0.0032108012	0.0029676039	0.0028038917	0.0026630756	0.0022371160	0.0032377921	0.0030715029	0.0028038917	0.0034850241
0.0027052676	0.0022284487	0.0019835973	0.0026387234	0.0024178650	0.0020771204	0.0022284487	0.0019906896	0.0017500384	0.0022410558	0.0020959295	0.0018274701	0.0019835973	0.0017500384	0.0021820003	0.0020837868	0.0021104071	0.0022574695	0.0026387234	0.0022410558	0.0020837868	0.0026348661	0.0024490014	0.0021860871	0.0024178650	0.0020959295	0.0021104071	0.0024490014	0.0023593847	0.0022041570	0.0020771204	0.0018274701	0.0022574695	0.0021860871	0.0022041570	0.0023618776
0.0022174014	0.0019026967	0.0019375219	0.0020104919	0.0018673737	0.0018509852	0.0019026967	0.0017454433	0.0017798843	0.0017691747	0.0016694855	0.0017320025	0.0019375219	0.0017798843	0.0025553972	0.0019938398	0.0020660443	0.0027206115	0.0020104919	0.0017691747	0.0019938398	0.0019935850	0.0018229399	0.0019904958	0.0018673737	0.0016694855	0.0020660443	0.0018229399	0.0018448437	0.0021033339	0.0018509852	0.0017320025	0.0027206115	0.0019904958	0.0021033339	0.0030236917
0.0031153813	0.0025234300	0.0024846315	0.0032158529	0.0029046311	0.0027684895	0.0025234300	0.0021606860	0.0021203771	0.0026398106	0.0024727999	0.0023811053	0.0024846315	0.0021203771	0.0026707374	0.0026851540	0.0026000884	0.0030235482	0.0032158529	0.0026398106	0.0026851540	0.0035158110	0.0031711807	0.0030759045	0.0029046311	0.0024727999	0.0026000884	0.0031711807	0.0030423080	0.0029956329	0.0027684895	0.0023811053	0.0030235482	0.0030759045	0.0029956329	0.0035007276
0.0027129788	0.0021484582	0.0020232604	0.0028205314	0.0023566180	0.0023050278	0.0021484582	0.0019021724	0.0017526187	0.0022912028	0.0019824036	0.0019715342	0.0020232604	0.0017526187	0.0021503279	0.0022375435	0.0020835070	0.0023883508	0.0028205314	0.0022912028	0.0022375435	0.0030986761	0.0025920621	0.0026098689	0.0023566180	0.0019824036	0.0020835070	0.0025920621	0.0022955281	0.0023856876	0.0023050278	0.0019715342	0.0023883508	0.0026098689	0.0023856876	0.0028659787
0.0030619760	0.0025188239	0.0026710514	0.0032720906	0.0029676458	0.0030188479	0.0025188239	0.0022257216	0.0023142587	0.0027578877	0.0025436615	0.0025951247	0.0026710514	0.0023142587	0.0032220832	0.0030810651	0.0029063259	0.0035660793	0.0032720906	0.0027578877	0.0030810651	0.0036524677	0.0033034562	0.0035276456	0.0029676458	0.0025436615	0.0029063259	0.0033034562	0.0030742862	0.0033162805	0.0030188479	0.0025951247	0.0035660793	0.0035276456	0.0033162805	0.0041306113
0.0022202190	0.0017991479	0.0018251282	0.0023671344	0.0020088310	0.0019858715	0.0017991479	0.0015523771	0.0015862106	0.0018997385	0.0016911274	0.0016854059	0.0018251282	0.0015862106	0.0022020733	0.0019995966	0.0019032364	0.0023886817	0.0023671344	0.0018997385	0.0019995966	0.0027316857	0.0021998755	0.0023239654	0.0020088310	0.0016911274	0.0019032364	0.0021998755	0.0020027030	0.0021222473	0.0019858715	0.0016854059	0.0023886817	0.0023239654	0.0021222473	0.0028653122
0.0021323833	0.0017324445	0.0017419958	0.0020954640	0.0017760240	0.0018169399	0.0017324445	0.0014923275	0.0014646932	0.0017165493	0.0014708964	0.0015175478	0.0017419958	0.0014646932	0.0023258982	0.0018656712	0.0017630513	0.0023667551	0.0020954640	0.0017165493	0.0018656712	0.0021506162	0.0018132178	0.0019428217	0.0017760240	0.0014708964	0.0017630513	0.0018132178	0.0016754770	0.0018518954	0.0018169399	0.0015175478	0.0023667551	0.0019428217	0.0018518954	0.0024870772
0.0020795857	0.0015507060	0.0014805842	0.0021566800	0.0018313063	0.0017272777	0.0015507060	0.0012623835	0.0012147719	0.0016562492	0.0014539709	0.0014293496	0.0014805842	0.0012147719	0.0019529482	0.0015860631	0.0016173755	0.0021109346	0.0021566800	0.0016562492	0.0015860631	0.0024789823	0.0020421881	0.0020082910	0.0018313063	0.0014539709	0.0016173755	0.0020421881	0.0018780018	0.0019576362	0.0017272777	0.0014293496	0.0021109346	0.0020082910	0.0019576362	0.0025439858
0.0029506108	0.0026264906	0.0023483922	0.0031823232	0.0027456738	0.0025829518	0.0026264906	0.0024202238	0.0021313498	0.0027715102	0.0024206905	0.0022768881	0.0023483922	0.0021313498	0.0024296461	0.0026438349	0.0025079411	0.0026701952	0.0031823232	0.0027715102	0.0026438349	0.0037405074	0.0032321588	0.0030742522	0.0027456738	0.0024206905	0.0025079411	0.0032321588	0.0029221086	0.0028914164	0.0025829518	0.0022768881	0.0026701952	0.0030742522	0.0028914164	0.0031290947
0.0027735907	0.0024337444	0.0024639359	0.0029333869	0.0026542782	0.0027159909	0.0024337444	0.0022397192	0.0022159131	0.0025781774	0.0023564476	0.0024360027	0.0024639359	0.0022159131	0.0029956071	0.0027296762	0.0026373480	0.0032570188	0.0029333869	0.0025781774	0.0027296762	0.0032379544	0.0028827000	0.0030740230	0.0026542782	0.0023564476	0.0026373480	0.0028827000	0.0026697561	0.0029206630	0.0027159909	0.0024360027	0.0032570188	0.0030740230	0.0029206630	0.0036688745
0.0022102640	0.0019041444	0.0017969453	0.0024150988	0.0021990492	0.0019269056	0.0019041444	0.0018013786	0.0016830543	0.0020643176	0.0019108152	0.0017602448	0.0017969453	0.0016830543	0.0023127631	0.0021822216	0.0021376918	0.0025036586	0.0024150988	0.0020643176	0.0021822216	0.0028974306	0.0026322905	0.0024604375	0.0021990492	0.0019108152	0.0021376918	0.0026322905	0.0025313801	0.0024019940	0.0019269056	0.0017602448	0.0025036586	0.0024604375	0.0024019940	0.0028633402
0.0021613698	0.0017712756	0.0017998732	0.0024669753	0.0021179412	0.0020451719	0.0017712756	0.0015586340	0.0014991200	0.0021091539	0.0017923353	0.0017421758	0.0017998732	0.0014991200	0.0022936776	0.0022637367	0.0020896193	0.0026206787	0.0024669753	0.0021091539	0.0022637367	0.0030959425	0.0026278282	0.0026990325	0.0021179412	0.0017923353	0.0020896193	0.0026278282	0.0023420603	0.0024693757	0.0020451719	0.0017421758	0.0026206787	0.0026990325	0.0024693757	0.0031170828
0.0023179613	0.0020976108	0.0017526386	0.0021920915	0.0022175189	0.0018149252	0.0020976108	0.0020366645	0.0016559787	0.0020573831	0.0021186517	0.0017247913	0.0017526386	0.0016559787	0.0021213757	0.0017866267	0.0019495735	0.0022300071	0.0021920915	0.0020573831	0.0017866267	0.0023425051	0.0022720309	0.0019738797	0.0022175189	0.0021186517	0.0019495735	0.0022720309	0.0024018199	0.0020867119	0.0018149252	0.0017247913	0.0022300071	0.0019738797	0.0020867119	0.0025342629
0.0022894263	0.0019814785	0.0019069609	0.0026214381	0.0023641223	0.0021932124	0.0019814785	0.0018510425	0.0017993124	0.0023288519	0.0021665285	0.0020421891	0.0019069609	0.0017993124	0.0023895956	0.0024112057	0.0023377182	0.0027106393	0.0026214381	0.0023288519	0.0024112057	0.0031654217	0.0028642112	0.0027978885	0.0023641223	0.0021665285	0.0023377182	0.0028642112	0.0026919752	0.0026991757	0.0021932124	0.0020421891	0.0027106393	0.0027978885	0.0026991757	0.0031599386
0.0020804946	0.0016397558	0.0014796364	0.0020634255	0.0018540138	0.0015472668	0.0016397558	0.0013823489	0.0012597235	0.0017007393	0.0015586980	0.0013178388	0.0014796364	0.0012597235	0.0019713777	0.0017004033	0.0018032012	0.0021627232	0.0020634255	0.0017007393	0.0017004033	0.0021823399	0.0020187338	0.0017926752	0.0018540138	0.0015586980	0.0018032012	0.0020187338	0.0019767787	0.0019446668	0.0015472668	0.0013178388	0.0021627232	0.0017926752	0.0019446668	0.0024055768
0.0025547253	0.0022786412	0.0018587162	0.0025946316	0.0022999772	0.0019859030	0.0022786412	0.0021832324	0.0017374427	0.0023814723	0.0021482294	0.0018348538	0.0018587162	0.0017374427	0.0021899612	0.0020281907	0.0020187892	0.0022359427	0.0025946316	0.0023814723	0.0020281907	0.0027593669	0.0024668253	0.0021733288	0.0022999772	0.0021482294	0.0020187892	0.0024668253	0.0023582098	0.0022105221	0.0019859030	0.0018348538	0.0022359427	0.0021733288	0.0022105221	0.0024846160
0.0027567932	0.0022841311	0.0025045293	0.0027268939	0.0025539487	0.0024858460	0.0022841311	0.0020508644	0.0021863321	0.0023161671	0.0022104615	0.0021617204	0.0025045293	0.0021863321	0.0029902352	0.0026974106	0.0027013112	0.0031937258	0.0027268939	0.0023161671	0.0026974106	0.0028396938	0.0027024265	0.0027451671	0.0025539487	0.0022104615	0.0027013112	0.0027024265	0.0026449986	0.0028076471	0.0024858460	0.0021617204	0.0031937258	0.0027451671	0.0028076471	0.0035695371
0.0030340262	0.0025490701	0.0024361865	0.0028988807	0.0026361182	0.0024577776	0.0025490701	0.0023072768	0.0021665897	0.0024942721	0.0023440695	0.0021863255	0.0024361865	0.0021665897	0.0028144867	0.0027206241	0.0026475780	0.0029835584	0.0028988807	0.0024942721	0.0027206241	0.0031056487	0.0028423479	0.0028481214	0.0026361182	0.0023440695	0.0026475780	0.0028423479	0.0027514051	0.0027855793	0.0024577776	0.0021863255	0.0029835584	0.0028481214	0.0027855793	0.0032991447
0.0024025735	0.0022152469	0.0022708782	0.0025109681	0.0022902946	0.0023795902	0.0022152469	0.0021450364	0.0020377832	0.0022896648	0.0020788982	0.0021224592	0.0022708782	0.0020377832	0.0028269254	0.0025642371	0.0024948760	0.0030971617	0.0025109681	0.0022896648	0.0025642371	0.0027156188	0.0025084927	0.0027714946	0.0022902946	0.0020788982	0.0024948760	0.0025084927	0.0023913571	0.0027344560	0.0023795902	0.0021224592	0.0030971617	0.0027714946	0.0027344560	0.0035479087
0.0029896593	0.0025906903	0.0026248267	0.0030464765	0.0027045900	0.0027859645	0.0025906903	0.0023206412	0.0022817383	0.0026778102	0.0023641538	0.0024330724	0.0026248267	0.0022817383	0.0027262747	0.0028346766	0.0025898475	0.0030110287	0.0030464765	0.0026778102	0.0028346766	0.0033281792	0.0029050176	0.0031216363	0.0027045900	0.0023641538	0.0025898475	0.0029050176	0.0026286644	0.0028339121	0.0027859645	0.0024330724	0.0030110287	0.0031216363	0.0028339121	0.0034683526
0.0022477779	0.0018485007	0.0017999230	0.0022914263	0.0020496631	0.0018620078	0.0018485007	0.0016423584	0.0015913154	0.0019548302	0.0017628425	0.0016604566	0.0017999230	0.0015913154	0.0023605594	0.0019909490	0.0020065169	0.0025156501	0.0022914263	0.0019548302	0.0019909490	0.0025210976	0.0022186362	0.0021607004	0.0020496631	0.0017628425	0.0020065169	0.0022186362	0.0020771419	0.0021647197	0.0018620078	0.0016604566	0.0025156501	0.0021607004	0.0021647197	0.0028461278
0.0024928758	0.0020576199	0.0018180082	0.0024240835	0.0020840997	0.0017804926	0.0020576199	0.0017959624	0.0014772742	0.0020068505	0.0017537578	0.0014284088	0.0018180082	0.0014772742	0.0018050403	0.0018202631	0.0016778912	0.0017225972	0.0024240835	0.0020068505	0.0018202631	0.0025458959	0.0021731201	0.0019295734	0.0020840997	0.0017537578	0.0016778912	0.0021731201	0.0019329656	0.0017536831	0.0017804926	0.0014284088	0.0017225972	0.0019295734	0.0017536831	0.0018791439
0.0030439556	0.0024848561	0.0024423438	0.0031253264	0.0028719584	0.0026466917	0.0024848561	0.0021847127	0.0021861637	0.0026793409	0.0024563448	0.0023848613	0.0024423438	0.0021861637	0.0027856747	0.0027403525	0.0026277490	0.0029880364	0.0031253264	0.0026793409	0.0027403525	0.0034981691	0.0031794756	0.0030549103	0.0028719584	0.0024563448	0.0026277490	0.0031794756	0.0030347045	0.0028935669	0.0026466917	0.0023848613	0.0029880364	0.0030549103	0.0028935669	0.0033429823
0.0027665555	0.0022364397	0.0020029158	0.0028753180	0.0025365540	0.0022597350	0.0022364397	0.0019934658	0.0017031695	0.0024317725	0.0021605566	0.0019347630	0.0020029158	0.0017031695	0.0024584834	0.0022447171	0.0021730776	0.0026805854	0.0028753180	0.0024317725	0.0022447171	0.0031222029	0.0027523514	0.0025509776	0.0025365540	0.0021605566	0.0021730776	0.0027523514	0.0025359945	0.0024757005	0.0022597350	0.0019347630	0.0026805854	0.0025509776	0.0024757005	0.0030663006
0.0020071033	0.0016657542	0.0017244434	0.0021079878	0.0017804535	0.0019964290	0.0016657542	0.0014756602	0.0014619335	0.0017687345	0.0015035567	0.0016924664	0.0017244434	0.0014619335	0.0023588610	0.0022112914	0.0020421525	0.0029461321	0.0021079878	0.0017687345	0.0022112914	0.0025755739	0.0021547704	0.0027233094	0.0017804535	0.0015035567	0.0020421525	0.0021547704	0.0019069420	0.0025199145	0.0019964290	0.0016924664	0.0029461321	0.0027233094	0.0025199145	0.0038415121
0.0027591519	0.0025321859	0.0025417100	0.0030717801	0.0028466658	0.0030383139	0.0025321859	0.0025468002	0.0025164447	0.0029464762	0.0028027210	0.0030506331	0.0025417100	0.0025164447	0.0030612008	0.0031037581	0.0030510005	0.0036581074	0.0030717801	0.0029464762	0.0031037581	0.0036576346	0.0034278552	0.0038239723	0.0028466658	0.0028027210	0.0030510005	0.0034278552	0.0033377286	0.0037606992	0.0030383139	0.0030506331	0.0036581074	0.0038239723	0.0037606992	0.0046440283
0.0029555350	0.0024235641	0.0019912909	0.0030861318	0.0026839359	0.0021334548	0.0024235641	0.0021062887	0.0017000514	0.0025710305	0.0022365029	0.0018084208	0.0019912909	0.0017000514	0.0020840314	0.0022809426	0.0021008850	0.0022263625	0.0030861318	0.0025710305	0.0022809426	0.0034752777	0.0029465494	0.0025641059	0.0026839359	0.0022365029	0.0021008850	0.0029465494	0.0025981145	0.0022978406	0.0021334548	0.0018084208	0.0022263625	0.0025641059	0.0022978406	0.0025660419
0.0023852355	0.0022169685	0.0018471056	0.0023596855	0.0021668080	0.0018545267	0.0022169685	0.0021962529	0.0017630550	0.0022387633	0.0020776846	0.0017807458	0.0018471056	0.0017630550	0.0023021743	0.0021633128	0.0021291410	0.0025055349	0.0023596855	0.0022387633	0.0021633128	0.0026287787	0.0024632831	0.0024221419	0.0021668080	0.0020776846	0.0021291410	0.0024632831	0.0023918460	0.0024295672	0.0018545267	0.0017807458	0.0025055349	0.0024221419	0.0024295672	0.0032075427
0.0024134036	0.0018821050	0.0017574448	0.0022649800	0.0020907096	0.0018061049	0.0018821050	0.0016116177	0.0013629566	0.0018016067	0.0016672187	0.0013894261	0.0017574448	0.0013629566	0.0022981420	0.0018854155	0.0019587803	0.0024664266	0.0022649800	0.0018016067	0.0018854155	0.0022645058	0.0021202597	0.0020312232	0.0020907096	0.0016672187	0.0019587803	0.0021202597	0.0020459634	0.0021105221	0.0018061049	0.0013894261	0.0024664266	0.0020312232	0.0021105221	0.0027821751
0.0019082093	0.0015381502	0.0013312622	0.0018364954	0.0017589507	0.0013499081	0.0015381502	0.0014817374	0.0012838046	0.0015677606	0.0015339819	0.0013601251	0.0013312622	0.0012838046	0.0019352863	0.0016345827	0.0016654844	0.0021043104	0.0018364954	0.0015677606	0.0016345827	0.0020744960	0.0019178592	0.0017646338	0.0017589507	0.0015339819	0.0016654844	0.0019178592	0.0018787452	0.0017940387	0.0013499081	0.0013601251	0.0021043104	0.0017646338	0.0017940387	0.0024046400
0.0028047784	0.0024170407	0.0027895130	0.0033218315	0.0031374696	0.0032644330	0.0024170407	0.0022819963	0.0024586006	0.0029382427	0.0028249918	0.0028739178	0.0027895130	0.0024586006	0.0034905549	0.0034771444	0.0034456071	0.0040838896	0.0033218315	0.0029382427	0.0034771444	0.0041501606	0.0039076932	0.0041888085	0.0031374696	0.0028249918	0.0034456071	0.0039076932	0.0038000703	0.0041063916	0.0032644330	0.0028739178	0.0040838896	0.0041888085	0.0041063916	0.0050057932
0.0024481522	0.0019029170	0.0018387349	0.0023510190	0.0021403766	0.0020093301	0.0019029170	0.0016107003	0.0015118613	0.0019082853	0.0017942998	0.0017359195	0.0018387349	0.0015118613	0.0019795212	0.0019123844	0.0019762188	0.0023196780	0.0023510190	0.0019082853	0.0019123844	0.0025040252	0.0022939872	0.0022561949	0.0021403766	0.0017942998	0.0019762188	0.0022939872	0.0022338318	0.0023813213	0.0020093301	0.0017359195	0.0023196780	0.0022561949	0.0023813213	0.0029560038
0.0028581149	0.0026424044	0.0022095670	0.0030314993	0.0027344973	0.0024131350	0.0026424044	0.0026179705	0.0021613363	0.0029461530	0.0026614521	0.0023698320	0.0022095670	0.0021613363	0.0025591012	0.0025058906	0.0024474843	0.0027472165	0.0030314993	0.0029461530	0.0025058906	0.0034035201	0.0030556118	0.0027793152	0.0027344973	0.0026614521	0.0024474843	0.0030556118	0.0028535031	0.0026749997	0.0024131350	0.0023698320	0.0027472165	0.0027793152	0.0026749997	0.0031180718
0.0025945292	0.0023092293	0.0025017307	0.0028268018	0.0024869987	0.0025701200	0.0023092293	0.0021669664	0.0023070262	0.0025595060	0.0023009191	0.0023883714	0.0025017307	0.0023070262	0.0033511159	0.0030190378	0.0028371220	0.0035939386	0.0028268018	0.0025595060	0.0030190378	0.0034711609	0.0030117860	0.0032575134	0.0024869987	0.0023009191	0.0028371220	0.0030117860	0.0027291571	0.0030637893	0.0025701200	0.0023883714	0.0035939386	0.0032575134	0.0030637893	0.0040034169
0.0031426747	0.0027321573	0.0027291486	0.0034968290	0.0031493978	0.0030674726	0.0027321573	0.0025244055	0.0025810382	0.0030793106	0.0028768268	0.0029013930	0.0027291486	0.0025810382	0.0032747680	0.0032211070	0.0031442036	0.0036646024	0.0034968290	0.0030793106	0.0032211070	0.0040894944	0.0036704640	0.0036928393	0.0031493978	0.0028768268	0.0031442036	0.0036704640	0.0034331437	0.0035860626	0.0030674726	0.0029013930	0.0036646024	0.0036928393	0.0035860626	0.0042579067
0.0026819250	0.0019919471	0.0017609678	0.0025421644	0.0021740527	0.0018173980	0.0019919471	0.0016580231	0.0014621609	0.0020066140	0.0017825299	0.0016217484	0.0017609678	0.0014621609	0.0018871881	0.0018530130	0.0017443056	0.0020123862	0.0025421644	0.0020066140	0.0018530130	0.0026599444	0.0022718939	0.0020484512	0.0021740527	0.0017825299	0.0017443056	0.0022718939	0.0020376648	0.0019657804	0.0018173980	0.0016217484	0.0020123862	0.0020484512	0.0019657804	0.0023826943
0.0024245894	0.0019129277	0.0016566189	0.0024744625	0.0022518857	0.0017498458	0.0019129277	0.0016115334	0.0013931161	0.0019562889	0.0017900943	0.0014710564	0.0016566189	0.0013931161	0.0017046218	0.0018555529	0.0018250893	0.0019009065	0.0024744625	0.0019562889	0.0018555529	0.0027246881	0.0024373563	0.0020729877	0.0022518857	0.0017900943	0.0018250893	0.0024373563	0.0023036132	0.0020422280	0.0017498458	0.0014710564	0.0019009065	0.0020729877	0.0020422280	0.0023030766
0.0022629367	0.0020916299	0.0018959436	0.0024671521	0.0023487559	0.0022003104	0.0020916299	0.0020879271	0.0018403917	0.0023353889	0.0022556669	0.0021491501	0.0018959436	0.0018403917	0.0023750173	0.0022309003	0.0023105988	0.0028035173	0.0024671521	0.0023353889	0.0022309003	0.0028026302	0.0026635373	0.0026202356	0.0023487559	0.0022556669	0.0023105988	0.0026635373	0.0026781445	0.0027340020	0.0022003104	0.0021491501	0.0028035173	0.0026202356	0.0027340020	0.0034069237
0.0022102420	0.0017902381	0.0016659490	0.0022164479	0.0021572528	0.0017768371	0.0017902381	0.0015661805	0.0014223268	0.0017981669	0.0017680790	0.0015689331	0.0016659490	0.0014223268	0.0022741865	0.0019555217	0.0021120411	0.0025822581	0.0022164479	0.0017981669	0.0019555217	0.0023646303	0.0023269190	0.0021377073	0.0021572528	0.0017680790	0.0021120411	0.0023269190	0.0023989535	0.0023242444	0.0017768371	0.0015689331	0.0025822581	0.0021377073	0.0023242444	0.0030012744
0.0023107431	0.0019498303	0.0018224139	0.0026140155	0.0023149749	0.0022826109	0.0019498303	0.0017232550	0.0015880328	0.0021988926	0.0019684663	0.0019644047	0.0018224139	0.0015880328	0.0021204040	0.0021754178	0.0021171869	0.0025557917	0.0026140155	0.0021988926	0.0021754178	0.0030458610	0.0026927132	0.0027309977	0.0023149749	0.0019684663	0.0021171869	0.0026927132	0.0024855824	0.0026362120	0.0022826109	0.0019644047	0.0025557917	0.0027309977	0.0026362120	0.0032808599
0.0030500493	0.0026547794	0.0025584793	0.0031316561	0.0029046425	0.0027875933	0.0026547794	0.0024373103	0.0023885612	0.0027628754	0.0026161129	0.0025861240	0.0025584793	0.0023885612	0.0031181328	0.0028083360	0.0028699541	0.0034125102	0.0031316561	0.0027628754	0.0028083360	0.0033561651	0.0031277306	0.0030930685	0.0029046425	0.0026161129	0.0028699541	0.0031277306	0.0030454151	0.0031755661	0.0027875933	0.0025861240	0.0034125102	0.0030930685	0.0031755661	0.0038433455
0.0028527232	0.0025042265	0.0023160780	0.0027434081	0.0024893426	0.0023217620	0.0025042265	0.0024266608	0.0021860556	0.0025007799	0.0022644581	0.0022297998	0.0023160780	0.0021860556	0.0026272769	0.0023068314	0.0022809167	0.0027285975	0.0027434081	0.0025007799	0.0023068314	0.0027728212	0.0024519421	0.0023647109	0.0024893426	0.0022644581	0.0022809167	0.0024519421	0.0023154706	0.0023365818	0.0023217620	0.0022297998	0.0027285975	0.0023647109	0.0023365818	0.0029329792
0.0023175257	0.0020839350	0.0017401467	0.0022376732	0.0020552574	0.0017813083	0.0020839350	0.0020667178	0.0016928185	0.0020786867	0.0019581454	0.0017591540	0.0017401467	0.0016928185	0.0018671969	0.0018315242	0.0018247975	0.0020139335	0.0022376732	0.0020786867	0.0018315242	0.0023312292	0.0021528013	0.0020376125	0.0020552574	0.0019581454	0.0018247975	0.0021528013	0.0020983234	0.0020390580	0.0017813083	0.0017591540	0.0020139335	0.0020376125	0.0020390580	0.0025059849
0.0024102126	0.0020082644	0.0022337186	0.0026320729	0.0024484599	0.0024083972	0.0020082644	0.0018155504	0.0019489604	0.0022378368	0.0021122762	0.0021073248	0.0022337186	0.0019489604	0.0027478225	0.0026329450	0.0026392910	0.0031186513	0.0026320729	0.0022378368	0.0026329450	0.0030730026	0.0028841906	0.0029608228	0.0024484599	0.0021122762	0.0026392910	0.0028841906	0.0028068148	0.0029958535	0.0024083972	0.0021073248	0.0031186513	0.0029608228	0.0029958535	0.0038117741
0.0024459983	0.0019503073	0.0019055550	0.0023731346	0.0021090168	0.0021361640	0.0019503073	0.0016956945	0.0015277417	0.0019089123	0.0017193149	0.0017277267	0.0019055550	0.0015277417	0.0023265101	0.0020241675	0.0019364379	0.0026996252	0.0023731346	0.0019089123	0.0020241675	0.0024853062	0.0021611684	0.0023845893	0.0021090168	0.0017193149	0.0019364379	0.0021611684	0.0019702310	0.0022699792	0.0021361640	0.0017277267	0.0026996252	0.0023845893	0.0022699792	0.0033219971
0.0020543305	0.0017292775	0.0015544168	0.0019880557	0.0016812616	0.0014542425	0.0017292775	0.0015523670	0.0013502797	0.0017424443	0.0014595954	0.0012873489	0.0015544168	0.0013502797	0.0019099033	0.0016862160	0.0016641552	0.0019457183	0.0019880557	0.0017424443	0.0016862160	0.0020852729	0.0017768056	0.0016651650	0.0016812616	0.0014595954	0.0016641552	0.0017768056	0.0016304477	0.0016766015	0.0014542425	0.0012873489	0.0019457183	0.0016651650	0.0016766015	0.0020813170
0.0026762887	0.0023014785	0.0023348918	0.0026211682	0.0023633979	0.0022777110	0.0023014785	0.0021203378	0.0020006820	0.0022813089	0.0020709966	0.0019642681	0.0023348918	0.0020006820	0.0027432424	0.0023002132	0.0022911089	0.0027149871	0.0026211682	0.0022813089	0.0023002132	0.0026772888	0.0023619311	0.0023075201	0.0023633979	0.0020709966	0.0022911089	0.0023619311	0.0022187235	0.0023118354	0.0022777110	0.0019642681	0.0027149871	0.0023075201	0.0023118354	0.0028512217
0.0022663967	0.0019353180	0.0019617526	0.0023457339	0.0021263322	0.0021627161	0.0019353180	0.0017253573	0.0017050109	0.0020501289	0.0018549313	0.0019290437	0.0019617526	0.0017050109	0.0023907630	0.0021113217	0.0021624822	0.0026618512	0.0023457339	0.0020501289	0.0021113217	0.0026123038	0.0023197059	0.0024534738	0.0021263322	0.0018549313	0.0021624822	0.0023197059	0.0022184475	0.0024868172	0.0021627161	0.0019290437	0.0026618512	0.0024534738	0.0024868172	0.0031615079
0.0020983159	0.0016603742	0.0018510716	0.0022168449	0.0020215734	0.0020632285	0.0016603742	0.0015564913	0.0016105479	0.0018139421	0.0017194758	0.0017872229	0.0018510716	0.0016105479	0.0026190432	0.0023622005	0.0023177254	0.0030863894	0.0022168449	0.0018139421	0.0023622005	0.0026867946	0.0024104690	0.0027751173	0.0020215734	0.0017194758	0.0023177254	0.0024104690	0.0023072219	0.0027349041	0.0020632285	0.0017872229	0.0030863894	0.0027751173	0.0027349041	0.0038292091
0.0033291264	0.0027459192	0.0029814185	0.0034294261	0.0031746909	0.0030917936	0.0027459192	0.0023790879	0.0025756190	0.0028850392	0.0026904654	0.0027439236	0.0029814185	0.0025756190	0.0034706121	0.0033715162	0.0032220425	0.0038295750	0.0034294261	0.0028850392	0.0033715162	0.0037642376	0.0034426778	0.0035654510	0.0031746909	0.0026904654	0.0032220425	0.0034426778	0.0032925988	0.0034691301	0.0030917936	0.0027439236	0.0038295750	0.0035654510	0.0034691301	0.0043487544
0.0027949536	0.0024320432	0.0024529502	0.0027105871	0.0025938338	0.0025540163	0.0024320432	0.0022350524	0.0022232690	0.0023759854	0.0022963918	0.0022746930	0.0024529502	0.0022232690	0.0028488496	0.0025885468	0.0025900363	0.0030129891	0.0027105871	0.0023759854	0.0025885468	0.0028289097	0.0026384551	0.0027788626	0.0025938338	0.0022963918	0.0025900363	0.0026384551	0.0025836749	0.0027516557	0.0025540163	0.0022746930	0.0030129891	0.0027788626	0.0027516557	0.0032923361
0.0025712400	0.0021631158	0.0021927066	0.0028364611	0.0023852804	0.0023654068	0.0021631158	0.0019826930	0.0018281009	0.0024168452	0.0020317305	0.0019456896	0.0021927066	0.0018281009	0.0024504372	0.0025359948	0.0022711633	0.0025585024	0.0028364611	0.0024168452	0.0025359948	0.0032958552	0.0027528212	0.0027725208	0.0023852804	0.0020317305	0.0022711633	0.0027528212	0.0024117815	0.0025041244	0.0023654068	0.0019456896	0.0025585024	0.0027725208	0.0025041244	0.0029172102
0.0033510209	0.0027734028	0.0027197999	0.0035028093	0.0031438098	0.0028905896	0.0027734028	0.0024212293	0.0023064844	0.0029305054	0.0026456920	0.0024236508	0.0027197999	0.0023064844	0.0031301585	0.0031146411	0.0029143204	0.0033732066	0.0035028093	0.0029305054	0.0031146411	0.0039401759	0.0034777434	0.0033453741	0.0031438098	0.0026456920	0.0029143204	0.0034777434	0.0031813782	0.0031039060	0.0028905896	0.0024236508	0.0033732066	0.0033453741	0.0031039060	0.0037647296
0.0027130981	0.0023632070	0.0022448706	0.0026811296	0.0024396109	0.0022832629	0.0023632070	0.0021602187	0.0020162074	0.0023416726	0.0021877373	0.0020599605	0.0022448706	0.0020162074	0.0025604778	0.0023968572	0.0023141396	0.0026710221	0.0026811296	0.0023416726	0.0023968572	0.0028848709	0.0025146416	0.0025319571	0.0024396109	0.0021877373	0.0023141396	0.0025146416	0.0023536602	0.0024028474	0.0022832629	0.0020599605	0.0026710221	0.0025319571	0.0024028474	0.0028487097
0.0024448264	0.0020758944	0.0021054542	0.0026748409	0.0024633099	0.0022258757	0.0020758944	0.0020234491	0.0019720637	0.0022411716	0.0022058169	0.0020476225	0.0021054542	0.0019720637	0.0027617423	0.0023904336	0.0025160704	0.0028126310	0.0026748409	0.0022411716	0.0023904336	0.0030299167	0.0027288884	0.0025872915	0.0024633099	0.0022058169	0.0025160704	0.0027288884	0.0026779145	0.0026045140	0.0022258757	0.0020476225	0.0028126310	0.0025872915	0.0026045140	0.0030822043
0.0031468156	0.0026010027	0.0024469804	0.0034416260	0.0032668846	0.0030204525	0.0026010027	0.0022250837	0.0020623829	0.0028859797	0.0027499862	0.0025447974	0.0024469804	0.0020623829	0.0026275551	0.0027947084	0.0028285909	0.0031550732	0.0034416260	0.0028859797	0.0027947084	0.0040780865	0.0037807515	0.0035751993	0.0032668846	0.0027499862	0.0028285909	0.0037807515	0.0036492484	0.0035686798	0.0030204525	0.0025447974	0.0031550732	0.0035751993	0.0035686798	0.0039378893
0.0023116622	0.0019814260	0.0021725500	0.0023863466	0.0021109831	0.0021641918	0.0019814260	0.0018000221	0.0019360244	0.0020908711	0.0018904445	0.0019487243	0.0021725500	0.0019360244	0.0026980040	0.0024245618	0.0023249068	0.0027271262	0.0023863466	0.0020908711	0.0024245618	0.0025968790	0.0022992721	0.0024468428	0.0021109831	0.0018904445	0.0023249068	0.0022992721	0.0021932589	0.0024220178	0.0021641918	0.0019487243	0.0027271262	0.0024468428	0.0024220178	0.0029071340
0.0033724240	0.0028175209	0.0030343150	0.0034376886	0.0032339460	0.0032031958	0.0028175209	0.0023811439	0.0025769864	0.0028556166	0.0027225514	0.0027107697	0.0030343150	0.0025769864	0.0033789370	0.0031340407	0.0030727118	0.0035623018	0.0034376886	0.0028556166	0.0031340407	0.0035833762	0.0033226954	0.0033507160	0.0032339460	0.0027225514	0.0030727118	0.0033226954	0.0031817774	0.0032677637	0.0032031958	0.0027107697	0.0035623018	0.0033507160	0.0032677637	0.0038329270
0.0038360841	0.0034262712	0.0031919974	0.0037654846	0.0034470258	0.0030369871	0.0034262712	0.0031882861	0.0029966607	0.0034565599	0.0031722370	0.0028706640	0.0031919974	0.0029966607	0.0034552855	0.0033528284	0.0032326973	0.0034190160	0.0037654846	0.0034565599	0.0033528284	0.0038312651	0.0035246161	0.0032676409	0.0034470258	0.0031722370	0.0032326973	0.0035246161	0.0033286825	0.0031963497	0.0030369871	0.0028706640	0.0034190160	0.0032676409	0.0031963497	0.0035387371
0.0018446349	0.0015231685	0.0013850859	0.0020778463	0.0017206977	0.0016154882	0.0015231685	0.0013313238	0.0012502265	0.0017424358	0.0014794500	0.0014623150	0.0013850859	0.0012502265	0.0018536339	0.0017665819	0.0017401894	0.0021521203	0.0020778463	0.0017424358	0.0017665819	0.0025209789	0.0021338309	0.0021308965	0.0017206977	0.0014794500	0.0017401894	0.0021338309	0.0019257797	0.0020980758	0.0016154882	0.0014623150	0.0021521203	0.0021308965	0.0020980758	0.0026359563
0.0028001277	0.0023372991	0.0023733221	0.0029576264	0.0026450919	0.0028128162	0.0023372991	0.0020826805	0.0021562106	0.0025181271	0.0023190207	0.0025217351	0.0023733221	0.0021562106	0.0027348238	0.0026604105	0.0026155954	0.0031329043	0.0029576264	0.0025181271	0.0026604105	0.0033288267	0.0029826805	0.0032011218	0.0026450919	0.0023190207	0.0026155954	0.0029826805	0.0027859191	0.0031046732	0.0028128162	0.0025217351	0.0031329043	0.0032011218	0.0031046732	0.0036936150
0.0024711548	0.0020884268	0.0020849704	0.0025836235	0.0022523388	0.0021611762	0.0020884268	0.0019443068	0.0018929462	0.0021855934	0.0019718454	0.0019661690	0.0020849704	0.0018929462	0.0026607073	0.0023881860	0.0023299599	0.0029298216	0.0025836235	0.0021855934	0.0023881860	0.0029904854	0.0025118201	0.0025364875	0.0022523388	0.0019718454	0.0023299599	0.0025118201	0.0023188962	0.0025114555	0.0021611762	0.0019661690	0.0029298216	0.0025364875	0.0025114555	0.0032913180
0.0027467781	0.0024063259	0.0022600125	0.0027911863	0.0026343687	0.0024177445	0.0024063259	0.0021604760	0.0019983677	0.0024864912	0.0023657713	0.0021420547	0.0022600125	0.0019983677	0.0026977078	0.0023986521	0.0024488318	0.0029690315	0.0027911863	0.0024864912	0.0023986521	0.0030597253	0.0027974779	0.0026964112	0.0026343687	0.0023657713	0.0024488318	0.0027974779	0.0027255855	0.0027025691	0.0024177445	0.0021420547	0.0029690315	0.0026964112	0.0027025691	0.0035041858
0.0023501093	0.0020584758	0.0023090876	0.0026334619	0.0023545807	0.0026744592	0.0020584758	0.0019715411	0.0020736850	0.0023157026	0.0021604308	0.0024321106	0.0023090876	0.0020736850	0.0028842168	0.0027051937	0.0026003129	0.0033265067	0.0026334619	0.0023157026	0.0027051937	0.0030843493	0.0027296850	0.0031826360	0.0023545807	0.0021604308	0.0026003129	0.0027296850	0.0025820192	0.0030510127	0.0026744592	0.0024321106	0.0033265067	0.0031826360	0.0030510127	0.0039927497
0.0032643019	0.0028211663	0.0024834890	0.0032223996	0.0028522547	0.0023898691	0.0028211663	0.0025556655	0.0021993335	0.0028087201	0.0024957160	0.0021282620	0.0024834890	0.0021993335	0.0026134726	0.0025802097	0.0024110752	0.0025700332	0.0032223996	0.0028087201	0.0025802097	0.0034404731	0.0030452009	0.0026765812	0.0028522547	0.0024957160	0.0024110752	0.0030452009	0.0027808423	0.0025317004	0.0023898691	0.0021282620	0.0025700332	0.0026765812	0.0025317004	0.0027560383
0.0025787199	0.0021367529	0.0022137245	0.0026960858	0.0024224958	0.0024312300	0.0021367529	0.0018344698	0.0018222258	0.0022624251	0.0020419473	0.0020238857	0.0022137245	0.0018222258	0.0026390012	0.0025875157	0.0024391467	0.0030274312	0.0026960858	0.0022624251	0.0025875157	0.0031742204	0.0027987306	0.0029889969	0.0024224958	0.0020419473	0.0024391467	0.0027987306	0.0026020279	0.0028155401	0.0024312300	0.0020238857	0.0030274312	0.0029889969	0.0028155401	0.0036111322
0.0035498017	0.0030844435	0.0032753283	0.0036334463	0.0032588427	0.0033339053	0.0030844435	0.0027893785	0.0028350082	0.0032020869	0.0028989159	0.0029045854	0.0032753283	0.0028350082	0.0034565882	0.0035037324	0.0031838120	0.0035724946	0.0036334463	0.0032020869	0.0035037324	0.0039086663	0.0034892684	0.0036427613	0.0032588427	0.0028989159	0.0031838120	0.0034892684	0.0032229589	0.0033243604	0.0033339053	0.0029045854	0.0035724946	0.0036427613	0.0033243604	0.0037817718
0.0020405640	0.0015996621	0.0016577344	0.0022300520	0.0019876910	0.0018397882	0.0015996621	0.0013218840	0.0013609598	0.0017971868	0.0016410028	0.0015409949	0.0016577344	0.0013609598	0.0021545290	0.0019630655	0.0018951525	0.0023700400	0.0022300520	0.0017971868	0.0019630655	0.0026091697	0.0023246164	0.0022367487	0.0019876910	0.0016410028	0.0018951525	0.0023246164	0.0021698735	0.0021682791	0.0018397882	0.0015409949	0.0023700400	0.0022367487	0.0021682791	0.0026885214
0.0019770573	0.0016213211	0.0014221480	0.0016523908	0.0015078873	0.0013330175	0.0016213211	0.0014056944	0.0012179742	0.0013919617	0.0012930400	0.0011212019	0.0014221480	0.0012179742	0.0017763252	0.0014675332	0.0015051689	0.0017902984	0.0016523908	0.0013919617	0.0014675332	0.0015678218	0.0014563549	0.0014351352	0.0015078873	0.0012930400	0.0015051689	0.0014563549	0.0015083152	0.0015367105	0.0013330175	0.0011212019	0.0017902984	0.0014351352	0.0015367105	0.0019506977
0.0031035354	0.0025620519	0.0024105247	0.0033279223	0.0030656146	0.0029254546	0.0025620519	0.0021918881	0.0021318919	0.0027660078	0.0025762025	0.0025451542	0.0024105247	0.0021318919	0.0028014118	0.0027289975	0.0026894474	0.0032656839	0.0033279223	0.0027660078	0.0027289975	0.0039390066	0.0036152320	0.0035868028	0.0030656146	0.0025762025	0.0026894474	0.0036152320	0.0034052567	0.0034755734	0.0029254546	0.0025451542	0.0032656839	0.0035868028	0.0034755734	0.0041595172
0.0024322926	0.0020858744	0.0018576720	0.0024671927	0.0021474480	0.0018166929	0.0020858744	0.0019327177	0.0016728806	0.0021314718	0.0018855236	0.0016131979	0.0018576720	0.0016728806	0.0023303811	0.0020376616	0.0020003401	0.0024351502	0.0024671927	0.0021314718	0.0020376616	0.0026319523	0.0023035642	0.0021030912	0.0021474480	0.0018855236	0.0020003401	0.0023035642	0.0021288148	0.0020928246	0.0018166929	0.0016131979	0.0024351502	0.0021030912	0.0020928246	0.0026958069
0.0022956034	0.0019822442	0.0021080249	0.0024623519	0.0023172929	0.0022603079	0.0019822442	0.0018328364	0.0018531137	0.0021917397	0.0021092120	0.0020107029	0.0021080249	0.0018531137	0.0027946157	0.0024374052	0.0024710564	0.0030182879	0.0024623519	0.0021917397	0.0024374052	0.0028055256	0.0026360015	0.0026816746	0.0023172929	0.0021092120	0.0024710564	0.0026360015	0.0026396124	0.0027582528	0.0022603079	0.0020107029	0.0030182879	0.0026816746	0.0027582528	0.0034333184
0.0030897809	0.0026597840	0.0026446124	0.0032922742	0.0027980918	0.0030891157	0.0026597840	0.0023713093	0.0023284471	0.0028648416	0.0024654481	0.0027351163	0.0026446124	0.0023284471	0.0028771460	0.0028613538	0.0026035408	0.0031221413	0.0032922742	0.0028648416	0.0028613538	0.0036213937	0.0030608443	0.0033513327	0.0027980918	0.0024654481	0.0026035408	0.0030608443	0.0027264688	0.0030377535	0.0030891157	0.0027351163	0.0031221413	0.0033513327	0.0030377535	0.0035623403
0.0022280022	0.0020623652	0.0019634601	0.0024214962	0.0022647829	0.0021315593	0.0020623652	0.0019859142	0.0018734101	0.0022200804	0.0021493985	0.0019856681	0.0019634601	0.0018734101	0.0024261276	0.0021972998	0.0023257756	0.0026490112	0.0024214962	0.0022200804	0.0021972998	0.0027586949	0.0025079309	0.0024699889	0.0022647829	0.0021493985	0.0023257756	0.0025079309	0.0025065370	0.0025518889	0.0021315593	0.0019856681	0.0026490112	0.0024699889	0.0025518889	0.0030376803
0.0030895958	0.0026596141	0.0026952352	0.0034741210	0.0030626029	0.0030028676	0.0026596141	0.0024019252	0.0023587547	0.0030502045	0.0027697586	0.0026778328	0.0026952352	0.0023587547	0.0029313196	0.0030822299	0.0028931972	0.0032349581	0.0034741210	0.0030502045	0.0030822299	0.0041912893	0.0036249540	0.0036127595	0.0030626029	0.0027697586	0.0028931972	0.0036249540	0.0033365675	0.0033507060	0.0030028676	0.0026778328	0.0032349581	0.0036127595	0.0033507060	0.0037708228
0.0032991208	0.0029757382	0.0025656705	0.0035015109	0.0031744986	0.0028379966	0.0029757382	0.0027509328	0.0023463538	0.0031769386	0.0029174130	0.0026151106	0.0025656705	0.0023463538	0.0025836465	0.0028188429	0.0027126235	0.0028512566	0.0035015109	0.0031769386	0.0028188429	0.0038462239	0.0035106228	0.0032202672	0.0031744986	0.0029174130	0.0027126235	0.0035106228	0.0033068842	0.0031413518	0.0028379966	0.0026151106	0.0028512566	0.0032202672	0.0031413518	0.0033531808
0.0027448705	0.0023582065	0.0024258245	0.0028554246	0.0025533094	0.0024068129	0.0023582065	0.0021247502	0.0022913425	0.0025581237	0.0023345369	0.0023201506	0.0024258245	0.0022913425	0.0033137825	0.0030107116	0.0029408688	0.0035438246	0.0028554246	0.0025581237	0.0030107116	0.0033125397	0.0030275071	0.0031607939	0.0025533094	0.0023345369	0.0029408688	0.0030275071	0.0028682867	0.0031508030	0.0024068129	0.0023201506	0.0035438246	0.0031607939	0.0031508030	0.0039929986
0.0029485814	0.0023265204	0.0025484851	0.0032032702	0.0028153931	0.0028302667	0.0023265204	0.0020065914	0.0020816932	0.0026104069	0.0023485102	0.0023580421	0.0025484851	0.0020816932	0.0028835819	0.0028624434	0.0026368492	0.0031955931	0.0032032702	0.0026104069	0.0028624434	0.0035965618	0.0031665635	0.0032509044	0.0028153931	0.0023485102	0.0026368492	0.0031665635	0.0028910871	0.0029840250	0.0028302667	0.0023580421	0.0031955931	0.0032509044	0.0029840250	0.0036389598
0.0029565068	0.0024872825	0.0020241412	0.0031337298	0.0027613767	0.0023208892	0.0024872825	0.0021943198	0.0017044861	0.0026829160	0.0023717500	0.0019728770	0.0020241412	0.0017044861	0.0018001830	0.0021855375	0.0019810159	0.0020232180	0.0031337298	0.0026829160	0.0021855375	0.0034682131	0.0030211650	0.0026179487	0.0027613767	0.0023717500	0.0019810159	0.0030211650	0.0027633927	0.0023873504	0.0023208892	0.0019728770	0.0020232180	0.0026179487	0.0023873504	0.0026053939
0.0023537847	0.0020065152	0.0018084055	0.0023797511	0.0021425749	0.0018610859	0.0020065152	0.0017897028	0.0015974283	0.0020341115	0.0018740608	0.0016776180	0.0018084055	0.0015974283	0.0022595624	0.0020334129	0.0020516861	0.0024399560	0.0023797511	0.0020341115	0.0020334129	0.0025404955	0.0022698581	0.0021990248	0.0021425749	0.0018740608	0.0020516861	0.0022698581	0.0021789256	0.0022060482	0.0018610859	0.0016776180	0.0024399560	0.0021990248	0.0022060482	0.0028802845
0.0023452579	0.0021039357	0.0018516406	0.0025740206	0.0023839202	0.0020817054	0.0021039357	0.0020010021	0.0016875792	0.0022904686	0.0021544053	0.0018744801	0.0018516406	0.0016875792	0.0021040291	0.0021941750	0.0021843740	0.0023382854	0.0025740206	0.0022904686	0.0021941750	0.0030999249	0.0028427632	0.0026436825	0.0023839202	0.0021544053	0.0021843740	0.0028427632	0.0027741714	0.0026053320	0.0020817054	0.0018744801	0.0023382854	0.0026436825	0.0026053320	0.0028626979
0.0024911165	0.0020697317	0.0022066795	0.0025279627	0.0023110992	0.0023791958	0.0020697317	0.0018236857	0.0019092568	0.0021375218	0.0019818610	0.0020676770	0.0022066795	0.0019092568	0.0027872918	0.0024481836	0.0024929603	0.0031366847	0.0025279627	0.0021375218	0.0024481836	0.0026976524	0.0024495612	0.0026698606	0.0023110992	0.0019818610	0.0024929603	0.0024495612	0.0024212365	0.0027592840	0.0023791958	0.0020676770	0.0031366847	0.0026698606	0.0027592840	0.0035539958
0.0024259386	0.0020835030	0.0021154003	0.0027211264	0.0024099369	0.0023906423	0.0020835030	0.0018577581	0.0018874392	0.0023699832	0.0021163285	0.0021556591	0.0021154003	0.0018874392	0.0024709913	0.0025077657	0.0024007191	0.0028783824	0.0027211264	0.0023699832	0.0025077657	0.0032346780	0.0028417255	0.0028365673	0.0024099369	0.0021163285	0.0024007191	0.0028417255	0.0026239077	0.0027512271	0.0023906423	0.0021556591	0.0028783824	0.0028365673	0.0027512271	0.0034095674
0.0026046711	0.0020484520	0.0018191914	0.0024734834	0.0021804226	0.0019944506	0.0020484520	0.0017704133	0.0015581263	0.0020196511	0.0018567849	0.0017669115	0.0018191914	0.0015581263	0.0019830212	0.0018959652	0.0018333039	0.0021694769	0.0024734834	0.0020196511	0.0018959652	0.0025368536	0.0022556472	0.0021754382	0.0021804226	0.0018567849	0.0018333039	0.0022556472	0.0021314044	0.0021314503	0.0019944506	0.0017669115	0.0021694769	0.0021754382	0.0021314503	0.0025376127
0.0020242282	0.0016187795	0.0017781839	0.0021764255	0.0019189963	0.0018865742	0.0016187795	0.0014270826	0.0014642240	0.0017911038	0.0016376133	0.0015981032	0.0017781839	0.0014642240	0.0023642651	0.0021820478	0.0020664582	0.0025805780	0.0021764255	0.0017911038	0.0021820478	0.0025219309	0.0022507053	0.0024314886	0.0019189963	0.0016376133	0.0020664582	0.0022507053	0.0021486274	0.0023073837	0.0018865742	0.0015981032	0.0025805780	0.0024314886	0.0023073837	0.0029821416
0.0025570547	0.0020172468	0.0018799420	0.0023297339	0.0019868660	0.0018188165	0.0020172468	0.0018251685	0.0015403500	0.0019349802	0.0017549433	0.0015635601	0.0018799420	0.0015403500	0.0019982575	0.0018551034	0.0017712293	0.0020471737	0.0023297339	0.0019349802	0.0018551034	0.0022803878	0.0019608396	0.0018868267	0.0019868660	0.0017549433	0.0017712293	0.0019608396	0.0018697503	0.0018308714	0.0018188165	0.0015635601	0.0020471737	0.0018868267	0.0018308714	0.0022177207
0.0026506061	0.0022697805	0.0020933400	0.0027647070	0.0024643811	0.0022866657	0.0022697805	0.0022206429	0.0019199630	0.0023988244	0.0022381440	0.0019778479	0.0020933400	0.0019199630	0.0023903596	0.0023007631	0.0022558482	0.0024976679	0.0027647070	0.0023988244	0.0023007631	0.0030375399	0.0026877244	0.0025791154	0.0024643811	0.0022381440	0.0022558482	0.0026877244	0.0025742362	0.0025008945	0.0022866657	0.0019778479	0.0024976679	0.0025791154	0.0025008945	0.0029162877
0.0030633275	0.0024723090	0.0024288206	0.0031982292	0.0028992159	0.0025762580	0.0024723090	0.0022436844	0.0022697181	0.0026806634	0.0024498704	0.0024338996	0.0024288206	0.0022697181	0.0027862264	0.0027430670	0.0025992582	0.0029232053	0.0031982292	0.0026806634	0.0027430670	0.0035232950	0.0031900793	0.0030275908	0.0028992159	0.0024498704	0.0025992582	0.0031900793	0.0029832032	0.0028476620	0.0025762580	0.0024338996	0.0029232053	0.0030275908	0.0028476620	0.0032729637
0.0023790011	0.0020047711	0.0020087243	0.0025013569	0.0022393210	0.0020539861	0.0020047711	0.0017809167	0.0018392395	0.0021944440	0.0019842395	0.0019331106	0.0020087243	0.0018392395	0.0028074624	0.0024533700	0.0024107468	0.0030040470	0.0025013569	0.0021944440	0.0024533700	0.0029073999	0.0025836480	0.0026547287	0.0022393210	0.0019842395	0.0024107468	0.0025836480	0.0025264330	0.0026105616	0.0020539861	0.0019331106	0.0030040470	0.0026547287	0.0026105616	0.0034141630
0.0025797954	0.0022888283	0.0021661990	0.0028684124	0.0026488626	0.0024203024	0.0022888283	0.0021090075	0.0020660145	0.0025625132	0.0024322758	0.0023252190	0.0021661990	0.0020660145	0.0027925081	0.0025080176	0.0025855844	0.0030382771	0.0028684124	0.0025625132	0.0025080176	0.0032422024	0.0029932137	0.0028001801	0.0026488626	0.0024322758	0.0025855844	0.0029932137	0.0028910416	0.0028917928	0.0024203024	0.0023252190	0.0030382771	0.0028001801	0.0028917928	0.0033777297
0.0025839470	0.0022136124	0.0022279076	0.0027996862	0.0023986326	0.0025041176	0.0022136124	0.0020193593	0.0019846199	0.0024372978	0.0021687941	0.0022478444	0.0022279076	0.0019846199	0.0026394204	0.0024624647	0.0023114417	0.0028140562	0.0027996862	0.0024372978	0.0024624647	0.0032067271	0.0026947407	0.0028491145	0.0023986326	0.0021687941	0.0023114417	0.0026947407	0.0024247002	0.0026089784	0.0025041176	0.0022478444	0.0028140562	0.0028491145	0.0026089784	0.0031468147
0.0018850721	0.0015411855	0.0014347963	0.0018313735	0.0016144195	0.0015356447	0.0015411855	0.0014046677	0.0012362464	0.0015956494	0.0014214247	0.0013062025	0.0014347963	0.0012362464	0.0017535167	0.0015656791	0.0014824450	0.0018670584	0.0018313735	0.0015956494	0.0015656791	0.0020875746	0.0017413010	0.0017186938	0.0016144195	0.0014214247	0.0014824450	0.0017413010	0.0016661078	0.0016645899	0.0015356447	0.0013062025	0.0018670584	0.0017186938	0.0016645899	0.0021508496
0.0023448524	0.0019127038	0.0018619408	0.0025460801	0.0020680140	0.0019666915	0.0019127038	0.0015885129	0.0015894625	0.0020930647	0.0017294456	0.0016755604	0.0018619408	0.0015894625	0.0023634006	0.0022259823	0.0020578448	0.0024589240	0.0025460801	0.0020930647	0.0022259823	0.0028602264	0.0023402823	0.0023269708	0.0020680140	0.0017294456	0.0020578448	0.0023402823	0.0020330163	0.0021681129	0.0019666915	0.0016755604	0.0024589240	0.0023269708	0.0021681129	0.0026199285
0.0023410744	0.0019653805	0.0017776146	0.0024288592	0.0021347613	0.0019614493	0.0019653805	0.0017065283	0.0015484058	0.0020861743	0.0018681889	0.0017614684	0.0017776146	0.0015484058	0.0019638632	0.0020204730	0.0018807032	0.0022686942	0.0024288592	0.0020861743	0.0020204730	0.0026453775	0.0023720471	0.0023302672	0.0021347613	0.0018681889	0.0018807032	0.0023720471	0.0021900375	0.0022175666	0.0019614493	0.0017614684	0.0022686942	0.0023302672	0.0022175666	0.0028140501
0.0024556170	0.0020945391	0.0021704588	0.0025287202	0.0023975800	0.0024024818	0.0020945391	0.0018729903	0.0019680082	0.0021681562	0.0021488701	0.0021790730	0.0021704588	0.0019680082	0.0025519311	0.0022688709	0.0023396787	0.0027692314	0.0025287202	0.0021681562	0.0022688709	0.0027050936	0.0025145353	0.0025638417	0.0023975800	0.0021488701	0.0023396787	0.0025145353	0.0025007195	0.0026010301	0.0024024818	0.0021790730	0.0027692314	0.0025638417	0.0026010301	0.0031442162
0.0024509618	0.0021101024	0.0023297419	0.0026091090	0.0024721354	0.0026317735	0.0021101024	0.0019100101	0.0020158057	0.0022612806	0.0021870154	0.0023159141	0.0023297419	0.0020158057	0.0029669970	0.0026616892	0.0027128216	0.0033387570	0.0026091090	0.0022612806	0.0026616892	0.0029823488	0.0027994226	0.0030921861	0.0024721354	0.0021870154	0.0027128216	0.0027994226	0.0027978936	0.0031675724	0.0026317735	0.0023159141	0.0033387570	0.0030921861	0.0031675724	0.0039349600
0.0026135313	0.0023022777	0.0021595155	0.0028350689	0.0023558257	0.0023247450	0.0023022777	0.0021312265	0.0020873567	0.0025513892	0.0021738002	0.0022721825	0.0021595155	0.0020873567	0.0027862932	0.0025352881	0.0023388572	0.0030669357	0.0028350689	0.0025513892	0.0025352881	0.0032992255	0.0027188885	0.0028752624	0.0023558257	0.0021738002	0.0023388572	0.0027188885	0.0023581569	0.0026331481	0.0023247450	0.0022721825	0.0030669357	0.0028752624	0.0026331481	0.0037370653
0.0025497891	0.0021116736	0.0021515161	0.0027443697	0.0026461201	0.0024554807	0.0021116736	0.0018715851	0.0017698824	0.0023410969	0.0022659554	0.0020841752	0.0021515161	0.0017698824	0.0023982763	0.0024486777	0.0024356710	0.0028351119	0.0027443697	0.0023410969	0.0024486777	0.0031105608	0.0029506247	0.0029042876	0.0026461201	0.0022659554	0.0024356710	0.0029506247	0.0029021270	0.0028716384	0.0024554807	0.0020841752	0.0028351119	0.0029042876	0.0028716384	0.0035528185
0.0025612800	0.0022253961	0.0019730752	0.0025612124	0.0022742502	0.0018654176	0.0022253961	0.0020483891	0.0017162136	0.0022568680	0.0020157556	0.0016063529	0.0019730752	0.0017162136	0.0022319190	0.0021090486	0.0019790952	0.0023321828	0.0025612124	0.0022568680	0.0021090486	0.0027704369	0.0024122037	0.0021248684	0.0022742502	0.0020157556	0.0019790952	0.0024122037	0.0022017118	0.0020093929	0.0018654176	0.0016063529	0.0023321828	0.0021248684	0.0020093929	0.0025889894
0.0024809659	0.0021161787	0.0017073624	0.0025384611	0.0022906496	0.0020088960	0.0021161787	0.0018907799	0.0015135727	0.0021851639	0.0020152146	0.0018137642	0.0017073624	0.0015135727	0.0019311192	0.0019692027	0.0019556309	0.0022458123	0.0025384611	0.0021851639	0.0019692027	0.0027177003	0.0025072234	0.0023526091	0.0022906496	0.0020152146	0.0019556309	0.0025072234	0.0024144326	0.0023295577	0.0020088960	0.0018137642	0.0022458123	0.0023526091	0.0023295577	0.0027383994
0.0024763634	0.0020341699	0.0018152909	0.0025184375	0.0023760658	0.0020375649	0.0020341699	0.0018306799	0.0016017430	0.0021659025	0.0020783559	0.0018341315	0.0018152909	0.0016017430	0.0019571482	0.0020845912	0.0021254774	0.0023137330	0.0025184375	0.0021659025	0.0020845912	0.0028070003	0.0026674943	0.0024301595	0.0023760658	0.0020783559	0.0021254774	0.0026674943	0.0026959116	0.0024995663	0.0020375649	0.0018341315	0.0023137330	0.0024301595	0.0024995663	0.0027995642
0.0024280833	0.0021991046	0.0023811403	0.0029284590	0.0026602698	0.0027608915	0.0021991046	0.0020381265	0.0022249085	0.0026591358	0.0024595672	0.0025992026	0.0023811403	0.0022249085	0.0032784352	0.0031797974	0.0030846316	0.0038298966	0.0029284590	0.0026591358	0.0031797974	0.0037898250	0.0034224737	0.0037526420	0.0026602698	0.0024595672	0.0030846316	0.0034224737	0.0032448228	0.0036466953	0.0027608915	0.0025992026	0.0038298966	0.0037526420	0.0036466953	0.0046018311
0.0021188055	0.0018282175	0.0013694123	0.0019806016	0.0017340421	0.0013471724	0.0018282175	0.0016802697	0.0012921401	0.0017342016	0.0015533722	0.0013022772	0.0013694123	0.0012921401	0.0018315112	0.0014917814	0.0014749409	0.0018797846	0.0019806016	0.0017342016	0.0014917814	0.0019889708	0.0017573279	0.0015298809	0.0017340421	0.0015533722	0.0014749409	0.0017573279	0.0016619817	0.0015013435	0.0013471724	0.0013022772	0.0018797846	0.0015298809	0.0015013435	0.0020956157
0.0029366097	0.0025952475	0.0021592576	0.0031795019	0.0027996603	0.0025305185	0.0025952475	0.0024080145	0.0019513887	0.0028606128	0.0025274681	0.0022639205	0.0021592576	0.0019513887	0.0023044893	0.0024810336	0.0023070020	0.0026422589	0.0031795019	0.0028606128	0.0024810336	0.0036436283	0.0031422966	0.0029513522	0.0027996603	0.0025274681	0.0023070020	0.0031422966	0.0028259683	0.0027300415	0.0025305185	0.0022639205	0.0026422589	0.0029513522	0.0027300415	0.0032090629
0.0030621058	0.0026309968	0.0019674424	0.0028554930	0.0024617566	0.0020047757	0.0026309968	0.0024142695	0.0017664687	0.0025860638	0.0022524348	0.0018505537	0.0019674424	0.0017664687	0.0020571574	0.0020045484	0.0019474624	0.0021802997	0.0028554930	0.0025860638	0.0020045484	0.0029082595	0.0025359907	0.0021347157	0.0024617566	0.0022524348	0.0019474624	0.0025359907	0.0022989330	0.0021033706	0.0020047757	0.0018505537	0.0021802997	0.0021347157	0.0021033706	0.0024291070
0.0023396985	0.0019885893	0.0017588499	0.0024184826	0.0021528044	0.0018187612	0.0019885893	0.0018533260	0.0016143196	0.0021109121	0.0019493101	0.0016378535	0.0017588499	0.0016143196	0.0023079069	0.0020374751	0.0020764663	0.0025751923	0.0024184826	0.0021109121	0.0020374751	0.0026881520	0.0024032960	0.0021880362	0.0021528044	0.0019493101	0.0020764663	0.0024032960	0.0022958503	0.0022287561	0.0018187612	0.0016378535	0.0025751923	0.0021880362	0.0022287561	0.0029777305
0.0032493228	0.0025927840	0.0024710991	0.0032021238	0.0027768166	0.0026908275	0.0025927840	0.0021747656	0.0020300439	0.0026516844	0.0022995403	0.0022082548	0.0024710991	0.0020300439	0.0026259194	0.0026333101	0.0024478902	0.0028194294	0.0032021238	0.0026516844	0.0026333101	0.0033631611	0.0029231055	0.0029193224	0.0027768166	0.0022995403	0.0024478902	0.0029231055	0.0025984223	0.0026936896	0.0026908275	0.0022082548	0.0028194294	0.0029193224	0.0026936896	0.0032024486
0.0030217772	0.0026858899	0.0022883366	0.0030165928	0.0028412558	0.0024102009	0.0026858899	0.0025527842	0.0022029788	0.0027899319	0.0026845343	0.0023758945	0.0022883366	0.0022029788	0.0025098316	0.0024004602	0.0024667455	0.0027036010	0.0030165928	0.0027899319	0.0024004602	0.0031170309	0.0029722029	0.0025710135	0.0028412558	0.0026845343	0.0024667455	0.0029722029	0.0029123628	0.0026815550	0.0024102009	0.0023758945	0.0027036010	0.0025710135	0.0026815550	0.0030205691
0.0024045299	0.0020820721	0.0021456365	0.0024046797	0.0023343444	0.0023185432	0.0020820721	0.0018928363	0.0018744225	0.0021211288	0.0020351939	0.0019904315	0.0021456365	0.0018744225	0.0024804145	0.0022920206	0.0023390223	0.0027428457	0.0024046797	0.0021211288	0.0022920206	0.0025511663	0.0025020570	0.0025434143	0.0023343444	0.0020351939	0.0023390223	0.0025020570	0.0025094493	0.0026385683	0.0023185432	0.0019904315	0.0027428457	0.0025434143	0.0026385683	0.0031886976
0.0024101428	0.0019246568	0.0019694363	0.0024250352	0.0020846786	0.0021347778	0.0019246568	0.0016431384	0.0016502194	0.0019915840	0.0017603082	0.0017865356	0.0019694363	0.0016502194	0.0024668129	0.0022127924	0.0021308911	0.0027083594	0.0024250352	0.0019915840	0.0022127924	0.0025469299	0.0022461545	0.0024181370	0.0020846786	0.0017603082	0.0021308911	0.0022461545	0.0020954822	0.0023443418	0.0021347778	0.0017865356	0.0027083594	0.0024181370	0.0023443418	0.0030294601
0.0021051665	0.0017415131	0.0015065314	0.0020115369	0.0018477736	0.0015001554	0.0017415131	0.0015522305	0.0013802714	0.0017364324	0.0016550638	0.0014272038	0.0015065314	0.0013802714	0.0018801097	0.0016164221	0.0016843465	0.0020742426	0.0020115369	0.0017364324	0.0016164221	0.0020375039	0.0019034732	0.0016571782	0.0018477736	0.0016550638	0.0016843465	0.0019034732	0.0018901749	0.0017874575	0.0015001554	0.0014272038	0.0020742426	0.0016571782	0.0017874575	0.0023956002
0.0021636788	0.0018362559	0.0018304702	0.0023263145	0.0019523120	0.0020195473	0.0018362559	0.0016768336	0.0016396770	0.0020081337	0.0017481647	0.0018017689	0.0018304702	0.0016396770	0.0023963444	0.0021850553	0.0020480395	0.0026333770	0.0023263145	0.0020081337	0.0021850553	0.0026561267	0.0022877149	0.0024897294	0.0019523120	0.0017481647	0.0020480395	0.0022877149	0.0021014884	0.0023605565	0.0020195473	0.0018017689	0.0026333770	0.0024897294	0.0023605565	0.0030297492
0.0029938272	0.0025996841	0.0025800121	0.0032382776	0.0028484548	0.0028673870	0.0025996841	0.0023703757	0.0023475780	0.0028476230	0.0025196977	0.0025774236	0.0025800121	0.0023475780	0.0029121675	0.0029101690	0.0027277226	0.0031946516	0.0032382776	0.0028476230	0.0029101690	0.0036426564	0.0031712585	0.0032983228	0.0028484548	0.0025196977	0.0027277226	0.0031712585	0.0028893554	0.0030805803	0.0028673870	0.0025774236	0.0031946516	0.0032983228	0.0030805803	0.0037110856
0.0025646734	0.0021302557	0.0018230202	0.0024960809	0.0022608219	0.0020243130	0.0021302557	0.0019108920	0.0015342250	0.0021176190	0.0019661296	0.0017242212	0.0018230202	0.0015342250	0.0019282248	0.0018918339	0.0019445717	0.0022203249	0.0024960809	0.0021176190	0.0018918339	0.0026534482	0.0023719457	0.0022782998	0.0022608219	0.0019661296	0.0019445717	0.0023719457	0.0022881687	0.0023297543	0.0020243130	0.0017242212	0.0022203249	0.0022782998	0.0023297543	0.0028399713
0.0038820246	0.0033597285	0.0031234111	0.0041852856	0.0036568806	0.0037255657	0.0033597285	0.0029990492	0.0027911867	0.0036816603	0.0032400819	0.0033257218	0.0031234111	0.0027911867	0.0032453534	0.0035867870	0.0034049858	0.0039170654	0.0041852856	0.0036816603	0.0035867870	0.0046607419	0.0041406330	0.0043387034	0.0036568806	0.0032400819	0.0034049858	0.0041406330	0.0038621585	0.0042385336	0.0037255657	0.0033257218	0.0039170654	0.0043387034	0.0042385336	0.0050306683
0.0022101763	0.0018723431	0.0015860332	0.0023456773	0.0020937729	0.0017912243	0.0018723431	0.0017350751	0.0014592628	0.0020889586	0.0018851280	0.0016660090	0.0015860332	0.0014592628	0.0019609773	0.0020005160	0.0019683336	0.0022200972	0.0023456773	0.0020889586	0.0020005160	0.0027697197	0.0025398571	0.0023887090	0.0020937729	0.0018851280	0.0019683336	0.0025398571	0.0024283678	0.0023870537	0.0017912243	0.0016660090	0.0022200972	0.0023887090	0.0023870537	0.0027722841
0.0027785058	0.0024635116	0.0019400903	0.0026180078	0.0023265514	0.0021347017	0.0024635116	0.0022437069	0.0017448015	0.0023380632	0.0020921736	0.0019365645	0.0019400903	0.0017448015	0.0023106283	0.0021106277	0.0021338524	0.0026226518	0.0026180078	0.0023380632	0.0021106277	0.0026150875	0.0023710560	0.0023899488	0.0023265514	0.0020921736	0.0021338524	0.0023710560	0.0022523545	0.0024316730	0.0021347017	0.0019365645	0.0026226518	0.0023899488	0.0024316730	0.0030785289
0.0027238075	0.0023629897	0.0016983247	0.0026682403	0.0021440491	0.0016774661	0.0023629897	0.0022542439	0.0016431168	0.0024085836	0.0020108657	0.0016380138	0.0016983247	0.0016431168	0.0017270598	0.0019421236	0.0017218185	0.0018394291	0.0026682403	0.0024085836	0.0019421236	0.0028906286	0.0024102931	0.0020667347	0.0021440491	0.0020108657	0.0017218185	0.0024102931	0.0020959748	0.0019018545	0.0016774661	0.0016380138	0.0018394291	0.0020667347	0.0019018545	0.0021333366
0.0024156084	0.0019745454	0.0020146305	0.0022896896	0.0021037992	0.0020798810	0.0019745454	0.0017004353	0.0017213914	0.0018885939	0.0017404241	0.0017872560	0.0020146305	0.0017213914	0.0024672706	0.0022734813	0.0022186697	0.0027386859	0.0022896896	0.0018885939	0.0022734813	0.0026682851	0.0023967709	0.0026953961	0.0021037992	0.0017404241	0.0022186697	0.0023967709	0.0022735710	0.0026098173	0.0020798810	0.0017872560	0.0027386859	0.0026953961	0.0026098173	0.0034299196
0.0024733548	0.0021723619	0.0020478883	0.0025966792	0.0023858115	0.0023020045	0.0021723619	0.0020646379	0.0019130169	0.0023311780	0.0022245336	0.0022092776	0.0020478883	0.0019130169	0.0024429890	0.0023617170	0.0024046516	0.0029693432	0.0025966792	0.0023311780	0.0023617170	0.0028799329	0.0026660851	0.0027325168	0.0023858115	0.0022245336	0.0024046516	0.0026660851	0.0026506144	0.0028670182	0.0023020045	0.0022092776	0.0029693432	0.0027325168	0.0028670182	0.0037086538
0.0028073095	0.0024688427	0.0021590617	0.0029336810	0.0027057435	0.0023198929	0.0024688427	0.0022660851	0.0020305554	0.0026559545	0.0024774937	0.0021969401	0.0021590617	0.0020305554	0.0024734119	0.0024960341	0.0023854470	0.0026517704	0.0029336810	0.0026559545	0.0024960341	0.0032465320	0.0029589626	0.0027191158	0.0027057435	0.0024774937	0.0023854470	0.0029589626	0.0027910038	0.0025667418	0.0023198929	0.0021969401	0.0026517704	0.0027191158	0.0025667418	0.0029743176
0.0027337717	0.0023229737	0.0017241326	0.0026449243	0.0024568372	0.0018379161	0.0023229737	0.0020739196	0.0015675583	0.0022711737	0.0021542704	0.0016541828	0.0017241326	0.0015675583	0.0018385551	0.0019466979	0.0019305022	0.0020721184	0.0026449243	0.0022711737	0.0019466979	0.0029733933	0.0025926640	0.0022946586	0.0024568372	0.0021542704	0.0019305022	0.0025926640	0.0024858510	0.0022031562	0.0018379161	0.0016541828	0.0020721184	0.0022946586	0.0022031562	0.0026315549
0.0025835066	0.0021776382	0.0021385517	0.0025911538	0.0024461094	0.0022933093	0.0021776382	0.0019663645	0.0018702069	0.0022111129	0.0021214822	0.0020118251	0.0021385517	0.0018702069	0.0027182118	0.0023546740	0.0024650325	0.0028765690	0.0025911538	0.0022111129	0.0023546740	0.0027402016	0.0026443740	0.0025891019	0.0024461094	0.0021214822	0.0024650325	0.0026443740	0.0026608384	0.0027253639	0.0022933093	0.0020118251	0.0028765690	0.0025891019	0.0027253639	0.0031690075
0.0020360929	0.0016792475	0.0013771393	0.0020537857	0.0018899315	0.0015955769	0.0016792475	0.0014786928	0.0011892624	0.0016719830	0.0015752711	0.0013438547	0.0013771393	0.0011892624	0.0018775400	0.0015789241	0.0016898959	0.0022185939	0.0020537857	0.0016719830	0.0015789241	0.0022872892	0.0020803025	0.0019094070	0.0018899315	0.0015752711	0.0016898959	0.0020803025	0.0020412611	0.0020324913	0.0015955769	0.0013438547	0.0022185939	0.0019094070	0.0020324913	0.0026838924
0.0029666783	0.0024204677	0.0020884195	0.0030141481	0.0025468719	0.0023638390	0.0024204677	0.0021675527	0.0019425278	0.0025111669	0.0022193903	0.0021512334	0.0020884195	0.0019425278	0.0026007896	0.0024653396	0.0022452389	0.0028261751	0.0030141481	0.0025111669	0.0024653396	0.0032374336	0.0027848777	0.0028109824	0.0025468719	0.0022193903	0.0022452389	0.0027848777	0.0025389032	0.0025275604	0.0023638390	0.0021512334	0.0028261751	0.0028109824	0.0025275604	0.0031871248
0.0023529117	0.0020949674	0.0017789298	0.0021486621	0.0019770616	0.0016914512	0.0020949674	0.0019979928	0.0016633439	0.0019612182	0.0018202429	0.0015586826	0.0017789298	0.0016633439	0.0023385346	0.0019717284	0.0019908715	0.0024872648	0.0021486621	0.0019612182	0.0019717284	0.0023628060	0.0022167650	0.0022250186	0.0019770616	0.0018202429	0.0019908715	0.0022167650	0.0021820809	0.0022924889	0.0016914512	0.0015586826	0.0024872648	0.0022250186	0.0022924889	0.0030551676
0.0031880957	0.0026338873	0.0022501075	0.0031910624	0.0029010404	0.0024778396	0.0026338873	0.0022290474	0.0018280822	0.0026469350	0.0023976695	0.0020021438	0.0022501075	0.0018280822	0.0023498018	0.0023498076	0.0023132956	0.0026414886	0.0031910624	0.0026469350	0.0023498076	0.0033865415	0.0030423537	0.0027283915	0.0029010404	0.0023976695	0.0023132956	0.0030423537	0.0028886765	0.0026678571	0.0024778396	0.0020021438	0.0026414886	0.0027283915	0.0026678571	0.0031288891
0.0025064213	0.0021443821	0.0021590763	0.0024554452	0.0023550073	0.0023103061	0.0021443821	0.0019645722	0.0018567514	0.0021407511	0.0021066517	0.0020588817	0.0021590763	0.0018567514	0.0024950747	0.0022645944	0.0023909885	0.0027742527	0.0024554452	0.0021407511	0.0022645944	0.0026161739	0.0025225692	0.0025754419	0.0023550073	0.0021066517	0.0023909885	0.0025225692	0.0025958984	0.0027468600	0.0023103061	0.0020588817	0.0027742527	0.0025754419	0.0027468600	0.0032804604
0.0022420344	0.0019529914	0.0019413073	0.0023904400	0.0021855780	0.0022007961	0.0019529914	0.0018924114	0.0018004472	0.0021890273	0.0020126021	0.0020700283	0.0019413073	0.0018004472	0.0023761381	0.0021956360	0.0022090918	0.0027213027	0.0023904400	0.0021890273	0.0021956360	0.0026776954	0.0024449398	0.0025201746	0.0021855780	0.0020126021	0.0022090918	0.0024449398	0.0023406345	0.0025638274	0.0022007961	0.0020700283	0.0027213027	0.0025201746	0.0025638274	0.0031798427
0.0022301925	0.0017680372	0.0016605070	0.0024315849	0.0021772466	0.0017879739	0.0017680372	0.0015342504	0.0013446429	0.0019289041	0.0017823495	0.0014340427	0.0016605070	0.0013446429	0.0016389116	0.0018744601	0.0018113318	0.0017752657	0.0024315849	0.0019289041	0.0018744601	0.0027565570	0.0024305165	0.0020652308	0.0021772466	0.0017823495	0.0018113318	0.0024305165	0.0022505637	0.0019701780	0.0017879739	0.0014340427	0.0017752657	0.0020652308	0.0019701780	0.0020502561
0.0023837249	0.0019904806	0.0017866672	0.0024445341	0.0022031765	0.0020480892	0.0019904806	0.0017047992	0.0015000935	0.0020583832	0.0018657865	0.0017249894	0.0017866672	0.0015000935	0.0019558124	0.0018687718	0.0018220148	0.0022244294	0.0024445341	0.0020583832	0.0018687718	0.0026286767	0.0022876635	0.0021922903	0.0022031765	0.0018657865	0.0018220148	0.0022876635	0.0021123273	0.0020967171	0.0020480892	0.0017249894	0.0022244294	0.0021922903	0.0020967171	0.0026123585
0.0021672404	0.0018012253	0.0018931037	0.0023425300	0.0020189537	0.0019789668	0.0018012253	0.0015504256	0.0016060328	0.0019660427	0.0017190198	0.0017051452	0.0018931037	0.0016060328	0.0026265167	0.0021766465	0.0020699654	0.0027067499	0.0023425300	0.0019660427	0.0021766465	0.0026214339	0.0022667337	0.0023258827	0.0020189537	0.0017190198	0.0020699654	0.0022667337	0.0020921274	0.0022133529	0.0019789668	0.0017051452	0.0027067499	0.0023258827	0.0022133529	0.0029636709
0.0028017982	0.0024609041	0.0025755583	0.0030910501	0.0028422314	0.0028102042	0.0024609041	0.0022182880	0.0023100057	0.0027353988	0.0025471654	0.0025404779	0.0025755583	0.0023100057	0.0032669152	0.0030671300	0.0030514179	0.0036742385	0.0030910501	0.0027353988	0.0030671300	0.0035871480	0.0033096411	0.0034767792	0.0028422314	0.0025471654	0.0030514179	0.0033096411	0.0031614717	0.0034585400	0.0028102042	0.0025404779	0.0036742385	0.0034767792	0.0034585400	0.0042994707
0.0021534410	0.0017176008	0.0017997680	0.0021097882	0.0019126426	0.0018531383	0.0017176008	0.0014468808	0.0015236292	0.0017206313	0.0015868735	0.0015930936	0.0017997680	0.0015236292	0.0025763620	0.0020753160	0.0021224915	0.0027420674	0.0021097882	0.0017206313	0.0020753160	0.0023046904	0.0020878166	0.0022182231	0.0019126426	0.0015868735	0.0021224915	0.0020878166	0.0020481255	0.0022930777	0.0018531383	0.0015930936	0.0027420674	0.0022182231	0.0022930777	0.0030457449
0.0025925604	0.0021847723	0.0020409992	0.0027552819	0.0025311759	0.0022494504	0.0021847723	0.0019017500	0.0016980876	0.0023331880	0.0021305739	0.0018505401	0.0020409992	0.0016980876	0.0022870629	0.0024250867	0.0022958489	0.0026450342	0.0027552819	0.0023331880	0.0024250867	0.0031466346	0.0028519493	0.0027602471	0.0025311759	0.0021305739	0.0022958489	0.0028519493	0.0026712887	0.0026311323	0.0022494504	0.0018505401	0.0026450342	0.0027602471	0.0026311323	0.0031874172
0.0029255676	0.0025396924	0.0024110555	0.0033374078	0.0028637316	0.0028243348	0.0025396924	0.0023169603	0.0022376195	0.0029586567	0.0026233112	0.0026930611	0.0024110555	0.0022376195	0.0027566901	0.0030013776	0.0027535444	0.0033082569	0.0033374078	0.0029586567	0.0030013776	0.0039672157	0.0034439332	0.0035969042	0.0028637316	0.0026233112	0.0027535444	0.0034439332	0.0031017948	0.0033470802	0.0028243348	0.0026930611	0.0033082569	0.0035969042	0.0033470802	0.0040987547
0.0021358773	0.0016919087	0.0016951506	0.0021283559	0.0019093313	0.0017547062	0.0016919087	0.0014334259	0.0014072911	0.0017278208	0.0015746955	0.0014857151	0.0016951506	0.0014072911	0.0021578527	0.0017511572	0.0018309948	0.0022593911	0.0021283559	0.0017278208	0.0017511572	0.0022454883	0.0020105100	0.0019163359	0.0019093313	0.0015746955	0.0018309948	0.0020105100	0.0019304535	0.0020181866	0.0017547062	0.0014857151	0.0022593911	0.0019163359	0.0020181866	0.0025497984
0.0022713970	0.0018656085	0.0020091864	0.0023491907	0.0021557806	0.0021214524	0.0018656085	0.0016544563	0.0017287438	0.0020129280	0.0018805239	0.0018768693	0.0020091864	0.0017287438	0.0027406398	0.0023699015	0.0024074865	0.0031008587	0.0023491907	0.0020129280	0.0023699015	0.0027985442	0.0025520705	0.0027882595	0.0021557806	0.0018805239	0.0024074865	0.0025520705	0.0024982379	0.0028146426	0.0021214524	0.0018768693	0.0031008587	0.0027882595	0.0028146426	0.0037833317
0.0026233318	0.0021820264	0.0017853506	0.0026908785	0.0024595832	0.0018859401	0.0021820264	0.0019263183	0.0015572797	0.0022668849	0.0020970573	0.0016397141	0.0017853506	0.0015572797	0.0020234473	0.0020738549	0.0020254456	0.0023595587	0.0026908785	0.0022668849	0.0020738549	0.0029453959	0.0026869396	0.0023040054	0.0024595832	0.0020970573	0.0020254456	0.0026869396	0.0025367716	0.0022752998	0.0018859401	0.0016397141	0.0023595587	0.0023040054	0.0022752998	0.0028911336
0.0034108631	0.0027576878	0.0024961876	0.0033528863	0.0028428480	0.0026509761	0.0027576878	0.0024660589	0.0021545346	0.0028274711	0.0024450525	0.0024316456	0.0024961876	0.0021545346	0.0026711785	0.0028230483	0.0026234578	0.0030753293	0.0033528863	0.0028274711	0.0028230483	0.0036446999	0.0031194301	0.0032699773	0.0028428480	0.0024450525	0.0026234578	0.0031194301	0.0028172176	0.0030595032	0.0026509761	0.0024316456	0.0030753293	0.0032699773	0.0030595032	0.0038634499
0.0026313119	0.0023220600	0.0023739253	0.0028077389	0.0025334659	0.0024068064	0.0023220600	0.0021610383	0.0020783071	0.0024563745	0.0022074814	0.0020581955	0.0023739253	0.0020783071	0.0027385334	0.0026497614	0.0025503937	0.0028716339	0.0028077389	0.0024563745	0.0026497614	0.0030988477	0.0028158137	0.0027981713	0.0025334659	0.0022074814	0.0025503937	0.0028158137	0.0026286197	0.0027171545	0.0024068064	0.0020581955	0.0028716339	0.0027981713	0.0027171545	0.0032041683
0.0025774524	0.0019757156	0.0019143865	0.0025758404	0.0023157884	0.0019690740	0.0019757156	0.0016151081	0.0015782100	0.0019755047	0.0018005827	0.0015746245	0.0019143865	0.0015782100	0.0021751776	0.0021132474	0.0020771310	0.0023415210	0.0025758404	0.0019755047	0.0021132474	0.0027132955	0.0024546953	0.0022679954	0.0023157884	0.0018005827	0.0020771310	0.0024546953	0.0022978548	0.0022455748	0.0019690740	0.0015746245	0.0023415210	0.0022679954	0.0022455748	0.0026953427
0.0032473900	0.0028141836	0.0027396206	0.0033657863	0.0031789984	0.0032760492	0.0028141836	0.0026016451	0.0024213101	0.0028992913	0.0028081706	0.0028612799	0.0027396206	0.0024213101	0.0028509859	0.0029362738	0.0029204775	0.0033536055	0.0033657863	0.0028992913	0.0029362738	0.0036390085	0.0033799212	0.0035636214	0.0031789984	0.0028081706	0.0029204775	0.0033799212	0.0033398538	0.0035389314	0.0032760492	0.0028612799	0.0033536055	0.0035636214	0.0035389314	0.0041445449
0.0031997594	0.0026567221	0.0026056829	0.0031158781	0.0028943986	0.0029574294	0.0026567221	0.0022466655	0.0022345508	0.0026275647	0.0024577882	0.0025397522	0.0026056829	0.0022345508	0.0032826564	0.0029130213	0.0028963375	0.0037859890	0.0031158781	0.0026275647	0.0029130213	0.0033058832	0.0030644147	0.0034631605	0.0028943986	0.0024577882	0.0028963375	0.0030644147	0.0029461384	0.0033848736	0.0029574294	0.0025397522	0.0037859890	0.0034631605	0.0033848736	0.0045486657
0.0024648832	0.0022325579	0.0025068432	0.0026332435	0.0024642379	0.0025069541	0.0022325579	0.0021435900	0.0024298977	0.0024287810	0.0023241702	0.0024433010	0.0025068432	0.0024298977	0.0033240221	0.0027587141	0.0028416475	0.0034173915	0.0026332435	0.0024287810	0.0027587141	0.0028653668	0.0026829134	0.0027960589	0.0024642379	0.0023241702	0.0028416475	0.0026829134	0.0026330423	0.0028933944	0.0025069541	0.0024433010	0.0034173915	0.0027960589	0.0028933944	0.0036659434
0.0026418762	0.0022428836	0.0023807233	0.0027081770	0.0024467590	0.0023599849	0.0022428836	0.0020864786	0.0021316886	0.0024055794	0.0021951324	0.0021300816	0.0023807233	0.0021316886	0.0029677926	0.0027874793	0.0026491325	0.0032448230	0.0027081770	0.0024055794	0.0027874793	0.0030257994	0.0027456255	0.0029468474	0.0024467590	0.0021951324	0.0026491325	0.0027456255	0.0025642324	0.0027952390	0.0023599849	0.0021300816	0.0032448230	0.0029468474	0.0027952390	0.0037988821
0.0019139532	0.0017019274	0.0016386397	0.0019640237	0.0019003061	0.0017319333	0.0017019274	0.0016448375	0.0016453898	0.0018185857	0.0018047565	0.0017524236	0.0016386397	0.0016453898	0.0024533690	0.0018085705	0.0020635402	0.0025932853	0.0019640237	0.0018185857	0.0018085705	0.0020911738	0.0020293398	0.0019479939	0.0019003061	0.0018047565	0.0020635402	0.0020293398	0.0021063122	0.0021984969	0.0017319333	0.0017524236	0.0025932853	0.0019479939	0.0021984969	0.0028508224
0.0025611581	0.0022667961	0.0020734249	0.0027338658	0.0023662722	0.0022262422	0.0022667961	0.0021421580	0.0020018569	0.0025103099	0.0022248244	0.0021880974	0.0020734249	0.0020018569	0.0024544815	0.0023935189	0.0023238269	0.0027389007	0.0027338658	0.0025103099	0.0023935189	0.0031214540	0.0027082563	0.0026326337	0.0023662722	0.0022248244	0.0023238269	0.0027082563	0.0024997093	0.0026127930	0.0022262422	0.0021880974	0.0027389007	0.0026326337	0.0026127930	0.0031623195
0.0026632524	0.0022533976	0.0020734362	0.0027686910	0.0025991665	0.0022325994	0.0022533976	0.0020030855	0.0018288220	0.0023476329	0.0022662618	0.0019348514	0.0020734362	0.0018288220	0.0026190149	0.0022675798	0.0023447913	0.0027039589	0.0027686910	0.0023476329	0.0022675798	0.0030362478	0.0028579094	0.0024750825	0.0025991665	0.0022662618	0.0023447913	0.0028579094	0.0028277028	0.0025398749	0.0022325994	0.0019348514	0.0027039589	0.0024750825	0.0025398749	0.0029286874
0.0027179543	0.0023817211	0.0025574110	0.0029442324	0.0026010761	0.0026509444	0.0023817211	0.0021677467	0.0023182793	0.0026330093	0.0023564838	0.0024378160	0.0025574110	0.0023182793	0.0035355028	0.0030374825	0.0028377578	0.0037691372	0.0029442324	0.0026330093	0.0030374825	0.0033678839	0.0029610586	0.0031955663	0.0026010761	0.0023564838	0.0028377578	0.0029610586	0.0027074409	0.0030174506	0.0026509444	0.0024378160	0.0037691372	0.0031955663	0.0030174506	0.0041343870
0.0023267313	0.0019121376	0.0016370740	0.0024002505	0.0021579404	0.0017264137	0.0019121376	0.0016340213	0.0014924201	0.0020222414	0.0018370379	0.0015927879	0.0016370740	0.0014924201	0.0021041516	0.0019073980	0.0019775723	0.0023855637	0.0024002505	0.0020222414	0.0019073980	0.0026293766	0.0023880531	0.0021438142	0.0021579404	0.0018370379	0.0019775723	0.0023880531	0.0023104537	0.0022491999	0.0017264137	0.0015927879	0.0023855637	0.0021438142	0.0022491999	0.0028932195
0.0024563593	0.0020811962	0.0018435587	0.0025708051	0.0021778643	0.0020553639	0.0020811962	0.0018609987	0.0015976552	0.0022100835	0.0019330748	0.0017986992	0.0018435587	0.0015976552	0.0020087610	0.0021206524	0.0019793189	0.0022882684	0.0025708051	0.0022100835	0.0021206524	0.0028034504	0.0024103950	0.0024132072	0.0021778643	0.0019330748	0.0019793189	0.0024103950	0.0022268873	0.0022826786	0.0020553639	0.0017986992	0.0022882684	0.0024132072	0.0022826786	0.0027482937
0.0024072196	0.0021658911	0.0020168990	0.0022692851	0.0021114970	0.0019693604	0.0021658911	0.0020829342	0.0019765442	0.0021966413	0.0020574694	0.0020172975	0.0020168990	0.0019765442	0.0027106245	0.0023718523	0.0023547480	0.0028247190	0.0022692851	0.0021966413	0.0023718523	0.0025497454	0.0023309727	0.0024729527	0.0021114970	0.0020574694	0.0023547480	0.0023309727	0.0023203588	0.0024573722	0.0019693604	0.0020172975	0.0028247190	0.0024729527	0.0024573722	0.0031167721
0.0024065035	0.0018894706	0.0018300406	0.0024151997	0.0022942570	0.0020989572	0.0018894706	0.0016293605	0.0015702889	0.0019601835	0.0019068766	0.0017771190	0.0018300406	0.0015702889	0.0024831390	0.0019466050	0.0021229696	0.0028199683	0.0024151997	0.0019601835	0.0019466050	0.0027079329	0.0025211617	0.0022981917	0.0022942570	0.0019068766	0.0021229696	0.0025211617	0.0025397571	0.0024974809	0.0020989572	0.0017771190	0.0028199683	0.0022981917	0.0024974809	0.0033664693
0.0025213322	0.0021861337	0.0022300226	0.0028160832	0.0024050219	0.0023439420	0.0021861337	0.0019733135	0.0020916262	0.0024622989	0.0021721820	0.0021576158	0.0022300226	0.0020916262	0.0026278426	0.0026828027	0.0024814389	0.0027878469	0.0028160832	0.0024622989	0.0026828027	0.0032998754	0.0027939070	0.0029109760	0.0024050219	0.0021721820	0.0024814389	0.0027939070	0.0025026723	0.0026310134	0.0023439420	0.0021576158	0.0027878469	0.0029109760	0.0026310134	0.0031461727
0.0027804049	0.0021868643	0.0023240743	0.0027418949	0.0024453113	0.0024761887	0.0021868643	0.0018337228	0.0019694193	0.0022360371	0.0020039590	0.0021012469	0.0023240743	0.0019694193	0.0028591102	0.0026565523	0.0024531653	0.0031442874	0.0027418949	0.0022360371	0.0026565523	0.0030260182	0.0026278074	0.0030023875	0.0024453113	0.0020039590	0.0024531653	0.0026278074	0.0023944193	0.0027206198	0.0024761887	0.0021012469	0.0031442874	0.0030023875	0.0027206198	0.0036923117
0.0030251883	0.0024248762	0.0023403189	0.0030123391	0.0026617858	0.0026096990	0.0024248762	0.0020653884	0.0019004402	0.0024870326	0.0022031298	0.0021170246	0.0023403189	0.0019004402	0.0024511676	0.0024593517	0.0024010372	0.0026479974	0.0030123391	0.0024870326	0.0024593517	0.0032188249	0.0027720281	0.0028058530	0.0026617858	0.0022031298	0.0024010372	0.0027720281	0.0026026954	0.0026848543	0.0026096990	0.0021170246	0.0026479974	0.0028058530	0.0026848543	0.0030218059
0.0025553444	0.0020717003	0.0020607419	0.0025379364	0.0022464000	0.0020994557	0.0020717003	0.0017535441	0.0018895146	0.0021175927	0.0019393838	0.0019443848	0.0020607419	0.0018895146	0.0027617286	0.0023079862	0.0022966651	0.0028650131	0.0025379364	0.0021175927	0.0023079862	0.0026375718	0.0023730773	0.0024221800	0.0022464000	0.0019393838	0.0022966651	0.0023730773	0.0022511498	0.0024060606	0.0020994557	0.0019443848	0.0028650131	0.0024221800	0.0024060606	0.0031171841
0.0033725250	0.0029110523	0.0029008657	0.0035154276	0.0032206406	0.0031413708	0.0029110523	0.0025528074	0.0025666626	0.0030915764	0.0028217305	0.0028008195	0.0029008657	0.0025666626	0.0033190266	0.0032141767	0.0031195152	0.0036792223	0.0035154276	0.0030915764	0.0032141767	0.0038558575	0.0034829574	0.0035203259	0.0032206406	0.0028217305	0.0031195152	0.0034829574	0.0033552672	0.0034180793	0.0031413708	0.0028008195	0.0036792223	0.0035203259	0.0034180793	0.0042853442
0.0031042089	0.0026621931	0.0025688066	0.0031384244	0.0027186001	0.0027278688	0.0026621931	0.0023697613	0.0022391470	0.0027635606	0.0023970208	0.0024169710	0.0025688066	0.0022391470	0.0027830019	0.0028047272	0.0027032971	0.0031160421	0.0031384244	0.0027635606	0.0028047272	0.0034783160	0.0029992755	0.0031444443	0.0027186001	0.0023970208	0.0027032971	0.0029992755	0.0027650712	0.0030563424	0.0027278688	0.0024169710	0.0031160421	0.0031444443	0.0030563424	0.0036720797
0.0019369394	0.0016762957	0.0016579583	0.0020180906	0.0017676565	0.0016131316	0.0016762957	0.0016150860	0.0015012847	0.0018038778	0.0016114960	0.0015008011	0.0016579583	0.0015012847	0.0020671767	0.0018890887	0.0018329081	0.0021830075	0.0020180906	0.0018038778	0.0018890887	0.0022670771	0.0019530469	0.0019202510	0.0017676565	0.0016114960	0.0018329081	0.0019530469	0.0017985446	0.0018780351	0.0016131316	0.0015008011	0.0021830075	0.0019202510	0.0018780351	0.0024382862
0.0036509464	0.0030516061	0.0029724854	0.0037047486	0.0034153614	0.0031844786	0.0030516061	0.0026905947	0.0025501289	0.0032233348	0.0029360955	0.0027681735	0.0029724854	0.0025501289	0.0030039538	0.0032112941	0.0030792940	0.0032023619	0.0037047486	0.0032233348	0.0032112941	0.0040001548	0.0036489647	0.0035200436	0.0034153614	0.0029360955	0.0030792940	0.0036489647	0.0034171727	0.0033398568	0.0031844786	0.0027681735	0.0032023619	0.0035200436	0.0033398568	0.0035143277
0.0030756560	0.0025836271	0.0022627793	0.0031337661	0.0027839278	0.0023616436	0.0025836271	0.0023118365	0.0020552091	0.0027386531	0.0024741603	0.0021604910	0.0022627793	0.0020552091	0.0026682515	0.0025682549	0.0025135713	0.0028533587	0.0031337661	0.0027386531	0.0025682549	0.0034107509	0.0030334232	0.0027486125	0.0027839278	0.0024741603	0.0025135713	0.0030334232	0.0028202482	0.0026948429	0.0023616436	0.0021604910	0.0028533587	0.0027486125	0.0026948429	0.0031328388
0.0031231005	0.0025706020	0.0025236069	0.0029217462	0.0027636556	0.0025039298	0.0025706020	0.0021858480	0.0021276083	0.0024549751	0.0023490046	0.0021470777	0.0025236069	0.0021276083	0.0026294476	0.0025473255	0.0025666444	0.0027608384	0.0029217462	0.0024549751	0.0025473255	0.0029953436	0.0028469589	0.0026695248	0.0027636556	0.0023490046	0.0025666444	0.0028469589	0.0028095529	0.0027318187	0.0025039298	0.0021470777	0.0027608384	0.0026695248	0.0027318187	0.0031343470
0.0022352309	0.0018325947	0.0017977013	0.0021681327	0.0020205091	0.0017707375	0.0018325947	0.0016902448	0.0016144975	0.0018212968	0.0018041167	0.0016225081	0.0017977013	0.0016144975	0.0023134169	0.0019531449	0.0020303696	0.0024136876	0.0021681327	0.0018212968	0.0019531449	0.0022530627	0.0021090581	0.0019796272	0.0020205091	0.0018041167	0.0020303696	0.0021090581	0.0021084724	0.0020853826	0.0017707375	0.0016225081	0.0024136876	0.0019796272	0.0020853826	0.0026251028
0.0026867656	0.0022649965	0.0020739192	0.0027359940	0.0022833374	0.0021306600	0.0022649965	0.0020505635	0.0018315917	0.0023614538	0.0020332459	0.0019088811	0.0020739192	0.0018315917	0.0022941763	0.0021898707	0.0020558092	0.0023626073	0.0027359940	0.0023614538	0.0021898707	0.0028462140	0.0023990501	0.0022773762	0.0022833374	0.0020332459	0.0020558092	0.0023990501	0.0021419308	0.0021811615	0.0021306600	0.0019088811	0.0023626073	0.0022773762	0.0021811615	0.0025968810
0.0022805030	0.0018738118	0.0017615757	0.0023024194	0.0020334948	0.0018695208	0.0018738118	0.0016919664	0.0016627985	0.0019589623	0.0017735580	0.0018023316	0.0017615757	0.0016627985	0.0025802756	0.0022117295	0.0020031481	0.0030475712	0.0023024194	0.0019589623	0.0022117295	0.0025812495	0.0022013119	0.0024801232	0.0020334948	0.0017735580	0.0020031481	0.0022013119	0.0020139481	0.0022409526	0.0018695208	0.0018023316	0.0030475712	0.0024801232	0.0022409526	0.0037168780
0.0028671288	0.0024553780	0.0023282249	0.0030685179	0.0027055263	0.0025907902	0.0024553780	0.0022045367	0.0021329522	0.0027178748	0.0024374751	0.0024419705	0.0023282249	0.0021329522	0.0026080666	0.0027530981	0.0026419678	0.0030360656	0.0030685179	0.0027178748	0.0027530981	0.0035370154	0.0031655460	0.0032823621	0.0027055263	0.0024374751	0.0026419678	0.0031655460	0.0029269063	0.0031491688	0.0025907902	0.0024419705	0.0030360656	0.0032823621	0.0031491688	0.0037885426
0.0025856326	0.0021733215	0.0020681892	0.0027035569	0.0026025252	0.0023663389	0.0021733215	0.0019063369	0.0017203848	0.0022599009	0.0022039487	0.0019710160	0.0020681892	0.0017203848	0.0024614543	0.0024264989	0.0024519095	0.0029349545	0.0027035569	0.0022599009	0.0024264989	0.0030572388	0.0029091374	0.0029362235	0.0026025252	0.0022039487	0.0024519095	0.0029091374	0.0028572394	0.0029458015	0.0023663389	0.0019710160	0.0029349545	0.0029362235	0.0029458015	0.0037123963
0.0025998392	0.0023060019	0.0022144652	0.0028778913	0.0025247494	0.0026420734	0.0023060019	0.0022304508	0.0021035290	0.0025729095	0.0023208721	0.0024739332	0.0022144652	0.0021035290	0.0027859079	0.0026925878	0.0026027974	0.0033646745	0.0028778913	0.0025729095	0.0026925878	0.0033842065	0.0029529272	0.0033059557	0.0025247494	0.0023208721	0.0026027974	0.0029529272	0.0027064437	0.0031638523	0.0026420734	0.0024739332	0.0033646745	0.0033059557	0.0031638523	0.0042120628
0.0021227887	0.0018044776	0.0013791350	0.0021863840	0.0019157824	0.0015890974	0.0018044776	0.0016280447	0.0012845994	0.0019189809	0.0017379768	0.0015074505	0.0013791350	0.0012845994	0.0017473588	0.0017475361	0.0017438805	0.0020694782	0.0021863840	0.0019189809	0.0017475361	0.0024091002	0.0021870204	0.0020410020	0.0019157824	0.0017379768	0.0017438805	0.0021870204	0.0020962419	0.0020779256	0.0015890974	0.0015074505	0.0020694782	0.0020410020	0.0020779256	0.0025147261
0.0026935389	0.0024099563	0.0021753513	0.0028983450	0.0025311968	0.0022769802	0.0024099563	0.0022248777	0.0020350543	0.0026363683	0.0023304999	0.0021593083	0.0021753513	0.0020350543	0.0029643455	0.0025950569	0.0024516994	0.0031935351	0.0028983450	0.0026363683	0.0025950569	0.0032968792	0.0028488152	0.0028077123	0.0025311968	0.0023304999	0.0024516994	0.0028488152	0.0025692813	0.0026402979	0.0022769802	0.0021593083	0.0031935351	0.0028077123	0.0026402979	0.0035673005
0.0029536617	0.0025422027	0.0022759974	0.0029729377	0.0028773873	0.0025698525	0.0025422027	0.0023675843	0.0019928620	0.0025883867	0.0026017536	0.0022592115	0.0022759974	0.0019928620	0.0026187529	0.0025062729	0.0026542920	0.0029767456	0.0029729377	0.0025883867	0.0025062729	0.0032016642	0.0030494801	0.0029305520	0.0028773873	0.0026017536	0.0026542920	0.0030494801	0.0031560325	0.0030569235	0.0025698525	0.0022592115	0.0029767456	0.0029305520	0.0030569235	0.0035474151
0.0024854677	0.0020374181	0.0019769353	0.0023684573	0.0021477304	0.0020229055	0.0020374181	0.0017734430	0.0016682950	0.0019695197	0.0018176364	0.0016999617	0.0019769353	0.0016682950	0.0026582595	0.0023055983	0.0022309739	0.0028572212	0.0023684573	0.0019695197	0.0023055983	0.0025528216	0.0022853457	0.0024569990	0.0021477304	0.0018176364	0.0022309739	0.0022853457	0.0021599401	0.0023691163	0.0020229055	0.0016999617	0.0028572212	0.0024569990	0.0023691163	0.0031514530
0.0025735668	0.0021353365	0.0018963983	0.0027309206	0.0023435320	0.0019578610	0.0021353365	0.0018799427	0.0016766538	0.0023258117	0.0020359913	0.0017538175	0.0018963983	0.0016766538	0.0022325750	0.0022972286	0.0021817983	0.0024545252	0.0027309206	0.0023258117	0.0022972286	0.0031161231	0.0027139927	0.0025114379	0.0023435320	0.0020359913	0.0021817983	0.0027139927	0.0024896172	0.0024235614	0.0019578610	0.0017538175	0.0024545252	0.0025114379	0.0024235614	0.0029602158
0.0033893841	0.0029649467	0.0025162800	0.0035631546	0.0030463142	0.0027473974	0.0029649467	0.0026729953	0.0022088111	0.0031025463	0.0026584828	0.0024031391	0.0025162800	0.0022088111	0.0026105002	0.0028488032	0.0025752599	0.0029686330	0.0035631546	0.0031025463	0.0028488032	0.0038412989	0.0033120414	0.0031577351	0.0030463142	0.0026584828	0.0025752599	0.0033120414	0.0029241663	0.0028605278	0.0027473974	0.0024031391	0.0029686330	0.0031577351	0.0028605278	0.0034575201
0.0026788325	0.0024823767	0.0023862078	0.0028794726	0.0026082302	0.0024528572	0.0024823767	0.0024604034	0.0022330679	0.0027138177	0.0024916686	0.0022942102	0.0023862078	0.0022330679	0.0026663545	0.0026821386	0.0026293807	0.0028274526	0.0028794726	0.0027138177	0.0026821386	0.0032522791	0.0029407162	0.0028164446	0.0026082302	0.0024916686	0.0026293807	0.0029407162	0.0028131841	0.0027646010	0.0024528572	0.0022942102	0.0028274526	0.0028164446	0.0027646010	0.0030682112
0.0028062366	0.0024442021	0.0024795544	0.0030459242	0.0026149532	0.0025952595	0.0024442021	0.0022802285	0.0022885385	0.0027356480	0.0023803067	0.0024017314	0.0024795544	0.0022885385	0.0028573225	0.0029919637	0.0028414237	0.0031172958	0.0030459242	0.0027356480	0.0029919637	0.0036418569	0.0031911395	0.0032918383	0.0026149532	0.0023803067	0.0028414237	0.0031911395	0.0029487063	0.0031623546	0.0025952595	0.0024017314	0.0031172958	0.0032918383	0.0031623546	0.0035991033
0.0021910129	0.0019388361	0.0017884579	0.0023448548	0.0020820169	0.0018638948	0.0019388361	0.0018221605	0.0016729664	0.0021457387	0.0019483823	0.0018035255	0.0017884579	0.0016729664	0.0026007898	0.0022916471	0.0023922665	0.0028102824	0.0023448548	0.0021457387	0.0022916471	0.0027886416	0.0025202382	0.0025262382	0.0020820169	0.0019483823	0.0023922665	0.0025202382	0.0025011432	0.0026260258	0.0018638948	0.0018035255	0.0028102824	0.0025262382	0.0026260258	0.0031719726
0.0022770633	0.0019917412	0.0016501823	0.0023116449	0.0020717334	0.0017380786	0.0019917412	0.0018986470	0.0015849829	0.0022085586	0.0019759653	0.0017279116	0.0016501823	0.0015849829	0.0022281632	0.0021287716	0.0021295494	0.0025269399	0.0023116449	0.0022085586	0.0021287716	0.0027942068	0.0025223468	0.0024195454	0.0020717334	0.0019759653	0.0021295494	0.0025223468	0.0023848400	0.0024185349	0.0017380786	0.0017279116	0.0025269399	0.0024195454	0.0024185349	0.0030444470
0.0042384226	0.0035619644	0.0026645849	0.0040466794	0.0037069647	0.0030167217	0.0035619644	0.0030632042	0.0022934158	0.0034595110	0.0031730869	0.0026170376	0.0026645849	0.0022934158	0.0026241717	0.0027580601	0.0027651968	0.0028896796	0.0040466794	0.0034595110	0.0027580601	0.0040808488	0.0037154926	0.0031913070	0.0037069647	0.0031730869	0.0027651968	0.0037154926	0.0035537222	0.0031845129	0.0030167217	0.0026170376	0.0028896796	0.0031913070	0.0031845129	0.0033288864
0.0024105077	0.0021628077	0.0021599886	0.0027173244	0.0024883257	0.0025489805	0.0021628077	0.0020509437	0.0018653809	0.0024864352	0.0022416109	0.0022452451	0.0021599886	0.0018653809	0.0025771475	0.0025123367	0.0025077656	0.0030744629	0.0027173244	0.0024864352	0.0025123367	0.0032375196	0.0028941807	0.0030613097	0.0024883257	0.0022416109	0.0025077656	0.0028941807	0.0027294190	0.0030050426	0.0025489805	0.0022452451	0.0030744629	0.0030613097	0.0030050426	0.0038043402
0.0027619678	0.0022916837	0.0018150739	0.0023376109	0.0023105909	0.0018226817	0.0022916837	0.0020335120	0.0016418300	0.0019902098	0.0020197892	0.0016484210	0.0018150739	0.0016418300	0.0021059168	0.0017671434	0.0019236777	0.0021732625	0.0023376109	0.0019902098	0.0017671434	0.0021377794	0.0020798644	0.0018603856	0.0023105909	0.0020197892	0.0019236777	0.0020798644	0.0021664818	0.0019692845	0.0018226817	0.0016484210	0.0021732625	0.0018603856	0.0019692845	0.0023631967
0.0025059217	0.0019086704	0.0017730287	0.0026208231	0.0023103677	0.0019739622	0.0019086704	0.0016164191	0.0015409674	0.0020550441	0.0018133651	0.0017419455	0.0017730287	0.0015409674	0.0022061537	0.0020806441	0.0019740004	0.0025341481	0.0026208231	0.0020550441	0.0020806441	0.0030919465	0.0027189688	0.0025664721	0.0023103677	0.0018133651	0.0019740004	0.0027189688	0.0025004045	0.0024346250	0.0019739622	0.0017419455	0.0025341481	0.0025664721	0.0024346250	0.0032264206
0.0024786780	0.0020299161	0.0022852942	0.0023332599	0.0021863031	0.0021970846	0.0020299161	0.0017765894	0.0019953454	0.0019554717	0.0018536658	0.0019782796	0.0022852942	0.0019953454	0.0029392413	0.0024186026	0.0024556436	0.0031328452	0.0023332599	0.0019554717	0.0024186026	0.0024430979	0.0022678457	0.0025462961	0.0021863031	0.0018536658	0.0024556436	0.0022678457	0.0022122979	0.0025929275	0.0021970846	0.0019782796	0.0031328452	0.0025462961	0.0025929275	0.0036029719
0.0029574802	0.0025385483	0.0025282833	0.0029352807	0.0027907558	0.0025415585	0.0025385483	0.0022834163	0.0022908701	0.0026298034	0.0024878133	0.0023463042	0.0025282833	0.0022908701	0.0032691533	0.0027745452	0.0028690060	0.0035416718	0.0029352807	0.0026298034	0.0027745452	0.0031158510	0.0029413390	0.0028991717	0.0027907558	0.0024878133	0.0028690060	0.0029413390	0.0028856830	0.0030213227	0.0025415585	0.0023463042	0.0035416718	0.0028991717	0.0030213227	0.0040387197
0.0021647664	0.0017807355	0.0016114603	0.0024227038	0.0020256315	0.0019127695	0.0017807355	0.0015675230	0.0014595086	0.0020490244	0.0017426070	0.0017158790	0.0016114603	0.0014595086	0.0023437284	0.0020827795	0.0019502453	0.0026088550	0.0024227038	0.0020490244	0.0020827795	0.0029089918	0.0024935569	0.0025399369	0.0020256315	0.0017426070	0.0019502453	0.0024935569	0.0022425668	0.0024153665	0.0019127695	0.0017158790	0.0026088550	0.0025399369	0.0024153665	0.0031914718
0.0020547376	0.0018218819	0.0018141567	0.0021427348	0.0018730083	0.0020034618	0.0018218819	0.0017518534	0.0017285219	0.0019215050	0.0017128370	0.0019245534	0.0018141567	0.0017285219	0.0025309847	0.0021211155	0.0020121133	0.0028319433	0.0021427348	0.0019215050	0.0021211155	0.0024548488	0.0021405513	0.0024601063	0.0018730083	0.0017128370	0.0020121133	0.0021405513	0.0019246189	0.0023066958	0.0020034618	0.0019245534	0.0028319433	0.0024601063	0.0023066958	0.0033912543
0.0020314018	0.0016673558	0.0012241717	0.0021182659	0.0017484119	0.0013549191	0.0016673558	0.0014674366	0.0011140097	0.0017522466	0.0014857473	0.0012192528	0.0012241717	0.0011140097	0.0015584017	0.0013818648	0.0013921781	0.0016434868	0.0021182659	0.0017522466	0.0013818648	0.0023051663	0.0018979836	0.0015896211	0.0017484119	0.0014857473	0.0013921781	0.0018979836	0.0016855517	0.0015525425	0.0013549191	0.0012192528	0.0016434868	0.0015896211	0.0015525425	0.0018941736
0.0016713999	0.0015006239	0.0014217478	0.0017779415	0.0016544639	0.0015413572	0.0015006239	0.0014248860	0.0012289936	0.0015484641	0.0014344954	0.0012828626	0.0014217478	0.0012289936	0.0016594775	0.0015951621	0.0016364944	0.0018809418	0.0017779415	0.0015484641	0.0015951621	0.0020265949	0.0018678735	0.0018283760	0.0016544639	0.0014344954	0.0016364944	0.0018678735	0.0018567910	0.0018814292	0.0015413572	0.0012828626	0.0018809418	0.0018283760	0.0018814292	0.0023190186
0.0023409135	0.0020890335	0.0018904702	0.0023088489	0.0022140085	0.0019437828	0.0020890335	0.0019695584	0.0017817632	0.0021368705	0.0020903857	0.0018928175	0.0018904702	0.0017817632	0.0025137292	0.0021570158	0.0022068171	0.0027093291	0.0023088489	0.0021368705	0.0021570158	0.0025475764	0.0024069999	0.0023856363	0.0022140085	0.0020903857	0.0022068171	0.0024069999	0.0024264187	0.0024056549	0.0019437828	0.0018928175	0.0027093291	0.0023856363	0.0024056549	0.0030880625
0.0028005605	0.0021042390	0.0022444133	0.0025858000	0.0024074522	0.0023664964	0.0021042390	0.0017237967	0.0017519497	0.0020138447	0.0018800949	0.0018338346	0.0022444133	0.0017519497	0.0026305490	0.0023169733	0.0022545390	0.0027726565	0.0025858000	0.0020138447	0.0023169733	0.0026000462	0.0023676511	0.0024960023	0.0024074522	0.0018800949	0.0022545390	0.0023676511	0.0022962777	0.0023993850	0.0023664964	0.0018338346	0.0027726565	0.0024960023	0.0023993850	0.0030316849
0.0027564746	0.0022840727	0.0019988067	0.0026502420	0.0025465625	0.0019738593	0.0022840727	0.0019576205	0.0017405677	0.0022598130	0.0021940228	0.0017469984	0.0019988067	0.0017405677	0.0022462508	0.0020742783	0.0022035502	0.0022470893	0.0026502420	0.0022598130	0.0020742783	0.0027056239	0.0026119094	0.0021114666	0.0025465625	0.0021940228	0.0022035502	0.0026119094	0.0026348047	0.0022444582	0.0019738593	0.0017469984	0.0022470893	0.0021114666	0.0022444582	0.0023283248
0.0027950496	0.0021796088	0.0021350776	0.0027612169	0.0023915366	0.0020288268	0.0021796088	0.0018218383	0.0017006228	0.0022025419	0.0019408010	0.0016386723	0.0021350776	0.0017006228	0.0024543877	0.0023704811	0.0021952467	0.0025604067	0.0027612169	0.0022025419	0.0023704811	0.0030518335	0.0026228690	0.0025070237	0.0023915366	0.0019408010	0.0021952467	0.0026228690	0.0023878524	0.0023131290	0.0020288268	0.0016386723	0.0025604067	0.0025070237	0.0023131290	0.0029921431
0.0026820293	0.0023448597	0.0021409772	0.0028009533	0.0025890968	0.0023851875	0.0023448597	0.0021567491	0.0018831889	0.0024611738	0.0023267863	0.0021084751	0.0021409772	0.0018831889	0.0023386735	0.0024572571	0.0023798035	0.0027113400	0.0028009533	0.0024611738	0.0024572571	0.0031038491	0.0028200453	0.0027963196	0.0025890968	0.0023267863	0.0023798035	0.0028200453	0.0027159986	0.0027217654	0.0023851875	0.0021084751	0.0027113400	0.0027963196	0.0027217654	0.0032035446
0.0022844848	0.0018799731	0.0015371144	0.0021655367	0.0019604262	0.0016697417	0.0018799731	0.0016536241	0.0013691685	0.0018406155	0.0016940775	0.0014878979	0.0015371144	0.0013691685	0.0018486673	0.0016582590	0.0017083512	0.0020109983	0.0021655367	0.0018406155	0.0016582590	0.0022341134	0.0019849142	0.0018193959	0.0019604262	0.0016940775	0.0017083512	0.0019849142	0.0019617442	0.0018953480	0.0016697417	0.0014878979	0.0020109983	0.0018193959	0.0018953480	0.0022841183
0.0022763959	0.0017903214	0.0017492758	0.0024779806	0.0020278515	0.0018809981	0.0017903214	0.0014607326	0.0013539206	0.0019482687	0.0016076844	0.0014390467	0.0017492758	0.0013539206	0.0018909413	0.0020024513	0.0018068919	0.0022269576	0.0024779806	0.0019482687	0.0020024513	0.0028576005	0.0023145042	0.0021982250	0.0020278515	0.0016076844	0.0018068919	0.0023145042	0.0019833649	0.0020395420	0.0018809981	0.0014390467	0.0022269576	0.0021982250	0.0020395420	0.0026867262
0.0023957392	0.0021453895	0.0019813218	0.0024990242	0.0023114340	0.0022086702	0.0021453895	0.0019850915	0.0018933684	0.0022450042	0.0021266342	0.0020855150	0.0019813218	0.0018933684	0.0024319096	0.0022590508	0.0022646481	0.0027161457	0.0024990242	0.0022450042	0.0022590508	0.0027882879	0.0025184715	0.0026000283	0.0023114340	0.0021266342	0.0022646481	0.0025184715	0.0024230234	0.0025556984	0.0022086702	0.0020855150	0.0027161457	0.0026000283	0.0025556984	0.0031444707
0.0028376279	0.0025278023	0.0023764572	0.0030414468	0.0027805381	0.0026810050	0.0025278023	0.0023143472	0.0021887648	0.0027698358	0.0025591792	0.0024995287	0.0023764572	0.0021887648	0.0026641931	0.0027593271	0.0026836497	0.0030747547	0.0030414468	0.0027698358	0.0027593271	0.0034172198	0.0031773836	0.0031893106	0.0027805381	0.0025591792	0.0026836497	0.0031773836	0.0030297387	0.0031346777	0.0026810050	0.0024995287	0.0030747547	0.0031893106	0.0031346777	0.0036375382
0.0026793038	0.0022365594	0.0020758067	0.0027363675	0.0025537225	0.0022849873	0.0022365594	0.0020614622	0.0017482510	0.0022562895	0.0021701233	0.0019048968	0.0020758067	0.0017482510	0.0023475359	0.0023059173	0.0023236505	0.0026509890	0.0027363675	0.0022562895	0.0023059173	0.0029836041	0.0027259091	0.0025938050	0.0025537225	0.0021701233	0.0023236505	0.0027259091	0.0027050865	0.0026126296	0.0022849873	0.0019048968	0.0026509890	0.0025938050	0.0026126296	0.0030997587
0.0030869976	0.0027313176	0.0025081450	0.0029954333	0.0029008848	0.0026653132	0.0027313176	0.0026135079	0.0023144132	0.0027284801	0.0026613397	0.0024895997	0.0025081450	0.0023144132	0.0026824300	0.0025936561	0.0026355318	0.0028957765	0.0029954333	0.0027284801	0.0025936561	0.0030559915	0.0029505013	0.0028077014	0.0029008848	0.0026613397	0.0026355318	0.0029505013	0.0029363392	0.0028732618	0.0026653132	0.0024895997	0.0028957765	0.0028077014	0.0028732618	0.0032024373
0.0026824875	0.0024057510	0.0020998652	0.0026763596	0.0023692994	0.0021634727	0.0024057510	0.0023752819	0.0020878489	0.0025511525	0.0023084430	0.0021673074	0.0020998652	0.0020878489	0.0026603249	0.0024523870	0.0024365144	0.0029001468	0.0026763596	0.0025511525	0.0024523870	0.0030065365	0.0026487197	0.0026506819	0.0023692994	0.0023084430	0.0024365144	0.0026487197	0.0025124995	0.0026377604	0.0021634727	0.0021673074	0.0029001468	0.0026506819	0.0026377604	0.0032883674
0.0027997469	0.0025093972	0.0023173427	0.0029200233	0.0026059512	0.0025543218	0.0025093972	0.0023262462	0.0021783411	0.0026307820	0.0023811639	0.0023904285	0.0023173427	0.0021783411	0.0029437955	0.0026210674	0.0025071616	0.0031489197	0.0029200233	0.0026307820	0.0026210674	0.0031733548	0.0028459584	0.0029118057	0.0026059512	0.0023811639	0.0025071616	0.0028459584	0.0026322326	0.0027979707	0.0025543218	0.0023904285	0.0031489197	0.0029118057	0.0027979707	0.0034740598
0.0028896677	0.0023565570	0.0021565245	0.0026635037	0.0025738948	0.0023165819	0.0023565570	0.0020134746	0.0018690691	0.0021973010	0.0021985223	0.0020273046	0.0021565245	0.0018690691	0.0024860812	0.0021814433	0.0023492679	0.0027621065	0.0026635037	0.0021973010	0.0021814433	0.0026730528	0.0025323680	0.0023771705	0.0025738948	0.0021985223	0.0023492679	0.0025323680	0.0025805379	0.0025830396	0.0023165819	0.0020273046	0.0027621065	0.0023771705	0.0025830396	0.0031217495
0.0028364347	0.0024110865	0.0024394826	0.0028758358	0.0025975229	0.0023872575	0.0024110865	0.0021492988	0.0022295689	0.0025368462	0.0023872479	0.0022835727	0.0024394826	0.0022295689	0.0027367623	0.0027522268	0.0027653945	0.0029488340	0.0028758358	0.0025368462	0.0027522268	0.0031510625	0.0029046132	0.0028246993	0.0025975229	0.0023872479	0.0027653945	0.0029046132	0.0029119381	0.0030018698	0.0023872575	0.0022835727	0.0029488340	0.0028246993	0.0030018698	0.0034292577
0.0021429191	0.0017937851	0.0018309267	0.0022621082	0.0021268763	0.0019440474	0.0017937851	0.0016238647	0.0016479422	0.0019995372	0.0019159536	0.0018014309	0.0018309267	0.0016479422	0.0023093929	0.0022170170	0.0022772978	0.0025027144	0.0022621082	0.0019995372	0.0022170170	0.0026708345	0.0025630019	0.0025001690	0.0021268763	0.0019159536	0.0022772978	0.0025630019	0.0025778423	0.0025742804	0.0019440474	0.0018014309	0.0025027144	0.0025001690	0.0025742804	0.0029461724
0.0021496453	0.0018898202	0.0021667561	0.0025663575	0.0023006618	0.0024626594	0.0018898202	0.0016935457	0.0019053646	0.0022683117	0.0020279062	0.0021818915	0.0021667561	0.0019053646	0.0028011364	0.0027537969	0.0026164385	0.0031952395	0.0025663575	0.0022683117	0.0027537969	0.0031939688	0.0028719015	0.0031648324	0.0023006618	0.0020279062	0.0026164385	0.0028719015	0.0026742761	0.0030146910	0.0024626594	0.0021818915	0.0031952395	0.0031648324	0.0030146910	0.0037035923
0.0025528431	0.0022224652	0.0018393753	0.0024944942	0.0022733461	0.0019115217	0.0022224652	0.0021121743	0.0018232736	0.0022655484	0.0021312370	0.0019695998	0.0018393753	0.0018232736	0.0023122731	0.0020514931	0.0021019204	0.0024976595	0.0024944942	0.0022655484	0.0020514931	0.0025848345	0.0023986011	0.0022180229	0.0022733461	0.0021312370	0.0021019204	0.0023986011	0.0023697236	0.0023197170	0.0019115217	0.0019695998	0.0024976595	0.0022180229	0.0023197170	0.0029621963
0.0021364116	0.0017674017	0.0016831430	0.0021083849	0.0020817890	0.0019274739	0.0017674017	0.0015674556	0.0014611432	0.0017908304	0.0017904338	0.0016941005	0.0016831430	0.0014611432	0.0019931600	0.0018231541	0.0018866292	0.0023001971	0.0021083849	0.0017908304	0.0018231541	0.0021813117	0.0021728459	0.0021269340	0.0020817890	0.0017904338	0.0018866292	0.0021728459	0.0022923474	0.0022569004	0.0019274739	0.0016941005	0.0023001971	0.0021269340	0.0022569004	0.0028009063
0.0029566136	0.0027906384	0.0022021112	0.0030124616	0.0027626908	0.0022434159	0.0027906384	0.0027630401	0.0021289966	0.0028734394	0.0026598055	0.0021586451	0.0022021112	0.0021289966	0.0025352047	0.0025189028	0.0024754097	0.0027240464	0.0030124616	0.0028734394	0.0025189028	0.0032655577	0.0030098982	0.0026651166	0.0027626908	0.0026598055	0.0024754097	0.0030098982	0.0028533491	0.0026292104	0.0022434159	0.0021586451	0.0027240464	0.0026651166	0.0026292104	0.0030407917
0.0024475765	0.0020675936	0.0019666793	0.0025477087	0.0023402006	0.0020747203	0.0020675936	0.0018925752	0.0018463032	0.0022156203	0.0020999753	0.0019320621	0.0019666793	0.0018463032	0.0027793965	0.0022756670	0.0024018672	0.0029736067	0.0025477087	0.0022156203	0.0022756670	0.0028263521	0.0026058561	0.0024713691	0.0023402006	0.0020999753	0.0024018672	0.0026058561	0.0025455287	0.0025990036	0.0020747203	0.0019320621	0.0029736067	0.0024713691	0.0025990036	0.0032857170
0.0020205077	0.0017452080	0.0017311626	0.0021306365	0.0019426020	0.0019722104	0.0017452080	0.0015823402	0.0015340941	0.0018529306	0.0017112249	0.0017565615	0.0017311626	0.0015340941	0.0020414337	0.0019361879	0.0018945220	0.0022487826	0.0021306365	0.0018529306	0.0019361879	0.0023134881	0.0021278428	0.0022112207	0.0019426020	0.0017112249	0.0018945220	0.0021278428	0.0020781520	0.0022071310	0.0019722104	0.0017565615	0.0022487826	0.0022112207	0.0022071310	0.0026086035
0.0027773787	0.0023307292	0.0020318198	0.0027884573	0.0025324591	0.0022258987	0.0023307292	0.0021010499	0.0019427749	0.0024378233	0.0022185984	0.0020850554	0.0020318198	0.0019427749	0.0024847867	0.0023652076	0.0022637578	0.0027092719	0.0027884573	0.0024378233	0.0023652076	0.0030671017	0.0027582963	0.0026426799	0.0025324591	0.0022185984	0.0022637578	0.0027582963	0.0025787177	0.0025523726	0.0022258987	0.0020850554	0.0027092719	0.0026426799	0.0025523726	0.0030617296
0.0023235810	0.0018967700	0.0019360325	0.0022114833	0.0020954159	0.0022074533	0.0018967700	0.0016516126	0.0016436843	0.0018995904	0.0018164057	0.0019462318	0.0019360325	0.0016436843	0.0023686340	0.0019454655	0.0020414984	0.0026744087	0.0022114833	0.0018995904	0.0019454655	0.0023860838	0.0022248485	0.0023497850	0.0020954159	0.0018164057	0.0020414984	0.0022248485	0.0021911499	0.0024370432	0.0022074533	0.0019462318	0.0026744087	0.0023497850	0.0024370432	0.0031733554
0.0022754562	0.0020078365	0.0019033302	0.0023468615	0.0020481218	0.0018364221	0.0020078365	0.0018792120	0.0017789885	0.0020969307	0.0018395898	0.0017049313	0.0019033302	0.0017789885	0.0023167462	0.0021342135	0.0020375674	0.0023165081	0.0023468615	0.0020969307	0.0021342135	0.0025737102	0.0022101019	0.0021247573	0.0020481218	0.0018395898	0.0020375674	0.0022101019	0.0020358960	0.0020227957	0.0018364221	0.0017049313	0.0023165081	0.0021247573	0.0020227957	0.0023997258
0.0026569463	0.0021670702	0.0019680855	0.0025071406	0.0022515251	0.0021775164	0.0021670702	0.0018786517	0.0016793150	0.0020807661	0.0018721607	0.0018532680	0.0019680855	0.0016793150	0.0022413796	0.0020291713	0.0019420579	0.0025042998	0.0025071406	0.0020807661	0.0020291713	0.0026100729	0.0022877748	0.0023463467	0.0022515251	0.0018721607	0.0019420579	0.0022877748	0.0021127761	0.0022148152	0.0021775164	0.0018532680	0.0025042998	0.0023463467	0.0022148152	0.0029400746
0.0028332937	0.0024390436	0.0022078767	0.0029447726	0.0026634159	0.0023832001	0.0024390436	0.0022568294	0.0019637733	0.0025930137	0.0023559212	0.0021103557	0.0022078767	0.0019637733	0.0025627868	0.0025005420	0.0023370940	0.0028428346	0.0029447726	0.0025930137	0.0025005420	0.0034406108	0.0029911315	0.0028589810	0.0026634159	0.0023559212	0.0023370940	0.0029911315	0.0027359756	0.0026499994	0.0023832001	0.0021103557	0.0028428346	0.0028589810	0.0026499994	0.0033220584
0.0030587425	0.0024485991	0.0022774572	0.0031290419	0.0028902763	0.0024229407	0.0024485991	0.0020527408	0.0018108344	0.0025299080	0.0023356160	0.0019526865	0.0022774572	0.0018108344	0.0024397280	0.0024750351	0.0025415602	0.0026934618	0.0031290419	0.0025299080	0.0024750351	0.0032784265	0.0030694268	0.0026916258	0.0028902763	0.0023356160	0.0025415602	0.0030694268	0.0030214370	0.0028402182	0.0024229407	0.0019526865	0.0026934618	0.0026916258	0.0028402182	0.0031199403
0.0025645045	0.0020095427	0.0017409225	0.0026109811	0.0021071295	0.0017871352	0.0020095427	0.0017265793	0.0014308627	0.0020858720	0.0017013793	0.0014443323	0.0017409225	0.0014308627	0.0018579276	0.0019071023	0.0017178346	0.0019638980	0.0026109811	0.0020858720	0.0019071023	0.0027239788	0.0022086174	0.0019711367	0.0021071295	0.0017013793	0.0017178346	0.0022086174	0.0019359738	0.0018070347	0.0017871352	0.0014443323	0.0019638980	0.0019711367	0.0018070347	0.0022386906
0.0022528329	0.0020544619	0.0020695854	0.0023377832	0.0020500650	0.0021124384	0.0020544619	0.0019806967	0.0019582944	0.0022040359	0.0019625426	0.0020302395	0.0020695854	0.0019582944	0.0026404767	0.0024381376	0.0023139254	0.0028400593	0.0023377832	0.0022040359	0.0024381376	0.0026526181	0.0023613627	0.0026096108	0.0020500650	0.0019625426	0.0023139254	0.0023613627	0.0022254957	0.0025097074	0.0021124384	0.0020302395	0.0028400593	0.0026096108	0.0025097074	0.0032223522
0.0019934413	0.0017214616	0.0015756469	0.0020479797	0.0018836586	0.0016821723	0.0017214616	0.0015934887	0.0014851942	0.0018044267	0.0017208893	0.0016295090	0.0015756469	0.0014851942	0.0021403436	0.0017603135	0.0017894425	0.0023648898	0.0020479797	0.0018044267	0.0017603135	0.0021701348	0.0020085700	0.0019399266	0.0018836586	0.0017208893	0.0017894425	0.0020085700	0.0020452811	0.0019790773	0.0016821723	0.0016295090	0.0023648898	0.0019399266	0.0019790773	0.0027008689
0.0024277497	0.0021713348	0.0021360304	0.0023551810	0.0022738825	0.0021913235	0.0021713348	0.0020741803	0.0020533683	0.0021683433	0.0021461730	0.0021231019	0.0021360304	0.0020533683	0.0028024472	0.0024432829	0.0025646058	0.0031027596	0.0023551810	0.0021683433	0.0024432829	0.0024686476	0.0024439259	0.0026186257	0.0022738825	0.0021461730	0.0025646058	0.0024439259	0.0025777947	0.0027903154	0.0021913235	0.0021231019	0.0031027596	0.0026186257	0.0027903154	0.0035284283
0.0030338932	0.0023949735	0.0022076256	0.0031435894	0.0028314442	0.0023143287	0.0023949735	0.0019976909	0.0018175058	0.0024967310	0.0022826257	0.0019375567	0.0022076256	0.0018175058	0.0024510470	0.0024871758	0.0024421288	0.0027180726	0.0031435894	0.0024967310	0.0024871758	0.0034160417	0.0030662315	0.0027139871	0.0028314442	0.0022826257	0.0024421288	0.0030662315	0.0028910346	0.0026862831	0.0023143287	0.0019375567	0.0027180726	0.0027139871	0.0026862831	0.0032440943
0.0027244798	0.0021843004	0.0021435175	0.0027199801	0.0025028047	0.0023278387	0.0021843004	0.0019939761	0.0018859625	0.0023222291	0.0021982089	0.0020319924	0.0021435175	0.0018859625	0.0026190436	0.0025751496	0.0024332554	0.0029815647	0.0027199801	0.0023222291	0.0025751496	0.0030917530	0.0028745385	0.0029445079	0.0025028047	0.0021982089	0.0024332554	0.0028745385	0.0028515443	0.0027891325	0.0023278387	0.0020319924	0.0029815647	0.0029445079	0.0027891325	0.0035586853
0.0025035114	0.0021845584	0.0020611443	0.0026156198	0.0023639031	0.0022802117	0.0021845584	0.0020338800	0.0019055105	0.0023194055	0.0021413903	0.0021151350	0.0020611443	0.0019055105	0.0023132618	0.0023137975	0.0023440576	0.0025710173	0.0026156198	0.0023194055	0.0023137975	0.0028708063	0.0026387012	0.0026171327	0.0023639031	0.0021413903	0.0023440576	0.0026387012	0.0026130615	0.0026755770	0.0022802117	0.0021151350	0.0025710173	0.0026171327	0.0026755770	0.0029463556
0.0029029510	0.0025891890	0.0025751586	0.0029289388	0.0028394888	0.0026738299	0.0025891890	0.0024726988	0.0023906877	0.0025937441	0.0025604761	0.0024268639	0.0025751586	0.0023906877	0.0029380325	0.0027783569	0.0027548412	0.0031170080	0.0029289388	0.0025937441	0.0027783569	0.0031382751	0.0029669885	0.0029760078	0.0028394888	0.0025604761	0.0027548412	0.0029669885	0.0030258175	0.0029716629	0.0026738299	0.0024268639	0.0031170080	0.0029760078	0.0029716629	0.0034905398
0.0024614485	0.0020354321	0.0022367405	0.0027705012	0.0025251440	0.0025899194	0.0020354321	0.0017667047	0.0019243235	0.0023229968	0.0021324794	0.0022352340	0.0022367405	0.0019243235	0.0027490234	0.0026798003	0.0026578865	0.0032042946	0.0027705012	0.0023229968	0.0026798003	0.0032778568	0.0029736259	0.0031787590	0.0025251440	0.0021324794	0.0026578865	0.0029736259	0.0028383449	0.0031716481	0.0025899194	0.0022352340	0.0032042946	0.0031787590	0.0031716481	0.0039198633
0.0025128114	0.0022162644	0.0021219059	0.0025731726	0.0023421421	0.0023232509	0.0022162644	0.0020054678	0.0019478273	0.0022646811	0.0021030542	0.0021225433	0.0021219059	0.0019478273	0.0025658807	0.0023142249	0.0023271886	0.0027940978	0.0025731726	0.0022646811	0.0023142249	0.0027520470	0.0024771170	0.0025794193	0.0023421421	0.0021030542	0.0023271886	0.0024771170	0.0023559515	0.0025789619	0.0023232509	0.0021225433	0.0027940978	0.0025794193	0.0025789619	0.0031970626
0.0027701896	0.0022175792	0.0020123383	0.0026776910	0.0024504363	0.0021525195	0.0022175792	0.0018194816	0.0016616139	0.0021467463	0.0019563248	0.0017599268	0.0020123383	0.0016616139	0.0023746864	0.0019290558	0.0020098378	0.0024998421	0.0026776910	0.0021467463	0.0019290558	0.0026550394	0.0024020005	0.0020940330	0.0024504363	0.0019563248	0.0020098378	0.0024020005	0.0022911290	0.0022078618	0.0021525195	0.0017599268	0.0024998421	0.0020940330	0.0022078618	0.0027643742
0.0019567123	0.0017937820	0.0014925451	0.0019563784	0.0017402307	0.0016010404	0.0017937820	0.0016809705	0.0014648968	0.0018319369	0.0016552475	0.0015898243	0.0014925451	0.0014648968	0.0020068264	0.0016872314	0.0017190792	0.0022388580	0.0019563784	0.0018319369	0.0016872314	0.0022527833	0.0019565718	0.0019780500	0.0017402307	0.0016552475	0.0017190792	0.0019565718	0.0018269608	0.0019732305	0.0016010404	0.0015898243	0.0022388580	0.0019780500	0.0019732305	0.0026609950
[truncated: 155 more rows]
